# Supplementary material for: Dynalign II: common secondary structure prediction for RNA homologs with domain insertions
Source: Nucleic Acids Res. 2014 Nov 21;42(22):13939–48. doi: 10.1093/nar/gku1172 (PMC4267632; doi:10.1093/nar/gku1172)
Supplement: SUPPLEMENTARY DATA [file supp_gku1172_nar-02021-z-2014-File012.zip]

Archive with 952 entries (851 files):
- AllSub/
- AllSub/AllSub.cpp
- AllSub/AllSub.h
- bifold/
- bifold/bifold.cpp
- bifold/bifold.h
- bipartition/
- bipartition/bipartition.cpp
- bipartition/bipartition.h
- CircleCompare/
- CircleCompare/CircleCompare_Interface.cpp
- CircleCompare/CircleCompare_Interface.h
- compiler.h
- ct2dot/
- ct2dot/ct2dot.cpp
- ct2dot/ct2dot.h
- data_tables/
- data_tables/average_ensemble_defect.model
- data_tables/coaxial.dat
- data_tables/coaxial.dh
- data_tables/coaxstack.dat
- data_tables/coaxstack.dh
- data_tables/dangle.dat
- data_tables/dangle.dh
- data_tables/data_assemble_training_Multifind_predict_ensemble_z_final_svmformat.model
- data_tables/description.txt
- data_tables/design.DNA.Helices.dat
- data_tables/design.DNA.Loops.dat
- data_tables/design.RNA.Helices.dat
- data_tables/design.RNA.Loops.dat
- data_tables/dists/
- data_tables/dists/CMCTdist.txt
- data_tables/dists/DMSdist.txt
- data_tables/dists/SHAPEdist.txt
- data_tables/dnacoaxial.dat
- data_tables/dnacoaxial.dh
- data_tables/dnacoaxstack.dat
- data_tables/dnacoaxstack.dh
- data_tables/dnadangle.dat
- data_tables/dnadangle.dh
- data_tables/dnadynalignmiscloop.dat
- data_tables/dnadynalignmiscloop.dh
- data_tables/dnahexaloop.dat
- data_tables/dnahexaloop.dh
- data_tables/dnaint11.dat
- data_tables/dnaint11.dh
- data_tables/dnaint21.dat
- data_tables/dnaint21.dh
- data_tables/dnaint22.dat
- data_tables/dnaint22.dh
- data_tables/dnaloop.dat
- data_tables/dnaloop.dh
- data_tables/dnamiscloop.dat
- data_tables/dnamiscloop.dh
- data_tables/dnastack.dat
- data_tables/dnastack.dh
- data_tables/dnatloop.dat
- data_tables/dnatloop.dh
- data_tables/dnatriloop.dat
- data_tables/dnatriloop.dh
- data_tables/dnatstack.dat
- data_tables/dnatstack.dh
- data_tables/dnatstackcoax.dat
- data_tables/dnatstackcoax.dh
- data_tables/dnatstackh.dat
- data_tables/dnatstackh.dh
- data_tables/dnatstacki.dat
- data_tables/dnatstacki.dh
- data_tables/dnatstacki1n.dat
- data_tables/dnatstacki1n.dh
- data_tables/dnatstacki23.dat
- data_tables/dnatstacki23.dh
- data_tables/dnatstackm.dat
- data_tables/dnatstackm.dh
- data_tables/dynalignmiscloop.dat
- data_tables/fam_hmm_pars.dat
- data_tables/helix.dat
- data_tables/helixdr.dat
- data_tables/hexaloop.dat
- data_tables/hexaloop.dh
- data_tables/int11.dat
- data_tables/int11.dh
- data_tables/int21.dat
- data_tables/int21.dh
- data_tables/int22-exp.dh
- data_tables/int22.dat
- data_tables/int22.dh
- data_tables/loop.dat
- data_tables/loop.dh
- data_tables/miscloop.dat
- data_tables/miscloop.dh
- data_tables/new_training_z_ave.scale.model
- data_tables/new_training_z_std.scale.model
- data_tables/pseudconst.dat
- data_tables/stack.dat
- data_tables/stack.dh
- data_tables/stack.ds
- data_tables/stackdr.dat
- data_tables/stackdr.dh
- data_tables/stackdr.ds
- data_tables/std_ensemble_defect.model
- data_tables/tloop.dat
- data_tables/tloop.dh
- data_tables/triloop.dat
- data_tables/triloop.dh
- data_tables/tstack.dat
- data_tables/tstack.dh
- data_tables/tstackcoax.dat
- data_tables/tstackcoax.dh
- data_tables/tstackh.dat
- data_tables/tstackh.dh
- data_tables/tstacki.dat
- data_tables/tstacki.dh
- data_tables/tstacki1n.dat
- data_tables/tstacki1n.dh
- data_tables/tstacki23.dat
- data_tables/tstacki23.dh
- data_tables/tstackm.dat
- data_tables/tstackm.dh
- dependencies.h
- dot2ct/
- dot2ct/dot2ct.cpp
- dot2ct/dot2ct.h
- draw/
- draw/DrawStructure.cpp
- draw/DrawStructure.h
- DuplexFold/
- DuplexFold/DuplexFold.cpp
- DuplexFold/DuplexFold.h
- dynalign/
- DynalignDotPlot/
- DynalignDotPlot/DynalignDotPlot.cpp
- DynalignDotPlot/DynalignDotPlot.h
- DynalignDotPlot/DynalignDotPlot.sdf
- dynalign/dynaligninterface.cpp
- efn2/
- efn2/efn2.cpp
- efn2/efn2.h
- EnergyPlot/
- EnergyPlot/EnergyPlot.cpp
- EnergyPlot/EnergyPlot.h
- EnergyPlot/EnergyPlot.sdf
- EnsembleEnergy/
- EnsembleEnergy/EnsembleEnergy_Interface.cpp
- EnsembleEnergy/EnsembleEnergy_Interface.h
- examples/
- examples/1.ct
- examples/2.ct
- examples/ali.ali
- examples/alignment.FASTA
- examples/bmorivector.ct
- examples/bmorivector.dot
- examples/bmorivector.fasta
- examples/bmorivector.seq
- examples/ca5s.seq
- examples/dynalign_ii_sample.conf
- examples/dynalign_sample.conf
- examples/ec16s.seq
- examples/ec5s.seq
- examples/ICAM-1.seq
- examples/ivslsu.seq
- examples/multilign_sample.conf
- examples/oligoscreen_example.lis
- examples/P546.seq
- examples/P546.shape
- examples/PARTS_sample.conf
- examples/RA7680.seq
- examples/RD0260.seq
- examples/RD0500.seq
- examples/README.txt
- examples/RQ2640.seq
- examples/TurboFold_sample.conf
- exe/
- exe/RNAstructure.bat
- exe/RNAstructureScript
- fold/
- fold-smp/
- fold-smp/base.c
- fold-smp/base.h
- fold-smp/config.h
- fold-smp/cu.h
- fold-smp/int.h
- fold-smp/main.c
- fold-smp/Makefile
- fold-smp/param.c
- fold-smp/param.h
- fold-smp/prna.c
- fold-smp/prna.h
- fold-smp/save-params.c
- fold-smp/util.c
- fold-smp/util.h
- fold/Debug/
- fold/Fold.cpp
- fold/Fold.h
- fold/Release/
- gpl.txt
- library_defines.h
- LinearCompare/
- Makefile
- manual/
- manual/Developer/
- manual/Developer/Javadocs.doc
- manual/Developer/Releases.doc
- manual/Developer/SWIG.doc
- manual/GUI/
- manual/GUI/html/
- manual/GUI/html/Appendix_of_File_Formats.html
- manual/GUI/html/Appendix_of_Thermodynamic_File_Details.html
- manual/GUI/html/Available_Modules_for_Prediction_and_Calculation.html
- manual/GUI/html/Break_RNA_Pseudoknots.html
- manual/GUI/html/Contact.html
- manual/GUI/html/Contents.html
- manual/GUI/html/Dot_Plot.html
- manual/GUI/html/Draw.html
- manual/GUI/html/Dynalign.html
- manual/GUI/html/Efn2.html
- manual/GUI/html/Fold.html
- manual/GUI/html/Generate_All_Suboptimal_Structures.html
- manual/GUI/html/Index.html
- manual/GUI/html/Introduction.html
- manual/GUI/html/Maximum_Expected_Accuracy.html
- manual/GUI/html/Multilign.html
- manual/GUI/html/OligoScreen.html
- manual/GUI/html/OligoWalk.html
- manual/GUI/html/Overview_of_Main_Menus.html
- manual/GUI/html/Partition_Function.html
- manual/GUI/html/ProbKnot.html
- manual/GUI/html/References.html
- manual/GUI/html/Refold.html
- manual/GUI/html/Secondary_Structure_Prediction_Algorithm.html
- manual/GUI/html/Sequence_Editor.html
- manual/GUI/html/Stochastic_Sampling.html
- manual/GUI/html/Stylesheet.css
- manual/GUI/html/Tips_and_Techniques.html
- manual/GUI/html/TurboFold.html
- manual/GUI/html/Whats_New.html
- manual/GUI/images/
- manual/GUI/images/equilibrium.bmp
- manual/GUI/images/equilibrium2.bmp
- manual/GUI/images/formula.bmp
- manual/GUI/images/icon.jpg
- manual/javadoc/
- manual/javadoc/allclasses-frame.html
- manual/javadoc/allclasses-noframe.html
- manual/javadoc/comments/
- manual/javadoc/comments/DrawingSource.html
- manual/javadoc/comments/DrawingSourceDialogs.html
- manual/javadoc/comments/DrawingSourceMenus.html
- manual/javadoc/comments/DrawingSourceProxy.html
- manual/javadoc/comments/DrawingSourceRunners.html
- manual/javadoc/comments/InterfaceSource.html
- manual/javadoc/comments/InterfaceSourceMenus.html
- manual/javadoc/comments/InterfaceSourceStartup.html
- manual/javadoc/comments/InterfaceSourceWindows.html
- manual/javadoc/comments/Overview.html
- manual/javadoc/comments/Utilities.html
- manual/javadoc/constant-values.html
- manual/javadoc/help-doc.html
- manual/javadoc/index-all.html
- manual/javadoc/index.html
- manual/javadoc/javadocScript
- manual/javadoc/overview-frame.html
- manual/javadoc/overview-summary.html
- manual/javadoc/overview-tree.html
- manual/javadoc/package-list
- manual/javadoc/resources/
- manual/javadoc/resources/background.gif
- manual/javadoc/resources/tab.gif
- manual/javadoc/resources/titlebar.gif
- manual/javadoc/resources/titlebar_end.gif
- manual/javadoc/RNAstructure_java_drawing/
- manual/javadoc/RNAstructure_java_drawing/source/
- manual/javadoc/RNAstructure_java_drawing/source/dialogs/
- manual/javadoc/RNAstructure_java_drawing/source/dialogs/ImageDialog.html
- manual/javadoc/RNAstructure_java_drawing/source/dialogs/ImageDialog.PrintMenu.html
- manual/javadoc/RNAstructure_java_drawing/source/dialogs/ImageDialog.ZoomDialog.html
- manual/javadoc/RNAstructure_java_drawing/source/dialogs/package-frame.html
- manual/javadoc/RNAstructure_java_drawing/source/dialogs/package-summary.html
- manual/javadoc/RNAstructure_java_drawing/source/dialogs/package-tree.html
- manual/javadoc/RNAstructure_java_drawing/source/dialogs/PlotDialog.html
- manual/javadoc/RNAstructure_java_drawing/source/dialogs/StructureDialog.html
- manual/javadoc/RNAstructure_java_drawing/source/menus/
- manual/javadoc/RNAstructure_java_drawing/source/menus/AnnotationMenu.html
- manual/javadoc/RNAstructure_java_drawing/source/menus/DotsMenu.ColorDialog.html
- manual/javadoc/RNAstructure_java_drawing/source/menus/DotsMenu.html
- manual/javadoc/RNAstructure_java_drawing/source/menus/DotsMenu.RangeDialog.html
- manual/javadoc/RNAstructure_java_drawing/source/menus/package-frame.html
- manual/javadoc/RNAstructure_java_drawing/source/menus/package-summary.html
- manual/javadoc/RNAstructure_java_drawing/source/menus/package-tree.html
- manual/javadoc/RNAstructure_java_drawing/source/menus/PlotMenu.html
- manual/javadoc/RNAstructure_java_drawing/source/menus/StructureMenu.html
- manual/javadoc/RNAstructure_java_drawing/source/menus/StructureMenu.MoveDialog.html
- manual/javadoc/RNAstructure_java_drawing/source/package-frame.html
- manual/javadoc/RNAstructure_java_drawing/source/package-summary.html
- manual/javadoc/RNAstructure_java_drawing/source/package-tree.html
- manual/javadoc/RNAstructure_java_drawing/source/proxy/
- manual/javadoc/RNAstructure_java_drawing/source/proxy/DotPlotBackend.html
- manual/javadoc/RNAstructure_java_drawing/source/proxy/DotPlotBackendProxyJNI.html
- manual/javadoc/RNAstructure_java_drawing/source/proxy/package-frame.html
- manual/javadoc/RNAstructure_java_drawing/source/proxy/package-summary.html
[truncated: 652 more entries]
