# Supplementary material for: Dynalign II: common secondary structure prediction for RNA homologs with domain insertions
Source: Nucleic Acids Res. 2014 Nov 21;42(22):13939–48. doi: 10.1093/nar/gku1172 (PMC4267632; doi:10.1093/nar/gku1172)
Supplement: SUPPLEMENTARY DATA [file supp_gku1172_nar-02021-z-2014-File012.zip › data_tables/average_ensemble_defect.model]

svm_type epsilon_svr
kernel_type rbf
gamma 0.25
nr_class 2
total_sv 2968
rho 0.0936586
SV
-8.40295084268956 1:-0.950769 2:-0.927235 3:-0.858407 4:1 
-19.0192450051225 1:-0.938462 2:-0.938462 3:-0.565432 4:0.166667 
0.005337067031322515 1:-0.975385 2:-0.903846 3:-0.578947 4:-0.666667 
-31.9121548850663 1:-0.964835 2:-0.954751 3:-0.586303 4:-0.333333 
32 1:-0.921678 2:-0.903846 3:-0.255646 4:0.333333 
28.34489444451977 1:-0.950769 2:-0.927235 3:-0.255326 4:1 
32 1:-0.846154 2:-0.825175 3:-0.264368 4:-0.833333 
32 1:-0.975385 2:-0.903846 3:-0.267057 4:-0.666667 
32 1:-0.938462 2:-0.903846 3:-0.259259 4:-0.166667 
32 1:-0.917949 2:-0.866221 3:-0.265893 
-31.7708135369221 1:-0.938462 2:-0.903846 3:-0.407407 4:-0.166667 
32 1:-0.846154 2:-0.825175 3:-0.0600255 4:-0.833333 
0.2748794568734065 1:-0.917949 2:-0.866221 3:0.0436705 
-32 1:-0.917949 2:-0.866221 3:-0.0889994 
-32 1:-0.846154 2:-0.825175 3:0.45083 4:-0.833333 
9.661148569977822 1:-0.846154 2:-0.825175 3:0.757344 4:-0.833333 
-0.1148880480957909 1:-0.938462 2:-0.903846 3:0.62963 4:-0.166667 
-3.858178824389532 1:-0.964835 2:-0.954751 3:0.475891 4:-0.333333 
-1.496317062886398 1:-1 2:-0.78022 3:-0.819646 4:-1 
-32 1:-0.938462 2:-0.730769 3:-0.407407 4:0.5 
0.004809657535398225 1:-0.876923 2:-0.6875 3:-0.245791 4:-0.5 
-32 1:-1 2:-0.78022 3:-0.175523 4:-1 
-32 1:-0.912088 2:-0.711538 3:0.0598291 4:0.833333 
32 1:-0.938462 2:-0.730769 3:-0.111111 4:-0.166667 
-1.150124763969403 1:-1 2:-0.78022 3:0.339775 4:-1 
-0.2360887154451925 1:-0.950769 2:-0.740125 3:0.609964 4:1 
14.89293308106168 1:-0.907692 2:-0.540943 3:-0.560549 4:0.5 
32 1:-0.921678 2:-0.532967 3:-0.400181 4:0.333333 
-7.346780669509569 1:-0.876923 2:-0.471154 3:-0.380471 4:-1 
32 1:-0.975385 2:-0.615385 3:-0.423002 4:-0.666667 
32 1:-0.975385 2:-0.615385 3:-0.267057 4:-0.666667 
-32 1:-0.964835 2:-0.547511 3:-0.250874 4:-0.333333 
32 1:-0.921678 2:-0.532967 3:0.0334237 4:0.333333 
32 1:-0.938462 2:-0.615385 3:0.0534979 4:-0.5 
-9.790928881236098 1:-0.964835 2:-0.547511 3:0.196366 4:-0.333333 
32 1:-0.938462 2:-0.384615 3:-0.683951 4:0.166667 
-2.927393439366766 1:-0.917949 2:-0.414716 3:-0.708126 
32 1:-0.938462 2:-0.384615 3:-0.407407 4:-0.5 
-32 1:-0.921678 2:-0.409341 3:-0.111111 4:0.333333 
32 1:-0.938462 2:-0.384615 3:0.0205761 4:0.5 
-32 1:-0.938462 2:-0.384615 3:-0.111111 4:-0.166667 
-0.002830479502595574 1:-0.876923 2:-0.471154 3:0.427609 4:-1 
-32 1:-0.912088 2:-0.423077 3:0.230769 4:-0.333333 
-32 1:-0.92426 2:-0.195804 3:-0.859488 4:0.666667 
32 1:-0.846154 2:-0.195804 3:-0.775223 4:-0.833333 
-15.80112566925774 1:-0.938462 2:-0.153846 3:-0.868313 4:-0.5 
-32 1:-0.955245 2:-0.230769 3:-0.700134 4:0.333333 
32 1:-0.938462 2:-0.269231 3:-0.703704 4:0.5 
-32 1:-0.846154 2:-0.195804 3:-0.46871 4:-0.833333 
0.01342983947274703 1:-0.92426 2:-0.195804 3:-0.248568 4:0.666667 
-1.995864221896887 1:-0.938462 2:-0.153846 3:-0.27572 4:-0.5 
-32 1:-0.958974 2:-0.195804 3:-0.285403 
-32 1:-1 2:-0.285714 3:-0.0466989 4:-1 
32 1:-0.846154 2:-0.195804 3:0.0421456 4:-0.833333 
-32 1:-0.938462 2:-0.153846 3:-0.144033 4:-0.5 
-32 1:-0.92426 2:-0.195804 3:0.209622 4:0.666667 
0.003966656208006502 1:-0.955245 2:-0.230769 3:0.335118 4:0.333333 
20.63588412475189 1:-0.938462 2:-0.186813 3:0.326279 4:0.833333 
-0.008852950846450434 1:-0.952663 2:-0.0384615 3:-0.866969 4:0.666667 
-9.767271070695092 1:-0.926154 2:-0.0384615 3:-0.851852 4:1 
-32 1:-0.975385 2:-0.0384615 3:-0.890838 4:-0.666667 
32 1:-0.921678 2:-0.0384615 3:-0.68925 4:0.333333 
26.29404428789713 1:-0.938462 2:-0.107692 3:-0.565432 4:0.166667 
-32 1:-0.938462 2:-0.0384615 3:-0.703704 4:-0.166667 
32 1:-0.938462 2:-0.0384615 3:-0.407407 4:0.5 
32 1:-0.952663 2:-0.0384615 3:-0.413454 4:0.666667 
-3.175358275897549 1:-0.938462 2:-0.107692 3:-0.249383 4:0.166667 
-0.04206542463018366 1:-0.912088 2:-0.0384615 3:-0.225071 4:-0.333333 
0.04115516546727866 1:-0.938462 2:-0.0384615 3:-0.259259 4:-0.166667 
32 1:-0.876923 2:-0.0384615 3:-0.111111 4:-1 
1.032333455702496 1:-0.938462 2:-0.0384615 3:-0.111111 4:-0.833333 
-32 1:-0.975385 2:-0.0384615 3:-0.111111 4:-0.666667 
-22.26385465799274 1:-0.938462 2:-0.107692 3:0.0271605 4:0.166667 
-32 1:-0.912088 2:-0.0384615 3:0.0598291 4:-0.333333 
-21.19397883639018 1:-0.938462 2:-0.0384615 3:0.037037 4:-0.166667 
32 1:-0.958974 2:-0.0384615 3:0.0196078 
-32 1:-0.876923 2:-0.0384615 3:0.427609 4:-1 
-1.04135454586527 1:-0.876923 2:-0.0384615 3:0.56229 4:-1 
32 1:-0.955245 2:0.153846 3:-0.700134 4:0.333333 
-32 1:-0.938462 2:0.169231 3:-0.565432 4:0.166667 
2.377652983764261 1:-0.926154 2:0.143725 3:-0.560847 4:1 
-14.5970273409362 1:-0.938462 2:0.0769231 3:-0.539095 4:-0.5 
32 1:-0.955245 2:0.153846 3:-0.414547 4:0.333333 
-32 1:-0.938462 2:0.0769231 3:-0.407407 4:0.5 
-32 1:-0.938462 2:0.10989 3:-0.407407 4:0.833333 
32 1:-0.901538 2:0.0946746 3:-0.391391 4:-0.666667 
32 1:-0.938462 2:-0.0384615 3:-0.308642 4:-0.833333 
32 1:-0.958974 2:0.118881 3:-0.285403 
-32 1:-0.912088 2:0.153846 3:-0.396011 4:-0.333333 
-32 1:-0.958974 2:0.118881 3:-0.416122 
-32 1:-0.938462 2:0.10989 3:-0.12522 4:0.833333 
-32 1:-0.926154 2:0.143725 3:-0.111111 4:1 
32 1:-0.938462 2:-0.0384615 3:-0.111111 4:-0.833333 
32 1:-0.912088 2:0.153846 3:0.0598291 4:-0.333333 
32 1:-0.938462 2:0.169231 3:0.185185 4:0.166667 
20.10920549032569 1:-0.938462 2:0.10989 3:0.185185 4:0.833333 
32 1:-0.938462 2:-0.0384615 3:0.185185 4:-0.833333 
32 1:-0.958974 2:0.118881 3:0.324619 
-2.638924639140888 1:-0.938462 2:0.0769231 3:0.185185 4:-0.5 
-32 1:-0.955245 2:0.153846 3:0.477912 4:0.333333 
32 1:-0.938462 2:-0.0384615 3:0.481481 4:-0.833333 
-32 1:-0.921678 2:0.332418 3:-0.833785 4:0.333333 
-0.1374010735135545 1:-0.926154 2:0.325911 3:-0.851852 4:1 
13.0323710163174 1:-0.901538 2:0.360947 3:-0.871872 4:-0.666667 
32 1:-0.938462 2:0.307692 3:-0.703704 4:0.5 
32 1:-0.938462 2:0.307692 3:-0.548501 4:0.833333 
16.86910321106528 1:-0.938462 2:0.307692 3:-0.407407 4:0.5 
32 1:-0.876923 2:0.394231 3:-0.380471 4:-1 
-32 1:-0.938462 2:0.307692 3:-0.249383 4:0.166667 
19.96328634596254 1:-0.926154 2:0.325911 3:-0.243386 4:1 
-32 1:-0.938462 2:0.307692 3:-0.27572 4:-0.5 
-32 1:-0.912088 2:0.346154 3:-0.225071 4:-0.333333 
32 1:-0.938462 2:0.307692 3:-0.407407 4:-0.166667 
4.810391080418039 1:-0.938462 2:0.307692 3:-0.130864 4:0.166667 
32 1:-0.921678 2:0.332418 3:-0.111111 4:0.333333 
-32 1:-0.938462 2:0.307692 3:-0.111111 4:0.5 
-32 1:-0.901538 2:0.360947 3:-0.0710711 4:-0.666667 
32 1:-0.938462 2:0.307692 3:0.037037 4:-0.166667 
32 1:-0.912088 2:0.346154 3:-0.111111 4:-0.333333 
-32 1:-0.938462 2:0.307692 3:-0.111111 4:-0.166667 
22.88483021372812 1:-0.938462 2:0.307692 3:0.185185 4:-0.833333 
-32 1:-0.92426 2:0.328671 3:0.331806 4:0.666667 
-32 1:-0.876923 2:0.394231 3:0.427609 4:-1 
0.01632605078508127 1:-0.938462 2:0.307692 3:0.185185 4:-0.166667 
-32 1:-0.921678 2:0.456044 3:-0.833785 4:0.333333 
-0.2012052439668895 1:-0.938462 2:0.505495 3:-0.858907 4:0.833333 
-0.1155814646111226 1:-0.950769 2:0.476091 3:-0.858407 4:1 
-16.83709818564517 1:-0.938462 2:0.538462 3:-0.868313 4:-0.5 
32 1:-0.938462 2:0.505495 3:-0.548501 4:0.833333 
-32 1:-0.938462 2:0.480769 3:-0.555556 4:-0.166667 
32 1:-0.938462 2:0.538462 3:-0.670782 4:-0.5 
32 1:-0.964835 2:0.470588 3:-0.698113 4:-0.333333 
-1.112640767016348 1:-0.938462 2:0.446154 3:-0.407407 4:0.166667 
-1.971492156570535 1:-0.952663 2:0.502404 3:-0.413454 4:0.666667 
-24.78245595072592 1:-0.950769 2:0.476091 3:-0.412652 4:1 
32 1:-0.876923 2:0.394231 3:-0.380471 4:-1 
-32 1:-0.975385 2:0.538462 3:-0.423002 4:-0.666667 
-32 1:-0.938462 2:0.446154 3:-0.249383 4:0.166667 
-14.05545427208867 1:-0.952663 2:0.502404 3:-0.262283 4:0.666667 
32 1:-0.950769 2:0.476091 3:-0.255326 4:1 
-32 1:-0.846154 2:0.433566 3:-0.264368 4:-0.833333 
-31.00557607613556 1:-0.876923 2:0.394231 3:-0.111111 4:-1 
32 1:-0.950769 2:0.476091 3:0.0331039 4:1 
-32 1:-0.938462 2:0.480769 3:0.037037 4:-0.166667 
-0.01617563522787632 1:-0.876923 2:0.394231 3:0.292929 4:-1 
32 1:-0.921678 2:0.456044 3:0.358627 4:0.333333 
-32 1:-0.907692 2:0.46402 3:0.371619 4:0.5 
-26.41366868565127 1:-0.938462 2:0.538462 3:0.316872 4:-0.5 
32 1:-0.938462 2:0.538462 3:0.185185 4:-0.5 
32 1:-0.964835 2:0.470588 3:0.196366 4:-0.333333 
32 1:-0.975385 2:0.538462 3:0.434698 4:-0.666667 
-0.0637977590522228 1:-0.938462 2:0.538462 3:0.646091 4:-0.5 
-32 1:-0.938462 2:0.538462 3:0.514403 4:-0.5 
-32 1:-1 2:0.703297 3:-0.819646 4:-1 
32 1:-0.938462 2:0.703297 3:-0.689594 4:0.833333 
-32 1:-0.901538 2:0.627219 3:-0.551552 4:-0.666667 
32 1:-0.964835 2:0.674208 3:-0.586303 4:-0.333333 
32 1:-0.917949 2:0.638796 3:-0.531233 
-32 1:-0.938462 2:0.653846 3:-0.703704 4:-0.166667 
-32 1:-0.955245 2:0.666667 3:-0.414547 4:0.333333 
23.88847413842225 1:-0.938462 2:0.653846 3:-0.407407 4:-0.833333 
-32 1:-0.950769 2:0.663202 3:-0.255326 4:1 
32 1:-0.964835 2:0.674208 3:-0.250874 4:-0.333333 
-32 1:-0.917949 2:0.638796 3:-0.265893 
-32 1:-0.938462 2:0.769231 3:-0.407407 4:-0.5 
-32 1:-0.938462 2:0.653846 3:-0.111111 4:0.5 
-32 1:-0.938462 2:0.703297 3:-0.12522 4:0.833333 
-0.2500935053828882 1:-0.901538 2:0.627219 3:-0.0710711 4:-0.666667 
32 1:-0.938462 2:0.723077 3:0.0271605 4:0.166667 
-32 1:-0.917949 2:0.638796 3:0.0436705 
32 1:-0.964835 2:0.674208 3:-0.139064 4:-0.333333 
-32 1:-0.938462 2:0.723077 3:0.185185 4:0.166667 
32 1:-0.92426 2:0.643357 3:0.209622 4:0.666667 
32 1:-0.938462 2:0.703297 3:0.326279 4:0.833333 
-5.858349599818269 1:-0.938462 2:0.653846 3:0.333333 4:-0.166667 
32 1:-0.917949 2:0.638796 3:0.485904 
-0.3734226330264372 1:-0.952663 2:0.826923 3:-0.866969 4:0.666667 
-32 1:-0.938462 2:0.802198 3:-0.858907 4:0.833333 
16.86265553456731 1:-0.938462 2:1 3:-0.802469 4:-0.833333 
-32 1:-0.938462 2:0.826923 3:-0.851852 4:-0.166667 
32 1:-0.938462 2:0.802198 3:-0.689594 4:0.833333 
32 1:-0.975385 2:0.826923 3:-0.734893 4:-0.666667 
9.025591199789252 1:-0.952663 2:0.826923 3:-0.564626 4:0.666667 
-5.928655605451644 1:-0.938462 2:1 3:-0.506173 4:-0.833333 
-32 1:-0.975385 2:0.826923 3:-0.578947 4:-0.666667 
32 1:-0.938462 2:0.769231 3:-0.539095 4:-0.5 
-32 1:-0.938462 2:0.826923 3:-0.555556 4:-0.166667 
0.9447515843034981 1:-0.917949 2:0.789298 3:-0.531233 
32 1:-0.938462 2:0.826923 3:-0.703704 4:-0.166667 
32 1:-0.917949 2:0.789298 3:-0.708126 
32 1:-0.876923 2:0.826923 3:-0.380471 4:-1 
32 1:-0.975385 2:0.826923 3:-0.423002 4:-0.666667 
32 1:-0.938462 2:0.861538 3:-0.249383 4:0.166667 
-32 1:-0.964835 2:0.877828 3:-0.250874 4:-0.333333 
32 1:-0.964835 2:0.877828 3:-0.418588 4:-0.333333 
-32 1:-0.938462 2:0.826923 3:-0.407407 4:-0.166667 
32 1:-0.938462 2:0.861538 3:-0.130864 4:0.166667 
-32 1:-0.921678 2:0.826923 3:-0.111111 4:0.333333 
32 1:-0.938462 2:0.802198 3:-0.12522 4:0.833333 
-32 1:-0.938462 2:0.826923 3:-0.111111 4:-0.166667 
-0.9466071405851535 1:-0.921678 2:0.826923 3:0.358627 4:0.333333 
32 1:-0.952663 2:0.826923 3:0.312169 4:0.666667 
-8.331217366059867 1:-0.964835 2:0.877828 3:0.196366 4:-0.333333 
-25.49488463731969 1:-0.876923 2:0.826923 3:0.56229 4:-1 
0.04308596220272299 1:-0.975385 2:0.826923 3:0.434698 4:-0.666667 
-19.90163156138473 1:-0.950769 2:0.850312 3:0.609964 4:1 
-17.82011465432914 1:-0.938462 2:0.769231 3:0.646091 4:-0.5 
-2.369188832861517 1:-0.692308 2:-0.8583 3:-0.797651 4:-0.5 
-0.2083607551163563 1:-0.753846 2:-0.923077 3:-0.689594 4:1 
0.02463579028178366 1:-0.753846 2:-0.846154 3:-0.57672 4:-0.666667 
24.16866718532595 1:-0.753846 2:-0.903846 3:-0.252205 4:0.5 
-32 1:-0.753846 2:-1 3:-0.322751 4:-1 
-32 1:-0.753846 2:-0.93007 3:-0.130351 4:0.333333 
21.72967733126864 1:-0.753846 2:-0.903846 3:-0.111111 4:-0.833333 
-0.1096646245088914 1:-0.753846 2:-0.846154 3:0.185185 4:-0.666667 
11.53888214702994 1:-0.753846 2:-1 3:0.664903 4:-1 
1.645088059544533 1:-0.753846 2:-0.730769 3:-0.830688 4:0.166667 
0.2008432233636201 1:-0.753846 2:-0.615385 3:-0.746032 4:-0.833333 
10.83103571235221 1:-0.753846 2:-0.74359 3:-0.557907 
-32 1:-0.753846 2:-0.615385 3:-0.322751 4:-1 
-0.5135150329331637 1:-0.753846 2:-0.759615 3:-0.428571 4:-0.166667 
-32 1:-0.753846 2:-0.615385 3:-0.181658 4:-1 
0.8510334520478067 1:-0.753846 2:-0.615385 3:-0.111111 4:-0.833333 
-25.40492219166372 1:-0.753846 2:-0.730769 3:0.015873 4:0.166667 
-32 1:-0.753846 2:-0.807692 3:0.0299824 4:-0.5 
-32 1:-0.753846 2:-0.78022 3:-0.141345 4:-0.333333 
-14.56575667775506 1:-0.68 2:-0.6875 3:0.586057 4:-0.666667 
0.3807491838780072 1:-0.753846 2:-0.615385 3:-0.840094 
32 1:-0.753846 2:-0.615385 3:-0.746032 4:-0.833333 
-3.152653488883773 1:-0.716923 2:-0.540943 3:-0.519055 4:0.166667 
0.4966347991689852 1:-0.753846 2:-0.519231 3:-0.569665 4:0.5 
-1.865531812207694 1:-0.753846 2:-0.538462 3:-0.548501 4:1 
-32 1:-0.753846 2:-0.615385 3:-0.685563 4:-0.333333 
32 1:-0.753846 2:-0.615385 3:-0.463845 4:-1 
-2.798129384434965 1:-0.753846 2:-0.526627 3:0.035409 4:0.666667 
32 1:-0.753846 2:-0.532967 3:0.0400605 4:0.833333 
32 1:-0.753846 2:-0.615385 3:0.047619 4:-0.166667 
32 1:-0.753846 2:-0.51049 3:0.331409 4:0.333333 
32 1:-0.753846 2:-0.615385 3:0.312169 4:-0.833333 
-32 1:-0.753846 2:-0.349112 3:-0.713472 4:0.666667 
-32 1:-0.753846 2:-0.384615 3:-0.407407 4:0.166667 
-32 1:-0.753846 2:-0.423077 3:-0.393298 4:0.5 
-27.56825026380313 1:-0.753846 2:-0.384615 3:-0.407407 4:1 
32 1:-0.753846 2:-0.384615 3:-0.407407 4:-0.666667 
32 1:-0.753846 2:-0.423077 3:-0.252205 4:0.5 
-0.1087583001762294 1:-0.753846 2:-0.349112 3:-0.257631 4:0.666667 
3.864689117405209 1:-0.753846 2:-0.423077 3:-0.252205 4:-0.5 
32 1:-0.753846 2:-0.358974 3:-0.27572 
-20.34730438783251 1:-0.753846 2:-0.384615 3:-0.12522 4:1 
-27.41949634888936 1:-0.753846 2:-0.326923 3:-0.00529101 4:-0.833333 
-32 1:-0.753846 2:-0.384615 3:0.015873 4:-0.666667 
26.8961587376062 1:-0.753846 2:-0.423077 3:-0.111111 4:-0.5 
4.030747005377396 1:-0.753846 2:-0.450549 3:0.160998 4:-0.333333 
8.524552656975432 1:-0.753846 2:-0.171598 3:-0.843712 4:0.666667 
-32 1:-0.753846 2:-0.230769 3:-0.887125 4:-1 
32 1:-0.753846 2:-0.182692 3:-0.851852 4:-0.166667 
12.95184392416154 1:-0.753846 2:-0.153846 3:-0.661376 4:-0.666667 
32 1:-0.753846 2:-0.230769 3:-0.569665 4:0.5 
32 1:-0.753846 2:-0.230769 3:-0.548501 4:1 
32 1:-0.753846 2:-0.230769 3:-0.675485 4:-0.5 
32 1:-0.753846 2:-0.195804 3:-0.399711 4:0.333333 
-32 1:-0.753846 2:-0.171598 3:-0.420431 4:0.666667 
-32 1:-0.753846 2:-0.230769 3:-0.407407 4:1 
-32 1:-0.753846 2:-0.230769 3:-0.181658 4:-1 
32 1:-0.753846 2:-0.153846 3:-0.153439 4:-0.666667 
-32 1:-0.753846 2:-0.195804 3:0.023569 4:0.333333 
-32 1:-0.753846 2:-0.153846 3:0.015873 4:-0.666667 
32 1:-0.753846 2:-0.153846 3:0.185185 4:-0.666667 
32 1:-0.753846 2:-0.230769 3:0.194591 
0.4480943346699245 1:-0.753846 2:-0.269231 3:0.481481 4:0.166667 
32 1:-0.753846 2:-0.230769 3:0.453263 4:-0.5 
2.9018113958003 1:-0.753846 2:-0.230769 3:-0.887125 4:-1 
24.552261213421 1:-0.753846 2:-0.0384615 3:-0.816578 4:-0.5 
-2.890979129352966 1:-0.753846 2:-0.0909091 3:-0.707552 4:0.333333 
-32 1:-0.753846 2:-0.153846 3:-0.661376 4:-0.666667 
-32 1:-0.753846 2:-0.0909091 3:-0.553632 4:0.333333 
-31.13209022969484 1:-0.753846 2:-0.0909091 3:-0.399711 4:0.333333 
0.892029964590521 1:-0.753846 2:-0.0769231 3:-0.407407 4:1 
32 1:-0.753846 2:-0.153846 3:-0.407407 4:-0.666667 
32 1:-0.753846 2:-0.0909091 3:-0.245791 4:0.333333 
-0.03599339329323983 1:-0.753846 2:-0.0384615 3:-0.262283 4:0.833333 
-32 1:-0.753846 2:-0.0384615 3:-0.269841 4:-0.166667 
9.758090153597781 1:-0.753846 2:-0.102564 3:-0.27572 
32 1:-0.753846 2:-0.0909091 3:-0.130351 4:0.333333 
32 1:-0.753846 2:-0.0384615 3:-0.111111 4:-0.833333 
32 1:-0.753846 2:-0.153846 3:-0.153439 4:-0.666667 
32 1:-0.753846 2:-0.0384615 3:0.015873 4:0.166667 
2.523731357356985 1:-0.753846 2:-0.230769 3:0.100529 4:-1 
-32 1:-0.753846 2:-0.0384615 3:0.0299824 4:-0.5 
-32 1:-0.753846 2:-0.0384615 3:-0.111111 4:-0.5 
32 1:-0.753846 2:-0.0384615 3:0.185185 4:0.166667 
-32 1:-0.753846 2:-0.0384615 3:0.171076 4:0.5 
-32 1:-0.753846 2:-0.153846 3:0.185185 4:-0.666667 
-32 1:-0.753846 2:-0.0828402 3:0.328449 4:0.666667 
-20.10063665034046 1:-0.753846 2:-0.0384615 3:0.206349 4:-0.166667 
-32 1:-0.753846 2:-0.102564 3:0.194591 
-32 1:-0.753846 2:-0.0384615 3:0.481481 4:0.166667 
5.713172290342681 1:-0.753846 2:-0.0384615 3:0.52381 4:-0.833333 
-11.98207681959636 1:-0.753846 2:-0.153846 3:0.608466 4:-0.666667 
-32 1:-0.753846 2:-0.120879 3:0.644747 4:-0.333333 
1.568448733773394 1:-0.753846 2:-0.0384615 3:0.470899 4:-0.166667 
32 1:-0.753846 2:0.0946746 3:-0.843712 4:0.666667 
32 1:-0.753846 2:0.153846 3:-0.887125 4:-1 
-32 1:-0.753846 2:0.153846 3:-0.569665 4:0.5 
32 1:-0.753846 2:0.0946746 3:-0.550672 4:0.666667 
-26.23855468576509 1:-0.753846 2:0.153846 3:-0.604938 4:-1 
-32 1:-0.753846 2:0.25 3:-0.534392 4:-0.833333 
32 1:-0.753846 2:0.105769 3:-0.693122 4:-0.166667 
-32 1:-0.753846 2:0.153846 3:-0.463845 4:-1 
-32 1:-0.753846 2:0.153846 3:-0.322751 4:-1 
32 1:-0.753846 2:0.105769 3:-0.269841 4:-0.166667 
-32 1:-0.753846 2:0.153846 3:-0.393298 4:-0.5 
32 1:-0.753846 2:0.105769 3:-0.428571 4:-0.166667 
-32 1:-0.753846 2:0.118881 3:0.023569 4:0.333333 
32 1:-0.753846 2:0.153846 3:0.0299824 4:0.5 
32 1:-0.753846 2:0.0946746 3:0.035409 4:0.666667 
32 1:-0.753846 2:0.153846 3:0.0299824 4:-0.5 
32 1:-0.753846 2:0.153846 3:0.241623 4:-1 
-32 1:-0.753846 2:0.0769231 3:0.185185 4:-0.666667 
32 1:-0.753846 2:0.105769 3:0.206349 4:-0.166667 
-15.95753192336832 1:-0.753846 2:0.0769231 3:0.52381 4:-0.666667 
32 1:-0.753846 2:0.153846 3:0.453263 4:-0.5 
-32 1:-0.753846 2:0.328671 3:-0.861472 4:0.333333 
-32 1:-0.753846 2:0.153846 3:-0.887125 4:-1 
-0.1056603210846104 1:-0.753846 2:0.25 3:-0.851852 4:-0.833333 
32 1:-0.753846 2:0.307692 3:-0.830688 4:-0.666667 
32 1:-0.753846 2:0.307692 3:-0.703704 4:0.166667 
11.00415762842684 1:-0.753846 2:0.153846 3:-0.746032 4:-1 
32 1:-0.753846 2:0.328671 3:-0.553632 4:0.333333 
32 1:-0.753846 2:0.346154 3:-0.534392 4:-0.5 
32 1:-0.753846 2:0.373626 3:-0.685563 4:-0.333333 
-32 1:-0.753846 2:0.328671 3:-0.399711 4:0.333333 
32 1:-0.753846 2:0.346154 3:-0.393298 4:0.5 
32 1:-0.753846 2:0.307692 3:-0.280423 4:0.166667 
-32 1:-0.753846 2:0.328671 3:-0.245791 4:0.333333 
-32 1:-0.753846 2:0.272189 3:-0.257631 4:0.666667 
-32 1:-0.753846 2:0.291209 3:-0.262283 4:0.833333 
1.258080447399058 1:-0.753846 2:0.307692 3:-0.238095 4:-0.666667 
32 1:-0.753846 2:0.346154 3:-0.252205 4:-0.5 
-32 1:-0.753846 2:0.346154 3:-0.393298 4:-0.5 
-32 1:-0.753846 2:0.373626 3:-0.38322 4:-0.333333 
-32 1:-0.753846 2:0.346154 3:-0.111111 4:0.5 
32 1:-0.753846 2:0.272189 3:-0.127391 4:0.666667 
-32 1:-0.753846 2:0.346154 3:0.0299824 4:0.5 
32 1:-0.753846 2:0.291209 3:0.0400605 4:0.833333 
32 1:-0.753846 2:0.346154 3:0.0299824 4:-0.5 
32 1:-0.753846 2:0.25 3:-0.111111 4:-0.166667 
32 1:-0.753846 2:0.282051 3:-0.134627 
-28.11769050680312 1:-0.753846 2:0.307692 3:0.185185 4:0.166667 
-32 1:-0.753846 2:0.291209 3:0.191232 4:0.833333 
-7.8658236839 1:-0.753846 2:0.328671 3:0.331409 4:0.333333 
-3.070255953582426 1:-0.753846 2:0.25 3:0.312169 4:-0.833333 
-32 1:-0.753846 2:0.373626 3:0.463341 4:-0.333333 
-32 1:-0.753846 2:0.442308 3:-0.851852 4:0.5 
-32 1:-0.753846 2:0.538462 3:-0.866969 4:-0.333333 
32 1:-0.753846 2:0.538462 3:-0.851852 4:-0.166667 
-32 1:-0.753846 2:0.449704 3:-0.713472 4:0.666667 
-32 1:-0.753846 2:0.538462 3:-0.661376 4:-0.666667 
-32 1:-0.753846 2:0.538462 3:-0.604938 4:-1 
32 1:-0.753846 2:0.538462 3:-0.534392 4:-0.5 
-32 1:-0.753846 2:0.538462 3:-0.557907 
32 1:-0.753846 2:0.538462 3:-0.693122 4:-0.166667 
32 1:-0.753846 2:0.449704 3:-0.420431 4:0.666667 
-32 1:-0.753846 2:0.461538 3:-0.407407 4:1 
32 1:-0.753846 2:0.538462 3:-0.428571 4:-0.833333 
0.05976068288264625 1:-0.716923 2:0.46402 3:-0.261406 4:0.166667 
32 1:-0.753846 2:0.449704 3:-0.257631 4:0.666667 
-0.1931383134118204 1:-0.753846 2:0.461538 3:-0.266314 4:1 
-32 1:-0.753846 2:0.538462 3:-0.322751 4:-1 
-32 1:-0.753846 2:0.538462 3:-0.238095 4:-0.666667 
-32 1:-0.753846 2:0.538462 3:-0.38322 4:-0.333333 
-32 1:-0.753846 2:0.538462 3:-0.416814 
32 1:-0.753846 2:0.433566 3:-0.130351 4:0.333333 
-32 1:-0.753846 2:0.442308 3:-0.111111 4:0.5 
32 1:-0.753846 2:0.456044 3:-0.111111 4:0.833333 
0.1031343629072025 1:-0.753846 2:0.538462 3:-0.181658 4:-1 
-32 1:-0.753846 2:0.538462 3:-0.111111 4:-0.833333 
32 1:-0.753846 2:0.449704 3:0.035409 4:0.666667 
-2.971006353089759 1:-0.753846 2:0.538462 3:0.015873 4:-0.666667 
3.74027481337209 1:-0.753846 2:0.433566 3:0.331409 4:0.333333 
32 1:-0.753846 2:0.538462 3:0.171076 4:-0.5 
32 1:-0.753846 2:0.538462 3:-0.887125 4:-1 
-1.171621161142488 1:-0.753846 2:0.538462 3:-0.851852 4:-0.833333 
32 1:-0.753846 2:0.653846 3:-0.703704 4:0.166667 
17.30668295738738 1:-0.753846 2:0.643357 3:-0.707552 4:0.333333 
32 1:-0.753846 2:0.627219 3:-0.713472 4:0.666667 
32 1:-0.753846 2:0.769231 3:-0.661376 4:-0.666667 
-18.90209610806637 1:-0.753846 2:0.692308 3:-0.548501 4:1 
32 1:-0.753846 2:0.538462 3:-0.604938 4:-1 
32 1:-0.753846 2:0.538462 3:-0.534392 4:-0.833333 
-32 1:-0.753846 2:0.703297 3:-0.564626 4:-0.333333 
32 1:-0.753846 2:0.643357 3:-0.399711 4:0.333333 
-32 1:-0.753846 2:0.620879 3:-0.413454 4:0.833333 
32 1:-0.753846 2:0.769231 3:-0.407407 4:-0.666667 
-32 1:-0.753846 2:0.634615 3:-0.252205 4:0.5 
-32 1:-0.753846 2:0.627219 3:-0.257631 4:0.666667 
-32 1:-0.753846 2:0.769231 3:-0.238095 4:-0.666667 
32 1:-0.753846 2:0.666667 3:-0.27572 
-32 1:-0.753846 2:0.682692 3:-0.428571 4:-0.166667 
0.008872216760078065 1:-0.753846 2:0.653846 3:-0.111111 4:0.166667 
32 1:-0.753846 2:0.769231 3:-0.153439 4:-0.666667 
-32 1:-0.753846 2:0.627219 3:0.035409 4:0.666667 
-32 1:-0.753846 2:0.538462 3:-0.00529101 4:-0.833333 
32 1:-0.753846 2:0.682692 3:0.047619 4:-0.166667 
0.006528051419165486 1:-0.753846 2:0.666667 3:0.0534979 
-32 1:-0.753846 2:0.730769 3:-0.111111 4:-0.5 
32 1:-0.753846 2:0.682692 3:-0.111111 4:-0.166667 
0.5614109342679602 1:-0.753846 2:0.643357 3:0.177489 4:0.333333 
-4.119548054143568 1:-0.753846 2:0.703297 3:0.160998 4:-0.333333 
32 1:-0.753846 2:0.666667 3:0.194591 
4.283715112768522 1:-0.753846 2:0.627219 3:0.491249 4:0.666667 
32 1:-0.753846 2:0.703297 3:0.463341 4:-0.333333 
-28.63884297324084 1:-0.753846 2:0.923077 3:-0.887125 4:-1 
-3.921544960466673 1:-0.753846 2:0.826923 3:-0.851852 4:-0.166667 
32 1:-0.753846 2:0.826923 3:-0.746032 4:-0.833333 
32 1:-0.753846 2:0.826923 3:-0.569665 4:0.5 
-32 1:-0.753846 2:0.868132 3:-0.564626 4:0.833333 
0.002661669257396019 1:-0.753846 2:0.868132 3:-0.564626 4:-0.333333 
32 1:-0.753846 2:0.826923 3:-0.534392 4:-0.166667 
-32 1:-0.753846 2:0.923077 3:-0.675485 4:-0.5 
-32 1:-0.753846 2:0.826923 3:-0.693122 4:-0.166667 
-32 1:-0.753846 2:0.853147 3:-0.399711 4:0.333333 
-32 1:-0.753846 2:0.923077 3:-0.463845 4:-1 
-32 1:-0.753846 2:0.853147 3:-0.245791 4:0.333333 
-32 1:-0.753846 2:0.923077 3:-0.322751 4:-1 
-32 1:-0.753846 2:0.769231 3:-0.238095 4:-0.666667 
32 1:-0.753846 2:0.826923 3:-0.269841 4:-0.166667 
32 1:-0.753846 2:0.868132 3:-0.38322 4:-0.333333 
32 1:-0.753846 2:0.826923 3:-0.428571 4:-0.166667 
32 1:-0.753846 2:0.853147 3:-0.130351 4:0.333333 
27.08071235390813 1:-0.753846 2:0.923077 3:-0.181658 4:-1 
-32 1:-0.753846 2:0.826923 3:-0.111111 4:-0.833333 
-32 1:-0.753846 2:0.804734 3:0.035409 4:0.666667 
32 1:-0.753846 2:0.923077 3:0.0299824 4:-0.5 
-0.9739450556606407 1:-0.753846 2:0.923077 3:-0.111111 4:-0.5 
-32 1:-0.753846 2:0.868132 3:-0.141345 4:-0.333333 
-32 1:-0.753846 2:0.884615 3:0.185185 4:0.166667 
-32 1:-0.753846 2:0.804734 3:0.198209 4:0.666667 
32 1:-0.753846 2:0.846154 3:0.185185 4:1 
32 1:-0.753846 2:0.853147 3:0.331409 4:0.333333 
8.00720773244805 1:-0.753846 2:0.923077 3:0.382716 4:-1 
32 1:-0.753846 2:0.769231 3:0.354497 4:-0.666667 
0.3841243470847412 1:-0.753846 2:0.826923 3:0.52381 4:-0.833333 
-32 1:-0.753846 2:0.794872 3:0.476778 
14.15021054207449 1:-0.569231 2:-0.903846 3:-0.396011 4:-0.166667 
-32 1:-0.507692 2:-0.825175 3:-0.0331384 4:-1 
2.428000256367642 1:-0.476923 2:-0.846154 3:0.0666667 4:-0.833333 
-0.422302129913227 1:-0.595604 2:-0.903846 3:0.0177134 4:-0.333333 
-22.29807565194657 1:-0.569231 2:-0.921507 3:0.198209 4:0.833333 
0.3986510664164865 1:-0.532308 2:-0.711538 3:-0.851852 4:0.166667 
2.845805982046302 1:-0.630769 2:-0.730769 3:-0.851852 4:-1 
32 1:-0.569231 2:-0.78022 3:-0.452991 4:-0.833333 
14.45738224921082 1:-0.532308 2:-0.711538 3:-0.111111 4:0.166667 
32 1:-0.569231 2:-0.78022 3:-0.111111 4:-0.833333 
32 1:-0.569231 2:-0.709576 3:0.035409 4:0.833333 
-32 1:-0.595604 2:-0.759615 3:-0.111111 4:-0.333333 
32 1:-0.532308 2:-0.711538 3:0.212963 4:0.166667 
-31.69790408390183 1:-0.552448 2:-0.704142 3:0.327074 4:0.333333 
-32 1:-0.569231 2:-0.78022 3:0.306743 4:-0.5 
1.506099347246568 1:-0.569231 2:-0.78022 3:0.62963 4:-0.166667 
2.908012666494443 1:-0.589744 2:-0.764268 3:0.617075 
32 1:-0.569231 2:-0.582418 3:-0.863248 4:0.166667 
-5.241850806062776 1:-0.507692 2:-0.51049 3:-0.812865 4:-1 
-32 1:-0.569231 2:-0.532967 3:-0.718898 4:0.5 
32 1:-0.586014 2:-0.58502 3:-0.563786 4:0.333333 
-32 1:-0.569231 2:-0.582418 3:-0.407407 4:0.166667 
-32 1:-0.569231 2:-0.532967 3:-0.415005 4:0.5 
-32 1:-0.569231 2:-0.532967 3:-0.452991 4:-0.833333 
-32 1:-0.569231 2:-0.615385 3:-0.225071 4:-0.5 
-32 1:-0.569231 2:-0.532967 3:0.0408357 4:0.5 
-32 1:-0.569231 2:-0.615385 3:-0.149098 4:-0.5 
-29.44328649924936 1:-0.542857 2:-0.523077 3:-0.0781893 4:-0.333333 
32 1:-0.569231 2:-0.532967 3:0.192783 4:0.5 
-32 1:-0.569231 2:-0.582418 3:0.321937 4:0.166667 
31.51898993144786 1:-0.507692 2:-0.51049 3:0.434698 4:-1 
-5.447774321612544 1:-0.569231 2:-0.532967 3:0.496676 4:0.5 
-5.183993006713626 1:-0.583432 2:-0.384615 3:-0.860566 4:0.666667 
32 1:-0.630769 2:-0.384615 3:-0.851852 4:-1 
-5.593997358195019 1:-0.569231 2:-0.384615 3:-0.54416 4:0.166667 
-32 1:-0.548718 2:-0.362981 3:-0.570881 
-24.92349331936819 1:-0.586014 2:-0.402834 3:-0.399177 4:0.333333 
-32 1:-0.583432 2:-0.384615 3:-0.407407 4:0.666667 
-32 1:-0.569231 2:-0.285714 3:-0.225071 4:-0.833333 
-32 1:-0.532308 2:-0.423077 3:-0.203704 4:-0.666667 
12.89591290967842 1:-0.548718 2:-0.362981 3:-0.264368 
-32 1:-0.548718 2:-0.362981 3:-0.417625 
32 1:-0.556923 2:-0.397678 3:-0.0958381 4:1 
32 1:-0.569231 2:-0.285714 3:0.002849 4:-0.833333 
-32 1:-0.569231 2:-0.285714 3:0.230769 4:-0.833333 
0.1897329850543946 1:-0.569231 2:-0.384615 3:0.321937 4:0.166667 
7.899453625672291 1:-0.583432 2:-0.384615 3:0.324619 4:0.666667 
-20.77006334112086 1:-0.542857 2:-0.384615 3:0.185185 4:-0.333333 
32 1:-0.583432 2:-0.230769 3:-0.721133 4:0.666667 
-32 1:-0.569231 2:-0.285714 3:-0.680912 4:-0.833333 
-32 1:-0.569231 2:-0.285714 3:-0.566952 4:-0.833333 
-32 1:-0.532308 2:-0.230769 3:-0.574074 4:-0.666667 
32 1:-0.569231 2:-0.285714 3:-0.680912 4:-0.5 
32 1:-0.595604 2:-0.182692 3:-0.690821 4:-0.333333 
-32 1:-0.569231 2:-0.203297 3:-0.415005 4:0.5 
-11.4231112990074 1:-0.532308 2:-0.230769 3:-0.388889 4:-0.666667 
32 1:-0.507692 2:-0.195804 3:-0.189084 4:-1 
-16.45324527536206 1:-0.569231 2:-0.215071 3:0.035409 4:0.833333 
-13.71839175988868 1:-0.569231 2:-0.285714 3:-0.149098 4:-0.5 
32 1:-0.569231 2:-0.285714 3:0.230769 4:-0.833333 
0.621316218898572 1:-0.507692 2:-0.195804 3:0.434698 4:-1 
-32 1:-0.595604 2:-0.182692 3:0.146538 4:-0.333333 
32 1:-0.589744 2:-0.205955 3:0.165097 
7.009815918838012 1:-0.589744 2:-0.205955 3:0.466416 
-32 1:-0.532308 2:-0.0384615 3:-0.851852 4:-0.666667 
-32 1:-0.569231 2:-0.0879121 3:-0.680912 4:0.166667 
32 1:-0.581538 2:-0.0384615 3:-0.715797 4:1 
-32 1:-0.569231 2:-0.0879121 3:-0.54416 4:0.166667 
-32 1:-0.569231 2:-0.0384615 3:-0.566952 4:0.5 
-32 1:-0.630769 2:-0.0384615 3:-0.555556 4:-1 
32 1:-0.532308 2:-0.0384615 3:-0.574074 4:-0.666667 
-32 1:-0.569231 2:-0.120879 3:-0.528965 4:-0.5 
-32 1:-0.569231 2:-0.0384615 3:-0.566952 4:-0.166667 
-32 1:-0.595604 2:-0.0384615 3:-0.690821 4:-0.333333 
32 1:-0.569231 2:-0.0384615 3:-0.111111 4:-0.833333 
-32 1:-0.586014 2:-0.0384615 3:0.0123457 4:0.333333 
-32 1:-0.532308 2:-0.0384615 3:0.0740741 4:-0.666667 
-32 1:-0.569231 2:-0.0384615 3:0.0598291 4:-0.166667 
32 1:-0.548718 2:-0.0384615 3:-0.111111 
2.503205253796687 1:-0.569231 2:-0.0737834 3:0.198209 4:0.833333 
32 1:-0.581538 2:-0.0384615 3:0.191232 4:1 
-25.61454407216135 1:-0.630769 2:-0.0384615 3:0.185185 4:-1 
32 1:-0.532308 2:-0.0384615 3:0.351852 4:-0.666667 
-1.580021239004797 1:-0.569231 2:-0.120879 3:0.306743 4:-0.5 
32 1:-0.548718 2:-0.0384615 3:0.655172 
-32 1:-0.569231 2:0.126374 3:-0.832858 4:0.5 
32 1:-0.569231 2:0.138148 3:-0.843712 4:0.833333 
32 1:-0.569231 2:0.208791 3:-0.794872 4:-0.833333 
-32 1:-0.569231 2:0.208791 3:-0.832858 4:-0.5 
-32 1:-0.569231 2:0.138148 3:-0.713472 4:0.833333 
32 1:-0.507692 2:0.118881 3:-0.65692 4:-1 
-32 1:-0.569231 2:0.126374 3:-0.566952 4:0.5 
32 1:-0.569231 2:0.138148 3:-0.420431 4:0.833333 
-32 1:-0.569231 2:0.208791 3:-0.225071 4:-0.5 
3.996941660877664 1:-0.586014 2:0.143725 3:-0.111111 4:0.333333 
-32 1:-0.569231 2:0.126374 3:-0.111111 4:0.5 
32 1:-0.569231 2:0.10989 3:0.048433 4:0.166667 
32 1:-0.532308 2:0.153846 3:0.0740741 4:-0.666667 
32 1:-0.589744 2:0.129032 3:0.0144382 
-0.01634083929745364 1:-0.569231 2:0.208791 3:-0.149098 4:-0.5 
-32 1:-0.507692 2:0.118881 3:0.434698 4:-1 
32 1:-0.569231 2:0.208791 3:0.344729 4:-0.833333 
32 1:-0.595604 2:0.105769 3:0.339775 4:-0.333333 
32 1:-0.569231 2:0.138148 3:0.491249 4:0.833333 
-32 1:-0.569231 2:0.0851648 3:0.62963 4:-0.166667 
-3.127397308014083 1:-0.569231 2:0.208791 3:0.458689 4:-0.5 
23.40099735192769 1:-0.569231 2:0.279435 3:-0.843712 4:0.833333 
-32 1:-0.569231 2:0.208791 3:-0.794872 4:-0.833333 
18.4198355797691 1:-0.542857 2:0.307692 3:-0.868313 4:-0.333333 
-32 1:-0.569231 2:0.332418 3:-0.851852 4:-0.166667 
32 1:-0.569231 2:0.307692 3:-0.680912 4:0.166667 
32 1:-0.630769 2:0.307692 3:-0.703704 4:-1 
32 1:-0.569231 2:0.307692 3:-0.54416 4:0.166667 
32 1:-0.542857 2:0.307692 3:-0.539095 4:-0.333333 
32 1:-0.569231 2:0.373626 3:-0.680912 4:-0.5 
-32 1:-0.569231 2:0.332418 3:-0.680912 4:-0.166667 
-32 1:-0.569231 2:0.291209 3:-0.415005 4:0.5 
-32 1:-0.583432 2:0.307692 3:-0.407407 4:0.666667 
32 1:-0.586014 2:0.325911 3:-0.27572 4:0.333333 
32 1:-0.569231 2:0.291209 3:-0.263058 4:0.5 
32 1:-0.556923 2:0.320755 3:-0.248568 4:1 
0.002482243451377224 1:-0.630769 2:0.307692 3:-0.259259 4:-1 
-32 1:-0.548718 2:0.286058 3:-0.264368 
32 1:-0.542857 2:0.307692 3:-0.407407 4:-0.333333 
-32 1:-0.569231 2:0.279435 3:-0.127391 4:0.833333 
-0.3593926094101874 1:-0.569231 2:0.291209 3:0.0408357 4:0.5 
-32 1:-0.542857 2:0.307692 3:0.0534979 4:-0.333333 
-3.242517730239699 1:-0.542857 2:0.307692 3:-0.0781893 4:-0.333333 
32 1:-0.569231 2:0.307692 3:0.185185 4:0.166667 
-32 1:-0.569231 2:0.208791 3:0.230769 4:-0.833333 
32 1:-0.569231 2:0.279435 3:0.328449 4:0.833333 
-15.22687001169572 1:-0.548718 2:0.286058 3:0.195402 
-32 1:-0.569231 2:0.491366 3:-0.843712 4:0.833333 
-14.68994360457454 1:-0.569231 2:0.538462 3:-0.832858 4:-0.5 
32 1:-0.589744 2:0.46402 3:-0.839297 
32 1:-0.569231 2:0.456044 3:-0.718898 4:0.5 
32 1:-0.569231 2:0.491366 3:-0.713472 4:0.833333 
32 1:-0.569231 2:0.505495 3:-0.54416 4:0.166667 
32 1:-0.569231 2:0.456044 3:-0.566952 4:0.5 
32 1:-0.569231 2:0.456044 3:-0.566952 4:-0.833333 
-32 1:-0.589744 2:0.46402 3:-0.588198 
19.96650071164488 1:-0.586014 2:0.508097 3:-0.399177 4:0.333333 
32 1:-0.569231 2:0.505495 3:-0.270655 4:0.166667 
32 1:-0.569231 2:0.456044 3:-0.263058 4:0.5 
32 1:-0.569231 2:0.456044 3:-0.225071 4:-0.833333 
-32 1:-0.569231 2:0.538462 3:-0.225071 4:-0.5 
-32 1:-0.589744 2:0.46402 3:-0.437539 
-32 1:-0.569231 2:0.491366 3:-0.127391 4:0.833333 
32 1:-0.507692 2:0.433566 3:-0.0331384 4:-1 
-6.72625444513613 1:-0.569231 2:0.456044 3:-0.111111 4:-0.833333 
-32 1:-0.569231 2:0.505495 3:0.048433 4:0.166667 
32 1:-0.55503 2:0.488294 3:0.0299824 4:0.666667 
32 1:-0.569231 2:0.491366 3:0.035409 4:0.833333 
-13.46820174238004 1:-0.507692 2:0.433566 3:0.122807 4:-1 
-32 1:-0.569231 2:0.538462 3:-0.149098 4:-0.5 
-32 1:-0.589744 2:0.46402 3:-0.136221 
-32 1:-0.586014 2:0.508097 3:0.176955 4:0.333333 
32 1:-0.55503 2:0.488294 3:0.206349 4:0.666667 
32 1:-0.606154 2:0.470588 3:0.203143 4:-0.666667 
32 1:-0.507692 2:0.433566 3:0.434698 4:-1 
32 1:-0.569231 2:0.456044 3:0.344729 4:-0.833333 
-32 1:-0.569231 2:0.538462 3:0.306743 4:-0.5 
17.06889702713331 1:-0.569231 2:0.456044 3:0.344729 4:-0.166667 
-29.65684581323257 1:-0.569231 2:0.456044 3:0.458689 4:-0.833333 
-8.759329576267977 1:-0.581538 2:0.494083 3:0.614512 4:1 
-32 1:-0.569231 2:0.620879 3:-0.832858 4:0.5 
-32 1:-0.630769 2:0.653846 3:-0.851852 4:-1 
2.729776786770393 1:-0.595604 2:0.682692 3:-0.884058 4:-0.333333 
12.46872800017468 1:-0.556923 2:0.647315 3:-0.706758 4:1 
-32 1:-0.630769 2:0.653846 3:-0.703704 4:-1 
-32 1:-0.569231 2:0.632653 3:-0.550672 4:0.833333 
32 1:-0.630769 2:0.653846 3:-0.555556 4:-1 
-32 1:-0.569231 2:0.703297 3:-0.528965 4:-0.5 
-32 1:-0.595604 2:0.682692 3:-0.561997 4:-0.333333 
-32 1:-0.569231 2:0.703297 3:-0.566952 4:-0.166667 
-32 1:-0.569231 2:0.703297 3:-0.680912 4:-0.166667 
-32 1:-0.569231 2:0.620879 3:-0.415005 4:0.5 
32 1:-0.569231 2:0.703297 3:-0.452991 4:-0.833333 
32 1:-0.569231 2:0.703297 3:-0.270655 4:0.166667 
-32 1:-0.556923 2:0.647315 3:-0.248568 4:1 
32 1:-0.606154 2:0.674208 3:-0.245791 4:-0.666667 
-32 1:-0.569231 2:0.703297 3:-0.282051 4:-0.166667 
-32 1:-0.589744 2:0.687345 3:-0.28688 
-13.84658458096767 1:-0.569231 2:0.703297 3:-0.377018 4:-0.5 
-32 1:-0.589744 2:0.687345 3:-0.437539 
-32 1:-0.556923 2:0.647315 3:0.0568919 4:1 
32 1:-0.569231 2:0.703297 3:0.002849 4:-0.5 
-9.379148847298358 1:-0.595604 2:0.682692 3:0.0177134 4:-0.333333 
-5.066081566595159 1:-0.589744 2:0.687345 3:-0.136221 
32 1:-0.552448 2:0.627219 3:0.201878 4:0.333333 
8.629718625150232 1:-0.606154 2:0.674208 3:0.56229 4:-0.666667 
-32 1:-0.595604 2:0.682692 3:0.468599 4:-0.333333 
0.3649935613629613 1:-0.589744 2:0.687345 3:0.466416 
32 1:-0.595604 2:0.826923 3:-0.884058 4:-0.333333 
-32 1:-0.548718 2:0.826923 3:-0.826309 
32 1:-0.581538 2:0.826923 3:-0.715797 4:1 
32 1:-0.569231 2:0.950549 3:-0.680912 4:-0.833333 
-32 1:-0.606154 2:0.877828 3:-0.694725 4:-0.666667 
-32 1:-0.583432 2:0.846154 3:-0.546841 4:0.666667 
0.8206262550439473 1:-0.581538 2:0.826923 3:-0.564626 4:1 
32 1:-0.595604 2:0.826923 3:-0.690821 4:-0.333333 
32 1:-0.569231 2:0.868132 3:-0.415005 4:0.5 
-14.62891363046185 1:-0.583432 2:0.846154 3:-0.407407 4:0.666667 
0.1019981796322511 1:-0.583432 2:0.846154 3:-0.267974 4:0.666667 
-8.215593325699002 1:-0.569231 2:0.844584 3:-0.257631 4:0.833333 
-32 1:-0.569231 2:0.950549 3:-0.225071 4:-0.833333 
32 1:-0.595604 2:0.826923 3:-0.304348 4:-0.333333 
32 1:-0.569231 2:0.826923 3:-0.396011 4:-0.166667 
-32 1:-0.548718 2:0.826923 3:-0.417625 
-32 1:-0.552448 2:0.804734 3:-0.0902452 4:0.333333 
32 1:-0.569231 2:0.868132 3:-0.111111 4:0.5 
32 1:-0.583432 2:0.846154 3:-0.12854 4:0.666667 
32 1:-0.581538 2:0.826923 3:-0.111111 4:1 
0.1005775559054647 1:-0.569231 2:0.868132 3:0.0408357 4:0.5 
-32 1:-0.583432 2:0.846154 3:0.0108932 4:0.666667 
-32 1:-0.581538 2:0.826923 3:0.0400605 4:1 
32 1:-0.569231 2:0.950549 3:0.002849 4:-0.833333 
32 1:-0.552448 2:0.804734 3:0.201878 4:0.333333 
8.904505767242144 1:-0.569231 2:0.868132 3:0.192783 4:0.5 
-32 1:-0.583432 2:0.846154 3:0.185185 4:0.666667 
32 1:-0.569231 2:0.950549 3:0.230769 4:-0.833333 
-32 1:-0.569231 2:0.868132 3:0.344729 4:0.5 
-1.987795948999196 1:-0.507692 2:0.748252 3:0.434698 4:-1 
17.29834432871568 1:-0.384615 2:-0.903846 3:-0.694725 4:0.333333 
-6.670232033011479 1:-0.384615 2:-0.903846 3:-0.393298 4:0.833333 
32 1:-0.384615 2:-0.903846 3:-0.234568 4:-0.833333 
32 1:-0.384615 2:-0.903846 3:-0.27572 
-1.501120878151198 1:-0.384615 2:-0.903846 3:-0.111111 4:-1 
-18.35250452579152 1:-0.384615 2:-0.903846 3:0.0534979 4:0.5 
7.189350475286115 1:-0.384615 2:-0.6875 3:-0.604938 4:-0.833333 
-32 1:-0.384615 2:-0.730769 3:-0.506173 4:-0.666667 
1.259902214506377 1:-0.384615 2:-0.6875 3:-0.728395 4:-0.166667 
8.35879879502323 1:-0.384615 2:-0.759615 3:0.0534979 4:-0.5 
32 1:-0.384615 2:-0.730769 3:0.333333 4:0.166667 
-1.350318758181096 1:-0.384615 2:-0.6875 3:0.382716 4:-0.833333 
24.40309322103698 1:-0.384615 2:-0.759615 3:0.465021 4:0.5 
-1.146130512546093 1:-0.384615 2:-0.615385 3:0.711934 4:-1 
32 1:-0.384615 2:-0.519231 3:-0.824417 
32 1:-0.384615 2:-0.532967 3:-0.569665 4:0.833333 
0.04849097620642574 1:-0.384615 2:-0.615385 3:-0.687243 4:-0.5 
-32 1:-0.384615 2:-0.543269 3:-0.399177 4:0.5 
16.83434119468576 1:-0.384615 2:-0.571006 3:-0.263058 4:0.666667 
32 1:-0.384615 2:-0.471154 3:-0.234568 4:-0.833333 
-32 1:-0.384615 2:-0.557692 3:-0.209877 4:-0.666667 
32 1:-0.384615 2:-0.532967 3:-0.393298 4:-0.333333 
-7.930664633319228 1:-0.384615 2:-0.557692 3:-0.111111 4:1 
-32 1:-0.384615 2:-0.579327 3:-0.111111 4:-0.166667 
-32 1:-0.384615 2:-0.557692 3:0.185185 4:1 
32 1:-0.384615 2:-0.532967 3:0.312169 4:-0.333333 
32 1:-0.384615 2:-0.532967 3:0.171076 4:-0.333333 
-32 1:-0.384615 2:-0.326923 3:-0.769547 4:-1 
-0.02235972660042196 1:-0.384615 2:-0.409341 3:-0.816578 4:-0.333333 
-0.5927003500886463 1:-0.384615 2:-0.384615 3:-0.703704 4:0.166667 
32 1:-0.384615 2:-0.353147 3:-0.694725 4:0.333333 
32 1:-0.384615 2:-0.326923 3:-0.522634 4:-0.5 
-32 1:-0.384615 2:-0.362981 3:-0.728395 4:-0.166667 
0.01175294352713126 1:-0.384615 2:-0.326923 3:-0.27572 4:-1 
-32 1:-0.384615 2:-0.362981 3:-0.234568 4:-0.166667 
-32 1:-0.384615 2:-0.409341 3:-0.393298 4:-0.333333 
32 1:-0.384615 2:-0.371302 3:0.0408357 4:0.666667 
0.00555385512269376 1:-0.384615 2:-0.326923 3:-0.111111 4:-0.5 
32 1:-0.384615 2:-0.409341 3:-0.111111 4:-0.333333 
32 1:-0.384615 2:-0.362981 3:-0.111111 4:-0.166667 
0.008744712456125271 1:-0.384615 2:-0.409341 3:0.171076 4:0.833333 
32 1:-0.384615 2:-0.471154 3:0.135802 4:-0.833333 
-3.242820132600901 1:-0.384615 2:-0.182692 3:-0.851852 4:0.5 
-32 1:-0.384615 2:-0.162088 3:-0.816578 4:-0.333333 
-0.8699950664588807 1:-0.384615 2:-0.195804 3:-0.694725 4:0.333333 
32 1:-0.384615 2:-0.211538 3:-0.539095 4:1 
32 1:-0.384615 2:-0.182692 3:-0.687243 4:-0.5 
32 1:-0.384615 2:-0.182692 3:-0.399177 4:0.5 
32 1:-0.384615 2:-0.211538 3:-0.209877 4:-0.666667 
32 1:-0.384615 2:-0.230769 3:-0.38546 
-32 1:-0.384615 2:-0.211538 3:-0.111111 4:-0.666667 
0.03540240032109384 1:-0.384615 2:-0.223901 3:0.0299824 4:0.833333 
32 1:-0.384615 2:-0.182692 3:0.176955 4:0.5 
32 1:-0.384615 2:-0.326923 3:0.218107 4:-1 
-2.665973176877263 1:-0.384615 2:-0.223901 3:0.347443 4:0.833333 
-32 1:-0.384615 2:-0.254808 3:0.382716 4:-0.833333 
32 1:-0.384615 2:-0.254808 3:0.320988 4:-0.166667 
32 1:-0.384615 2:-0.254808 3:0.197531 4:-0.166667 
0.1270741147894748 1:-0.384615 2:-0.195804 3:0.472503 4:0.333333 
32 1:-0.384615 2:-0.0384615 3:-0.829405 4:0.333333 
32 1:-0.384615 2:-0.0384615 3:-0.555556 4:0.166667 
32 1:-0.384615 2:-0.0384615 3:-0.407407 4:0.166667 
32 1:-0.384615 2:-0.0384615 3:-0.393298 4:0.833333 
32 1:-0.384615 2:-0.0384615 3:-0.407407 4:-0.666667 
-32 1:-0.384615 2:-0.0384615 3:-0.245791 4:0.333333 
-32 1:-0.384615 2:-0.0384615 3:-0.234568 4:-0.833333 
32 1:-0.384615 2:-0.0384615 3:-0.38546 
-32 1:-0.384615 2:-0.0384615 3:-0.111111 4:0.333333 
0.1210925794451072 1:-0.384615 2:-0.0384615 3:-0.111111 4:0.5 
-4.369743867549133 1:-0.384615 2:-0.0384615 3:0.0864198 4:-0.666667 
-7.673856820946578 1:-0.384615 2:-0.0384615 3:0.0534979 
-32 1:-0.384615 2:-0.0384615 3:0.176955 4:0.5 
1.276263054434936 1:-0.384615 2:-0.0384615 3:0.192783 4:0.666667 
32 1:-0.384615 2:-0.0384615 3:0.341564 4:0.5 
-1.923301592217984 1:-0.384615 2:-0.0384615 3:0.300412 4:-0.5 
32 1:-0.384615 2:-0.0384615 3:0.62963 4:0.166667 
32 1:-0.384615 2:-0.0384615 3:0.62963 4:-0.833333 
-32 1:-0.384615 2:0.105769 3:-0.851852 4:0.5 
-32 1:-0.384615 2:0.177885 3:-0.851852 4:-0.833333 
2.818499646657992 1:-0.384615 2:0.134615 3:-0.802469 4:-0.666667 
-20.69243677588895 1:-0.384615 2:0.177885 3:-0.851852 4:-0.166667 
-32 1:-0.384615 2:0.134615 3:-0.703704 4:1 
0.6674342703300008 1:-0.384615 2:0.146978 3:-0.569665 4:0.833333 
17.78351505210464 1:-0.384615 2:0.25 3:-0.604938 4:-1 
32 1:-0.384615 2:0.177885 3:-0.54321 4:-0.166667 
-32 1:-0.384615 2:0.153846 3:-0.714678 
32 1:-0.384615 2:0.134615 3:-0.407407 4:0.166667 
32 1:-0.384615 2:0.146978 3:-0.393298 4:0.833333 
-32 1:-0.384615 2:0.118881 3:-0.245791 4:0.333333 
-32 1:-0.384615 2:0.161243 3:-0.263058 4:0.666667 
-32 1:-0.384615 2:0.134615 3:-0.209877 4:-0.666667 
32 1:-0.384615 2:0.105769 3:-0.27572 4:-0.5 
-32 1:-0.384615 2:0.105769 3:-0.440329 4:-0.5 
-32 1:-0.384615 2:0.134615 3:-0.111111 4:1 
32 1:-0.384615 2:0.177885 3:-0.111111 4:-0.833333 
32 1:-0.384615 2:0.134615 3:-0.111111 4:-0.666667 
32 1:-0.384615 2:0.146978 3:0.0299824 4:0.833333 
32 1:-0.384615 2:0.134615 3:0.0534979 4:1 
-32 1:-0.384615 2:0.105769 3:0.0534979 4:-0.5 
-32 1:-0.384615 2:0.105769 3:0.176955 4:0.5 
20.25272190575983 1:-0.384615 2:0.25 3:0.218107 4:-1 
32 1:-0.384615 2:0.134615 3:0.382716 4:-0.666667 
-32 1:-0.384615 2:0.105769 3:0.218107 4:-0.5 
32 1:-0.384615 2:0.177885 3:0.506173 4:-0.833333 
-32 1:-0.384615 2:0.134615 3:0.481481 4:-0.666667 
-32 1:-0.384615 2:0.146978 3:0.62963 4:0.833333 
0.8255266006965137 1:-0.384615 2:0.25 3:0.711934 4:-1 
-32 1:-0.384615 2:0.134615 3:0.679012 4:-0.666667 
-32 1:-0.384615 2:0.394231 3:-0.851852 4:-0.833333 
32 1:-0.384615 2:0.332418 3:-0.816578 4:-0.333333 
0.08103536796250779 1:-0.384615 2:0.322115 3:-0.687243 4:0.5 
-32 1:-0.384615 2:0.276224 3:-0.560045 4:0.333333 
32 1:-0.384615 2:0.25 3:-0.604938 4:-1 
-32 1:-0.384615 2:0.332418 3:-0.675485 4:-0.333333 
32 1:-0.384615 2:0.276224 3:-0.425365 4:0.333333 
32 1:-0.384615 2:0.332418 3:-0.393298 4:0.833333 
-3.582811736217557 1:-0.384615 2:0.25 3:-0.27572 4:-0.5 
-32 1:-0.384615 2:0.332418 3:-0.252205 4:-0.333333 
32 1:-0.384615 2:0.307692 3:-0.111111 4:0.166667 
32 1:-0.384615 2:0.322115 3:-0.111111 4:0.5 
20.06511210422069 1:-0.384615 2:0.332418 3:-0.111111 4:0.833333 
-32 1:-0.384615 2:0.332418 3:0.171076 4:0.833333 
-32 1:-0.384615 2:0.307692 3:0.185185 4:1 
-32 1:-0.384615 2:0.276224 3:0.337823 4:0.333333 
-32 1:-0.384615 2:0.332418 3:0.347443 4:0.833333 
-32 1:-0.384615 2:0.332418 3:0.488536 4:0.833333 
-31.47002601683523 1:-0.384615 2:0.394231 3:0.506173 4:-0.833333 
-0.008382332824576571 1:-0.384615 2:0.480769 3:-0.835391 4:1 
32 1:-0.384615 2:0.394231 3:-0.851852 4:-0.833333 
32 1:-0.384615 2:0.494083 3:-0.718898 4:0.666667 
32 1:-0.384615 2:0.394231 3:-0.728395 4:-0.833333 
32 1:-0.384615 2:0.480769 3:-0.555556 4:0.166667 
32 1:-0.384615 2:0.480769 3:-0.539095 4:1 
32 1:-0.384615 2:0.394231 3:-0.604938 4:-0.833333 
32 1:-0.384615 2:0.456044 3:-0.675485 4:-0.333333 
-32 1:-0.384615 2:0.466346 3:-0.399177 4:0.5 
-32 1:-0.384615 2:0.394231 3:-0.358025 4:-0.833333 
32 1:-0.384615 2:0.512238 3:-0.245791 4:0.333333 
32 1:-0.384615 2:0.466346 3:-0.27572 4:0.5 
32 1:-0.384615 2:0.456044 3:-0.252205 4:0.833333 
32 1:-0.384615 2:0.480769 3:-0.242798 4:1 
32 1:-0.384615 2:0.394231 3:-0.234568 4:-0.833333 
32 1:-0.384615 2:0.502404 3:-0.419753 4:-0.166667 
-32 1:-0.384615 2:0.480769 3:-0.111111 4:1 
-32 1:-0.384615 2:0.480769 3:0.0864198 4:-0.666667 
-32 1:-0.384615 2:0.456044 3:0.0299824 4:-0.333333 
0.5854784645439371 1:-0.384615 2:0.502404 3:-0.111111 4:-0.166667 
-32 1:-0.384615 2:0.442308 3:-0.111111 
-32 1:-0.384615 2:0.394231 3:0.382716 4:-0.833333 
-32 1:-0.384615 2:0.456044 3:0.312169 4:-0.333333 
-1.963497682567155 1:-0.384615 2:0.502404 3:0.320988 4:-0.166667 
-32 1:-0.384615 2:0.442308 3:0.327846 
32 1:-0.384615 2:0.456044 3:0.488536 4:0.833333 
32 1:-0.384615 2:0.394231 3:0.506173 4:-0.833333 
32 1:-0.384615 2:0.512238 3:0.652076 4:0.333333 
32 1:-0.384615 2:0.394231 3:0.62963 4:-0.833333 
28.23496759895657 1:-0.384615 2:0.502404 3:0.506173 4:-0.166667 
-32 1:-0.384615 2:0.66958 3:-0.694725 4:0.333333 
-32 1:-0.384615 2:0.682692 3:-0.687243 4:0.5 
-16.15475019933458 1:-0.384615 2:0.538462 3:-0.769547 4:-1 
-32 1:-0.384615 2:0.653846 3:-0.703704 4:-0.666667 
-32 1:-0.384615 2:0.66958 3:-0.560045 4:0.333333 
-32 1:-0.384615 2:0.627219 3:-0.566952 4:0.666667 
-32 1:-0.384615 2:0.641484 3:-0.569665 4:0.833333 
-32 1:-0.384615 2:0.682692 3:-0.522634 4:-0.5 
32 1:-0.384615 2:0.610577 3:-0.54321 4:-0.166667 
-32 1:-0.384615 2:0.703297 3:-0.675485 4:-0.333333 
32 1:-0.384615 2:0.610577 3:-0.728395 4:-0.166667 
-32 1:-0.384615 2:0.66958 3:-0.425365 4:0.333333 
-32 1:-0.384615 2:0.538462 3:-0.440329 4:-1 
-32 1:-0.384615 2:0.610577 3:-0.358025 4:-0.833333 
-32 1:-0.384615 2:0.641484 3:-0.252205 4:0.833333 
-32 1:-0.384615 2:0.610577 3:-0.234568 4:-0.833333 
32 1:-0.384615 2:0.682692 3:-0.440329 4:-0.5 
-32 1:-0.384615 2:0.703297 3:-0.393298 4:-0.333333 
-32 1:-0.384615 2:0.610577 3:-0.419753 4:-0.166667 
32 1:-0.384615 2:0.634615 3:-0.38546 
-32 1:-0.384615 2:0.653846 3:0.037037 4:0.166667 
27.83757117461038 1:-0.384615 2:0.627219 3:0.0408357 4:0.666667 
32 1:-0.384615 2:0.682692 3:-0.111111 4:-0.5 
32 1:-0.384615 2:0.634615 3:-0.111111 
32 1:-0.384615 2:0.538462 3:0.218107 4:-1 
-0.5323006896172298 1:-0.384615 2:0.627219 3:0.344729 4:0.666667 
32 1:-0.384615 2:0.610577 3:0.382716 4:-0.833333 
-32 1:-0.384615 2:0.703297 3:0.312169 4:-0.333333 
32 1:-0.384615 2:0.66958 3:0.472503 4:0.333333 
-4.631871405632931 1:-0.384615 2:0.653846 3:0.481481 4:-0.666667 
-29.63126282245901 1:-0.384615 2:0.634615 3:0.492455 
32 1:-0.384615 2:0.826923 3:-0.851852 4:0.5 
-31.15815924313261 1:-0.384615 2:0.826923 3:-0.802469 4:-0.666667 
-12.52830229128985 1:-0.384615 2:0.826923 3:-0.816578 4:-0.333333 
32 1:-0.384615 2:0.826923 3:-0.851852 4:-0.166667 
2.019659764951318 1:-0.384615 2:0.826923 3:-0.703704 4:0.166667 
-32 1:-0.384615 2:0.826923 3:-0.703704 4:1 
32 1:-0.384615 2:0.826923 3:-0.769547 4:-1 
-32 1:-0.384615 2:0.826923 3:-0.728395 4:-0.833333 
32 1:-0.384615 2:0.826923 3:-0.703704 4:-0.666667 
-32 1:-0.384615 2:0.826923 3:-0.555556 4:0.166667 
32 1:-0.384615 2:0.826923 3:-0.563786 4:0.5 
32 1:-0.384615 2:0.826923 3:-0.569665 4:0.833333 
-32 1:-0.384615 2:0.826923 3:-0.604938 4:-0.833333 
32 1:-0.384615 2:0.826923 3:-0.522634 4:-0.5 
1.750197386235116 1:-0.384615 2:0.826923 3:-0.407407 4:0.166667 
32 1:-0.384615 2:0.826923 3:-0.393298 4:0.833333 
-32 1:-0.384615 2:0.826923 3:-0.407407 4:-0.666667 
32 1:-0.384615 2:0.826923 3:-0.27572 4:-1 
32 1:-0.384615 2:0.826923 3:-0.234568 4:-0.833333 
32 1:-0.384615 2:0.826923 3:-0.209877 4:-0.666667 
-32 1:-0.384615 2:0.826923 3:-0.27572 
-32 1:-0.384615 2:0.826923 3:-0.393298 4:-0.333333 
6.432321376815951 1:-0.384615 2:0.826923 3:-0.111111 4:-1 
-32 1:-0.384615 2:0.826923 3:-0.111111 4:-0.666667 
2.178360064457468 1:-0.384615 2:0.826923 3:0.0299824 4:-0.333333 
-32 1:-0.384615 2:0.826923 3:0.0123457 4:-0.166667 
32 1:-0.384615 2:0.826923 3:0.0534979 
-32 1:-0.384615 2:0.826923 3:-0.111111 4:-0.166667 
32 1:-0.384615 2:0.826923 3:-0.111111 
32 1:-0.384615 2:0.826923 3:0.185185 4:0.166667 
32 1:-0.384615 2:0.826923 3:0.192783 4:0.666667 
32 1:-0.384615 2:0.826923 3:0.185185 4:1 
-32 1:-0.384615 2:0.826923 3:0.218107 4:-1 
-32 1:-0.384615 2:0.826923 3:0.465021 4:0.5 
28.44687320133395 1:-0.384615 2:0.826923 3:0.711934 4:-1 
-22.73176509713161 1:-0.384615 2:0.826923 3:0.465021 4:-0.5 
5.694060138492083 1:-0.261538 2:-0.970414 3:-0.895425 4:-1 
0.6444212673385332 1:-0.163077 2:-0.866221 3:-0.824417 4:-0.666667 
15.2202596558886 1:-0.187692 2:-0.903846 3:-0.544715 4:1 
-14.75601108694522 1:-0.2 2:-0.74359 3:-0.694725 4:-0.5 
17.04749319512609 1:-0.236923 2:-0.746503 3:-0.428571 4:0.166667 
-22.51690263555479 1:-0.212308 2:-0.735936 3:-0.414547 4:1 
-32 1:-0.2 2:-0.807692 3:-0.380471 4:-0.833333 
-5.569680730436983 1:-0.185799 2:-0.713168 3:-0.0902452 4:0.666667 
-1.659093010300885 1:-0.226374 2:-0.764268 3:-0.149098 4:-0.333333 
32 1:-0.2 2:-0.538462 3:-0.838384 4:0.166667 
-14.51710767345395 1:-0.2 2:-0.519231 3:-0.717172 4:-0.166667 
32 1:-0.163077 2:-0.565217 3:-0.38546 4:-0.666667 
32 1:-0.214201 2:-0.575597 3:-0.27572 4:0.666667 
32 1:-0.220513 2:-0.557692 3:-0.288889 
-32 1:-0.2 2:-0.56044 3:-0.130351 4:0.833333 
-32 1:-0.2 2:-0.538462 3:0.023569 4:0.166667 
-32 1:-0.2 2:-0.519231 3:-0.111111 4:-0.166667 
32 1:-0.2 2:-0.551282 3:0.203143 4:0.5 
32 1:-0.2 2:-0.519231 3:0.158249 4:-0.166667 
-14.59593132179996 1:-0.138462 2:-0.532967 3:0.62963 4:-1 
-32 1:-0.183217 2:-0.384615 3:-0.851852 4:0.333333 
-32 1:-0.183217 2:-0.384615 3:-0.555556 4:0.333333 
32 1:-0.261538 2:-0.43787 3:-0.546841 4:-1 
6.831496408230551 1:-0.214201 2:-0.396552 3:-0.399177 4:0.666667 
7.194044024216605 1:-0.2 2:-0.423077 3:-0.380471 4:-0.833333 
32 1:-0.187692 2:-0.394796 3:-0.255646 4:1 
-32 1:-0.2 2:-0.423077 3:-0.245791 4:-0.833333 
32 1:-0.2 2:-0.358974 3:-0.245791 4:-0.5 
32 1:-0.2 2:-0.423077 3:-0.245791 4:-0.166667 
-32 1:-0.2 2:-0.423077 3:-0.380471 4:-0.166667 
20.27729111558808 1:-0.163077 2:-0.414716 3:-0.0562414 4:-0.666667 
-32 1:-0.2 2:-0.358974 3:0.023569 4:0.5 
-32 1:-0.214201 2:-0.396552 3:0.176955 4:0.666667 
-32 1:-0.2 2:-0.423077 3:0.158249 4:-0.833333 
0.1113058499675103 1:-0.214201 2:-0.396552 3:0.300412 4:0.666667 
-32 1:-0.261538 2:-0.43787 3:0.324619 4:-1 
-0.7100253774545258 1:-0.220513 2:-0.384615 3:0.303704 
6.129479500349041 1:-0.220513 2:-0.384615 3:0.481481 
0.720752927483107 1:-0.214201 2:-0.217507 3:-0.851852 4:0.666667 
4.443010325679111 1:-0.261538 2:-0.171598 3:-0.895425 4:-1 
-32 1:-0.2 2:-0.230769 3:-0.553632 4:0.833333 
32 1:-0.2 2:-0.230769 3:-0.582492 4:-0.166667 
-32 1:-0.2 2:-0.230769 3:-0.694725 4:-0.5 
-28.98313905997512 1:-0.226374 2:-0.205955 3:-0.680912 4:-0.333333 
32 1:-0.212308 2:-0.219288 3:-0.414547 4:1 
32 1:-0.236923 2:-0.195804 3:-0.428571 4:-0.666667 
32 1:-0.216783 2:-0.215071 3:-0.281117 4:0.333333 
32 1:-0.220513 2:-0.211538 3:-0.288889 
32 1:-0.2 2:-0.230769 3:-0.111111 4:-0.833333 
-15.19632913429238 1:-0.216783 2:-0.215071 3:0.0103218 4:0.333333 
-1.133921097167417 1:-0.214201 2:-0.217507 3:0.176955 4:0.666667 
32 1:-0.261538 2:-0.171598 3:0.150327 4:-1 
32 1:-0.2 2:-0.230769 3:0.158249 4:-0.833333 
-32 1:-0.220513 2:-0.211538 3:0.303704 
32 1:-0.2 2:-0.230769 3:0.158249 4:-0.166667 
-32 1:-0.261538 2:-0.171598 3:0.498911 4:-1 
-32 1:-0.236923 2:-0.195804 3:0.417989 4:-0.666667 
1.850448236069679 1:-0.2 2:-0.230769 3:0.616162 4:0.166667 
32 1:-0.2 2:-0.230769 3:0.472503 4:-0.5 
30.48165457107286 1:-0.173626 2:-0.0384615 3:-0.812865 4:-0.333333 
-32 1:-0.220513 2:-0.0384615 3:-0.881481 
-32 1:-0.183217 2:-0.0384615 3:-0.703704 4:0.333333 
-17.07433565740697 1:-0.187692 2:-0.0384615 3:-0.68925 4:1 
32 1:-0.138462 2:-0.0384615 3:-0.666667 4:-1 
32 1:-0.2 2:-0.0384615 3:-0.649832 4:-0.833333 
-32 1:-0.2 2:-0.0384615 3:-0.560045 4:0.5 
-32 1:-0.236923 2:-0.0384615 3:-0.534392 4:-0.666667 
-2.903288041076701 1:-0.173626 2:-0.0384615 3:-0.578947 4:-0.333333 
-32 1:-0.138462 2:-0.0384615 3:-0.296296 4:-1 
-32 1:-0.2 2:-0.0384615 3:-0.380471 4:-0.833333 
32 1:-0.183217 2:-0.0384615 3:-0.259259 4:0.333333 
2.731261725758741 1:-0.226374 2:-0.0384615 3:-0.263058 4:0.833333 
-32 1:-0.261538 2:-0.0384615 3:-0.285403 4:-0.5 
-1.969382494664366 1:-0.2 2:-0.0384615 3:-0.380471 4:-0.166667 
-32 1:-0.236923 2:-0.0384615 3:-0.111111 4:0.166667 
-32 1:-0.187692 2:-0.0384615 3:-0.111111 4:1 
-32 1:-0.236923 2:-0.0384615 3:-0.00529101 4:-0.666667 
0.006283705291335276 1:-0.173626 2:-0.0384615 3:0.0448343 4:-0.333333 
-32 1:-0.138462 2:-0.0384615 3:0.259259 4:-1 
-32 1:-0.236923 2:-0.0384615 3:0.417989 4:-0.666667 
-29.90609469006524 1:-0.236923 2:-0.0384615 3:0.57672 4:0.166667 
-0.4498249536026737 1:-0.226374 2:-0.0384615 3:0.610636 4:0.833333 
32 1:-0.216783 2:0.138148 3:-0.863995 4:0.333333 
32 1:-0.261538 2:0.0946746 3:-0.895425 4:-1 
-32 1:-0.2 2:0.153846 3:-0.676768 4:0.166667 
-12.23246474963137 1:-0.212308 2:0.142365 3:-0.700134 4:1 
-32 1:-0.236923 2:0.118881 3:-0.746032 4:-0.666667 
32 1:-0.2 2:0.153846 3:-0.569024 4:0.166667 
-32 1:-0.2 2:0.153846 3:-0.694725 4:-0.5 
-32 1:-0.214201 2:0.140584 3:-0.399177 4:0.666667 
-32 1:-0.212308 2:0.142365 3:-0.414547 4:1 
32 1:-0.236923 2:0.118881 3:-0.428571 4:-0.666667 
32 1:-0.216783 2:0.138148 3:-0.281117 4:0.333333 
-22.97141708903998 1:-0.2 2:0.153846 3:-0.380471 4:-0.166667 
32 1:-0.220513 2:0.134615 3:-0.407407 
32 1:-0.2 2:0.153846 3:-0.156004 4:-0.5 
-8.594845708886494 1:-0.2 2:0.153846 3:-0.111111 4:-0.166667 
32 1:-0.220513 2:0.134615 3:-0.111111 
-32 1:-0.214201 2:0.140584 3:0.300412 4:0.666667 
-13.54920501749884 1:-0.2 2:0.153846 3:0.292929 4:-0.833333 
-32 1:-0.2 2:0.153846 3:0.292929 4:-0.5 
-32 1:-0.226374 2:0.129032 3:0.306743 4:-0.333333 
-32 1:-0.2 2:0.153846 3:0.427609 4:-0.833333 
32 1:-0.2 2:0.153846 3:0.652076 4:-0.5 
10.97380809072122 1:-0.226374 2:0.129032 3:0.610636 4:-0.333333 
32 1:-0.2 2:0.153846 3:0.472503 4:-0.5 
32 1:-0.2 2:0.282051 3:-0.874299 4:-0.5 
-6.90403699260272 1:-0.173626 2:0.286058 3:-0.812865 4:-0.333333 
-32 1:-0.2 2:0.307692 3:-0.676768 4:0.166667 
32 1:-0.183217 2:0.307692 3:-0.703704 4:0.333333 
32 1:-0.236923 2:0.276224 3:-0.746032 4:-0.666667 
-32 1:-0.2 2:0.318681 3:-0.553632 4:0.833333 
-12.0426361021172 1:-0.173626 2:0.286058 3:-0.578947 4:-0.333333 
-32 1:-0.220513 2:0.307692 3:-0.703704 
32 1:-0.261538 2:0.360947 3:-0.372549 4:-1 
32 1:-0.214201 2:0.319629 3:-0.27572 4:0.666667 
32 1:-0.261538 2:0.360947 3:-0.372549 4:-1 
-32 1:-0.2 2:0.346154 3:-0.245791 4:-0.833333 
32 1:-0.173626 2:0.286058 3:-0.267057 4:-0.333333 
32 1:-0.2 2:0.282051 3:-0.425365 4:-0.5 
-32 1:-0.220513 2:0.307692 3:-0.407407 
32 1:-0.214201 2:0.319629 3:-0.111111 4:0.666667 
-32 1:-0.261538 2:0.360947 3:-0.0239651 4:-1 
-32 1:-0.2 2:0.346154 3:0.023569 4:-0.833333 
-8.655750255051103 1:-0.220513 2:0.307692 3:-0.111111 
-3.233914619239184 1:-0.183217 2:0.307692 3:0.185185 4:0.333333 
-32 1:-0.2 2:0.346154 3:0.158249 4:-0.833333 
32 1:-0.187692 2:0.317873 3:0.503162 4:1 
-0.03406518075509949 1:-0.236923 2:0.276224 3:0.417989 4:-0.666667 
-32 1:-0.183217 2:0.307692 3:0.62963 4:0.333333 
32 1:-0.173626 2:0.286058 3:0.512671 4:-0.333333 
32 1:-0.216783 2:0.491366 3:-0.863995 4:0.333333 
32 1:-0.214201 2:0.498674 3:-0.851852 4:0.666667 
-32 1:-0.138462 2:0.456044 3:-0.851852 4:-1 
-29.77813498849309 1:-0.2 2:0.538462 3:-0.784512 4:-0.833333 
0.2199725238650254 1:-0.220513 2:0.480769 3:-0.881481 
-32 1:-0.187692 2:0.470588 3:-0.68925 4:1 
0.1835860689931937 1:-0.138462 2:0.456044 3:-0.666667 4:-1 
-32 1:-0.216783 2:0.491366 3:-0.572556 4:0.333333 
32 1:-0.2 2:0.483516 3:-0.553632 4:0.833333 
32 1:-0.2 2:0.538462 3:-0.515152 4:-0.833333 
-32 1:-0.2 2:0.442308 3:-0.717172 4:-0.166667 
32 1:-0.2 2:0.461538 3:-0.407407 4:0.166667 
32 1:-0.2 2:0.474359 3:-0.425365 4:0.5 
32 1:-0.214201 2:0.498674 3:-0.399177 4:0.666667 
32 1:-0.2 2:0.538462 3:-0.380471 4:-0.833333 
-32 1:-0.2 2:0.461538 3:-0.245791 4:0.166667 
32 1:-0.138462 2:0.456044 3:-0.296296 4:-1 
-32 1:-0.2 2:0.483516 3:-0.130351 4:0.833333 
2.217855071141267 1:-0.2 2:0.483516 3:0.023569 4:0.833333 
-32 1:-0.2 2:0.442308 3:0.023569 4:-0.166667 
32 1:-0.220513 2:0.480769 3:0.00740741 
-32 1:-0.2 2:0.538462 3:-0.156004 4:-0.5 
32 1:-0.2 2:0.442308 3:-0.111111 4:-0.166667 
-32 1:-0.2 2:0.483516 3:0.177489 4:0.833333 
-32 1:-0.2 2:0.461538 3:0.346801 4:0.166667 
32 1:-0.138462 2:0.456044 3:0.444444 4:-1 
-32 1:-0.138462 2:0.456044 3:0.62963 4:-1 
32 1:-0.236923 2:0.66958 3:-0.851852 4:0.166667 
-32 1:-0.163077 2:0.638796 3:-0.824417 4:-0.666667 
-32 1:-0.226374 2:0.687345 3:-0.832858 4:-0.333333 
32 1:-0.185799 2:0.636245 3:-0.716223 4:0.666667 
32 1:-0.163077 2:0.638796 3:-0.714678 4:-0.666667 
32 1:-0.261538 2:0.627219 3:-0.546841 4:-1 
-18.90027525164406 1:-0.163077 2:0.638796 3:-0.495199 4:-0.666667 
-32 1:-0.2 2:0.666667 3:-0.515152 4:-0.5 
-32 1:-0.226374 2:0.687345 3:-0.604938 4:-0.333333 
32 1:-0.2 2:0.634615 3:-0.582492 4:-0.166667 
32 1:-0.2 2:0.666667 3:-0.694725 4:-0.5 
-32 1:-0.2 2:0.648352 3:-0.399711 4:0.833333 
32 1:-0.212308 2:0.659013 3:-0.414547 4:1 
-32 1:-0.163077 2:0.638796 3:-0.38546 4:-0.666667 
32 1:-0.183217 2:0.653846 3:-0.259259 4:0.333333 
-32 1:-0.185799 2:0.636245 3:-0.257173 4:0.666667 
-28.57157104830763 1:-0.2 2:0.666667 3:-0.245791 4:-0.5 
1.999978201947341 1:-0.2 2:0.634615 3:-0.245791 4:-0.166667 
32 1:-0.2 2:0.666667 3:-0.425365 4:-0.5 
32 1:-0.2 2:0.730769 3:-0.111111 4:-0.833333 
32 1:-0.236923 2:0.66958 3:-0.00529101 4:0.166667 
-12.41221708489902 1:-0.163077 2:0.638796 3:0.0534979 4:-0.666667 
32 1:-0.2 2:0.634615 3:0.023569 4:-0.166667 
32 1:-0.220513 2:0.653846 3:0.00740741 
32 1:-0.236923 2:0.66958 3:0.153439 4:0.166667 
-32 1:-0.183217 2:0.653846 3:0.185185 4:0.333333 
2.534200002300377 1:-0.212308 2:0.659013 3:0.192325 4:1 
-32 1:-0.212308 2:0.659013 3:0.335118 4:1 
32 1:-0.220513 2:0.653846 3:0.303704 
32 1:-0.2 2:0.666667 3:0.203143 4:-0.5 
32 1:-0.2 2:0.634615 3:0.158249 4:-0.166667 
32 1:-0.163077 2:0.638796 3:0.492455 4:-0.666667 
32 1:-0.2 2:0.846154 3:-0.838384 4:0.166667 
32 1:-0.2 2:0.846154 3:-0.676768 4:0.166667 
-32 1:-0.2 2:0.813187 3:-0.707552 4:0.833333 
32 1:-0.2 2:0.923077 3:-0.649832 4:-0.833333 
32 1:-0.216783 2:0.844584 3:-0.572556 4:0.333333 
32 1:-0.2 2:0.794872 3:-0.694725 4:-0.5 
32 1:-0.2 2:0.826923 3:-0.717172 4:-0.166667 
-32 1:-0.216783 2:0.844584 3:-0.426837 4:0.333333 
-32 1:-0.2 2:0.846154 3:-0.245791 4:0.166667 
32 1:-0.2 2:0.813187 3:-0.245791 4:0.833333 
-32 1:-0.187692 2:0.826923 3:-0.255646 4:1 
-32 1:-0.261538 2:0.893491 3:-0.372549 4:-1 
30.09611838122915 1:-0.173626 2:0.826923 3:-0.267057 4:-0.333333 
-32 1:-0.2 2:0.794872 3:-0.425365 4:-0.5 
32 1:-0.220513 2:0.826923 3:-0.407407 
32 1:-0.187692 2:0.826923 3:-0.111111 4:1 
-0.5899748500184404 1:-0.2 2:0.923077 3:-0.111111 4:-0.833333 
-32 1:-0.163077 2:0.789298 3:-0.0562414 4:-0.666667 
-0.3984653566245065 1:-0.261538 2:0.893491 3:-0.0239651 4:-1 
32 1:-0.163077 2:0.789298 3:0.0534979 4:-0.666667 
-32 1:-0.173626 2:0.826923 3:0.0448343 4:-0.333333 
-3.035580346661808 1:-0.216783 2:0.844584 3:0.156041 4:0.333333 
-32 1:-0.163077 2:0.789298 3:0.382716 4:-0.666667 
32 1:-0.2 2:0.794872 3:0.292929 4:-0.5 
-21.18110056593949 1:-0.173626 2:0.826923 3:0.356725 4:-0.333333 
-32 1:-0.261538 2:0.893491 3:0.498911 4:-1 
-32 1:-0.2 2:0.794872 3:0.472503 4:-0.5 
8.51396952022581 1:-0.220513 2:0.826923 3:0.481481 
-32 1:-0.0153846 2:-0.903846 3:-0.851852 4:-0.166667 
-32 1:-0.0153846 2:-0.938462 3:-0.525926 4:-0.666667 
32 1:-0.0523077 2:-0.921507 3:-0.314452 4:0.166667 
5.456561505890542 1:-0.0153846 2:-0.903846 3:-0.111111 4:-0.833333 
-32 1:-0.0153846 2:-0.938462 3:0.0666667 4:-0.666667 
-32 1:-0.0153846 2:-0.903846 3:-0.111111 4:-0.166667 
-32 1:-0.138462 2:-0.78022 3:-0.851852 4:-1 
32 1:-0.0153846 2:-0.730769 3:-0.525926 4:0.166667 
0.1057469279631163 1:-0.0681319 2:-0.751131 3:-0.687243 4:-0.333333 
-32 1:-0.0153846 2:-0.730769 3:-0.259259 4:0.5 
32 1:-0.0892308 2:-0.759615 3:-0.225071 4:-0.666667 
-32 1:-0.043787 2:-0.741587 3:0.158249 4:0.666667 
-0.7242041039932462 1:-0.0892308 2:-0.759615 3:0.230769 4:-0.666667 
32 1:-0.0153846 2:-0.615385 3:-0.802469 4:-1 
32 1:-0.0153846 2:-0.569231 3:-0.683951 4:1 
-32 1:-0.0153846 2:-0.592308 3:-0.525926 4:0.166667 
32 1:-0.0153846 2:-0.615385 3:-0.506173 4:-0.5 
-32 1:-0.0153846 2:-0.573427 3:-0.407407 4:0.333333 
-32 1:-0.0153846 2:-0.557692 3:-0.111111 4:0.5 
32 1:-0.0153846 2:-0.557692 3:-0.111111 4:-0.833333 
0.01853481523115986 1:-0.0153846 2:-0.557692 3:-0.111111 4:-0.166667 
32 1:-0.0153846 2:-0.538462 3:-0.144033 
-32 1:-0.0153846 2:-0.557692 3:0.333333 4:0.5 
-0.5610117358788405 1:-0.0417582 2:-0.565217 3:0.327074 4:0.833333 
32 1:-0.0153846 2:-0.523077 3:0.303704 4:-0.666667 
-32 1:-0.0153846 2:-0.538462 3:0.316872 
32 1:-0.0153846 2:-0.384615 3:-0.822222 4:0.166667 
11.62257662433267 1:-0.0153846 2:-0.384615 3:-0.838384 4:0.333333 
0.02971182571980065 1:-0.0153846 2:-0.384615 3:-0.802469 4:-1 
-2.926817379589467 1:-0.0153846 2:-0.384615 3:-0.851852 4:-0.833333 
32 1:-0.0153846 2:-0.384615 3:-0.881481 4:-0.666667 
-32 1:-0.0153846 2:-0.384615 3:-0.851852 4:-0.166667 
32 1:-0.0153846 2:-0.384615 3:-0.868313 
-7.481916287897167 1:-0.0153846 2:-0.384615 3:-0.703704 4:0.833333 
-32 1:-0.0153846 2:-0.384615 3:-0.555556 4:-0.833333 
32 1:-0.0153846 2:-0.384615 3:-0.506173 4:-0.5 
32 1:-0.0153846 2:-0.384615 3:-0.661376 4:-0.333333 
14.23671558891426 1:-0.0153846 2:-0.384615 3:-0.407407 4:0.5 
32 1:-0.0153846 2:-0.384615 3:-0.245791 4:0.333333 
-32 1:-0.0153846 2:-0.384615 3:-0.259259 4:0.5 
32 1:-0.0153846 2:-0.384615 3:-0.407407 4:-0.5 
6.872593930280188 1:-0.0153846 2:-0.384615 3:-0.407407 4:-0.166667 
32 1:-0.0153846 2:-0.384615 3:-0.407407 
32 1:-0.0153846 2:-0.384615 3:-0.138047 4:0.333333 
32 1:-0.0153846 2:-0.384615 3:-0.111111 4:-0.833333 
32 1:-0.0153846 2:-0.384615 3:0.048433 4:0.666667 
-32 1:-0.0153846 2:-0.384615 3:0.015873 4:-0.333333 
32 1:-0.0153846 2:-0.384615 3:0.0534979 
-32 1:-0.0153846 2:-0.384615 3:-0.111111 4:-0.5 
-32 1:-0.0153846 2:-0.384615 3:-0.111111 4:-0.166667 
-32 1:-0.0153846 2:-0.384615 3:0.185185 4:1 
32 1:-0.0153846 2:-0.384615 3:0.382716 4:-1 
-32 1:-0.0153846 2:-0.384615 3:0.185185 4:-0.333333 
-17.95353279742237 1:-0.0153846 2:-0.246154 3:-0.881481 4:-0.666667 
-32 1:-0.0153846 2:-0.269231 3:-0.802469 4:-0.5 
-32 1:-0.0153846 2:-0.186813 3:-0.830688 4:-0.333333 
-32 1:-0.0153846 2:-0.246154 3:-0.525926 4:0.166667 
-32 1:-0.0153846 2:-0.195804 3:-0.569024 4:0.333333 
-0.04338940881245656 1:-0.0153846 2:-0.211538 3:-0.555556 4:0.5 
-32 1:-0.0153846 2:-0.153846 3:-0.604938 4:-1 
-32 1:-0.0153846 2:-0.269231 3:-0.506173 4:-0.5 
32 1:-0.0153846 2:-0.211538 3:-0.555556 4:-0.166667 
-2.884243002867729 1:-0.0153846 2:-0.2 3:-0.407407 4:1 
-32 1:-0.0153846 2:-0.153846 3:-0.407407 4:-1 
-32 1:-0.0153846 2:-0.246154 3:-0.407407 4:-0.666667 
-0.1889659641447797 1:-0.0153846 2:-0.2 3:0.0271605 4:1 
-32 1:-0.0153846 2:-0.211538 3:0.037037 4:-0.833333 
32 1:-0.0153846 2:-0.186813 3:0.015873 4:-0.333333 
32 1:-0.0153846 2:-0.230769 3:0.0534979 
32 1:-0.0153846 2:-0.186813 3:-0.153439 4:-0.333333 
-32 1:-0.0153846 2:-0.246154 3:0.185185 4:-0.666667 
32 1:-0.0417582 2:-0.214047 3:0.327074 4:0.833333 
-32 1:-0.0153846 2:-0.230769 3:0.185185 
1.460182867809044 1:-0.0417582 2:-0.214047 3:0.452269 4:0.833333 
-32 1:-0.0153846 2:-0.0384615 3:-0.851852 4:-0.833333 
32 1:-0.0153846 2:-0.0384615 3:-0.802469 4:-0.5 
32 1:-0.0153846 2:-0.0384615 3:-0.703704 4:0.833333 
-32 1:-0.04 2:-0.0384615 3:-0.695906 4:1 
32 1:-0.138462 2:-0.0384615 3:-0.666667 4:-1 
-32 1:-0.048951 2:-0.0384615 3:-0.587302 4:0.333333 
32 1:-0.0153846 2:-0.0384615 3:-0.555556 4:0.5 
32 1:-0.043787 2:-0.0384615 3:-0.560045 4:0.666667 
32 1:-0.0153846 2:-0.0384615 3:-0.555556 4:-0.833333 
32 1:-0.0153846 2:-0.0384615 3:-0.506173 4:-0.5 
32 1:-0.0681319 2:-0.0384615 3:-0.687243 4:-0.333333 
-32 1:-0.0153846 2:-0.0384615 3:-0.407407 4:0.833333 
-32 1:-0.0892308 2:-0.0384615 3:-0.452991 4:-0.666667 
0.3919672673627168 1:-0.048951 2:-0.0384615 3:-0.269841 4:0.333333 
-32 1:-0.0153846 2:-0.0384615 3:-0.259259 4:-0.166667 
-32 1:-0.0564103 2:-0.0384615 3:-0.304348 
-32 1:-0.0153846 2:-0.0384615 3:-0.407407 4:-0.5 
32 1:-0.0681319 2:-0.0384615 3:-0.440329 4:-0.333333 
32 1:-0.0153846 2:-0.0384615 3:-0.111111 4:0.833333 
-32 1:-0.04 2:-0.0384615 3:-0.150097 4:1 
-32 1:-0.0153846 2:-0.0384615 3:0.037037 4:0.5 
-32 1:-0.0564103 2:-0.0384615 3:0.0177134 
32 1:-0.138462 2:-0.0384615 3:0.0740741 4:-1 
-0.6417229834500161 1:-0.0153846 2:-0.0384615 3:0.333333 4:0.5 
-32 1:-0.0153846 2:-0.0384615 3:0.354497 4:0.833333 
-32 1:-0.0153846 2:-0.0384615 3:0.481481 4:0.166667 
32 1:-0.0153846 2:-0.0384615 3:0.481481 4:0.833333 
1.266857152167047 1:-0.043787 2:-0.0384615 3:0.607183 4:0.666667 
32 1:-0.0153846 2:-0.0384615 3:0.650794 4:0.833333 
-0.7235889000844493 1:-0.138462 2:-0.0384615 3:0.444444 4:-1 
32 1:-0.0153846 2:0.1 3:-0.822222 4:0.166667 
0.01481653327834737 1:-0.0153846 2:0.169231 3:-0.881481 4:-0.666667 
-32 1:-0.0153846 2:0.153846 3:-0.868313 
32 1:-0.0153846 2:0.1 3:-0.703704 4:0.166667 
-32 1:-0.0153846 2:0.134615 3:-0.703704 4:-0.833333 
-32 1:-0.0153846 2:0.169231 3:-0.644444 4:-0.666667 
32 1:-0.0153846 2:0.1 3:-0.525926 4:0.166667 
32 1:-0.0153846 2:0.147929 3:-0.54416 4:0.666667 
32 1:-0.0153846 2:0.169231 3:-0.525926 4:-0.666667 
-32 1:-0.0153846 2:0.0769231 3:-0.506173 4:-0.5 
-11.24381429747354 1:-0.0153846 2:0.10989 3:-0.661376 4:-0.333333 
32 1:-0.0153846 2:0.153846 3:-0.670782 
32 1:-0.0153846 2:0.10989 3:-0.407407 4:0.833333 
32 1:-0.0153846 2:0.169231 3:-0.407407 4:-0.666667 
-32 1:-0.0153846 2:0.147929 3:-0.270655 4:0.666667 
-32 1:-0.0153846 2:0.123077 3:-0.249383 4:1 
32 1:-0.0153846 2:0.10989 3:-0.407407 4:-0.333333 
32 1:-0.0153846 2:0.123077 3:-0.130864 4:1 
32 1:-0.0153846 2:0.0769231 3:-0.209877 4:-1 
-32 1:-0.0153846 2:0.134615 3:-0.111111 4:-0.833333 
32 1:-0.0153846 2:0.1 3:0.00740741 4:0.166667 
-32 1:-0.0153846 2:0.118881 3:0.023569 4:0.333333 
32 1:-0.0153846 2:0.10989 3:0.015873 4:0.833333 
-32 1:-0.0153846 2:0.134615 3:0.037037 4:-0.833333 
32 1:-0.0153846 2:0.169231 3:0.0666667 4:-0.666667 
-32 1:-0.0153846 2:0.134615 3:0.037037 4:-0.166667 
32 1:-0.0153846 2:0.153846 3:-0.144033 
32 1:-0.0153846 2:0.0769231 3:0.185185 4:-1 
-32 1:-0.0153846 2:0.169231 3:0.185185 4:-0.666667 
32 1:-0.0153846 2:0.134615 3:0.185185 4:-0.166667 
32 1:-0.0153846 2:0.169231 3:0.540741 4:-0.666667 
2.079152204042412 1:-0.0153846 2:0.134615 3:0.62963 4:-0.833333 
-32 1:-0.0153846 2:0.10989 3:0.52381 4:-0.333333 
-32 1:-0.0153846 2:0.307692 3:-0.830688 4:0.833333 
32 1:-0.0153846 2:0.307692 3:-0.881481 4:-0.666667 
32 1:-0.0153846 2:0.307692 3:-0.851852 4:-0.166667 
-32 1:-0.0153846 2:0.307692 3:-0.703704 4:-0.833333 
-32 1:-0.0153846 2:0.307692 3:-0.525926 4:0.166667 
-32 1:-0.0153846 2:0.307692 3:-0.555556 4:0.5 
-32 1:-0.0153846 2:0.307692 3:-0.54416 4:0.666667 
-32 1:-0.0153846 2:0.307692 3:-0.555556 4:-0.833333 
32 1:-0.0153846 2:0.307692 3:-0.525926 4:-0.666667 
32 1:-0.0153846 2:0.307692 3:-0.57672 4:-0.333333 
32 1:-0.0153846 2:0.307692 3:-0.539095 
32 1:-0.0153846 2:0.307692 3:-0.407407 4:0.166667 
-8.388345714565601 1:-0.0153846 2:0.307692 3:-0.407407 4:0.333333 
-32 1:-0.0153846 2:0.307692 3:-0.407407 4:-1 
-32 1:-0.0153846 2:0.307692 3:-0.245791 4:0.333333 
11.07096517602972 1:-0.0153846 2:0.307692 3:-0.259259 4:-0.833333 
-32 1:-0.0153846 2:0.307692 3:-0.27572 
32 1:-0.0153846 2:0.307692 3:-0.407407 4:-0.166667 
-26.23163292813642 1:-0.0153846 2:0.307692 3:-0.111111 4:0.833333 
-32 1:-0.0153846 2:0.307692 3:0.00740741 4:0.166667 
-32 1:-0.0153846 2:0.307692 3:0.048433 4:0.666667 
32 1:-0.0153846 2:0.307692 3:-0.153439 4:-0.333333 
-32 1:-0.0153846 2:0.307692 3:0.185185 4:-0.833333 
32 1:-0.0153846 2:0.307692 3:0.185185 4:-0.666667 
32 1:-0.0153846 2:0.307692 3:0.354497 4:0.833333 
-18.20187935261781 1:-0.0153846 2:0.307692 3:0.382716 4:-1 
-16.97658054888145 1:-0.0153846 2:0.307692 3:0.185185 4:-0.5 
-32 1:-0.0153846 2:0.307692 3:0.185185 4:-0.333333 
27.97147392420877 1:-0.0153846 2:0.307692 3:0.185185 4:-0.166667 
32 1:-0.0153846 2:0.307692 3:0.481481 4:0.5 
-32 1:-0.0153846 2:0.307692 3:0.481481 4:0.833333 
32 1:-0.0153846 2:0.307692 3:0.501235 4:1 
32 1:-0.0153846 2:0.307692 3:0.481481 4:-0.833333 
32 1:-0.0153846 2:0.307692 3:0.659259 4:0.166667 
-32 1:-0.0153846 2:0.307692 3:0.659259 4:-0.666667 
32 1:-0.0153846 2:0.307692 3:0.679012 4:-0.5 
-32 1:-0.0153846 2:0.515385 3:-0.822222 4:0.166667 
-32 1:-0.0153846 2:0.467456 3:-0.863248 4:0.666667 
-18.37377924135368 1:-0.0153846 2:0.538462 3:-0.802469 4:-0.5 
0.6977413674889837 1:-0.0153846 2:0.480769 3:-0.851852 4:-0.166667 
-28.58407187625232 1:-0.0153846 2:0.480769 3:-0.703704 4:0.5 
17.51363912729021 1:-0.0417582 2:0.488294 3:-0.716223 4:0.833333 
32 1:-0.0153846 2:0.492308 3:-0.683951 4:1 
-32 1:-0.0153846 2:0.538462 3:-0.604938 4:-1 
-32 1:-0.0153846 2:0.515385 3:-0.525926 4:0.166667 
-32 1:-0.0153846 2:0.538462 3:-0.604938 4:-1 
-32 1:-0.0153846 2:0.480769 3:-0.555556 4:-0.833333 
-32 1:-0.0153846 2:0.538462 3:-0.506173 4:-0.5 
32 1:-0.0153846 2:0.505495 3:-0.57672 4:-0.333333 
32 1:-0.0153846 2:0.480769 3:-0.555556 4:-0.166667 
32 1:-0.0153846 2:0.461538 3:-0.539095 
32 1:-0.0153846 2:0.538462 3:-0.703704 4:-0.5 
32 1:-0.0153846 2:0.480769 3:-0.407407 4:0.5 
-32 1:-0.0417582 2:0.488294 3:-0.4241 4:0.833333 
-32 1:-0.0153846 2:0.446154 3:-0.407407 4:-0.666667 
-32 1:-0.0153846 2:0.480769 3:-0.259259 4:0.5 
-16.59605766239797 1:-0.0153846 2:0.492308 3:-0.249383 4:1 
32 1:-0.0153846 2:0.480769 3:-0.259259 4:-0.166667 
0.02783996361328266 1:-0.0153846 2:0.480769 3:-0.407407 4:-0.166667 
32 1:-0.0153846 2:0.480769 3:-0.111111 4:0.5 
32 1:-0.0153846 2:0.492308 3:-0.130864 4:1 
32 1:-0.0153846 2:0.446154 3:0.0666667 4:-0.666667 
-23.36496875574241 1:-0.0153846 2:0.505495 3:-0.153439 4:-0.333333 
-32 1:-0.0153846 2:0.480769 3:-0.111111 4:-0.166667 
32 1:-0.0153846 2:0.515385 3:0.185185 4:0.166667 
-4.424287115228253 1:-0.0153846 2:0.446154 3:0.185185 4:-0.666667 
32 1:-0.0153846 2:0.515385 3:0.362963 4:0.166667 
-0.6177130178804441 1:-0.0153846 2:0.446154 3:0.303704 4:-0.666667 
-9.371871114237617 1:-0.0153846 2:0.505495 3:0.354497 4:-0.333333 
0.03017238961758639 1:-0.0153846 2:0.480769 3:0.481481 4:0.5 
30.64315981743744 1:-0.0153846 2:0.515385 3:0.659259 4:0.166667 
-0.1828132810113679 1:-0.0153846 2:0.538462 3:0.481481 4:-0.5 
-32 1:-0.0153846 2:0.685315 3:-0.838384 4:0.333333 
-32 1:-0.0153846 2:0.653846 3:-0.851852 4:0.5 
-4.933009892402244 1:-0.0153846 2:0.723077 3:-0.881481 4:-0.666667 
32 1:-0.0153846 2:0.653846 3:-0.802469 4:-0.5 
-32 1:-0.0681319 2:0.674208 3:-0.851852 4:-0.333333 
32 1:-0.0153846 2:0.653846 3:-0.851852 4:-0.166667 
32 1:-0.0564103 2:0.66958 3:-0.884058 
-32 1:-0.0153846 2:0.653846 3:-0.703704 4:0.166667 
0.00794778768511659 1:-0.0153846 2:0.723077 3:-0.644444 4:-0.666667 
32 1:-0.0153846 2:0.653846 3:-0.555556 4:0.5 
32 1:-0.0153846 2:0.653846 3:-0.555556 4:-0.833333 
-32 1:-0.0153846 2:0.653846 3:-0.506173 4:-0.5 
32 1:-0.0153846 2:0.653846 3:-0.703704 4:-0.5 
-32 1:-0.0153846 2:0.653846 3:-0.703704 4:-0.166667 
-32 1:-0.0153846 2:0.769231 3:-0.407407 4:-1 
32 1:-0.0153846 2:0.653846 3:-0.407407 4:-0.833333 
-24.86647843890379 1:-0.0153846 2:0.653846 3:-0.288889 4:0.166667 
32 1:-0.0153846 2:0.685315 3:-0.245791 4:0.333333 
32 1:-0.0153846 2:0.723077 3:-0.288889 4:-0.666667 
32 1:-0.0153846 2:0.653846 3:-0.407407 4:-0.166667 
0.008944369605959034 1:-0.0564103 2:0.66958 3:-0.433172 
-18.78892698480792 1:-0.0153846 2:0.685315 3:-0.138047 4:0.333333 
25.38231820995078 1:-0.043787 2:0.664663 3:-0.156004 4:0.666667 
-32 1:-0.0153846 2:0.769231 3:-0.209877 4:-1 
-32 1:-0.0153846 2:0.653846 3:-0.111111 4:-0.833333 
-7.846416468499929 1:-0.0153846 2:0.723077 3:-0.17037 4:-0.666667 
32 1:-0.0153846 2:0.653846 3:-0.111111 4:-0.5 
-32 1:-0.0681319 2:0.674208 3:-0.193416 4:-0.333333 
32 1:-0.0153846 2:0.653846 3:-0.111111 4:-0.166667 
-32 1:-0.043787 2:0.664663 3:0.158249 4:0.666667 
-32 1:-0.0564103 2:0.66958 3:0.275362 
32 1:-0.0153846 2:0.653846 3:0.481481 4:-0.833333 
-1.327338602199629 1:-0.0153846 2:0.811189 3:-0.838384 4:0.333333 
32 1:-0.0153846 2:0.826923 3:-0.851852 4:-0.833333 
-32 1:-0.0153846 2:0.861538 3:-0.881481 4:-0.666667 
-32 1:-0.0153846 2:0.826923 3:-0.851852 4:-0.166667 
6.975708309115412 1:-0.0153846 2:0.846154 3:-0.868313 
-32 1:-0.0153846 2:0.861538 3:-0.703704 4:0.166667 
11.65877745333358 1:-0.0153846 2:0.811189 3:-0.676768 4:0.333333 
-32 1:-0.0153846 2:0.826923 3:-0.703704 4:0.5 
-24.82346137890541 1:-0.0153846 2:0.769231 3:-0.604938 4:-1 
-32 1:-0.0153846 2:0.811189 3:-0.569024 4:0.333333 
32 1:-0.0153846 2:0.826923 3:-0.555556 4:0.5 
32 1:-0.0153846 2:0.851648 3:-0.534392 4:0.833333 
32 1:-0.0153846 2:0.769231 3:-0.604938 4:-1 
32 1:-0.0153846 2:0.840237 3:-0.270655 4:0.666667 
32 1:-0.0153846 2:0.802198 3:-0.407407 4:-0.333333 
-32 1:-0.0153846 2:0.851648 3:-0.111111 4:0.833333 
-32 1:-0.0153846 2:0.802198 3:-0.153439 4:-0.333333 
32 1:-0.0153846 2:0.826923 3:-0.111111 4:-0.166667 
9.22846866045181 1:-0.0153846 2:0.851648 3:0.185185 4:0.833333 
-32 1:-0.0153846 2:0.769231 3:0.185185 4:-1 
-32 1:-0.0153846 2:0.769231 3:0.382716 4:-1 
0.993415771712526 1:-0.0153846 2:0.846154 3:0.316872 
32 1:-0.0153846 2:0.861538 3:0.540741 4:-0.666667 
7.603368125586603 1:-0.0153846 2:0.861538 3:0.659259 4:0.166667 
0.1631077034055628 1:-0.0153846 2:0.826923 3:0.481481 4:-0.166667 
-32 1:0.138462 2:-0.91716 3:-0.838384 4:0.5 
19.99668818649106 1:0.0769231 2:-0.945055 3:-0.812865 4:-0.833333 
-0.3082579628708231 1:0.206154 2:-0.903846 3:-0.515152 4:-0.666667 
-32 1:0.206154 2:-0.903846 3:-0.380471 4:-0.666667 
21.18668921877786 1:0.206154 2:-0.903846 3:-0.245791 4:-0.666667 
19.12318607761736 1:0.206154 2:-0.903846 3:-0.111111 4:-0.666667 
-0.005642056141271033 1:0.206154 2:-0.903846 3:0.023569 4:-0.666667 
-32 1:0.169231 2:-0.93007 3:0.602195 4:-0.5 
10.49359652693224 1:0.132308 2:-0.74359 3:-0.884058 4:0.166667 
-32 1:0.169231 2:-0.72028 3:-0.824417 4:-0.5 
32 1:0.230769 2:-0.751131 3:-0.452991 4:-1 
32 1:0.132308 2:-0.74359 3:-0.433172 4:-0.666667 
-32 1:0.195604 2:-0.704142 3:-0.25448 4:-0.333333 
32 1:0.189744 2:-0.730769 3:-0.259259 
16.2982072955293 1:0.169231 2:-0.72028 3:0.163237 4:0.5 
32 1:0.152448 2:-0.730769 3:0.303704 4:0.333333 
32 1:0.169231 2:-0.72028 3:0.382716 4:-0.5 
6.909693065689616 1:0.15503 2:-0.550379 3:-0.839297 4:0.666667 
-32 1:0.230769 2:-0.547511 3:-0.908832 4:-1 
32 1:0.169231 2:-0.562937 3:-0.714678 4:0.5 
-32 1:0.181538 2:-0.559778 3:-0.708126 4:1 
32 1:0.169231 2:-0.51049 3:-0.604938 4:-0.833333 
32 1:0.169231 2:-0.51049 3:-0.604938 4:-0.5 
-32 1:0.148718 2:-0.568289 3:-0.29178 
-32 1:0.142857 2:-0.58502 3:-0.388889 4:-0.333333 
32 1:0.15503 2:-0.550379 3:0.165097 4:0.666667 
-0.01529618287652538 1:0.206154 2:-0.532967 3:0.292929 4:-0.666667 
-0.3324016139564988 1:0.142857 2:-0.58502 3:0.259259 4:-0.333333 
32 1:0.142857 2:-0.402834 3:-0.851852 4:-0.333333 
32 1:0.183432 2:-0.375 3:-0.570881 4:0.666667 
32 1:0.181538 2:-0.392956 3:-0.531233 4:1 
-32 1:0.169231 2:-0.353147 3:-0.522634 4:-0.166667 
0.01988240389778148 1:0.206154 2:-0.409341 3:-0.380471 4:-0.666667 
-32 1:0.152448 2:-0.384615 3:-0.288889 4:0.333333 
32 1:0.169231 2:-0.353147 3:-0.27572 4:-0.833333 
32 1:0.230769 2:-0.343891 3:0.002849 4:-1 
-32 1:0.230769 2:-0.343891 3:0.002849 4:-1 
0.004359972353917077 1:0.152448 2:-0.384615 3:0.185185 4:0.333333 
32 1:0.169231 2:-0.375624 3:0.194591 4:0.833333 
-32 1:0.169231 2:-0.353147 3:0.218107 4:-0.833333 
-32 1:0.206154 2:-0.409341 3:0.292929 4:-0.666667 
-32 1:0.230769 2:-0.343891 3:0.458689 4:-1 
32 1:0.169231 2:-0.353147 3:0.382716 4:-0.833333 
-1.103671691524114 1:0.142857 2:-0.402834 3:0.259259 4:-0.333333 
-0.3921074725480562 1:0.189744 2:-0.384615 3:0.333333 
-32 1:0.169231 2:-0.384615 3:0.514403 4:0.166667 
32 1:0.169231 2:-0.405594 3:0.602195 4:-0.5 
-32 1:0.169231 2:-0.195804 3:-0.851852 4:-0.166667 
-32 1:0.107692 2:-0.254808 3:-0.746032 4:-1 
-32 1:0.132308 2:-0.230769 3:-0.690821 4:-0.666667 
29.91305528504929 1:0.169231 2:-0.195804 3:-0.557907 4:0.833333 
32 1:0.132308 2:-0.230769 3:-0.561997 4:-0.666667 
-32 1:0.169231 2:-0.195804 3:-0.38546 4:0.5 
-32 1:0.15503 2:-0.209101 3:-0.437539 4:0.666667 
32 1:0.169231 2:-0.195804 3:-0.27572 4:0.5 
-32 1:0.15503 2:-0.209101 3:-0.28688 4:0.666667 
-32 1:0.142857 2:-0.220648 3:-0.388889 4:-0.333333 
32 1:0.169231 2:-0.195804 3:-0.0875955 4:0.833333 
-0.03055076104575705 1:0.169231 2:-0.195804 3:-0.111111 4:-0.833333 
-0.5745143154813989 1:0.169231 2:-0.195804 3:0.0534979 4:0.833333 
4.796392073501838 1:0.15503 2:-0.209101 3:0.165097 4:0.666667 
32 1:0.132308 2:-0.230769 3:0.339775 4:-0.666667 
32 1:0.169231 2:-0.195804 3:0.382716 4:-0.5 
-32 1:0.148718 2:-0.215071 3:0.28636 
32 1:0.142857 2:-0.220648 3:0.166667 4:-0.333333 
-32 1:0.169231 2:-0.195804 3:0.547325 4:-0.833333 
-0.9768949969443533 1:0.169231 2:-0.195804 3:0.711934 4:-0.833333 
0.3808457554248592 1:0.132308 2:-0.230769 3:0.597424 4:-0.666667 
-32 1:0.142857 2:-0.220648 3:0.444444 4:-0.333333 
32 1:0.206154 2:-0.0384615 3:-0.784512 4:-0.666667 
32 1:0.183432 2:-0.0384615 3:-0.673052 4:0.666667 
32 1:0.169231 2:-0.0384615 3:-0.769547 4:-0.833333 
-0.2269410300800411 1:0.169231 2:-0.0384615 3:-0.550069 4:0.5 
0.1230316590014594 1:0.156923 2:-0.0384615 3:-0.546841 4:1 
32 1:0.169231 2:-0.0384615 3:-0.604938 4:-0.833333 
32 1:0.169231 2:-0.0384615 3:-0.522634 4:-0.166667 
-32 1:0.189744 2:-0.0384615 3:-0.703704 
-0.1843653938455176 1:0.132308 2:-0.0384615 3:-0.433172 4:0.166667 
-32 1:0.169231 2:-0.0384615 3:-0.440329 4:-0.833333 
-32 1:0.132308 2:-0.0384615 3:-0.304348 4:0.166667 
32 1:0.169231 2:-0.0384615 3:-0.27572 4:0.5 
-32 1:0.206154 2:-0.0384615 3:-0.245791 4:-0.666667 
-32 1:0.189744 2:-0.0384615 3:-0.259259 
32 1:0.132308 2:-0.0384615 3:-0.111111 4:0.166667 
32 1:0.107692 2:-0.0384615 3:-0.111111 4:-1 
32 1:0.169231 2:-0.0384615 3:0.0534979 4:0.5 
22.0386493104176 1:0.107692 2:-0.0384615 3:-0.111111 4:-1 
32 1:0.206154 2:-0.0384615 3:0.023569 4:-0.666667 
-32 1:0.107692 2:-0.0384615 3:-0.111111 4:-0.5 
32 1:0.156923 2:-0.0384615 3:0.1939 4:1 
32 1:0.107692 2:-0.0384615 3:0.100529 4:-1 
0.4427905826342053 1:0.169231 2:-0.0384615 3:0.300412 4:-0.166667 
15.32594125034793 1:0.107692 2:-0.0384615 3:0.52381 4:-1 
-1.920819546848126 1:0.107692 2:-0.0384615 3:0.52381 4:-0.5 
32 1:0.152448 2:0.134615 3:-0.881481 4:0.333333 
32 1:0.132308 2:0.153846 3:-0.819646 4:-0.666667 
32 1:0.142857 2:0.143725 3:-0.851852 4:-0.333333 
-32 1:0.169231 2:0.118881 3:-0.670782 4:0.166667 
-32 1:0.152448 2:0.134615 3:-0.703704 4:0.333333 
-32 1:0.15503 2:0.132178 3:-0.688638 4:0.666667 
-0.01928073874584586 1:0.107692 2:0.177885 3:-0.746032 4:-1 
-32 1:0.169231 2:0.118881 3:-0.769547 4:-0.833333 
32 1:0.142857 2:0.143725 3:-0.574074 4:-0.333333 
-32 1:0.142857 2:0.143725 3:-0.759259 4:-0.333333 
-32 1:0.169231 2:0.118881 3:-0.687243 4:-0.166667 
32 1:0.169231 2:0.118881 3:-0.407407 4:0.166667 
-0.05483055527635112 1:0.152448 2:0.134615 3:-0.407407 4:0.333333 
-32 1:0.156923 2:0.130394 3:-0.416122 4:1 
-32 1:0.107692 2:0.177885 3:-0.534392 4:-1 
-32 1:0.132308 2:0.153846 3:-0.433172 4:-0.666667 
-32 1:0.169231 2:0.118881 3:-0.27572 4:0.166667 
-32 1:0.15503 2:0.132178 3:-0.28688 4:0.666667 
-32 1:0.156923 2:0.130394 3:-0.285403 4:1 
-24.45225205039931 1:0.169231 2:0.118881 3:-0.27572 4:-0.833333 
-32 1:0.132308 2:0.153846 3:-0.304348 4:-0.666667 
-32 1:0.142857 2:0.143725 3:-0.296296 4:-0.333333 
-32 1:0.169231 2:0.118881 3:-0.27572 4:-0.166667 
32 1:0.148718 2:0.138148 3:-0.29178 
-32 1:0.169231 2:0.118881 3:-0.38546 4:-0.5 
32 1:0.132308 2:0.153846 3:-0.175523 4:-0.666667 
32 1:0.132308 2:0.153846 3:-0.0466989 4:-0.666667 
-7.646230693636825 1:0.142857 2:0.143725 3:-0.0185185 4:-0.333333 
32 1:0.148718 2:0.138148 3:-0.00271003 
32 1:0.15503 2:0.132178 3:0.165097 4:0.666667 
-32 1:0.169231 2:0.118881 3:0.218107 4:-0.833333 
32 1:0.152448 2:0.134615 3:0.303704 4:0.333333 
-32 1:0.15503 2:0.132178 3:0.315756 4:0.666667 
13.86134437373308 1:0.132308 2:0.153846 3:0.339775 4:-0.666667 
22.08644302055522 1:0.169231 2:0.118881 3:0.163237 4:-0.5 
-1.93187778956729 1:0.169231 2:0.118881 3:0.514403 4:0.166667 
0.06427595016555047 1:0.15503 2:0.132178 3:0.617075 4:0.666667 
-32 1:0.169231 2:0.118881 3:0.617872 4:0.833333 
-32 1:0.107692 2:0.177885 3:0.52381 4:-1 
-0.0117804718885928 1:0.169231 2:0.118881 3:0.62963 4:-0.166667 
0.1232924292968641 1:0.169231 2:0.118881 3:0.465021 4:-0.166667 
32 1:0.169231 2:0.307692 3:-0.868313 4:0.166667 
-32 1:0.183432 2:0.298077 3:-0.826309 4:0.666667 
32 1:0.132308 2:0.282051 3:-0.819646 4:-0.666667 
0.150961134452275 1:0.169231 2:0.276224 3:-0.851852 4:-0.166667 
-32 1:0.230769 2:0.266968 3:-0.680912 4:-1 
32 1:0.132308 2:0.282051 3:-0.690821 4:-0.666667 
32 1:0.169231 2:0.307692 3:-0.539095 4:0.166667 
-32 1:0.183432 2:0.298077 3:-0.570881 4:0.666667 
32 1:0.169231 2:0.276224 3:-0.604938 4:-0.833333 
-32 1:0.132308 2:0.282051 3:-0.561997 4:-0.666667 
-32 1:0.169231 2:0.328671 3:-0.604938 4:-0.5 
2.833219550918387 1:0.142857 2:0.325911 3:-0.574074 4:-0.333333 
-2.112870622757536 1:0.169231 2:0.328671 3:-0.714678 4:-0.5 
-32 1:0.189744 2:0.307692 3:-0.703704 
-32 1:0.169231 2:0.276224 3:-0.440329 4:-0.833333 
-32 1:0.169231 2:0.328671 3:-0.27572 4:0.5 
32 1:0.183432 2:0.298077 3:-0.264368 4:0.666667 
0.1005082057515652 1:0.132308 2:0.282051 3:-0.304348 4:-0.666667 
-32 1:0.169231 2:0.328671 3:-0.27572 4:-0.5 
-32 1:0.142857 2:0.325911 3:-0.296296 4:-0.333333 
32 1:0.169231 2:0.276224 3:-0.27572 4:-0.166667 
-32 1:0.189744 2:0.307692 3:-0.259259 
32 1:0.169231 2:0.276224 3:-0.440329 4:-0.166667 
32 1:0.169231 2:0.298701 3:-0.0875955 4:0.833333 
-32 1:0.152448 2:0.307692 3:0.00740741 4:0.333333 
32 1:0.156923 2:0.29925 3:0.0196078 4:1 
-0.8318294989176598 1:0.230769 2:0.266968 3:0.002849 4:-1 
32 1:0.169231 2:0.276224 3:0.0534979 4:-0.166667 
-32 1:0.189744 2:0.307692 3:-0.111111 
-32 1:0.169231 2:0.298701 3:0.194591 4:0.833333 
-32 1:0.132308 2:0.282051 3:0.339775 4:-0.666667 
32 1:0.169231 2:0.328671 3:0.382716 4:-0.5 
-32 1:0.169231 2:0.276224 3:0.300412 4:-0.166667 
32 1:0.169231 2:0.328671 3:0.163237 4:-0.5 
32 1:0.183432 2:0.298077 3:0.501916 4:0.666667 
-24.57518213274468 1:0.156923 2:0.29925 3:0.455338 4:1 
0.8493397665036232 1:0.15503 2:0.473456 3:-0.839297 4:0.666667 
21.76330786429377 1:0.230769 2:0.470588 3:-0.908832 4:-1 
-32 1:0.142857 2:0.508097 3:-0.851852 4:-0.333333 
-32 1:0.152448 2:0.480769 3:-0.703704 4:0.333333 
32 1:0.15503 2:0.473456 3:-0.688638 4:0.666667 
-32 1:0.206154 2:0.456044 3:-0.649832 4:-0.666667 
-3.29524218753989 1:0.169231 2:0.496503 3:-0.539095 4:0.166667 
-32 1:0.181538 2:0.482854 3:-0.531233 4:1 
32 1:0.169231 2:0.433566 3:-0.604938 4:-0.5 
32 1:0.169231 2:0.512238 3:-0.522634 4:-0.166667 
-32 1:0.169231 2:0.433566 3:-0.714678 4:-0.5 
0.5148582430751903 1:0.142857 2:0.508097 3:-0.759259 4:-0.333333 
32 1:0.230769 2:0.470588 3:-0.452991 4:-1 
32 1:0.169231 2:0.478521 3:-0.27572 4:0.833333 
32 1:0.142857 2:0.508097 3:-0.296296 4:-0.333333 
-28.28592637066885 1:0.169231 2:0.512238 3:-0.440329 4:-0.166667 
-32 1:0.169231 2:0.496503 3:-0.0781893 4:0.166667 
-32 1:0.152448 2:0.480769 3:-0.111111 4:0.333333 
0.622094281722431 1:0.169231 2:0.486014 3:-0.111111 4:0.5 
32 1:0.15503 2:0.473456 3:-0.136221 4:0.666667 
32 1:0.169231 2:0.478521 3:-0.0875955 4:0.833333 
-32 1:0.152448 2:0.480769 3:0.00740741 4:0.333333 
-32 1:0.15503 2:0.473456 3:0.0144382 4:0.666667 
2.518906725821731 1:0.181538 2:0.482854 3:0.0436705 4:1 
32 1:0.230769 2:0.470588 3:0.002849 4:-1 
-32 1:0.148718 2:0.491366 3:-0.00271003 
-32 1:0.169231 2:0.512238 3:-0.111111 4:-0.166667 
-2.095988411187146 1:0.169231 2:0.496503 3:0.185185 4:0.166667 
32 1:0.169231 2:0.433566 3:0.382716 4:-0.833333 
32 1:0.142857 2:0.508097 3:0.259259 4:-0.333333 
-32 1:0.169231 2:0.512238 3:0.300412 4:-0.166667 
-32 1:0.148718 2:0.491366 3:0.141825 
-32 1:0.206154 2:0.456044 3:0.56229 4:-0.666667 
-32 1:0.169231 2:0.512238 3:0.62963 4:-0.166667 
32 1:0.181538 2:0.649676 3:-0.840796 4:1 
-32 1:0.169231 2:0.643357 3:-0.824417 4:-0.5 
0.3420413808897236 1:0.169231 2:0.658342 3:-0.699001 4:0.833333 
0.05782909376584142 1:0.230769 2:0.674208 3:-0.680912 4:-1 
-32 1:0.152448 2:0.653846 3:-0.585185 4:0.333333 
-32 1:0.15503 2:0.668472 3:-0.588198 4:0.666667 
-32 1:0.230769 2:0.674208 3:-0.452991 4:-1 
-32 1:0.169231 2:0.590909 3:-0.604938 4:-0.833333 
32 1:0.169231 2:0.643357 3:-0.604938 4:-0.5 
-32 1:0.169231 2:0.66958 3:-0.522634 4:-0.166667 
-32 1:0.169231 2:0.643357 3:-0.714678 4:-0.5 
-32 1:0.195604 2:0.627219 3:-0.732378 4:-0.333333 
3.63124752747047 1:0.230769 2:0.674208 3:-0.452991 4:-1 
32 1:0.169231 2:0.685315 3:-0.27572 4:0.166667 
32 1:0.169231 2:0.643357 3:-0.27572 4:0.5 
32 1:0.181538 2:0.649676 3:-0.265893 4:1 
32 1:0.169231 2:0.643357 3:-0.27572 4:-0.5 
-32 1:0.169231 2:0.66958 3:-0.27572 4:-0.166667 
32 1:0.132308 2:0.666667 3:-0.0466989 4:-0.666667 
-32 1:0.169231 2:0.643357 3:0.0534979 4:-0.5 
-32 1:0.169231 2:0.685315 3:0.185185 4:0.166667 
0.01132046993985421 1:0.169231 2:0.658342 3:0.194591 4:0.833333 
4.748113096934677 1:0.169231 2:0.643357 3:0.327846 4:0.5 
-0.494739690655887 1:0.169231 2:0.643357 3:0.382716 4:-0.5 
-32 1:0.169231 2:0.643357 3:0.163237 4:-0.5 
32 1:0.195604 2:0.627219 3:0.223417 4:-0.333333 
-22.10951047304609 1:0.169231 2:0.658342 3:0.617872 4:0.833333 
32 1:0.169231 2:0.66958 3:0.465021 4:-0.166667 
27.03806528938252 1:0.152448 2:0.826923 3:-0.881481 4:0.333333 
32 1:0.183432 2:0.826923 3:-0.826309 4:0.666667 
-32 1:0.148718 2:0.844584 3:-0.869919 
32 1:0.181538 2:0.816497 3:-0.708126 4:1 
32 1:0.107692 2:0.826923 3:-0.746032 4:-1 
32 1:0.169231 2:0.905594 3:-0.769547 4:-0.833333 
-32 1:0.169231 2:0.838162 3:-0.557907 4:0.833333 
-31.17806333963589 1:0.206154 2:0.826923 3:-0.515152 4:-0.666667 
-32 1:0.148718 2:0.844584 3:-0.580849 
32 1:0.195604 2:0.804734 3:-0.732378 4:-0.333333 
18.0635252089527 1:0.169231 2:0.826923 3:-0.687243 4:-0.166667 
-32 1:0.148718 2:0.844584 3:-0.725384 
-32 1:0.206154 2:0.826923 3:-0.380471 4:-0.666667 
-32 1:0.169231 2:0.853147 3:-0.27572 4:0.5 
-32 1:0.169231 2:0.838162 3:-0.27572 4:0.833333 
32 1:0.169231 2:0.905594 3:-0.111111 4:-0.833333 
-32 1:0.169231 2:0.838162 3:0.0534979 4:0.833333 
-32 1:0.169231 2:0.853147 3:0.0534979 4:-0.5 
27.39910433288897 1:0.195604 2:0.804734 3:-0.0633214 4:-0.333333 
-32 1:0.152448 2:0.826923 3:0.185185 4:0.333333 
32 1:0.206154 2:0.826923 3:0.427609 4:-0.666667 
32 1:0.169231 2:0.838162 3:0.476778 4:0.833333 
-32 1:0.206154 2:0.826923 3:0.56229 4:-0.666667 
-32 1:0.169231 2:0.853147 3:0.492455 4:-0.5 
17.12102038163141 1:0.353846 2:-0.903846 3:-0.851852 4:-0.166667 
20.09909646832675 1:0.353846 2:-0.903846 3:-0.54321 4:0.5 
6.005855244363356 1:0.353846 2:-0.903846 3:-0.604938 4:-0.5 
-0.001757874303427748 1:0.378462 2:-0.894336 3:-0.38732 4:1 
-7.391859874331305 1:0.476923 2:-0.8583 3:-0.245791 4:-1 
32 1:0.353846 2:-0.903846 3:0.320988 4:0.5 
32 1:0.394872 2:-0.888112 3:0.354497 
4.420416646573337 1:0.353846 2:-0.903846 3:0.62963 4:-0.166667 
-9.266318802779443 1:0.394872 2:-0.888112 3:0.693122 
0.07319753467686436 1:0.353846 2:-0.730769 3:-0.703704 4:1 
32 1:0.353846 2:-0.730769 3:-0.555556 4:-0.666667 
32 1:0.353846 2:-0.74359 3:-0.522634 
-9.759988270584554 1:0.353846 2:-0.697802 3:-0.746032 4:-0.333333 
32 1:0.353846 2:-0.730769 3:-0.407407 4:0.166667 
-32 1:0.353846 2:-0.748521 3:-0.396011 4:0.666667 
-19.06641234467924 1:0.353846 2:-0.730769 3:-0.407407 4:-0.666667 
-32 1:0.353846 2:-0.72028 3:-0.111111 4:0.333333 
-32 1:0.353846 2:-0.697802 3:-0.111111 4:-0.333333 
-32 1:0.353846 2:-0.72028 3:0.360269 4:0.333333 
5.035739826926796 1:0.353846 2:-0.759615 3:0.259259 4:-0.833333 
9.987727421412307 1:0.353846 2:-0.739011 3:0.62963 4:0.833333 
32 1:0.353846 2:-0.697802 3:0.62963 4:-0.333333 
0.04865021222408222 1:0.353846 2:-0.711538 3:0.506173 4:-0.5 
32 1:0.353846 2:-0.615385 3:-0.851852 4:-0.833333 
32 1:0.427692 2:-0.540943 3:-0.812865 4:-0.666667 
-15.13226855417423 1:0.353846 2:-0.532967 3:-0.851852 4:-0.333333 
-32 1:0.353846 2:-0.551282 3:-0.851852 
-32 1:0.353846 2:-0.571006 3:-0.680912 4:0.666667 
8.866119317812295 1:0.353846 2:-0.574176 3:-0.693122 4:0.833333 
32 1:0.353846 2:-0.615385 3:-0.604938 4:-1 
32 1:0.427692 2:-0.540943 3:-0.65692 4:-0.666667 
32 1:0.353846 2:-0.562937 3:-0.582492 4:0.333333 
-32 1:0.353846 2:-0.615385 3:-0.604938 4:-1 
-25.01854150525497 1:0.353846 2:-0.615385 3:-0.481481 4:-0.833333 
32 1:0.353846 2:-0.551282 3:-0.687243 
-24.38714029003821 1:0.353846 2:-0.557692 3:-0.259259 4:0.166667 
-32 1:0.353846 2:-0.543269 3:-0.296296 4:-0.166667 
32 1:0.353846 2:-0.551282 3:-0.27572 
-32 1:0.353846 2:-0.519231 3:-0.358025 4:-0.5 
-32 1:0.353846 2:-0.543269 3:-0.388889 4:-0.166667 
0.3171439668019227 1:0.353846 2:-0.571006 3:0.0598291 4:0.666667 
32 1:0.353846 2:-0.615385 3:0.135802 4:-1 
32 1:0.353846 2:-0.532967 3:-0.111111 4:-0.333333 
23.62864194513896 1:0.353846 2:-0.615385 3:0.62963 4:-0.833333 
-32 1:0.353846 2:-0.519231 3:0.62963 4:-0.5 
11.08787441859765 1:0.353846 2:-0.423077 3:-0.851852 4:-1 
-32 1:0.353846 2:-0.384615 3:-0.851852 4:-0.666667 
-32 1:0.353846 2:-0.423077 3:-0.851852 4:-0.5 
-6.398045294755749 1:0.353846 2:-0.405594 3:-0.717172 4:0.333333 
32 1:0.353846 2:-0.384615 3:-0.555556 4:0.166667 
-27.74750086213321 1:0.353846 2:-0.368132 3:-0.534392 4:0.833333 
-32 1:0.353846 2:-0.423077 3:-0.604938 4:-1 
-32 1:0.353846 2:-0.384615 3:-0.555556 4:-0.666667 
32 1:0.353846 2:-0.368132 3:-0.746032 4:-0.333333 
32 1:0.353846 2:-0.368132 3:-0.428571 4:0.833333 
-0.1193561256614788 1:0.353846 2:-0.384615 3:-0.259259 4:1 
-32 1:0.353846 2:-0.326923 3:-0.296296 4:-0.833333 
-32 1:0.353846 2:-0.368132 3:-0.216931 4:-0.333333 
-0.7135732685949648 1:0.353846 2:-0.368132 3:-0.111111 4:0.833333 
-32 1:0.353846 2:-0.384615 3:0.037037 4:0.166667 
32 1:0.353846 2:-0.368132 3:-0.111111 4:-0.333333 
-32 1:0.353846 2:-0.358974 3:-0.111111 
-4.478014464859564 1:0.353846 2:-0.384615 3:0.185185 4:0.166667 
-32 1:0.353846 2:-0.384615 3:0.185185 4:-0.666667 
1.68248716339307 1:0.353846 2:-0.368132 3:0.312169 4:0.833333 
-32 1:0.353846 2:-0.368132 3:0.312169 4:-0.333333 
32 1:0.353846 2:-0.368132 3:0.206349 4:-0.333333 
-11.97039989184303 1:0.353846 2:-0.358974 3:0.218107 
-32 1:0.353846 2:-0.423077 3:0.382716 4:-1 
-32 1:0.353846 2:-0.368132 3:0.62963 4:0.833333 
-32 1:0.353846 2:-0.384615 3:0.62963 4:-0.666667 
32 1:0.353846 2:-0.195804 3:-0.851852 4:0.333333 
-8.739514750290645 1:0.353846 2:-0.230769 3:-0.851852 4:-1 
32 1:0.353846 2:-0.269231 3:-0.851852 4:-0.666667 
-32 1:0.353846 2:-0.215976 3:-0.680912 4:0.666667 
-32 1:0.353846 2:-0.230769 3:-0.54321 4:0.5 
-1.672459528690492 1:0.353846 2:-0.203297 3:-0.534392 4:0.833333 
-32 1:0.353846 2:-0.230769 3:-0.687243 
-32 1:0.353846 2:-0.195804 3:-0.245791 4:0.333333 
32 1:0.353846 2:-0.230769 3:-0.234568 4:-0.5 
32 1:0.353846 2:-0.203297 3:-0.216931 4:-0.333333 
32 1:0.353846 2:-0.230769 3:-0.111111 4:0.5 
-32 1:0.353846 2:-0.215976 3:-0.111111 4:0.666667 
27.56302506295724 1:0.353846 2:-0.269231 3:-0.111111 4:-0.666667 
32 1:0.353846 2:-0.211538 3:0.037037 4:0.166667 
0.9924428593148812 1:0.353846 2:-0.195804 3:0.023569 4:0.333333 
-32 1:0.353846 2:-0.182692 3:0.0740741 4:-0.833333 
32 1:0.353846 2:-0.230769 3:0.0123457 4:-0.5 
-32 1:0.353846 2:-0.230769 3:-0.111111 4:-0.5 
-10.53553610885551 1:0.353846 2:-0.230769 3:0.197531 4:0.5 
32 1:0.353846 2:-0.215976 3:0.173789 4:0.666667 
-32 1:0.353846 2:-0.230769 3:0.382716 4:-0.5 
32 1:0.353846 2:-0.203297 3:0.206349 4:-0.333333 
32 1:0.353846 2:-0.195804 3:0.494949 4:0.333333 
32 1:0.353846 2:-0.230769 3:0.506173 4:0.5 
-32 1:0.353846 2:-0.203297 3:0.470899 4:0.833333 
-31.88054215151282 1:0.353846 2:-0.230769 3:0.62963 4:0.5 
32 1:0.353846 2:-0.182692 3:0.62963 4:-0.833333 
0.7894381872834596 1:0.353846 2:-0.182692 3:0.62963 4:-0.166667 
-29.18938118985594 1:0.353846 2:-0.230769 3:0.62963 
-32 1:0.353846 2:-0.0384615 3:-0.851852 4:1 
-32 1:0.353846 2:-0.0384615 3:-0.851852 4:-0.833333 
32 1:0.353846 2:-0.0384615 3:-0.851852 4:-0.666667 
32 1:0.353846 2:-0.0384615 3:-0.851852 4:-0.333333 
-23.97698038029304 1:0.353846 2:-0.0384615 3:-0.851852 4:-0.166667 
-32 1:0.353846 2:-0.0384615 3:-0.717172 4:0.333333 
-3.917043458759521 1:0.353846 2:-0.0384615 3:-0.680912 4:0.666667 
-21.27960894465366 1:0.353846 2:-0.0384615 3:-0.582492 4:0.333333 
32 1:0.353846 2:-0.0384615 3:-0.555556 4:-0.666667 
32 1:0.353846 2:-0.0384615 3:-0.358025 4:-1 
32 1:0.353846 2:-0.0384615 3:-0.234568 4:0.5 
-32 1:0.353846 2:-0.0384615 3:-0.269841 4:0.833333 
-22.38961826665124 1:0.353846 2:-0.0384615 3:-0.259259 4:1 
-32 1:0.353846 2:-0.0384615 3:-0.358025 4:-1 
32 1:0.353846 2:-0.0384615 3:-0.296296 4:-0.166667 
6.270710732233289 1:0.353846 2:-0.0384615 3:-0.111111 4:0.833333 
-32 1:0.353846 2:-0.0384615 3:0.0123457 4:0.5 
-32 1:0.353846 2:-0.0384615 3:0.0740741 4:-0.833333 
32 1:0.353846 2:-0.0384615 3:0.037037 4:-0.666667 
32 1:0.353846 2:-0.0384615 3:0.259259 4:-0.833333 
32 1:0.353846 2:-0.0384615 3:0.185185 4:-0.666667 
-32 1:0.353846 2:-0.0384615 3:0.360269 4:0.333333 
-32 1:0.353846 2:-0.0384615 3:0.320988 4:0.5 
8.813898701713983 1:0.353846 2:-0.0384615 3:0.333333 4:1 
-32 1:0.353846 2:-0.0384615 3:0.382716 4:-1 
32 1:0.353846 2:-0.0384615 3:0.259259 4:-0.833333 
-32 1:0.353846 2:-0.0384615 3:0.333333 4:-0.666667 
32 1:0.353846 2:-0.0384615 3:0.135802 4:-0.5 
-32 1:0.353846 2:-0.0384615 3:0.206349 4:-0.333333 
32 1:0.353846 2:-0.0384615 3:0.458689 4:0.666667 
32 1:0.353846 2:-0.0384615 3:0.62963 4:0.166667 
-4.384366520224631 1:0.353846 2:-0.0384615 3:0.62963 4:1 
32 1:0.353846 2:0.0769231 3:-0.851852 4:-0.666667 
32 1:0.353846 2:0.153846 3:-0.851852 4:-0.5 
-32 1:0.353846 2:0.115385 3:-0.555556 4:1 
32 1:0.353846 2:0.153846 3:-0.604938 4:-1 
32 1:0.353846 2:0.126374 3:-0.534392 4:-0.333333 
-10.98546790052177 1:0.353846 2:0.153846 3:-0.728395 4:-0.5 
-32 1:0.353846 2:0.153846 3:-0.358025 4:-1 
5.907975657102583 1:0.353846 2:0.153846 3:-0.234568 4:0.5 
-32 1:0.353846 2:0.139053 3:-0.282051 4:0.666667 
32 1:0.353846 2:0.153846 3:-0.358025 4:-1 
-32 1:0.353846 2:0.105769 3:-0.296296 4:-0.833333 
-32 1:0.353846 2:0.0769231 3:-0.259259 4:-0.666667 
32 1:0.353846 2:0.153846 3:-0.234568 4:-0.5 
32 1:0.353846 2:0.126374 3:-0.216931 4:-0.333333 
32 1:0.353846 2:0.105769 3:-0.296296 4:-0.166667 
-10.05421627972485 1:0.353846 2:0.153846 3:-0.27572 
-32 1:0.353846 2:0.153846 3:-0.440329 
32 1:0.353846 2:0.118881 3:-0.111111 4:0.333333 
32 1:0.353846 2:0.0769231 3:-0.111111 4:-0.666667 
32 1:0.353846 2:0.115385 3:0.037037 4:1 
2.635471418990774 1:0.353846 2:0.153846 3:0.135802 4:-1 
32 1:0.353846 2:0.0769231 3:0.037037 4:-0.666667 
32 1:0.353846 2:0.126374 3:-0.111111 4:-0.333333 
32 1:0.353846 2:0.153846 3:-0.111111 
32 1:0.353846 2:0.134615 3:0.185185 4:0.166667 
32 1:0.353846 2:0.118881 3:0.158249 4:0.333333 
-32 1:0.353846 2:0.0769231 3:0.185185 4:-0.666667 
32 1:0.353846 2:0.134615 3:0.333333 4:0.166667 
32 1:0.353846 2:0.139053 3:0.344729 4:0.666667 
-32 1:0.353846 2:0.105769 3:0.259259 4:-0.833333 
-32 1:0.353846 2:0.126374 3:0.312169 4:-0.333333 
-32 1:0.353846 2:0.153846 3:0.135802 4:-0.5 
32 1:0.353846 2:0.126374 3:0.206349 4:-0.333333 
32 1:0.353846 2:0.118881 3:0.494949 4:0.333333 
-32 1:0.353846 2:0.139053 3:0.458689 4:0.666667 
-10.47074388999402 1:0.353846 2:0.115385 3:0.481481 4:1 
-32 1:0.353846 2:0.118881 3:0.62963 4:0.333333 
-3.005375865582075 1:0.353846 2:0.153846 3:0.62963 4:-1 
-32 1:0.353846 2:0.328671 3:-0.851852 4:0.333333 
-9.678069228916002 1:0.353846 2:0.316568 3:-0.851852 4:0.666667 
32 1:0.353846 2:0.307692 3:-0.851852 4:1 
-32 1:0.353846 2:0.346154 3:-0.851852 4:-0.5 
-32 1:0.353846 2:0.328671 3:-0.717172 4:0.333333 
32 1:0.353846 2:0.298077 3:-0.728395 4:0.5 
32 1:0.353846 2:0.307692 3:-0.703704 4:1 
-32 1:0.353846 2:0.346154 3:-0.604938 4:-1 
32 1:0.353846 2:0.298077 3:-0.54321 4:0.5 
32 1:0.353846 2:0.291209 3:-0.534392 4:0.833333 
-32 1:0.353846 2:0.291209 3:-0.534392 4:-0.333333 
-32 1:0.353846 2:0.282051 3:-0.522634 
32 1:0.353846 2:0.291209 3:-0.746032 4:-0.333333 
32 1:0.353846 2:0.322115 3:-0.666667 4:-0.166667 
32 1:0.353846 2:0.282051 3:-0.27572 
-32 1:0.353846 2:0.322115 3:-0.388889 4:-0.166667 
32 1:0.353846 2:0.298077 3:-0.111111 4:0.5 
-32 1:0.353846 2:0.346154 3:-0.111111 4:-1 
24.01004508664836 1:0.353846 2:0.25 3:-0.111111 4:-0.833333 
-32 1:0.353846 2:0.291209 3:0.047619 4:0.833333 
-32 1:0.353846 2:0.346154 3:0.0123457 4:-0.5 
-32 1:0.353846 2:0.291209 3:-0.111111 4:-0.333333 
32 1:0.353846 2:0.282051 3:-0.111111 
32 1:0.353846 2:0.307692 3:0.185185 4:0.166667 
-32 1:0.353846 2:0.25 3:0.259259 4:-0.833333 
-32 1:0.353846 2:0.346154 3:0.135802 4:-0.5 
-32 1:0.353846 2:0.282051 3:0.218107 
0.2998356765357452 1:0.353846 2:0.307692 3:0.62963 4:0.166667 
32 1:0.353846 2:0.25 3:0.62963 4:-0.833333 
6.109931679009295 1:0.353846 2:0.322115 3:0.62963 4:-0.166667 
-32 1:0.353846 2:0.346154 3:0.506173 4:-0.5 
-32 1:0.353846 2:0.486014 3:-0.851852 4:0.333333 
32 1:0.353846 2:0.538462 3:-0.851852 4:-0.833333 
-32 1:0.353846 2:0.442308 3:-0.851852 4:-0.5 
32 1:0.353846 2:0.474359 3:-0.851852 
-32 1:0.353846 2:0.497253 3:-0.693122 4:0.833333 
32 1:0.353846 2:0.497253 3:-0.534392 4:0.833333 
32 1:0.353846 2:0.5 3:-0.555556 4:1 
32 1:0.353846 2:0.538462 3:-0.604938 4:-1 
32 1:0.353846 2:0.456044 3:-0.534392 4:-0.333333 
-9.799304080297413 1:0.353846 2:0.456044 3:-0.746032 4:-0.333333 
32 1:0.353846 2:0.486014 3:-0.380471 4:0.333333 
32 1:0.353846 2:0.494083 3:-0.396011 4:0.666667 
-32 1:0.353846 2:0.497253 3:-0.428571 4:0.833333 
-32 1:0.353846 2:0.480769 3:-0.259259 4:0.166667 
32 1:0.353846 2:0.538462 3:-0.296296 4:-0.833333 
32 1:0.353846 2:0.466346 3:-0.296296 4:-0.166667 
-32 1:0.353846 2:0.442308 3:-0.358025 4:-0.5 
-26.08649966354422 1:0.353846 2:0.456044 3:-0.428571 4:-0.333333 
32 1:0.353846 2:0.474359 3:-0.440329 
25.30154179835979 1:0.353846 2:0.538462 3:-0.111111 4:-1 
-1.897094401019177 1:0.353846 2:0.480769 3:0.037037 4:0.166667 
-32 1:0.353846 2:0.486014 3:0.023569 4:0.333333 
-32 1:0.353846 2:0.538462 3:0.135802 4:-1 
-32 1:0.353846 2:0.497253 3:0.206349 4:0.833333 
-0.5911493809280801 1:0.353846 2:0.538462 3:0.135802 4:-1 
-32 1:0.353846 2:0.497253 3:0.312169 4:0.833333 
32 1:0.353846 2:0.442308 3:0.382716 4:-0.5 
-32 1:0.353846 2:0.466346 3:0.351852 4:-0.166667 
32 1:0.353846 2:0.456044 3:0.206349 4:-0.333333 
32 1:0.353846 2:0.466346 3:0.166667 4:-0.166667 
-32 1:0.353846 2:0.474359 3:0.218107 
32 1:0.427692 2:0.46402 3:0.590643 4:-0.666667 
-32 1:0.353846 2:0.490385 3:0.62963 4:0.5 
-6.97720207980859 1:0.353846 2:0.5 3:0.62963 4:1 
10.02374257085311 1:0.353846 2:0.538462 3:0.62963 4:-0.833333 
7.633355274826485 1:0.353846 2:0.466346 3:0.62963 4:-0.166667 
-32 1:0.353846 2:0.474359 3:0.62963 
25.74936577676145 1:0.353846 2:0.643357 3:-0.851852 4:0.333333 
-32 1:0.353846 2:0.730769 3:-0.851852 4:-1 
32 1:0.353846 2:0.682692 3:-0.851852 4:-0.833333 
32 1:0.353846 2:0.671598 3:-0.680912 4:0.666667 
32 1:0.353846 2:0.662088 3:-0.534392 4:0.833333 
-32 1:0.353846 2:0.653846 3:-0.555556 4:1 
-32 1:0.353846 2:0.730769 3:-0.604938 4:-1 
32 1:0.353846 2:0.682692 3:-0.481481 4:-0.833333 
32 1:0.353846 2:0.653846 3:-0.555556 4:-0.666667 
-32 1:0.353846 2:0.634615 3:-0.604938 4:-0.5 
-32 1:0.353846 2:0.643357 3:-0.380471 4:0.333333 
-32 1:0.353846 2:0.634615 3:-0.419753 4:0.5 
-32 1:0.353846 2:0.682692 3:-0.481481 4:-0.833333 
32 1:0.353846 2:0.653846 3:-0.259259 4:1 
32 1:0.353846 2:0.682692 3:-0.388889 4:-0.166667 
32 1:0.353846 2:0.666667 3:-0.440329 
32 1:0.353846 2:0.653846 3:-0.111111 4:-0.666667 
-32 1:0.353846 2:0.634615 3:0.0123457 4:0.5 
32 1:0.353846 2:0.653846 3:0.037037 4:-0.666667 
32 1:0.353846 2:0.634615 3:-0.111111 4:-0.5 
-32 1:0.353846 2:0.643357 3:0.158249 4:0.333333 
-32 1:0.353846 2:0.671598 3:0.173789 4:0.666667 
-5.962734503440235 1:0.353846 2:0.682692 3:0.166667 4:-0.166667 
-32 1:0.353846 2:0.643357 3:0.494949 4:0.333333 
32 1:0.353846 2:0.634615 3:0.506173 4:0.5 
5.506117391521016 1:0.353846 2:0.884615 3:-0.851852 4:-0.666667 
32 1:0.353846 2:0.826923 3:-0.703704 4:0.166667 
-32 1:0.353846 2:0.826923 3:-0.728395 4:0.5 
-32 1:0.353846 2:0.846154 3:-0.703704 4:1 
-32 1:0.353846 2:0.923077 3:-0.604938 4:-1 
32 1:0.353846 2:0.826923 3:-0.555556 4:0.166667 
-32 1:0.353846 2:0.849112 3:-0.566952 4:0.666667 
32 1:0.353846 2:0.884615 3:-0.555556 4:-0.666667 
-32 1:0.353846 2:0.868132 3:-0.534392 4:-0.333333 
32 1:0.353846 2:0.826923 3:-0.728395 4:-0.5 
-28.24222636105683 1:0.353846 2:0.826923 3:-0.419753 4:0.5 
32 1:0.353846 2:0.826923 3:-0.481481 4:-0.833333 
32 1:0.353846 2:0.853147 3:-0.245791 4:0.333333 
32 1:0.353846 2:0.826923 3:-0.234568 4:0.5 
32 1:0.353846 2:0.923077 3:-0.358025 4:-1 
32 1:0.353846 2:0.884615 3:-0.259259 4:-0.666667 
-32 1:0.353846 2:0.868132 3:-0.428571 4:-0.333333 
32 1:0.353846 2:0.858974 3:-0.440329 
32 1:0.353846 2:0.853147 3:0.023569 4:0.333333 
32 1:0.353846 2:0.826923 3:0.0123457 4:-0.5 
32 1:0.353846 2:0.826923 3:0.0740741 4:-0.166667 
-2.491380901066897 1:0.353846 2:0.858974 3:-0.111111 
32 1:0.353846 2:0.853147 3:0.158249 4:0.333333 
20.05228372046092 1:0.353846 2:0.826923 3:0.206349 4:0.833333 
32 1:0.353846 2:0.826923 3:0.259259 4:-0.833333 
32 1:0.353846 2:0.826923 3:0.333333 4:0.166667 
-32 1:0.353846 2:0.849112 3:0.344729 4:0.666667 
32 1:0.353846 2:0.826923 3:0.382716 4:-0.5 
32 1:0.353846 2:0.826923 3:0.351852 4:-0.166667 
-1.753501848239913 1:0.353846 2:0.858974 3:0.300412 
-32 1:0.353846 2:0.826923 3:0.135802 4:-0.5 
-0.03191489077354522 1:0.353846 2:0.826923 3:0.506173 4:0.5 
0.003564102441891117 1:0.353846 2:0.923077 3:0.382716 4:-1 
-32 1:0.353846 2:0.884615 3:0.481481 4:-0.666667 
32 1:0.353846 2:0.923077 3:0.62963 4:-1 
-32 1:0.353846 2:0.826923 3:0.62963 4:-0.166667 
2.534036537312807 1:0.353846 2:0.826923 3:0.444444 4:-0.166667 
-17.64559998859959 1:0.353846 2:0.858974 3:0.465021 
-19.09542462237357 1:0.555245 2:-0.903846 3:-0.578947 4:0.333333 
-32 1:0.6 2:-0.903846 3:-0.111111 4:-1 
32 1:0.569231 2:-0.892892 3:0.214092 4:0.5 
32 1:0.538462 2:-0.881657 3:0.664903 4:-0.5 
-1.320441306956163 1:0.538462 2:-0.881657 3:0.52381 4:-0.5 
21.77861147265928 1:0.512088 2:-0.923077 3:0.422222 4:-0.333333 
-32 1:0.538462 2:-0.704142 3:-0.746032 4:-0.5 
8.334093254604495 1:0.564835 2:-0.715719 3:-0.728395 4:-0.333333 
-32 1:0.521678 2:-0.745395 3:-0.452991 4:0.333333 
28.77451711580219 1:0.575385 2:-0.72028 3:-0.198257 4:0.166667 
-32 1:0.538462 2:-0.704142 3:-0.322751 4:-0.833333 
-32 1:0.558974 2:-0.713168 3:-0.35006 
-32 1:0.538462 2:-0.748521 3:-0.111111 4:0.5 
6.457470671291174 1:0.564835 2:-0.715719 3:0.0123457 4:-0.333333 
-32 1:0.521678 2:-0.745395 3:0.154796 4:0.333333 
-32 1:0.538462 2:-0.742181 3:0.342404 4:0.833333 
32 1:0.564835 2:-0.715719 3:0.382716 4:-0.333333 
0.8456835289141378 1:0.6 2:-0.730769 3:0.777778 4:-1 
-25.55433912612103 1:0.538462 2:-0.704142 3:0.664903 4:-0.5 
-14.21810441895894 1:0.501538 2:-0.579327 3:-0.934156 4:-0.666667 
-32 1:0.501538 2:-0.579327 3:-0.604938 4:-0.666667 
-32 1:0.564835 2:-0.565217 3:-0.481481 4:-0.333333 
32 1:0.538462 2:-0.571006 3:-0.746032 4:-0.166667 
6.023932952958635 1:0.517949 2:-0.575597 3:-0.759259 
32 1:0.538462 2:-0.551986 3:-0.38322 4:0.833333 
32 1:0.6 2:-0.557692 3:-0.407407 4:-1 
-32 1:0.538462 2:-0.544379 3:-0.153439 4:0.166667 
-32 1:0.552663 2:-0.547511 3:-0.0781893 4:0.666667 
-10.09904537987608 1:0.526154 2:-0.555908 3:-0.139064 4:1 
2.060755570893381 1:0.538462 2:-0.544379 3:0.015873 4:0.166667 
-32 1:0.517949 2:-0.575597 3:-0.0185185 
32 1:0.552663 2:-0.547511 3:0.185185 4:0.666667 
32 1:0.526154 2:-0.555908 3:0.308176 4:1 
-32 1:0.501538 2:-0.579327 3:0.218107 4:-0.666667 
32 1:0.538462 2:-0.526627 3:0.382716 4:-0.5 
32 1:0.538462 2:-0.526627 3:0.241623 4:-0.5 
32 1:0.517949 2:-0.575597 3:0.166667 
32 1:0.526154 2:-0.555908 3:0.475891 4:1 
-32 1:0.538462 2:-0.571006 3:0.664903 4:0.5 
-32 1:0.538462 2:-0.571006 3:0.62963 4:-0.166667 
-32 1:0.538462 2:-0.384615 3:-0.830688 4:0.166667 
9.077635134656596 1:0.552663 2:-0.384615 3:-0.868313 4:0.666667 
-0.08098775753711053 1:0.550769 2:-0.39168 3:-0.851852 4:1 
-32 1:0.538462 2:-0.371302 3:-0.851852 4:-0.166667 
32 1:0.6 2:-0.384615 3:-0.703704 4:-1 
32 1:0.575385 2:-0.405594 3:-0.721133 4:-0.666667 
32 1:0.538462 2:-0.384615 3:-0.57672 4:0.166667 
32 1:0.555245 2:-0.375 3:-0.578947 4:0.333333 
2.200596521912035 1:0.550769 2:-0.39168 3:-0.566952 4:1 
-32 1:0.517949 2:-0.396552 3:-0.574074 
-32 1:0.512088 2:-0.384615 3:-0.762963 4:-0.333333 
32 1:0.538462 2:-0.393491 3:-0.252205 4:0.5 
-32 1:0.538462 2:-0.349112 3:-0.463845 4:-0.5 
0.3282716547813528 1:0.538462 2:-0.371302 3:-0.428571 4:-0.166667 
32 1:0.555245 2:-0.375 3:-0.111111 4:0.333333 
0.5268442360265386 1:0.538462 2:-0.393491 3:-0.111111 4:0.5 
32 1:0.538462 2:-0.43787 3:-0.111111 4:-0.833333 
-32 1:0.575385 2:-0.405594 3:-0.0239651 4:-0.666667 
-32 1:0.538462 2:-0.371302 3:-0.00529101 4:-0.166667 
-32 1:0.538462 2:-0.43787 3:0.100529 4:-0.833333 
-32 1:0.555245 2:-0.375 3:0.356725 4:0.333333 
32 1:0.552663 2:-0.384615 3:0.382716 4:0.666667 
-28.93611292256686 1:0.538462 2:-0.399831 3:0.342404 4:0.833333 
-32 1:0.538462 2:-0.349112 3:0.241623 4:-0.5 
32 1:0.512088 2:-0.384615 3:0.185185 4:-0.333333 
-32 1:0.6 2:-0.384615 3:0.481481 4:-1 
27.65277275072533 1:0.555245 2:-0.375 3:0.668616 4:0.333333 
-32 1:0.550769 2:-0.39168 3:0.62963 4:1 
32 1:0.538462 2:-0.43787 3:0.73545 4:-0.833333 
32 1:0.512088 2:-0.384615 3:0.540741 4:-0.333333 
-32 1:0.517949 2:-0.396552 3:0.62963 
27.99050803059923 1:0.517949 2:-0.396552 3:0.444444 
-32 1:0.538462 2:-0.224852 3:-0.830688 4:0.166667 
32 1:0.517949 2:-0.217507 3:-0.851852 
32 1:0.538462 2:-0.209637 3:-0.685563 4:0.833333 
32 1:0.575385 2:-0.195804 3:-0.721133 4:-0.666667 
32 1:0.538462 2:-0.215976 3:-0.534392 4:0.5 
32 1:0.52426 2:-0.203297 3:-0.561997 4:0.666667 
-0.9356730675473126 1:0.6 2:-0.211538 3:-0.407407 4:-1 
-32 1:0.521678 2:-0.209101 3:-0.452991 4:0.333333 
32 1:0.538462 2:-0.171598 3:-0.322751 4:-0.833333 
32 1:0.538462 2:-0.224852 3:-0.238095 4:0.166667 
-32 1:0.538462 2:-0.171598 3:-0.322751 4:-0.5 
-32 1:0.512088 2:-0.230769 3:-0.288889 4:-0.333333 
-32 1:0.538462 2:-0.238166 3:-0.216931 4:-0.166667 
-32 1:0.517949 2:-0.217507 3:-0.388889 
32 1:0.521678 2:-0.209101 3:0.002849 4:0.333333 
-32 1:0.538462 2:-0.215976 3:0.0299824 4:0.5 
32 1:0.517949 2:-0.217507 3:-0.0185185 
32 1:0.512088 2:-0.230769 3:-0.17037 4:-0.333333 
-32 1:0.517949 2:-0.217507 3:-0.111111 
-32 1:0.538462 2:-0.171598 3:0.100529 4:-0.833333 
-32 1:0.575385 2:-0.195804 3:0.324619 4:-0.666667 
32 1:0.538462 2:-0.215976 3:0.312169 4:0.5 
32 1:0.512088 2:-0.230769 3:0.303704 4:-0.333333 
-32 1:0.512088 2:-0.230769 3:0.185185 4:-0.333333 
-2.472308597450195 1:0.517949 2:-0.217507 3:0.166667 
32 1:0.538462 2:-0.209637 3:0.463341 4:0.833333 
12.07107188651674 1:0.538462 2:-0.209637 3:0.644747 4:0.833333 
-32 1:0.575385 2:-0.195804 3:0.673203 4:-0.666667 
-32 1:0.52426 2:-0.0384615 3:-0.884058 4:0.666667 
29.58303372923594 1:0.550769 2:-0.0384615 3:-0.851852 4:1 
-32 1:0.6 2:-0.0384615 3:-0.703704 4:-1 
32 1:0.555245 2:-0.0384615 3:-0.65692 4:0.333333 
-32 1:0.52426 2:-0.0384615 3:-0.690821 4:0.666667 
-32 1:0.538462 2:-0.057481 3:-0.685563 4:0.833333 
-32 1:0.538462 2:-0.0384615 3:-0.746032 4:-0.833333 
32 1:0.501538 2:-0.0384615 3:-0.769547 4:-0.666667 
32 1:0.555245 2:-0.0384615 3:-0.578947 4:0.333333 
32 1:0.550769 2:-0.0384615 3:-0.566952 4:1 
-32 1:0.564835 2:-0.0384615 3:-0.728395 4:-0.333333 
32 1:0.517949 2:-0.0384615 3:-0.759259 
32 1:0.538462 2:-0.0650888 3:-0.407407 4:0.166667 
-32 1:0.555245 2:-0.0384615 3:-0.423002 4:0.333333 
-32 1:0.550769 2:-0.0384615 3:-0.396011 4:1 
-32 1:0.6 2:-0.0384615 3:-0.407407 4:-1 
32 1:0.538462 2:-0.0650888 3:-0.238095 4:0.166667 
32 1:0.550769 2:-0.0384615 3:-0.225071 4:1 
-0.325552546396745 1:0.501538 2:-0.0384615 3:-0.27572 4:-0.666667 
-32 1:0.538462 2:-0.0828402 3:-0.322751 4:-0.5 
32 1:0.517949 2:-0.0384615 3:-0.296296 
-32 1:0.538462 2:-0.0828402 3:-0.463845 4:-0.5 
32 1:0.517949 2:-0.0384615 3:-0.388889 
-32 1:0.6 2:-0.0384615 3:-0.111111 4:-1 
32 1:0.501538 2:-0.0384615 3:-0.111111 4:-0.666667 
-32 1:0.555245 2:-0.0384615 3:0.0448343 4:0.333333 
32 1:0.6 2:-0.0384615 3:0.185185 4:-1 
-32 1:0.6 2:-0.0384615 3:0.185185 4:-1 
-32 1:0.538462 2:-0.0384615 3:0.100529 4:-0.833333 
-32 1:0.555245 2:-0.0384615 3:0.356725 4:0.333333 
32 1:0.52426 2:-0.0384615 3:0.339775 4:0.666667 
0.8050137150721262 1:0.555245 2:-0.0384615 3:0.512671 4:0.333333 
32 1:0.6 2:-0.0384615 3:0.777778 4:-1 
27.5130198629247 1:0.538462 2:-0.0384615 3:0.73545 4:-0.833333 
-32 1:0.538462 2:-0.0828402 3:0.664903 4:-0.5 
32 1:0.538462 2:-0.0828402 3:0.52381 4:-0.5 
32 1:0.564835 2:-0.0384615 3:0.506173 4:-0.333333 
-29.96104465456465 1:0.538462 2:-0.0384615 3:0.52381 4:-0.166667 
32 1:0.538462 2:0.139053 3:-0.816578 4:0.5 
32 1:0.52426 2:0.126374 3:-0.884058 4:0.666667 
-31.32899212561889 1:0.6 2:0.134615 3:-0.703704 4:-1 
32 1:0.517949 2:0.140584 3:-0.851852 
32 1:0.538462 2:0.147929 3:-0.661376 4:0.166667 
32 1:0.52426 2:0.126374 3:-0.690821 4:0.666667 
32 1:0.538462 2:0.132713 3:-0.685563 4:0.833333 
32 1:0.6 2:0.134615 3:-0.703704 4:-1 
32 1:0.538462 2:0.132713 3:-0.564626 4:0.833333 
32 1:0.6 2:0.134615 3:-0.407407 4:-1 
-32 1:0.538462 2:0.0946746 3:-0.534392 4:-0.833333 
-32 1:0.538462 2:0.0946746 3:-0.604938 4:-0.5 
-32 1:0.517949 2:0.140584 3:-0.759259 
-32 1:0.538462 2:0.147929 3:-0.407407 4:0.166667 
2.695086741098864 1:0.6 2:0.134615 3:-0.407407 4:-1 
-32 1:0.52426 2:0.126374 3:-0.304348 4:0.666667 
32 1:0.512088 2:0.153846 3:-0.407407 4:-0.333333 
-32 1:0.517949 2:0.140584 3:-0.388889 
32 1:0.538462 2:0.147929 3:-0.153439 4:0.166667 
-32 1:0.52426 2:0.126374 3:-0.111111 4:0.666667 
32 1:0.538462 2:0.132713 3:-0.141345 4:0.833333 
32 1:0.550769 2:0.138148 3:-0.111111 4:1 
-32 1:0.538462 2:0.139053 3:0.0299824 4:0.5 
32 1:0.538462 2:0.0946746 3:0.100529 4:-0.833333 
32 1:0.538462 2:0.0946746 3:0.100529 4:-0.5 
32 1:0.512088 2:0.153846 3:-0.0518519 4:-0.333333 
32 1:0.538462 2:0.161243 3:-0.111111 4:-0.166667 
-32 1:0.538462 2:0.147929 3:0.185185 4:0.166667 
1.373169597601497 1:0.521678 2:0.132178 3:0.154796 4:0.333333 
-32 1:0.538462 2:0.132713 3:0.160998 4:0.833333 
-32 1:0.550769 2:0.138148 3:0.230769 4:1 
32 1:0.538462 2:0.0946746 3:0.100529 4:-0.833333 
32 1:0.538462 2:0.147929 3:0.354497 4:0.166667 
32 1:0.6 2:0.134615 3:0.481481 4:-1 
32 1:0.575385 2:0.118881 3:0.324619 4:-0.666667 
-32 1:0.512088 2:0.153846 3:0.185185 4:-0.333333 
22.76350753823152 1:0.6 2:0.134615 3:0.481481 4:-1 
32 1:0.538462 2:0.147929 3:0.608466 4:0.166667 
-32 1:0.538462 2:0.139053 3:0.664903 4:0.5 
-32 1:0.6 2:0.134615 3:0.777778 4:-1 
-32 1:0.575385 2:0.118881 3:0.673203 4:-0.666667 
-32 1:0.512088 2:0.153846 3:0.540741 4:-0.333333 
32 1:0.538462 2:0.161243 3:0.62963 4:-0.166667 
19.02598738142254 1:0.538462 2:0.0946746 3:0.52381 4:-0.5 
32 1:0.552663 2:0.307692 3:-0.868313 4:0.666667 
-32 1:0.538462 2:0.360947 3:-0.746032 4:-0.833333 
-26.23742423858426 1:0.575385 2:0.328671 3:-0.895425 4:-0.666667 
32 1:0.538462 2:0.272189 3:-0.887125 4:-0.5 
-32 1:0.512088 2:0.307692 3:-0.881481 4:-0.333333 
-32 1:0.517949 2:0.319629 3:-0.851852 
32 1:0.538462 2:0.307692 3:-0.661376 4:0.166667 
32 1:0.538462 2:0.316568 3:-0.675485 4:0.5 
-32 1:0.552663 2:0.307692 3:-0.670782 4:0.666667 
-32 1:0.575385 2:0.328671 3:-0.546841 4:-0.666667 
32 1:0.538462 2:0.272189 3:-0.604938 4:-0.5 
32 1:0.512088 2:0.307692 3:-0.762963 4:-0.333333 
32 1:0.552663 2:0.307692 3:-0.407407 4:0.666667 
-32 1:0.555245 2:0.298077 3:-0.267057 4:0.333333 
0.1198506372484098 1:0.538462 2:0.316568 3:-0.252205 4:0.5 
32 1:0.512088 2:0.307692 3:-0.288889 4:-0.333333 
-32 1:0.538462 2:0.294379 3:-0.216931 4:-0.166667 
-32 1:0.517949 2:0.319629 3:-0.296296 
32 1:0.538462 2:0.272189 3:-0.463845 4:-0.5 
-32 1:0.538462 2:0.294379 3:-0.428571 4:-0.166667 
32 1:0.517949 2:0.319629 3:-0.388889 
-32 1:0.555245 2:0.298077 3:-0.111111 4:0.333333 
32 1:0.552663 2:0.307692 3:-0.0781893 4:0.666667 
32 1:0.6 2:0.307692 3:-0.111111 4:-1 
32 1:0.575385 2:0.328671 3:-0.0239651 4:-0.666667 
-32 1:0.538462 2:0.316568 3:0.0299824 4:0.5 
-32 1:0.512088 2:0.307692 3:-0.0518519 4:-0.333333 
32 1:0.538462 2:0.307692 3:0.185185 4:0.166667 
-32 1:0.550769 2:0.314757 3:0.344729 4:1 
-32 1:0.512088 2:0.307692 3:0.303704 4:-0.333333 
32 1:0.512088 2:0.307692 3:0.185185 4:-0.333333 
32 1:0.538462 2:0.307692 3:0.52381 4:0.166667 
-32 1:0.538462 2:0.316568 3:0.453263 4:0.5 
32 1:0.552663 2:0.307692 3:0.514403 4:0.666667 
32 1:0.538462 2:0.360947 3:0.52381 4:-0.833333 
-32 1:0.575385 2:0.328671 3:0.498911 4:-0.666667 
32 1:0.538462 2:0.322908 3:0.644747 4:0.833333 
-32 1:0.512088 2:0.307692 3:0.540741 4:-0.333333 
-32 1:0.521678 2:0.473456 3:-0.832858 4:0.333333 
32 1:0.552663 2:0.470588 3:-0.868313 4:0.666667 
-32 1:0.501538 2:0.502404 3:-0.934156 4:-0.666667 
32 1:0.538462 2:0.494083 3:-0.851852 4:-0.166667 
-32 1:0.526154 2:0.478985 3:-0.698113 4:1 
32 1:0.538462 2:0.494083 3:-0.746032 4:-0.833333 
32 1:0.538462 2:0.494083 3:-0.534392 4:-0.833333 
32 1:0.501538 2:0.502404 3:-0.604938 4:-0.666667 
-30.22647958966746 1:0.564835 2:0.488294 3:-0.481481 4:-0.333333 
-32 1:0.538462 2:0.449704 3:-0.746032 4:-0.5 
-32 1:0.6 2:0.480769 3:-0.407407 4:-1 
-32 1:0.501538 2:0.502404 3:-0.440329 4:-0.666667 
-32 1:0.521678 2:0.473456 3:-0.301045 4:0.333333 
32 1:0.538462 2:0.449704 3:-0.463845 4:-0.5 
32 1:0.564835 2:0.488294 3:-0.358025 4:-0.333333 
32 1:0.517949 2:0.498674 3:-0.388889 
32 1:0.526154 2:0.478985 3:-0.139064 4:1 
-32 1:0.501538 2:0.502404 3:-0.111111 4:-0.666667 
-32 1:0.521678 2:0.473456 3:0.002849 4:0.333333 
32 1:0.526154 2:0.478985 3:0.0286513 4:1 
32 1:0.501538 2:0.502404 3:0.0534979 4:-0.666667 
32 1:0.538462 2:0.449704 3:0.100529 4:-0.5 
-32 1:0.6 2:0.480769 3:0.185185 4:-1 
32 1:0.538462 2:0.494083 3:0.100529 4:-0.833333 
32 1:0.501538 2:0.502404 3:0.218107 4:-0.666667 
-32 1:0.538462 2:0.449704 3:0.382716 4:-0.5 
32 1:0.538462 2:0.494083 3:0.312169 4:-0.166667 
-32 1:0.564835 2:0.488294 3:0.259259 4:-0.333333 
32 1:0.538462 2:0.494083 3:0.206349 4:-0.166667 
0.1406014847963603 1:0.538462 2:0.467456 3:0.52381 4:0.166667 
10.30285549670941 1:0.538462 2:0.494083 3:0.664903 4:0.5 
-32 1:0.501538 2:0.502404 3:0.547325 4:-0.666667 
-32 1:0.538462 2:0.449704 3:0.664903 4:-0.5 
-0.007147153210610469 1:0.517949 2:0.498674 3:0.62963 
-32 1:0.538462 2:0.671598 3:-0.816578 4:0.5 
32 1:0.538462 2:0.627219 3:-0.746032 4:-0.833333 
-32 1:0.575385 2:0.643357 3:-0.895425 4:-0.666667 
32 1:0.564835 2:0.638796 3:-0.851852 4:-0.333333 
32 1:0.538462 2:0.665258 3:-0.685563 4:0.833333 
-32 1:0.575385 2:0.643357 3:-0.721133 4:-0.666667 
-32 1:0.538462 2:0.680473 3:-0.57672 4:0.166667 
32 1:0.538462 2:0.671598 3:-0.534392 4:0.5 
32 1:0.538462 2:0.665258 3:-0.564626 4:0.833333 
-32 1:0.538462 2:0.627219 3:-0.604938 4:-0.5 
-32 1:0.538462 2:0.627219 3:-0.746032 4:-0.166667 
32 1:0.558974 2:0.636245 3:-0.732378 
32 1:0.538462 2:0.680473 3:-0.407407 4:0.166667 
32 1:0.538462 2:0.627219 3:-0.322751 4:-0.833333 
-32 1:0.538462 2:0.680473 3:-0.238095 4:0.166667 
-32 1:0.526154 2:0.657415 3:-0.250874 4:1 
-32 1:0.564835 2:0.638796 3:-0.234568 4:-0.333333 
-32 1:0.538462 2:0.680473 3:-0.153439 4:0.166667 
5.222361914060408 1:0.521678 2:0.668472 3:-0.149098 4:0.333333 
0.001999453728606639 1:0.52426 2:0.662088 3:-0.111111 4:0.666667 
-9.348296783279267 1:0.526154 2:0.657415 3:-0.139064 4:1 
-32 1:0.538462 2:0.627219 3:-0.111111 4:-0.833333 
-32 1:0.575385 2:0.643357 3:-0.0239651 4:-0.666667 
32 1:0.6 2:0.653846 3:0.185185 4:-1 
-32 1:0.538462 2:0.627219 3:-0.181658 4:-0.5 
-32 1:0.6 2:0.653846 3:0.185185 4:-1 
32 1:0.52426 2:0.662088 3:0.339775 4:0.666667 
32 1:0.538462 2:0.665258 3:0.342404 4:0.833333 
32 1:0.538462 2:0.627219 3:0.312169 4:-0.833333 
-32 1:0.564835 2:0.638796 3:0.259259 4:-0.333333 
-15.06950450204827 1:0.521678 2:0.668472 3:0.458689 4:0.333333 
32 1:0.526154 2:0.657415 3:0.475891 4:1 
24.27378970472886 1:0.52426 2:0.662088 3:0.597424 4:0.666667 
32 1:0.538462 2:0.840237 3:-0.830688 4:0.166667 
-14.14376969943436 1:0.526154 2:0.835845 3:-0.865828 4:1 
-32 1:0.512088 2:0.846154 3:-0.881481 4:-0.333333 
-32 1:0.538462 2:0.826923 3:-0.851852 4:-0.166667 
-6.025444746025157 1:0.538462 2:0.817413 3:-0.685563 4:0.833333 
-32 1:0.555245 2:0.826923 3:-0.578947 4:0.333333 
-32 1:0.538462 2:0.817413 3:-0.564626 4:0.833333 
32 1:0.6 2:0.826923 3:-0.407407 4:-1 
30.17146399320519 1:0.538462 2:0.804734 3:-0.604938 4:-0.5 
32 1:0.512088 2:0.846154 3:-0.762963 4:-0.333333 
-32 1:0.538462 2:0.826923 3:-0.746032 4:-0.166667 
32 1:0.558974 2:0.812256 3:-0.732378 
32 1:0.555245 2:0.826923 3:-0.423002 4:0.333333 
32 1:0.538462 2:0.849112 3:-0.252205 4:0.5 
-32 1:0.538462 2:0.893491 3:-0.322751 4:-0.833333 
-32 1:0.501538 2:0.826923 3:-0.27572 4:-0.666667 
32 1:0.538462 2:0.893491 3:-0.111111 4:-0.833333 
-32 1:0.501538 2:0.826923 3:-0.111111 4:-0.666667 
32 1:0.538462 2:0.849112 3:0.0299824 4:0.5 
-4.471361765647888 1:0.52426 2:0.826923 3:0.0177134 4:0.666667 
-0.7836274174883283 1:0.558974 2:0.812256 3:0.0322581 
-32 1:0.512088 2:0.846154 3:-0.17037 4:-0.333333 
4.153255716577251 1:0.538462 2:0.826923 3:-0.111111 4:-0.166667 
0.2584016753509302 1:0.555245 2:0.826923 3:0.20078 4:0.333333 
-32 1:0.538462 2:0.804734 3:0.382716 4:-0.5 
32 1:0.538462 2:0.826923 3:0.62963 4:-0.166667 
-32 1:0.538462 2:0.826923 3:0.52381 4:-0.166667 
-15.84270128752341 1:0.723077 2:-0.945055 3:-0.934156 4:-1 
32 1:0.723077 2:-0.945055 3:-0.604938 4:-1 
32 1:0.723077 2:-0.903846 3:-0.234568 4:-0.166667 
32 1:0.723077 2:-0.894336 3:-0.149098 4:0.666667 
32 1:0.723077 2:-0.903846 3:0.0534979 4:0.5 
32 1:0.723077 2:-0.903846 3:0.0123457 4:-0.166667 
-16.83574466709705 1:0.723077 2:-0.894336 3:0.154796 4:0.666667 
32 1:0.723077 2:-0.903846 3:0.135802 4:-0.833333 
-32 1:0.784615 2:-0.883721 3:0.847495 4:-0.5 
-32 1:0.723077 2:-0.742181 3:-0.832858 4:0.666667 
32 1:0.723077 2:-0.78022 3:-0.934156 4:-1 
-2.236850742163095 1:0.723077 2:-0.78022 3:-0.851852 4:-0.833333 
-18.26909400191074 1:0.796923 2:-0.711538 3:-0.746032 4:-0.666667 
2.728733689129135 1:0.723077 2:-0.709576 3:-0.887125 4:-0.333333 
-32 1:0.723077 2:-0.78022 3:-0.604938 4:-1 
32 1:0.723077 2:-0.735265 3:-0.515152 4:0.333333 
-32 1:0.723077 2:-0.78022 3:-0.604938 4:-1 
32 1:0.723077 2:-0.709576 3:-0.604938 4:-0.333333 
32 1:0.723077 2:-0.709576 3:-0.746032 4:-0.333333 
-32 1:0.723077 2:-0.730769 3:-0.407407 4:0.166667 
-32 1:0.747692 2:-0.724238 3:-0.380471 4:1 
-22.7724195816714 1:0.723077 2:-0.78022 3:-0.27572 4:-1 
32 1:0.723077 2:-0.730769 3:-0.308642 4:0.166667 
-32 1:0.723077 2:-0.730769 3:-0.111111 4:0.166667 
32 1:0.723077 2:-0.735265 3:-0.156004 4:0.333333 
-32 1:0.747692 2:-0.724238 3:-0.111111 4:1 
32 1:0.723077 2:-0.744898 3:0.0299824 4:0.833333 
-32 1:0.723077 2:-0.78022 3:0.135802 4:-0.833333 
-32 1:0.723077 2:-0.697802 3:0.0534979 4:-0.5 
-32 1:0.723077 2:-0.739011 3:0.218107 4:0.5 
32 1:0.723077 2:-0.78022 3:0.135802 4:-0.833333 
-32 1:0.723077 2:-0.709576 3:0.241623 4:-0.333333 
-32 1:0.723077 2:-0.725275 3:0.163237 
-32 1:0.723077 2:-0.739011 3:0.465021 4:0.5 
-32 1:0.723077 2:-0.78022 3:0.62963 4:-0.833333 
32 1:0.796923 2:-0.711538 3:0.73545 4:-0.666667 
-30.13457563833341 1:0.723077 2:-0.718407 3:0.506173 4:-0.166667 
-16.41569001453255 1:0.723077 2:-0.615385 3:-0.934156 4:-1 
32 1:0.723077 2:-0.532967 3:-0.851852 4:-0.833333 
32 1:0.723077 2:-0.582418 3:-0.802469 4:-0.666667 
32 1:0.723077 2:-0.568289 3:-0.887125 4:-0.333333 
-0.1479387514442039 1:0.723077 2:-0.551986 3:-0.680912 4:0.666667 
-32 1:0.723077 2:-0.532967 3:-0.604938 4:-0.833333 
-32 1:0.723077 2:-0.551986 3:-0.528965 4:0.666667 
32 1:0.723077 2:-0.532967 3:-0.604938 4:-0.5 
-32 1:0.723077 2:-0.574176 3:-0.440329 4:0.5 
5.341391781984628 1:0.723077 2:-0.615385 3:-0.27572 4:-1 
-22.76761180275135 1:0.723077 2:-0.532967 3:-0.358025 4:-0.833333 
32 1:0.723077 2:-0.555445 3:-0.245791 4:0.333333 
32 1:0.76 2:-0.550379 3:-0.0600255 4:0.166667 
32 1:0.723077 2:-0.555445 3:-0.156004 4:0.333333 
-32 1:0.76 2:-0.550379 3:0.0421456 4:0.166667 
32 1:0.723077 2:-0.555445 3:0.023569 4:0.333333 
-32 1:0.723077 2:-0.555445 3:0.203143 4:0.333333 
32 1:0.723077 2:-0.568289 3:0.171076 4:0.833333 
-32 1:0.723077 2:-0.551986 3:0.306743 4:0.666667 
-32 1:0.723077 2:-0.582418 3:0.382716 4:-0.666667 
32 1:0.723077 2:-0.568289 3:0.382716 4:-0.333333 
32 1:0.723077 2:-0.551986 3:0.458689 4:0.666667 
-32 1:0.723077 2:-0.568289 3:0.453263 4:0.833333 
32 1:0.723077 2:-0.615385 3:0.382716 4:-1 
32 1:0.723077 2:-0.568289 3:0.664903 4:0.833333 
-6.825805173503816 1:0.723077 2:-0.532967 3:0.506173 4:-0.166667 
-32 1:0.723077 2:-0.39168 3:-0.887125 4:0.833333 
32 1:0.723077 2:-0.450549 3:-0.934156 4:-1 
-32 1:0.723077 2:-0.409341 3:-0.851852 4:-0.833333 
32 1:0.723077 2:-0.395604 3:-0.824417 
32 1:0.723077 2:-0.384615 3:-0.736626 4:1 
32 1:0.723077 2:-0.368132 3:-0.522634 4:0.5 
-4.29218942454911 1:0.723077 2:-0.450549 3:-0.604938 4:-1 
-32 1:0.723077 2:-0.399831 3:-0.377018 4:0.666667 
32 1:0.723077 2:-0.450549 3:-0.27572 4:-1 
32 1:0.723077 2:-0.409341 3:-0.358025 4:-0.833333 
-2.700139425236599 1:0.723077 2:-0.384615 3:-0.308642 4:0.166667 
32 1:0.723077 2:-0.399831 3:-0.225071 4:0.666667 
32 1:0.723077 2:-0.409341 3:-0.358025 4:-0.833333 
32 1:0.723077 2:-0.384615 3:-0.209877 4:-0.666667 
32 1:0.723077 2:-0.356358 3:-0.463845 4:-0.333333 
-6.335717240740691 1:0.723077 2:-0.384615 3:-0.111111 4:0.166667 
-32 1:0.723077 2:-0.375624 3:-0.156004 4:0.333333 
-32 1:0.723077 2:-0.399831 3:-0.149098 4:0.666667 
32 1:0.723077 2:-0.375624 3:0.023569 4:0.333333 
32 1:0.723077 2:-0.368132 3:0.0534979 4:0.5 
0.02790814170307178 1:0.723077 2:-0.39168 3:0.0299824 4:0.833333 
32 1:0.723077 2:-0.409341 3:0.135802 4:-0.833333 
32 1:0.723077 2:-0.356358 3:-0.181658 4:-0.333333 
32 1:0.723077 2:-0.384615 3:0.185185 4:-0.666667 
-32 1:0.723077 2:-0.395604 3:0.382716 
-32 1:0.723077 2:-0.368132 3:0.218107 4:-0.5 
-0.6334402802191879 1:0.723077 2:-0.356358 3:0.241623 4:-0.333333 
32 1:0.723077 2:-0.375624 3:0.472503 4:0.333333 
-32 1:0.723077 2:-0.368132 3:0.465021 4:0.5 
-31.93276443662814 1:0.723077 2:-0.409341 3:0.382716 4:-0.833333 
32 1:0.723077 2:-0.368132 3:0.711934 4:-0.5 
32 1:0.723077 2:-0.409341 3:0.62963 4:-0.166667 
1.444724719728726 1:0.723077 2:-0.203297 3:-0.851852 4:0.5 
32 1:0.723077 2:-0.215071 3:-0.887125 4:0.833333 
-32 1:0.723077 2:-0.21978 3:-0.868313 4:1 
32 1:0.723077 2:-0.162088 3:-0.851852 4:-0.833333 
-32 1:0.723077 2:-0.203297 3:-0.934156 4:-0.5 
32 1:0.723077 2:-0.215071 3:-0.675485 4:0.833333 
0.4519000008304347 1:0.723077 2:-0.21978 3:-0.736626 4:1 
-32 1:0.723077 2:-0.162088 3:-0.604938 4:-0.833333 
2.647767020965267 1:0.723077 2:-0.285714 3:-0.604938 4:-1 
-32 1:0.723077 2:-0.186813 3:-0.604938 4:-0.666667 
-25.69102356179553 1:0.723077 2:-0.223901 3:-0.604938 4:-0.166667 
-32 1:0.723077 2:-0.236264 3:-0.407407 4:0.166667 
-32 1:0.723077 2:-0.209637 3:-0.377018 4:0.666667 
32 1:0.723077 2:-0.215071 3:-0.393298 4:0.833333 
-32 1:0.723077 2:-0.236264 3:-0.308642 4:0.166667 
-32 1:0.723077 2:-0.203297 3:-0.27572 4:-0.5 
-32 1:0.723077 2:-0.230769 3:-0.27572 
32 1:0.723077 2:-0.203297 3:-0.440329 4:-0.5 
32 1:0.723077 2:-0.230769 3:-0.38546 
32 1:0.723077 2:-0.236264 3:-0.111111 4:0.166667 
32 1:0.723077 2:-0.195804 3:-0.156004 4:0.333333 
-32 1:0.723077 2:-0.203297 3:-0.111111 4:0.5 
32 1:0.723077 2:-0.285714 3:-0.27572 4:-1 
-4.233504346441676 1:0.723077 2:-0.209637 3:0.002849 4:0.666667 
-19.57271227401167 1:0.723077 2:-0.285714 3:0.0534979 4:-1 
32 1:0.723077 2:-0.186813 3:-0.0123457 4:-0.666667 
-32 1:0.723077 2:-0.236264 3:0.185185 4:0.166667 
-32 1:0.723077 2:-0.186813 3:0.185185 4:-0.666667 
32 1:0.723077 2:-0.230769 3:0.382716 
32 1:0.723077 2:-0.195804 3:0.472503 4:0.333333 
-32 1:0.723077 2:-0.203297 3:0.465021 4:0.5 
-14.49766318071727 1:0.723077 2:-0.21978 3:0.44856 4:1 
32 1:0.723077 2:-0.236264 3:0.580247 4:0.166667 
-32 1:0.723077 2:-0.195804 3:0.652076 4:0.333333 
32 1:0.723077 2:-0.203297 3:0.62963 4:0.5 
32 1:0.723077 2:-0.285714 3:0.711934 4:-1 
-32 1:0.723077 2:-0.223901 3:0.506173 4:-0.166667 
-32 1:0.723077 2:-0.0384615 3:-0.901235 4:0.166667 
-32 1:0.756643 2:-0.0384615 3:-0.851852 4:0.333333 
32 1:0.846154 2:-0.0384615 3:-0.851852 4:-1 
-32 1:0.723077 2:-0.0384615 3:-0.934156 4:-0.5 
-32 1:0.723077 2:-0.0384615 3:-0.851852 4:-0.166667 
8.236184898532851 1:0.723077 2:-0.0384615 3:-0.604938 4:-0.5 
32 1:0.723077 2:-0.0384615 3:-0.728395 4:-0.166667 
-32 1:0.764103 2:-0.0384615 3:-0.680912 
32 1:0.723077 2:-0.0384615 3:-0.440329 4:0.5 
32 1:0.723077 2:-0.0384615 3:-0.393298 4:0.833333 
-32 1:0.747692 2:-0.0384615 3:-0.380471 4:1 
-32 1:0.846154 2:-0.0384615 3:-0.111111 4:-1 
0.3022574896820965 1:0.723077 2:-0.0384615 3:-0.358025 4:-0.833333 
-32 1:0.723077 2:-0.0879121 3:-0.407407 4:-0.666667 
-32 1:0.723077 2:-0.0384615 3:-0.308642 4:0.166667 
32 1:0.751479 2:-0.0384615 3:-0.189084 4:0.666667 
-11.6516035262371 1:0.846154 2:-0.0384615 3:-0.111111 4:-1 
-32 1:0.723077 2:-0.0384615 3:-0.234568 4:-0.166667 
-32 1:0.775824 2:-0.0384615 3:-0.407407 4:-0.333333 
32 1:0.764103 2:-0.0384615 3:-0.339031 
32 1:0.723077 2:-0.0384615 3:-0.111111 4:0.166667 
-32 1:0.723077 2:-0.0384615 3:-0.111111 4:0.833333 
-32 1:0.723077 2:-0.0384615 3:0.135802 4:-0.833333 
-32 1:0.775824 2:-0.0384615 3:0.185185 4:-0.333333 
-32 1:0.764103 2:-0.0384615 3:-0.111111 
-32 1:0.756643 2:-0.0384615 3:0.259259 4:0.333333 
-32 1:0.751479 2:-0.0384615 3:0.20078 4:0.666667 
-32 1:0.723077 2:-0.0384615 3:0.171076 4:0.833333 
32 1:0.723077 2:-0.0879121 3:0.185185 4:-0.666667 
32 1:0.723077 2:-0.0384615 3:0.283951 4:0.166667 
-32 1:0.846154 2:-0.0384615 3:0.62963 4:-1 
32 1:0.723077 2:-0.0384615 3:0.382716 4:-0.833333 
32 1:0.723077 2:-0.0384615 3:0.218107 4:-0.5 
-32 1:0.723077 2:-0.0384615 3:0.135802 4:-0.166667 
-32 1:0.723077 2:-0.0384615 3:0.481481 4:0.166667 
-0.3832748890766901 1:0.723077 2:-0.0384615 3:0.580247 4:0.166667 
32 1:0.751479 2:-0.0384615 3:0.668616 4:0.666667 
-32 1:0.723077 2:-0.0384615 3:0.664903 4:0.833333 
-15.0074309785196 1:0.764103 2:-0.0384615 3:0.68661 
-32 1:0.723077 2:0.10989 3:-0.901235 4:0.166667 
-32 1:0.723077 2:0.118881 3:-0.874299 4:0.333333 
-32 1:0.723077 2:0.138148 3:-0.887125 4:-0.333333 
-32 1:0.723077 2:0.132713 3:-0.680912 4:0.666667 
-32 1:0.723077 2:0.142857 3:-0.736626 4:1 
32 1:0.723077 2:0.0851648 3:-0.604938 4:-0.833333 
2.024201138253475 1:0.723077 2:0.118881 3:-0.515152 4:0.333333 
-32 1:0.723077 2:0.138148 3:-0.604938 4:-0.333333 
-32 1:0.723077 2:0.126374 3:-0.440329 4:0.5 
-32 1:0.723077 2:0.0851648 3:-0.358025 4:-0.833333 
32 1:0.723077 2:0.126374 3:-0.27572 4:0.5 
32 1:0.723077 2:0.208791 3:-0.27572 4:-1 
32 1:0.723077 2:0.0851648 3:-0.358025 4:-0.833333 
-32 1:0.723077 2:0.146978 3:-0.234568 4:-0.166667 
32 1:0.723077 2:0.146978 3:-0.358025 4:-0.166667 
32 1:0.723077 2:0.153846 3:-0.38546 
-32 1:0.723077 2:0.118881 3:-0.156004 4:0.333333 
-32 1:0.723077 2:0.142857 3:-0.144033 4:1 
32 1:0.723077 2:0.0851648 3:0.135802 4:-0.833333 
-32 1:0.723077 2:0.153846 3:0.0534979 
-32 1:0.723077 2:0.138148 3:-0.181658 4:-0.333333 
32 1:0.723077 2:0.153846 3:-0.165981 
32 1:0.723077 2:0.0851648 3:0.135802 4:-0.833333 
1.594860958114487 1:0.723077 2:0.10989 3:0.185185 4:-0.666667 
-32 1:0.723077 2:0.10989 3:0.283951 4:0.166667 
32 1:0.723077 2:0.126374 3:0.300412 4:0.5 
-32 1:0.723077 2:0.208791 3:0.382716 4:-1 
-32 1:0.723077 2:0.0851648 3:0.382716 4:-0.833333 
32 1:0.723077 2:0.153846 3:0.382716 
-32 1:0.723077 2:0.153846 3:0.163237 
-32 1:0.723077 2:0.10989 3:0.580247 4:0.166667 
32 1:0.723077 2:0.132713 3:0.610636 4:0.666667 
-0.006673051201190751 1:0.723077 2:0.138148 3:0.664903 4:0.833333 
-15.29071711221816 1:0.723077 2:0.146978 3:0.62963 4:-0.166667 
25.57152559232055 1:0.723077 2:0.138148 3:0.52381 4:-0.333333 
32 1:0.723077 2:0.146978 3:0.506173 4:-0.166667 
32 1:0.723077 2:0.298701 3:-0.874299 4:0.333333 
32 1:0.723077 2:0.314757 3:-0.887125 4:0.833333 
-32 1:0.723077 2:0.307692 3:-0.868313 4:1 
32 1:0.723077 2:0.373626 3:-0.934156 4:-1 
15.2522545187063 1:0.723077 2:0.291209 3:-0.934156 4:-0.5 
-32 1:0.723077 2:0.298701 3:-0.694725 4:0.333333 
-32 1:0.723077 2:0.314757 3:-0.675485 4:0.833333 
32 1:0.723077 2:0.373626 3:-0.604938 4:-1 
32 1:0.723077 2:0.332418 3:-0.604938 4:-0.833333 
32 1:0.723077 2:0.307692 3:-0.604938 4:0.166667 
32 1:0.723077 2:0.322908 3:-0.528965 4:0.666667 
-32 1:0.723077 2:0.373626 3:-0.604938 4:-1 
32 1:0.723077 2:0.291209 3:-0.604938 4:-0.5 
32 1:0.723077 2:0.318681 3:-0.604938 
0.06105316648090373 1:0.723077 2:0.332418 3:-0.728395 4:-0.166667 
-4.42599728359843 1:0.723077 2:0.307692 3:-0.407407 4:1 
-32 1:0.723077 2:0.332418 3:-0.358025 4:-0.833333 
-32 1:0.723077 2:0.307692 3:-0.407407 4:-0.666667 
32 1:0.723077 2:0.279435 3:-0.322751 4:-0.333333 
-32 1:0.723077 2:0.332418 3:-0.358025 4:-0.166667 
32 1:0.723077 2:0.307692 3:-0.111111 4:0.166667 
-32 1:0.723077 2:0.298701 3:-0.156004 4:0.333333 
32 1:0.723077 2:0.314757 3:-0.111111 4:0.833333 
32 1:0.723077 2:0.373626 3:-0.27572 4:-1 
32 1:0.723077 2:0.307692 3:-0.209877 4:-0.666667 
-12.58905449387026 1:0.723077 2:0.307692 3:-0.0123457 4:0.166667 
-18.28068318384165 1:0.723077 2:0.307692 3:0.0534979 4:1 
32 1:0.723077 2:0.279435 3:-0.181658 4:-0.333333 
32 1:0.723077 2:0.298701 3:0.203143 4:0.333333 
32 1:0.723077 2:0.291209 3:0.218107 4:0.5 
32 1:0.723077 2:0.314757 3:0.171076 4:0.833333 
32 1:0.723077 2:0.291209 3:0.300412 4:0.5 
-32 1:0.723077 2:0.332418 3:0.382716 4:-0.833333 
32 1:0.723077 2:0.307692 3:0.382716 4:-0.666667 
1.688076392100118 1:0.723077 2:0.291209 3:0.382716 4:-0.5 
32 1:0.723077 2:0.322908 3:0.458689 4:0.666667 
-26.75608703534988 1:0.723077 2:0.307692 3:0.44856 4:1 
32 1:0.723077 2:0.373626 3:0.382716 4:-1 
-32 1:0.723077 2:0.298701 3:0.652076 4:0.333333 
-0.8297209848971109 1:0.723077 2:0.373626 3:0.711934 4:-1 
-32 1:0.723077 2:0.332418 3:0.62963 4:-0.833333 
32 1:0.723077 2:0.497253 3:-0.851852 4:0.5 
-17.52679997065518 1:0.723077 2:0.475063 3:-0.832858 4:0.666667 
32 1:0.723077 2:0.491366 3:-0.887125 4:0.833333 
-4.476855985330257 1:0.723077 2:0.456044 3:-0.851852 4:-0.833333 
32 1:0.723077 2:0.456044 3:-0.934156 4:-0.5 
32 1:0.723077 2:0.483516 3:-0.824417 
32 1:0.723077 2:0.538462 3:-0.604938 4:-1 
-32 1:0.723077 2:0.456044 3:-0.604938 4:-0.833333 
-32 1:0.723077 2:0.456044 3:-0.604938 4:-0.166667 
32 1:0.723077 2:0.491366 3:-0.746032 4:-0.333333 
-32 1:0.723077 2:0.483516 3:-0.714678 
-32 1:0.76 2:0.473456 3:-0.366539 4:0.166667 
32 1:0.723077 2:0.478521 3:-0.425365 4:0.333333 
32 1:0.723077 2:0.497253 3:-0.440329 4:0.5 
-32 1:0.723077 2:0.491366 3:-0.393298 4:0.833333 
29.18790130897304 1:0.723077 2:0.505495 3:-0.407407 4:-0.666667 
32 1:0.723077 2:0.475063 3:-0.225071 4:0.666667 
-32 1:0.723077 2:0.491366 3:-0.252205 4:0.833333 
-32 1:0.723077 2:0.472527 3:-0.27572 4:1 
-32 1:0.723077 2:0.505495 3:-0.209877 4:-0.666667 
32 1:0.723077 2:0.456044 3:-0.27572 4:-0.5 
32 1:0.723077 2:0.483516 3:-0.27572 
-32 1:0.723077 2:0.456044 3:-0.358025 4:-0.166667 
-32 1:0.723077 2:0.491366 3:-0.111111 4:0.833333 
-32 1:0.723077 2:0.538462 3:-0.27572 4:-1 
-32 1:0.723077 2:0.456044 3:-0.111111 4:-0.833333 
-32 1:0.723077 2:0.497253 3:0.0534979 4:0.5 
32 1:0.723077 2:0.491366 3:0.100529 4:-0.333333 
-32 1:0.723077 2:0.456044 3:-0.111111 4:-0.166667 
-32 1:0.723077 2:0.483516 3:-0.165981 
-0.03134257428117247 1:0.723077 2:0.456044 3:0.135802 4:-0.833333 
-32 1:0.723077 2:0.497253 3:0.300412 4:0.5 
-32 1:0.723077 2:0.472527 3:0.316872 4:1 
-32 1:0.723077 2:0.538462 3:0.382716 4:-1 
32 1:0.723077 2:0.456044 3:0.218107 4:-0.5 
-32 1:0.76 2:0.473456 3:0.553001 4:0.166667 
26.54079014903738 1:0.723077 2:0.478521 3:0.472503 4:0.333333 
32 1:0.723077 2:0.491366 3:0.453263 4:0.833333 
-32 1:0.723077 2:0.538462 3:0.382716 4:-1 
32 1:0.723077 2:0.505495 3:0.382716 4:-0.666667 
32 1:0.723077 2:0.478521 3:0.652076 4:0.333333 
32 1:0.723077 2:0.491366 3:0.664903 4:0.833333 
-32 1:0.723077 2:0.456044 3:0.62963 4:-0.833333 
32 1:0.723077 2:0.505495 3:0.580247 4:-0.666667 
32 1:0.723077 2:0.456044 3:0.506173 4:-0.166667 
32 1:0.723077 2:0.483516 3:0.492455 
-32 1:0.723077 2:0.667975 3:-0.887125 4:0.833333 
-32 1:0.723077 2:0.703297 3:-0.802469 4:-0.666667 
-32 1:0.723077 2:0.641484 3:-0.851852 4:-0.166667 
32 1:0.723077 2:0.665258 3:-0.680912 4:0.666667 
32 1:0.723077 2:0.703297 3:-0.802469 4:-0.666667 
-32 1:0.723077 2:0.667975 3:-0.534392 4:0.833333 
-32 1:0.723077 2:0.620879 3:-0.769547 4:-0.5 
32 1:0.723077 2:0.658342 3:-0.425365 4:0.333333 
15.43153392554099 1:0.723077 2:0.658342 3:-0.245791 4:0.333333 
32 1:0.723077 2:0.703297 3:-0.358025 4:-0.833333 
-32 1:0.723077 2:0.620879 3:-0.27572 4:-0.5 
-32 1:0.723077 2:0.632653 3:-0.322751 4:-0.333333 
-32 1:0.723077 2:0.632653 3:-0.463845 4:-0.333333 
32 1:0.723077 2:0.658342 3:-0.156004 4:0.333333 
32 1:0.723077 2:0.653846 3:-0.0123457 4:0.166667 
32 1:0.723077 2:0.620879 3:0.0534979 4:-0.5 
-32 1:0.723077 2:0.632653 3:0.100529 4:-0.333333 
32 1:0.723077 2:0.703297 3:0.185185 4:-0.666667 
-32 1:0.723077 2:0.658342 3:0.292929 4:0.333333 
-32 1:0.723077 2:0.648352 3:0.382716 
-32 1:0.723077 2:0.632653 3:0.241623 4:-0.333333 
3.07014244710519 1:0.723077 2:0.641484 3:0.135802 4:-0.166667 
-32 1:0.723077 2:0.667975 3:0.453263 4:0.833333 
18.36545691958138 1:0.723077 2:0.703297 3:0.382716 4:-1 
26.58261187711625 1:0.723077 2:0.653846 3:0.580247 4:0.166667 
-4.702560974285699 1:0.723077 2:0.648352 3:0.602195 
10.01220901178155 1:0.723077 2:0.851648 3:-0.901235 4:0.166667 
-32 1:0.723077 2:0.868132 3:-0.934156 4:-1 
32 1:0.723077 2:0.802198 3:-0.802469 4:-0.666667 
32 1:0.723077 2:0.826923 3:-0.851852 4:-0.166667 
-32 1:0.723077 2:0.826923 3:-0.687243 4:0.5 
-4.841368986962995 1:0.723077 2:0.817413 3:-0.680912 4:0.666667 
32 1:0.723077 2:0.844584 3:-0.675485 4:0.833333 
-32 1:0.723077 2:0.835165 3:-0.736626 4:1 
32 1:0.723077 2:0.851648 3:-0.604938 4:0.166667 
32 1:0.723077 2:0.802198 3:-0.604938 4:-0.666667 
-32 1:0.723077 2:0.868132 3:-0.604938 4:-0.5 
-32 1:0.723077 2:0.826923 3:-0.604938 4:-0.166667 
0.7138410803451277 1:0.723077 2:0.826923 3:-0.358025 4:-0.833333 
32 1:0.723077 2:0.835165 3:-0.27572 4:1 
-32 1:0.723077 2:0.868132 3:-0.27572 4:-1 
-0.7376828595468602 1:0.723077 2:0.802198 3:-0.209877 4:-0.666667 
-32 1:0.723077 2:0.826923 3:-0.234568 4:-0.166667 
-32 1:0.723077 2:0.813187 3:-0.38546 
-32 1:0.723077 2:0.851648 3:-0.111111 4:0.166667 
-32 1:0.723077 2:0.817413 3:-0.149098 4:0.666667 
32 1:0.723077 2:0.826923 3:-0.111111 4:-0.833333 
0.5237312839034679 1:0.723077 2:0.844584 3:0.0299824 4:0.833333 
-32 1:0.723077 2:0.802198 3:-0.0123457 4:-0.666667 
-32 1:0.723077 2:0.868132 3:0.0534979 4:-0.5 
32 1:0.723077 2:0.851648 3:0.185185 4:0.166667 
-32 1:0.723077 2:0.868132 3:0.0534979 4:-1 
-8.356681670208118 1:0.723077 2:0.851648 3:0.283951 4:0.166667 
-32 1:0.723077 2:0.826923 3:0.382716 4:-0.833333 
32 1:0.723077 2:0.826923 3:0.382716 4:-0.166667 
32 1:0.723077 2:0.826923 3:0.135802 4:-0.166667 
32 1:0.723077 2:0.813187 3:0.163237 
-32 1:0.723077 2:0.838162 3:0.472503 4:0.333333 
8.79678522340491 1:0.723077 2:0.826923 3:0.62963 4:0.5 
-32 1:0.723077 2:0.835165 3:0.646091 4:1 
-9.968338930462957 1:0.723077 2:0.868132 3:0.711934 4:-1 
16.69718687711062 1:0.723077 2:0.826923 3:0.62963 4:-0.166667 
-12.46147934147271 1:1 2:-0.875931 3:-0.934156 4:-0.833333 
10.43739001976573 1:0.895385 2:-0.903846 3:-0.578947 4:1 
-32 1:0.928205 2:-0.903846 3:-0.649832 
22.18054951037945 1:0.969231 2:-0.866221 3:-0.322751 4:-1 
8.126167220662268 1:0.907692 2:-0.923077 3:-0.407407 4:-0.5 
-0.3770574627811955 1:0.907692 2:-0.892308 3:-0.17037 4:0.166667 
25.40157915443263 1:0.969231 2:-0.866221 3:0.100529 4:-1 
-32 1:0.870769 2:-0.927235 3:0.002849 4:-0.666667 
-2.92596885973486 1:1 2:-0.875931 3:0.382716 4:-0.833333 
-32 1:0.928205 2:-0.903846 3:0.427609 
-32 1:0.907692 2:-0.892308 3:0.659259 4:0.166667 
-13.32861254276947 1:0.895385 2:-0.903846 3:0.590643 4:1 
11.99985105963417 1:0.969231 2:-0.866221 3:0.94709 4:-1 
4.071587123611596 1:0.881319 2:-0.903846 3:0.382716 4:-0.333333 
-1.100295330400742 1:0.928205 2:-0.903846 3:0.56229 
18.08370543053229 1:0.934066 2:-0.724238 3:-0.808279 4:0.833333 
-0.1098769047485093 1:0.924476 2:-0.726599 3:-0.714678 4:0.333333 
3.983209809618803 1:0.907692 2:-0.730769 3:-0.703704 4:-0.833333 
-13.23042003679896 1:0.92 2:-0.727706 3:-0.551552 4:1 
17.66442006963761 1:0.969231 2:-0.715719 3:-0.746032 4:-0.5 
32 1:0.924476 2:-0.726599 3:-0.27572 4:0.333333 
-0.427789904083173 1:0.92 2:-0.727706 3:-0.231231 4:1 
-32 1:0.887179 2:-0.735936 3:-0.304348 
-32 1:0.944615 2:-0.72166 3:-0.111111 4:0.166667 
-32 1:0.907692 2:-0.730769 3:-0.111111 4:0.5 
-32 1:0.969231 2:-0.715719 3:0.100529 4:-1 
32 1:0.907692 2:-0.730769 3:-0.111111 4:-0.833333 
-32 1:0.924476 2:-0.726599 3:0.0534979 4:0.333333 
32 1:0.944615 2:-0.72166 3:0.259259 4:0.166667 
32 1:0.944615 2:-0.72166 3:0.382716 4:0.166667 
8.736089280621199 1:0.92 2:-0.727706 3:0.329329 4:1 
32 1:0.969231 2:-0.715719 3:0.52381 4:-0.5 
22.36576349603225 1:0.934066 2:-0.724238 3:0.673203 4:0.833333 
-32 1:0.907692 2:-0.730769 3:0.481481 4:-0.833333 
-32 1:1 2:-0.540943 3:-0.934156 4:-0.833333 
32 1:0.907692 2:-0.557692 3:-0.851852 4:-0.166667 
32 1:0.924476 2:-0.559778 3:-0.714678 4:0.333333 
-21.54717258473173 1:0.938462 2:-0.551986 3:-0.673052 4:0.5 
32 1:0.969231 2:-0.565217 3:-0.746032 4:-1 
-32 1:0.870769 2:-0.553015 3:-0.680912 4:-0.666667 
-32 1:0.928205 2:-0.547511 3:-0.515152 
-32 1:0.907692 2:-0.538462 3:-0.802469 4:-0.5 
32 1:0.907692 2:-0.557692 3:-0.703704 4:-0.166667 
-32 1:0.928205 2:-0.547511 3:-0.649832 
18.54336153941733 1:0.907692 2:-0.549451 3:-0.407407 4:0.833333 
-32 1:0.969231 2:-0.565217 3:-0.322751 4:-1 
17.46204715932104 1:1 2:-0.540943 3:-0.27572 4:-0.833333 
-32 1:0.870769 2:-0.553015 3:-0.225071 4:-0.666667 
32 1:0.928205 2:-0.547511 3:-0.245791 
-32 1:0.881319 2:-0.571006 3:-0.440329 4:-0.333333 
-32 1:0.924476 2:-0.559778 3:-0.0562414 4:0.333333 
32 1:0.907692 2:-0.557692 3:-0.111111 4:-0.166667 
-11.25665488951426 1:0.893491 2:-0.555908 3:0.113356 4:0.666667 
32 1:0.895385 2:-0.563874 3:0.122807 4:1 
32 1:0.969231 2:-0.565217 3:0.100529 4:-1 
-32 1:1 2:-0.540943 3:0.382716 4:-0.833333 
-32 1:0.938462 2:-0.551986 3:0.348659 4:0.5 
-2.589838168481803 1:1 2:-0.540943 3:0.382716 4:-0.833333 
32 1:0.907692 2:-0.538462 3:0.382716 4:-0.5 
-26.28463676033699 1:0.928205 2:-0.547511 3:0.427609 
3.907543025489247 1:0.881319 2:-0.571006 3:0.0534979 4:-0.333333 
32 1:0.924476 2:-0.559778 3:0.492455 4:0.333333 
-1.382937675794809 1:0.938462 2:-0.551986 3:0.553001 4:0.5 
32 1:1 2:-0.540943 3:0.711934 4:-0.833333 
-4.962244644862118 1:0.907692 2:-0.569231 3:0.659259 4:0.166667 
32 1:0.924476 2:-0.559778 3:0.711934 4:0.333333 
-32 1:0.969231 2:-0.565217 3:0.94709 4:-1 
-1.018379372090916 1:0.870769 2:-0.553015 3:0.458689 4:-0.666667 
-9.21201890144946 1:0.881319 2:-0.571006 3:0.547325 4:-0.333333 
32 1:0.928205 2:-0.547511 3:0.69697 
32 1:0.907692 2:-0.557692 3:0.481481 4:-0.166667 
1.303079446030856 1:0.928205 2:-0.547511 3:0.56229 
32 1:0.907692 2:-0.384615 3:-0.901235 4:0.5 
32 1:0.92 2:-0.390742 3:-0.871872 4:1 
-32 1:0.969231 2:-0.414716 3:-0.746032 4:-1 
24.82536174606355 1:0.907692 2:-0.384615 3:-1 4:-0.833333 
-32 1:0.907692 2:-0.384615 3:-0.802469 4:-0.5 
-0.8219236785789149 1:0.928205 2:-0.394796 3:-0.784512 
-32 1:0.924476 2:-0.392956 3:-0.714678 4:0.333333 
32 1:0.944615 2:-0.402834 3:-0.604938 4:-0.666667 
-32 1:0.907692 2:-0.384615 3:-0.555556 4:-0.166667 
32 1:0.907692 2:-0.384615 3:-0.407407 4:0.166667 
32 1:0.921893 2:-0.39168 3:-0.388889 4:0.666667 
-32 1:0.92 2:-0.390742 3:-0.391391 4:1 
32 1:0.907692 2:-0.384615 3:-0.288889 4:0.166667 
32 1:0.907692 2:-0.384615 3:-0.238095 4:0.833333 
-32 1:0.969231 2:-0.414716 3:-0.322751 4:-1 
-32 1:0.907692 2:-0.384615 3:-0.407407 4:-0.833333 
-32 1:0.928205 2:-0.394796 3:-0.245791 
32 1:0.944615 2:-0.402834 3:-0.111111 4:-0.666667 
-10.9994810471598 1:0.907692 2:-0.384615 3:0.0666667 4:0.166667 
-32 1:0.907692 2:-0.384615 3:0.015873 4:0.833333 
4.093639532546999 1:0.969231 2:-0.414716 3:0.100529 4:-1 
32 1:0.907692 2:-0.384615 3:-0.0123457 4:-0.5 
32 1:0.907692 2:-0.384615 3:-0.111111 4:-0.166667 
32 1:0.928205 2:-0.394796 3:-0.111111 
32 1:0.907692 2:-0.384615 3:0.185185 4:0.5 
-32 1:0.944615 2:-0.402834 3:0.135802 4:-0.666667 
-32 1:0.907692 2:-0.384615 3:0.185185 4:-0.833333 
-32 1:0.934066 2:-0.397678 3:0.324619 4:-0.333333 
-32 1:0.907692 2:-0.384615 3:0.333333 4:-0.166667 
-32 1:0.907692 2:-0.384615 3:0.439153 4:0.833333 
32 1:0.907692 2:-0.384615 3:0.481481 4:-0.833333 
32 1:0.907692 2:-0.384615 3:0.62963 4:-0.166667 
32 1:0.928205 2:-0.394796 3:0.69697 
-32 1:0.934066 2:-0.397678 3:0.498911 4:-0.333333 
11.66897371750836 1:0.890909 2:-0.207317 3:-0.851852 4:0.333333 
32 1:0.938462 2:-0.209637 3:-0.877395 4:0.5 
-27.35234348676932 1:0.92 2:-0.206943 3:-0.711712 4:1 
32 1:0.944615 2:-0.220648 3:-0.604938 4:-0.666667 
-32 1:0.907692 2:-0.2 3:-0.525926 4:0.166667 
-32 1:0.921893 2:-0.215071 3:-0.574074 4:0.666667 
32 1:1 2:-0.205955 3:-0.604938 4:-0.833333 
-32 1:0.887179 2:-0.219288 3:-0.690821 
32 1:1 2:-0.205955 3:-0.27572 4:-0.833333 
32 1:1 2:-0.205955 3:-0.27572 4:-0.833333 
32 1:0.887179 2:-0.219288 3:-0.304348 
32 1:0.907692 2:-0.211538 3:-0.407407 4:-0.166667 
-32 1:0.907692 2:-0.2 3:-0.17037 4:0.166667 
32 1:0.890909 2:-0.207317 3:-0.111111 4:0.333333 
-32 1:0.921893 2:-0.215071 3:-0.111111 4:0.666667 
32 1:0.907692 2:-0.21978 3:-0.153439 4:0.833333 
32 1:0.921893 2:-0.215071 3:0.0740741 4:0.666667 
-32 1:0.846154 2:-0.195804 3:-0.111111 4:-1 
-32 1:0.907692 2:-0.230769 3:-0.209877 4:-0.5 
32 1:0.907692 2:-0.2 3:0.185185 4:0.166667 
32 1:0.92 2:-0.206943 3:0.169169 4:1 
32 1:0.846154 2:-0.195804 3:0.259259 4:-1 
0.04181345283157235 1:0.944615 2:-0.220648 3:0.382716 4:-0.666667 
32 1:0.887179 2:-0.219288 3:0.0821256 
-32 1:0.890909 2:-0.207317 3:0.417989 4:0.333333 
-0.003548155447663061 1:0.92 2:-0.206943 3:0.64965 4:1 
-32 1:0.934066 2:-0.201742 3:0.673203 4:-0.333333 
-32 1:0.887179 2:-0.219288 3:0.597424 
32 1:0.907692 2:-0.211538 3:0.481481 4:-0.166667 
32 1:0.944615 2:-0.0384615 3:-0.851852 4:0.166667 
-32 1:0.907692 2:-0.0384615 3:-0.901235 4:0.5 
-32 1:0.907692 2:-0.0384615 3:-1 4:-0.833333 
-32 1:0.881319 2:-0.0384615 3:-0.934156 4:-0.333333 
32 1:0.907692 2:-0.0384615 3:-0.851852 4:-0.166667 
32 1:0.890909 2:-0.0384615 3:-0.746032 4:0.333333 
-32 1:0.907692 2:-0.0384615 3:-0.703704 4:0.5 
-32 1:0.921893 2:-0.0384615 3:-0.666667 4:0.666667 
-18.69857597480295 1:0.846154 2:-0.0384615 3:-0.851852 4:-1 
32 1:0.944615 2:-0.0384615 3:-0.604938 4:-0.666667 
32 1:0.907692 2:-0.0384615 3:-0.604938 4:0.5 
32 1:0.881319 2:-0.0384615 3:-0.604938 4:-0.333333 
32 1:0.907692 2:-0.0384615 3:-0.703704 4:-0.166667 
-32 1:0.928205 2:-0.0384615 3:-0.649832 
32 1:0.895385 2:-0.0384615 3:-0.423002 4:1 
0.9776174369244645 1:0.907692 2:-0.0384615 3:-0.308642 4:0.5 
-32 1:0.921893 2:-0.0384615 3:-0.203704 4:0.666667 
32 1:0.846154 2:-0.0384615 3:-0.481481 4:-1 
-32 1:0.969231 2:-0.0384615 3:-0.111111 4:-0.5 
32 1:0.907692 2:-0.0384615 3:-0.111111 4:0.5 
-4.783405650787284 1:0.921893 2:-0.0384615 3:-0.111111 4:0.666667 
-15.94192815721583 1:0.907692 2:-0.0384615 3:-0.111111 4:-0.833333 
-27.06127981858381 1:0.944615 2:-0.0384615 3:0.135802 4:-0.666667 
32 1:0.881319 2:-0.0384615 3:0.0534979 4:-0.333333 
32 1:0.907692 2:-0.0384615 3:0.037037 4:-0.166667 
-32 1:0.907692 2:-0.0384615 3:-0.111111 4:-0.166667 
32 1:0.846154 2:-0.0384615 3:-0.111111 4:-1 
32 1:0.944615 2:-0.0384615 3:0.135802 4:-0.666667 
32 1:0.944615 2:-0.0384615 3:0.382716 4:0.166667 
-5.293921129461897 1:0.921893 2:-0.0384615 3:0.351852 4:0.666667 
-32 1:0.895385 2:-0.0384615 3:0.278752 4:1 
-32 1:0.907692 2:-0.0384615 3:0.185185 4:-0.833333 
-32 1:0.944615 2:-0.0384615 3:0.382716 4:-0.666667 
18.25228261483505 1:0.907692 2:-0.0384615 3:0.185185 4:-0.166667 
-32 1:0.907692 2:-0.0384615 3:0.481481 4:0.5 
-32 1:0.934066 2:-0.0384615 3:0.498911 4:0.833333 
18.56576430209683 1:0.944615 2:-0.0384615 3:0.753086 4:0.166667 
-0.6130842322456055 1:0.890909 2:-0.0384615 3:0.62963 4:0.333333 
32 1:0.907692 2:-0.0384615 3:0.481481 4:-0.833333 
32 1:0.881319 2:-0.0384615 3:0.547325 4:-0.333333 
-32 1:0.928205 2:-0.0384615 3:0.69697 
-32 1:0.969231 2:-0.0384615 3:0.52381 4:-0.5 
32 1:0.907692 2:0.123077 3:-0.881481 4:0.166667 
-32 1:0.921893 2:0.138148 3:-0.851852 4:0.666667 
-19.8659694678939 1:0.92 2:0.13002 3:-0.871872 4:1 
32 1:0.907692 2:0.153846 3:-0.802469 4:-0.5 
-32 1:0.938462 2:0.132713 3:-0.673052 4:0.5 
-32 1:0.846154 2:0.118881 3:-0.851852 4:-1 
32 1:0.907692 2:0.123077 3:-0.525926 4:0.166667 
-32 1:0.938462 2:0.132713 3:-0.570881 4:0.5 
-12.58649167634857 1:1 2:0.129032 3:-0.604938 4:-0.833333 
-32 1:0.944615 2:0.143725 3:-0.604938 4:-0.666667 
-32 1:0.887179 2:0.142365 3:-0.561997 
32 1:0.907692 2:0.153846 3:-0.802469 4:-0.5 
-32 1:0.907692 2:0.134615 3:-0.703704 4:-0.166667 
-32 1:0.890909 2:0.130394 3:-0.428571 4:0.333333 
32 1:1 2:0.129032 3:-0.27572 4:-0.833333 
-32 1:1 2:0.129032 3:-0.27572 4:-0.833333 
-32 1:0.944615 2:0.143725 3:-0.111111 4:-0.666667 
-32 1:0.907692 2:0.134615 3:-0.259259 4:-0.166667 
0.9892168586479394 1:0.907692 2:0.134615 3:-0.407407 4:-0.166667 
32 1:0.921893 2:0.138148 3:-0.111111 4:0.666667 
3.321831054720569 1:0.92 2:0.13002 3:-0.0710711 4:1 
-32 1:0.846154 2:0.118881 3:-0.111111 4:-1 
32 1:0.944615 2:0.143725 3:-0.111111 4:-0.666667 
-32 1:0.907692 2:0.123077 3:0.0666667 4:0.166667 
-32 1:0.890909 2:0.130394 3:-0.00529101 4:0.333333 
-22.02682168324218 1:0.921893 2:0.138148 3:0.0740741 4:0.666667 
-32 1:0.907692 2:0.134615 3:0.037037 4:-0.166667 
-32 1:0.887179 2:0.142365 3:-0.0466989 
32 1:0.934066 2:0.124819 3:-0.0239651 4:-0.333333 
-32 1:0.890909 2:0.130394 3:0.100529 4:0.333333 
32 1:0.938462 2:0.132713 3:0.246488 4:0.5 
32 1:0.921893 2:0.138148 3:0.166667 4:0.666667 
-5.303336216893681 1:0.92 2:0.13002 3:0.169169 4:1 
32 1:0.944615 2:0.143725 3:0.135802 4:-0.666667 
-32 1:0.907692 2:0.123077 3:0.303704 4:0.166667 
32 1:0.92 2:0.13002 3:0.329329 4:1 
32 1:0.846154 2:0.118881 3:0.259259 4:-1 
32 1:0.944615 2:0.143725 3:0.382716 4:-0.666667 
-32 1:0.934066 2:0.124819 3:0.324619 4:-0.333333 
-0.9280218581212581 1:0.887179 2:0.142365 3:0.339775 
-32 1:0.934066 2:0.124819 3:0.150327 4:-0.333333 
32 1:0.907692 2:0.134615 3:0.185185 4:-0.166667 
32 1:0.887179 2:0.142365 3:0.0821256 
-32 1:0.921893 2:0.138148 3:0.537037 4:0.666667 
-32 1:1 2:0.129032 3:0.711934 4:-0.833333 
32 1:0.907692 2:0.134615 3:0.481481 4:-0.166667 
32 1:0.907692 2:0.307692 3:-0.881481 4:0.166667 
-1.467190252102352 1:0.921893 2:0.314757 3:-0.851852 4:0.666667 
-32 1:0.969231 2:0.337793 3:-0.746032 4:-1 
32 1:0.907692 2:0.307692 3:-1 4:-0.833333 
-32 1:0.934066 2:0.320755 3:-0.895425 4:-0.333333 
32 1:0.907692 2:0.307692 3:-0.851852 4:-0.166667 
32 1:0.92 2:0.313819 3:-0.711712 4:1 
-32 1:0.944615 2:0.325911 3:-0.604938 4:-0.666667 
32 1:0.907692 2:0.307692 3:-0.604938 4:0.5 
-32 1:0.921893 2:0.314757 3:-0.574074 4:0.666667 
-32 1:0.944615 2:0.325911 3:-0.604938 4:-0.666667 
32 1:0.907692 2:0.307692 3:-0.555556 4:-0.166667 
32 1:0.934066 2:0.320755 3:-0.721133 4:-0.333333 
32 1:0.924476 2:0.316033 3:-0.38546 4:0.333333 
-32 1:0.944615 2:0.325911 3:-0.358025 4:-0.666667 
-32 1:0.907692 2:0.307692 3:-0.288889 4:0.166667 
32 1:0.907692 2:0.307692 3:-0.308642 4:0.5 
32 1:0.944615 2:0.325911 3:-0.111111 4:-0.666667 
32 1:0.934066 2:0.320755 3:-0.198257 4:-0.333333 
32 1:0.907692 2:0.307692 3:-0.259259 4:-0.166667 
-13.93586115706049 1:0.907692 2:0.307692 3:-0.407407 4:-0.5 
-0.02235393053285605 1:0.924476 2:0.316033 3:-0.0562414 4:0.333333 
23.14276491493963 1:0.921893 2:0.314757 3:-0.111111 4:0.666667 
32 1:0.907692 2:0.307692 3:0.015873 4:0.833333 
-32 1:0.92 2:0.313819 3:0.0890891 4:1 
-8.657314281867231 1:0.907692 2:0.307692 3:-0.111111 4:-0.833333 
-32 1:0.907692 2:0.307692 3:-0.0123457 4:-0.5 
-32 1:0.934066 2:0.320755 3:0.150327 4:-0.333333 
-32 1:0.934066 2:0.320755 3:-0.0239651 4:-0.333333 
-32 1:0.907692 2:0.307692 3:0.185185 4:0.166667 
-32 1:0.907692 2:0.307692 3:0.185185 4:0.5 
32 1:0.92 2:0.313819 3:0.169169 4:1 
-32 1:0.944615 2:0.325911 3:0.135802 4:-0.666667 
-0.2275941056869354 1:0.907692 2:0.307692 3:0.303704 4:0.166667 
3.601888531081996 1:0.921893 2:0.314757 3:0.351852 4:0.666667 
-32 1:0.907692 2:0.307692 3:0.382716 4:-0.5 
-32 1:0.934066 2:0.320755 3:0.324619 4:-0.333333 
32 1:0.934066 2:0.320755 3:0.150327 4:-0.333333 
2.765774303225227 1:0.907692 2:0.307692 3:0.481481 4:0.5 
32 1:0.921893 2:0.314757 3:0.537037 4:0.666667 
-0.5846596277159424 1:0.969231 2:0.337793 3:0.52381 4:-1 
-32 1:0.944615 2:0.325911 3:0.62963 4:-0.666667 
-32 1:0.907692 2:0.307692 3:0.659259 4:0.166667 
-32 1:0.907692 2:0.307692 3:0.580247 4:0.5 
32 1:0.969231 2:0.337793 3:0.94709 4:-1 
-32 1:0.907692 2:0.492308 3:-0.881481 4:0.166667 
27.12518046102177 1:0.924476 2:0.482854 3:-0.824417 4:0.333333 
-32 1:0.893491 2:0.478985 3:-0.874299 4:0.666667 
32 1:0.870769 2:0.476091 3:-0.908832 4:-0.666667 
32 1:0.928205 2:0.470588 3:-0.784512 
-32 1:0.907692 2:0.492308 3:-0.762963 4:0.166667 
32 1:0.907692 2:0.472527 3:-0.746032 4:0.833333 
-32 1:0.924476 2:0.482854 3:-0.495199 4:0.333333 
-0.01224646414508589 1:0.893491 2:0.478985 3:-0.604938 4:0.666667 
32 1:0.969231 2:0.488294 3:-0.322751 4:-1 
-32 1:0.907692 2:0.480769 3:-0.703704 4:-0.166667 
32 1:0.928205 2:0.470588 3:-0.649832 
32 1:0.881319 2:0.494083 3:-0.440329 4:-0.333333 
32 1:0.907692 2:0.492308 3:-0.17037 4:0.166667 
-32 1:0.907692 2:0.472527 3:-0.153439 4:0.833333 
-32 1:0.895385 2:0.486951 3:-0.111111 4:1 
-32 1:0.969231 2:0.488294 3:0.100529 4:-1 
-32 1:0.870769 2:0.476091 3:-0.225071 4:-0.666667 
32 1:0.907692 2:0.492308 3:0.0666667 4:0.166667 
32 1:0.938462 2:0.475063 3:0.0421456 4:0.5 
32 1:0.969231 2:0.488294 3:0.100529 4:-1 
25.90080223524178 1:0.907692 2:0.480769 3:-0.111111 4:-0.166667 
-32 1:0.924476 2:0.482854 3:0.163237 4:0.333333 
32 1:0.938462 2:0.475063 3:0.246488 4:0.5 
-0.5936513449002002 1:0.881319 2:0.494083 3:0.218107 4:-0.333333 
-32 1:0.907692 2:0.461538 3:0.185185 4:-0.5 
-32 1:0.907692 2:0.480769 3:0.185185 4:-0.166667 
32 1:0.907692 2:0.492308 3:0.422222 4:0.166667 
-32 1:0.924476 2:0.482854 3:0.711934 4:0.333333 
-32 1:0.938462 2:0.475063 3:0.655172 4:0.5 
32 1:0.895385 2:0.486951 3:0.590643 4:1 
32 1:1 2:0.46402 3:0.711934 4:-0.833333 
26.8062458060717 1:0.881319 2:0.494083 3:0.547325 4:-0.333333 
2.377249290055439 1:0.907692 2:0.480769 3:0.62963 4:-0.166667 
-32 1:0.944615 2:0.644737 3:-0.851852 4:0.166667 
-0.8162950855200387 1:0.893491 2:0.657415 3:-0.874299 4:0.666667 
32 1:0.92 2:0.650783 3:-0.871872 4:1 
-32 1:0.969231 2:0.638796 3:-0.746032 4:-0.5 
-32 1:0.934066 2:0.647315 3:-0.895425 4:-0.333333 
32 1:0.907692 2:0.653846 3:-0.851852 4:-0.166667 
-32 1:0.893491 2:0.657415 3:-0.694725 4:0.666667 
-21.43159045525752 1:0.92 2:0.650783 3:-0.711712 4:1 
-32 1:0.907692 2:0.653846 3:-0.703704 4:-0.833333 
32 1:0.870769 2:0.663202 3:-0.680912 4:-0.666667 
-32 1:0.944615 2:0.644737 3:-0.481481 4:0.166667 
-32 1:0.893491 2:0.657415 3:-0.604938 4:0.666667 
32 1:0.907692 2:0.67033 3:-0.57672 4:0.833333 
32 1:0.92 2:0.650783 3:-0.551552 4:1 
-32 1:0.893491 2:0.657415 3:-0.425365 4:0.666667 
25.68658036614115 1:0.92 2:0.650783 3:-0.391391 4:1 
32 1:0.969231 2:0.638796 3:-0.322751 4:-1 
-32 1:0.907692 2:0.653846 3:-0.407407 4:-0.833333 
3.340470025427271 1:0.924476 2:0.649676 3:-0.27572 4:0.333333 
32 1:0.907692 2:0.653846 3:-0.308642 4:0.5 
-32 1:0.969231 2:0.638796 3:-0.322751 4:-1 
32 1:0.907692 2:0.653846 3:-0.407407 4:-0.833333 
32 1:0.870769 2:0.663202 3:-0.225071 4:-0.666667 
32 1:0.969231 2:0.638796 3:-0.322751 4:-0.5 
-32 1:0.887179 2:0.659013 3:-0.433172 
32 1:0.944615 2:0.644737 3:-0.111111 4:0.166667 
-32 1:0.907692 2:0.653846 3:-0.111111 4:0.5 
-13.84156792996834 1:0.870769 2:0.663202 3:-0.225071 4:-0.666667 
32 1:0.907692 2:0.653846 3:0.037037 4:-0.166667 
32 1:0.934066 2:0.647315 3:-0.0239651 4:-0.333333 
0.05686117015905863 1:0.924476 2:0.649676 3:0.163237 4:0.333333 
-32 1:0.870769 2:0.663202 3:0.002849 4:-0.666667 
32 1:0.944615 2:0.644737 3:0.382716 4:0.166667 
32 1:0.907692 2:0.653846 3:0.481481 4:0.5 
32 1:0.907692 2:0.653846 3:0.481481 4:-0.833333 
32 1:0.944615 2:0.644737 3:0.753086 4:0.166667 
-22.78933768104417 1:0.969231 2:0.638796 3:0.94709 4:-1 
32 1:0.907692 2:0.653846 3:0.481481 4:-0.833333 
32 1:0.934066 2:0.647315 3:0.673203 4:-0.333333 
-32 1:0.887179 2:0.659013 3:0.597424 
32 1:0.887179 2:0.659013 3:0.468599 
-32 1:0.907692 2:0.846154 3:-0.802469 4:-0.5 
32 1:0.907692 2:0.826923 3:-0.851852 4:-0.166667 
4.424661855908441 1:0.907692 2:0.846154 3:-0.703704 4:0.5 
18.76543532180502 1:0.969231 2:0.789298 3:-0.746032 4:-1 
32 1:0.907692 2:0.835165 3:-0.57672 4:0.833333 
32 1:0.881319 2:0.826923 3:-0.604938 4:-0.333333 
-32 1:0.907692 2:0.835165 3:-0.407407 4:0.833333 
32 1:0.907692 2:0.846154 3:-0.209877 4:-0.5 
-31.3872541984062 1:0.881319 2:0.826923 3:-0.27572 4:-0.333333 
20.26799956651522 1:0.907692 2:0.826923 3:-0.407407 4:-0.166667 
32 1:0.907692 2:0.815385 3:-0.17037 4:0.166667 
-9.313889831276454 1:0.907692 2:0.846154 3:-0.0123457 4:0.5 
-6.187776872879189 1:0.907692 2:0.846154 3:-0.0123457 4:-0.5 
-32 1:0.928205 2:0.826923 3:0.023569 
32 1:0.907692 2:0.846154 3:-0.209877 4:-0.5 
-32 1:0.881319 2:0.826923 3:-0.111111 4:-0.333333 
-32 1:0.924476 2:0.816497 3:0.163237 4:0.333333 
18.72616464977487 1:0.895385 2:0.826923 3:0.122807 4:1 
-21.0687210080404 1:0.924476 2:0.816497 3:0.492455 4:0.333333 
-32 1:0.907692 2:0.846154 3:0.580247 4:0.5 
13.15844158129353 1:0.907692 2:0.884615 3:0.481481 4:-0.833333 
-32 1:0.907692 2:0.846154 3:0.580247 4:-0.5 
