# Supplementary material for: Dynalign II: common secondary structure prediction for RNA homologs with domain insertions
Source: Nucleic Acids Res. 2014 Nov 21;42(22):13939–48. doi: 10.1093/nar/gku1172 (PMC4267632; doi:10.1093/nar/gku1172)
Supplement: SUPPLEMENTARY DATA [file supp_gku1172_nar-02021-z-2014-File012.zip › data_tables/coaxstack.dh]

Data Arangement:
 
                 Y
         ------------------
     (X)  A    C    G    U
         ------------------
             5' ==> 3'
                AX
                AY
             3' <== 5'
     (A)  .    .    .    .
     (C)  .    .    .    .
     (G)  .    .    .    .
     (U) -0.7 -0.1 -0.7 -0.1
 
--------------------------------
STACKING ENTHALPIES : TERMINAL MISMATCHES AND BASE-PAIRS.
 
        Y                   Y                   Y                   Y
------------------  ------------------  ------------------  ------------------
 A    C    G    U    A    C    G    U    A    C    G    U    A    C    G    U
------------------  ------------------  ------------------  ------------------
    5' --> 3'           5' --> 3'           5' --> 3'           5' --> 3'
       AX                  AX                  AX                  AX
       AY                  CY                  GY                  UY
    3' <-- 5'           3' <-- 5'           3' <-- 5'           3' <-- 5'
 .    .    .  -8.5   .    .    .  -8.5   .    .    .  -8.5  -8.5 -8.5 -8.5 -8.8
 .    .  -8.5   .    .    .  -8.5   .    .    .  -8.5   .   -8.5 -8.5 -8.8 -8.5
 .  -8.5   .  -8.5   .  -8.5   .  -8.5   .  -8.5   .  -8.5  -8.5 -8.8 -8.5 -8.6
-8.5  .  -8.5   .  -8.5   .  -8.5   .  -8.5   .  -8.5   .   -8.8 -8.5 -8.6 -8.5
 
 
 
        Y                   Y                   Y                   Y
------------------  ------------------  ------------------  ------------------
 A    C    G    U    A    C    G    U    A    C    G    U    A    C    G    U
------------------  ------------------  ------------------  ------------------
    5' --> 3'           5' --> 3'           5' --> 3'           5' --> 3'
       CX                  CX                  CX                  CX
       AY                  CY                  GY                  UY
    3' <-- 5'           3' <-- 5'           3' <-- 5'           3' <-- 5'
 .    .    .  -8.5   .    .    .  -8.5   -8.5 -8.5 -8.5 -8.8  .    .    .  -8.5   
 .    .  -8.5   .    .    .  -8.5   .    -8.5 -8.5 -8.8 -8.5  .    .  -8.5   .    
 .  -8.5   .  -8.5   .  -8.5   .  -8.5   -8.5 -8.8 -8.5 -8.6  .  -8.5   .  -8.5   
 -8.5 .  -8.5   .  -8.5   .  -8.5   .    -8.8 -8.5 -8.6 -8.5 -8.5  .  -8.5   .  
 
 
 
        Y                   Y                   Y                   Y
------------------  ------------------  ------------------  ------------------
 A    C    G    U    A    C    G    U    A    C    G    U    A    C    G    U
------------------  ------------------  ------------------  ------------------
    5' --> 3'           5' --> 3'           5' --> 3'           5' --> 3'
       GX                  GX                  GX                  GX
       AY                  CY                  GY                  UY
    3' <-- 5'           3' <-- 5'           3' <-- 5'           3' <-- 5'
   .    .    .  -8.5   -8.5 -8.5 -8.5 -8.8   .    .    .  -8.5   -8.5 -8.5 -8.5 -8.8
   .    .  -8.5   .    -8.5 -8.5 -8.8 -8.5   .    .  -8.5   .    -8.5 -8.5 -8.8 -8.5
   .  -8.5   .  -8.5   -8.5 -8.8 -8.5 -8.6   .  -8.5   .  -8.5   -8.5 -8.8 -8.5 -8.6
 -8.5   .  -8.5   .    -8.8 -8.5 -8.6 -8.5 -8.5   .  -8.5   .    -8.8 -8.5 -8.6 -8.5
 
 
 
        Y                   Y                   Y                   Y
------------------  ------------------  ------------------  ------------------
 A    C    G    U    A    C    G    U    A    C    G    U    A    C    G    U
------------------  ------------------  ------------------  ------------------
    5' --> 3'           5' --> 3'           5' --> 3'           5' --> 3'
       UX                  UX                  UX                  UX
       AY                  CY                  GY                  UY
    3' <-- 5'           3' <-- 5'           3' <-- 5'           3' <-- 5'
-8.5 -8.5 -8.5 -8.8   .    .    .  -8.5   -8.5 -8.5 -8.5 -8.8   .    .    .  -8.5   
-8.5 -8.5 -8.8 -8.5   .    .  -8.5   .    -8.5 -8.5 -8.8 -8.5   .    .  -8.5   .    
-8.5 -8.8 -8.5 -8.6   .  -8.5   .  -8.5   -8.5 -8.8 -8.5 -8.6   .  -8.5   .  -8.5   
-8.8 -8.5 -8.6 -8.5 -8.5  .   -8.5   .    -8.8 -8.5 -8.6 -8.5 -8.5   .  -8.5   .  
