# Supplementary material for: Dynalign II: common secondary structure prediction for RNA homologs with domain insertions
Source: Nucleic Acids Res. 2014 Nov 21;42(22):13939–48. doi: 10.1093/nar/gku1172 (PMC4267632; doi:10.1093/nar/gku1172)
Supplement: SUPPLEMENTARY DATA [file supp_gku1172_nar-02021-z-2014-File012.zip › data_tables/data_assemble_training_Multifind_predict_ensemble_z_final_svmformat.model]

svm_type c_svc
kernel_type rbf
gamma 0.5
nr_class 2
total_sv 5454
rho -26.7963
label 1 -1
probA -1.86429
probB 0.0497904
nr_sv 2721 2733
SV
2048 1:0.902313 2:-0.0334115 3:0.788718 4:-0.0617046 
2048 1:0.892094 2:0.284262 3:0.770628 4:0.0456752 
2048 1:0.794507 2:-0.0764241 3:0.859907 4:0.541655 
2048 1:0.892192 2:-0.189492 3:0.728499 4:0.203705 
2048 1:0.859037 2:-0.308463 3:0.775208 4:0.105835 
2048 1:0.823058 2:-0.0218434 3:0.654191 4:-0.136306 
2048 1:0.824835 2:0.489018 3:0.757199 4:-0.0529243 
2048 1:0.918388 2:0.449524 3:0.701194 4:0.377659 
2048 1:0.842177 2:0.364542 3:0.646402 4:-0.0256387 
2048 1:0.953629 2:0.672353 3:0.6445 4:-0.383146 
2048 1:0.825795 2:-0.393993 3:0.657487 4:0.114844 
2048 1:0.832242 2:0.16804 3:0.64979 4:0.174466 
2048 1:0.865042 2:0.477208 3:0.61596 4:-0.313945 
2048 1:0.826961 2:0.240793 3:0.732343 4:-0.037502 
2048 1:0.911259 2:0.351179 3:0.808785 4:0.0568817 
2048 1:0.901488 2:0.0900375 3:0.735168 4:-0.187119 
2048 1:0.840321 2:0.238424 3:0.845304 4:0.341308 
2048 1:0.820529 2:0.291533 3:0.558517 4:-0.533642 
2048 1:0.824747 2:-0.175418 3:0.740204 4:0.151799 
2048 1:0.913041 2:-0.0263492 3:0.769099 4:-0.0931599 
2048 1:0.849542 2:-0.0714488 3:0.716672 4:-0.172113 
2048 1:0.856092 2:-0.239889 3:0.747912 4:0.00572727 
2048 1:0.82324 2:-0.368701 3:0.733168 4:0.0318199 
2048 1:0.98053 2:0.898298 3:0.659587 4:-0.105445 
2048 1:0.837703 2:0.394434 3:0.63742 4:0.203921 
2048 1:0.853569 2:-0.379318 3:0.742629 4:-0.152828 
2048 1:0.819185 2:0.0272445 3:0.640014 4:-0.480659 
2048 1:0.791633 2:-0.0502618 3:0.702753 4:0.88213 
2048 1:0.865579 2:0.717699 3:0.736693 4:0.262141 
2048 1:0.878898 2:-0.187879 3:0.723155 4:-0.043908 
2048 1:0.719369 2:0.213564 3:0.689748 4:-0.18774 
2048 1:0.878489 2:0.10315 3:0.752848 4:-0.170168 
2048 1:0.822582 2:0.211946 3:0.789148 4:0.159635 
2048 1:0.70968 2:0.444546 3:0.670181 4:0.0411244 
2048 1:0.869258 2:-0.279024 3:0.782475 4:0.217778 
2048 1:0.888539 2:0.56029 3:0.746063 4:0.0466671 
2048 1:0.876789 2:0.164374 3:0.699748 4:0.216126 
2048 1:0.802776 2:0.326004 3:0.665576 4:0.214243 
2048 1:0.936035 2:0.783643 3:0.614701 4:-0.269455 
2048 1:0.851017 2:-0.1963 3:0.800396 4:0.0871025 
2048 1:0.774968 2:0.193389 3:0.574684 4:-0.251272 
2048 1:0.746931 2:-0.211203 3:0.629389 4:-0.318662 
2048 1:0.717593 2:0.0632094 3:0.726205 4:-0.198741 
2048 1:0.867673 2:0.0174315 3:0.71578 4:-0.210479 
2048 1:0.79894 2:0.498908 3:0.728313 4:-0.00667318 
2048 1:0.84434 2:-0.42688 3:0.70105 4:-0.174928 
2048 1:0.888336 2:-0.25062 3:0.747979 4:0.0498078 
2048 1:0.888855 2:0.39343 3:0.679412 4:-0.117955 
2048 1:0.903796 2:0.463836 3:0.643674 4:0.318434 
2048 1:0.857533 2:0.0910246 3:0.7349 4:-0.403498 
2048 1:0.908816 2:0.70378 3:0.912597 4:0.471978 
2048 1:0.891443 2:0.361278 3:0.691068 4:-0.144632 
2048 1:0.846461 2:0.0235025 3:0.724151 4:-0.308997 
2048 1:0.831939 2:-0.0515557 3:0.669756 4:-0.16942 
2048 1:0.850676 2:0.0807275 3:0.717091 4:0.154344 
2048 1:0.977428 2:0.642912 3:0.669098 4:0.0153181 
2048 1:0.869396 2:0.597497 3:0.595346 4:-0.269232 
2048 1:0.87953 2:-0.122772 3:0.716064 4:-0.101401 
2048 1:0.844864 2:0.316579 3:0.742182 4:-0.0455121 
2048 1:0.839656 2:0.0837912 3:0.760424 4:0.0744835 
2048 1:0.845399 2:0.540376 3:0.777355 4:0.202192 
2048 1:0.839431 2:-0.0766078 3:0.664239 4:-0.13552 
2048 1:0.893421 2:-0.141206 3:0.759793 4:0.231872 
2048 1:0.731918 2:-0.27524 3:0.623642 4:0.111442 
2048 1:0.641976 2:0.389137 3:0.657933 4:-0.318001 
2048 1:0.78053 2:-0.538183 3:0.636496 4:-0.0626939 
2048 1:0.836479 2:0.168687 3:0.715156 4:0.054678 
2048 1:0.966303 2:0.252747 3:0.842638 4:0.0731715 
2048 1:0.926983 2:0.0632261 3:0.74721 4:0.078227 
2048 1:0.676606 2:0.239365 3:0.771192 4:0.567019 
2048 1:0.820592 2:0.339148 3:0.709887 4:-0.113219 
2048 1:0.921588 2:0.147371 3:0.774557 4:0.474952 
2048 1:0.842985 2:-0.178626 3:0.818377 4:0.363187 
2048 1:0.992217 2:0.517002 3:0.749993 4:-0.0857987 
2048 1:0.730534 2:-0.571514 3:0.618253 4:-0.101189 
2048 1:0.856337 2:-0.0494353 3:0.697156 4:-0.0434688 
2048 1:0.847769 2:-0.501778 3:0.71165 4:0.0837937 
2048 1:0.973537 2:0.732074 3:0.684413 4:0.0550873 
2048 1:0.790231 2:0.291318 3:0.594192 4:-0.226717 
2048 1:0.82991 2:-0.514911 3:0.688804 4:0.139426 
2048 1:0.925492 2:0.751652 3:0.709059 4:0.328236 
2048 1:0.867012 2:0.165553 3:0.681517 4:-0.127965 
2048 1:0.641976 2:0.645762 3:0.824263 4:0.269009 
2048 1:0.919818 2:0.734071 3:0.61617 4:-0.104324 
2048 1:0.879802 2:-0.192884 3:0.784397 4:0.39446 
2048 1:0.87197 2:0.0969454 3:0.689886 4:-0.0107986 
2048 1:0.791262 2:0.3061 3:0.646979 4:-0.0207277 
2048 1:0.903854 2:-0.352373 3:0.777411 4:-0.0708943 
2048 1:0.904313 2:0.825565 3:0.665516 4:-0.0614861 
2048 1:0.816873 2:-0.250111 3:0.749798 4:0.0462574 
2048 1:0.951796 2:0.530749 3:0.679968 4:-0.13238 
2048 1:0.826036 2:-0.288461 3:0.675522 4:0.0585617 
2048 1:0.897496 2:0.737128 3:0.652253 4:-0.241581 
2048 1:0.763965 2:0.205623 3:0.633731 4:-0.0882973 
2048 1:0.880305 2:0.677497 3:0.804065 4:0.261017 
2048 1:0.848464 2:-0.156767 3:0.675399 4:-0.0295224 
2048 1:0.921384 2:0.31023 3:0.729003 4:0.308496 
2048 1:0.851574 2:0.378233 3:0.682044 4:-0.297044 
2048 1:0.788708 2:-0.393067 3:0.631934 4:0.14456 
2048 1:0.829864 2:0.214513 3:0.805691 4:0.199259 
2048 1:0.815779 2:0.0843839 3:0.654202 4:-0.0196183 
2048 1:0.898166 2:0.248973 3:0.670283 4:-0.248395 
2048 1:0.859847 2:0.0716324 3:0.771229 4:0.273045 
2048 1:0.931322 2:0.498591 3:0.797844 4:0.159166 
2048 1:0.899237 2:-0.156159 3:0.747396 4:0.0314584 
2048 1:0.805243 2:-0.260876 3:0.651701 4:-0.499617 
2048 1:0.838869 2:0.448094 3:0.719508 4:0.0410095 
2048 1:0.84849 2:0.410032 3:0.727482 4:0.230382 
2048 1:0.890394 2:0.317677 3:0.681588 4:0.0337256 
2048 1:0.863661 2:0.362643 3:0.770406 4:0.288036 
2048 1:0.973501 2:0.619068 3:0.68557 4:0.0536034 
2048 1:0.968293 2:0.343178 3:0.791196 4:0.0402987 
2048 1:0.810041 2:0.191968 3:0.668958 4:-0.0365476 
2048 1:0.874116 2:0.412357 3:0.669057 4:-0.139212 
2048 1:0.882364 2:-0.0877731 3:0.804005 4:0.565522 
2048 1:0.93562 2:0.632614 3:0.656763 4:-0.0713112 
2048 1:0.835309 2:-0.288474 3:0.675117 4:-0.225684 
2048 1:0.930719 2:0.265333 3:0.724285 4:-0.0330477 
2048 1:0.799273 2:-0.33403 3:0.725582 4:-0.0478136 
2048 1:0.811614 2:-0.118397 3:0.74466 4:-0.0331711 
2048 1:0.92416 2:0.643792 3:0.626933 4:-0.118193 
2048 1:0.924811 2:-0.344338 3:0.80729 4:0.247321 
2048 1:0.893124 2:-0.285485 3:0.791995 4:0.0505834 
2048 1:0.857293 2:-0.329218 3:0.715698 4:-0.229772 
2048 1:0.884244 2:-0.455891 3:0.72389 4:0.03746 
2048 1:0.907934 2:0.581273 3:0.868043 4:0.223543 
2048 1:0.878773 2:0.551974 3:0.623551 4:-0.258575 
2048 1:0.876458 2:-0.415711 3:0.730864 4:0.135877 
2048 1:0.836445 2:0.256315 3:0.787267 4:-0.171436 
2048 1:0.805913 2:0.290375 3:0.655504 4:0.0396655 
2048 1:0.888663 2:-0.259387 3:0.759198 4:0.0852551 
2048 1:0.703165 2:0.615474 3:0.683799 4:0.0852082 
2048 1:0.903084 2:0.676253 3:0.693008 4:0.126865 
2048 1:0.799845 2:0.312624 3:0.643145 4:-0.0988783 
2048 1:0.64712 2:0.0339145 3:0.708678 4:-0.120467 
2048 1:0.855863 2:-0.634543 3:0.690583 4:0.230235 
2048 1:0.641976 2:0.481569 3:0.804606 4:0.156955 
2048 1:0.87053 2:-0.446546 3:0.792283 4:0.306086 
2048 1:0.963555 2:0.606859 3:0.655483 4:0.228454 
2048 1:0.957148 2:0.483287 3:0.704186 4:0.164327 
2048 1:0.939635 2:0.321302 3:0.709905 4:0.00991884 
2048 1:0.884478 2:-0.148884 3:0.712997 4:-0.191915 
2048 1:0.938153 2:0.653463 3:0.67968 4:0.155479 
2048 1:0.943055 2:0.776631 3:0.635971 4:0.301787 
2048 1:0.830224 2:0.0608448 3:0.660772 4:-0.00889786 
2048 1:0.867191 2:-0.240818 3:0.706373 4:-0.292088 
2048 1:0.677843 2:0.02301 3:0.561733 4:-0.37156 
2048 1:0.844804 2:0.180775 3:0.618955 4:-0.104503 
2048 1:0.838575 2:0.338311 3:0.795325 4:-0.120833 
2048 1:0.84145 2:0.298372 3:0.63459 4:-0.332204 
2048 1:0.928815 2:0.693694 3:0.623607 4:-0.0923508 
2048 1:0.853821 2:-0.243337 3:0.790068 4:0.0178771 
2048 1:0.877569 2:0.413999 3:0.682832 4:0.0200803 
2048 1:0.916674 2:0.664405 3:0.779292 4:0.506278 
2048 1:0.822699 2:-0.526316 3:0.700918 4:-0.288098 
2048 1:0.898398 2:0.173554 3:0.733562 4:-0.162263 
2048 1:0.917654 2:0.792801 3:0.603489 4:-0.390125 
2048 1:0.785353 2:0.140732 3:0.778506 4:0.185685 
2048 1:0.680635 2:-0.0676693 3:0.677757 4:0.0635397 
2048 1:0.914139 2:-0.179099 3:0.7627 4:0.152098 
2048 1:0.88247 2:-0.130965 3:0.731819 4:-0.0816143 
2048 1:0.914041 2:0.45371 3:0.660339 4:0.331557 
2048 1:0.874067 2:-0.336028 3:0.709077 4:-0.245328 
2048 1:0.865551 2:-0.0806002 3:0.735753 4:0.461765 
2048 1:0.981361 2:0.707103 3:0.729441 4:0.159198 
2048 1:0.808289 2:0.160266 3:0.702691 4:0.122833 
2048 1:0.827449 2:-0.367351 3:0.739566 4:0.125684 
2048 1:0.907387 2:-0.270417 3:0.786502 4:0.134864 
2048 1:0.906567 2:-0.105853 3:0.780665 4:0.077611 
2048 1:0.943859 2:0.452813 3:0.704251 4:-0.198204 
2048 1:0.821904 2:0.291233 3:0.741905 4:-0.176745 
2048 1:0.748007 2:-0.383957 3:0.710121 4:-0.134434 
2048 1:0.895186 2:0.577441 3:0.829776 4:0.0467426 
2048 1:0.81276 2:-0.0138899 3:0.711311 4:-0.0506679 
2048 1:0.78342 2:0.18157 3:0.755159 4:0.326825 
2048 1:0.829988 2:-0.307764 3:0.676352 4:-0.349183 
2048 1:0.821593 2:-0.18617 3:0.687858 4:-0.0294697 
2048 1:0.933934 2:0.328713 3:0.752786 4:-0.102744 
2048 1:0.843345 2:-0.277745 3:0.763789 4:0.231418 
2048 1:0.902728 2:-0.100541 3:0.810692 4:0.180066 
2048 1:0.918719 2:0.291262 3:0.771556 4:0.43768 
2048 1:0.873607 2:0.122344 3:0.74238 4:0.0167332 
2048 1:0.90045 2:0.468413 3:0.641854 4:0.116821 
2048 1:0.878464 2:0.370697 3:0.610797 4:-0.552779 
2048 1:0.882945 2:0.134786 3:0.70921 4:0.0461774 
2048 1:0.888426 2:0.704801 3:0.657546 4:-0.0530092 
2048 1:0.906092 2:0.392591 3:0.679352 4:0.0713463 
2048 1:0.802436 2:-0.0369781 3:0.617579 4:0.197657 
2048 1:0.872319 2:-0.0250448 3:0.671863 4:-0.264148 
2048 1:0.771026 2:0.426972 3:0.599052 4:-0.269648 
2048 1:0.823194 2:-0.272158 3:0.677655 4:-0.236319 
2048 1:0.903742 2:0.552944 3:0.746697 4:0.0442194 
2048 1:0.862075 2:-0.473777 3:0.799732 4:0.177461 
2048 1:0.876969 2:0.656588 3:0.67494 4:-0.186719 
2048 1:0.862118 2:0.212698 3:0.704009 4:-0.00235784 
2048 1:0.908921 2:0.0703969 3:0.806739 4:-0.151696 
2048 1:0.871808 2:0.0598723 3:0.693078 4:-0.00239939 
2048 1:0.883141 2:-0.175887 3:0.717297 4:-0.111524 
2048 1:0.909065 2:0.0468955 3:0.780993 4:-0.125974 
2048 1:0.801285 2:0.225207 3:0.685977 4:0.106805 
2048 1:0.812377 2:-0.511532 3:0.741246 4:-0.127646 
2048 1:0.956634 2:0.9262 3:0.646084 4:0.238155 
2048 1:0.862062 2:0.0361955 3:0.682259 4:-0.219184 
2048 1:0.951468 2:0.251252 3:0.74383 4:0.253995 
2048 1:0.859617 2:0.16665 3:0.639747 4:-0.318424 
2048 1:0.823795 2:-0.33493 3:0.659759 4:-0.153008 
2048 1:0.362269 2:0.537189 3:0.793303 4:0.698659 
2048 1:0.880593 2:-0.347999 3:0.751867 4:0.0719119 
2048 1:0.874916 2:-0.344221 3:0.722559 4:-0.0722481 
2048 1:0.842407 2:-0.0997899 3:0.803954 4:0.219263 
2048 1:0.876648 2:-0.162132 3:0.776653 4:0.268628 
2048 1:0.835734 2:-0.41752 3:0.790475 4:0.0409836 
2048 1:0.660926 2:0.448234 3:0.65392 4:-0.318905 
2048 1:0.941445 2:0.115726 3:0.791529 4:-0.0994292 
2048 1:0.820025 2:0.434838 3:0.734493 4:0.179396 
2048 1:0.874609 2:-0.217112 3:0.720222 4:-0.135514 
2048 1:0.931259 2:0.404199 3:0.705863 4:-0.211451 
2048 1:0.908459 2:-0.17135 3:0.764407 4:0.337072 
2048 1:0.828352 2:0.213785 3:0.711763 4:0.160308 
2048 1:0.886888 2:0.090914 3:0.794591 4:0.0370919 
2048 1:0.913829 2:0.201883 3:0.694977 4:0.0985705 
2048 1:0.917024 2:0.440301 3:0.652507 4:0.300911 
2048 1:0.827949 2:-0.211971 3:0.683451 4:-0.0693773 
2048 1:0.956233 2:0.471358 3:0.698731 4:0.212526 
2048 1:0.846937 2:-0.276467 3:0.732389 4:-0.164775 
2048 1:0.861554 2:-0.341352 3:0.750233 4:-0.0473784 
2048 1:0.893142 2:0.731011 3:0.670602 4:0.0411346 
2048 1:0.796912 2:-0.35054 3:0.76905 4:0.0225521 
2048 1:0.826575 2:0.318286 3:0.729823 4:0.321939 
2048 1:0.914721 2:0.269211 3:0.686562 4:-0.0297954 
2048 1:0.793184 2:0.143182 3:0.689929 4:0.434199 
2048 1:0.675519 2:0.660179 3:0.622889 4:0.164071 
2048 1:0.826229 2:-0.541831 3:0.719445 4:-0.00788226 
2048 1:0.897604 2:0.0548698 3:0.720278 4:0.0024758 
2048 1:0.820422 2:-0.240726 3:0.652668 4:-0.129742 
2048 1:0.847243 2:0.42073 3:0.707156 4:0.0363233 
2048 1:0.704841 2:-0.296577 3:0.770949 4:0.0632243 
2048 1:0.827304 2:0.341583 3:0.609213 4:-0.200475 
2048 1:0.92685 2:0.827801 3:0.602695 4:-0.137304 
2048 1:0.791656 2:0.191012 3:0.656058 4:-0.199829 
2048 1:0.911444 2:-0.293693 3:0.777821 4:0.165607 
2048 1:0.833083 2:-0.321993 3:0.707885 4:0.200724 
2048 1:0.857676 2:-0.378385 3:0.71439 4:0.344146 
2048 1:0.841894 2:-0.203492 3:0.748369 4:0.126657 
2048 1:0.890109 2:-0.445765 3:0.761524 4:-0.00907659 
2048 1:0.861099 2:-0.439849 3:0.748057 4:0.0139013 
2048 1:0.7721 2:-0.165816 3:0.70135 4:0.123891 
2048 1:0.93691 2:0.630404 3:0.662508 4:-0.328998 
2048 1:0.833202 2:0.334909 3:0.621457 4:-0.227165 
2048 1:0.873487 2:0.0454492 3:0.666414 4:0.0178905 
2048 1:0.838462 2:0.496184 3:0.742604 4:-0.0942569 
2048 1:0.826874 2:-0.0897996 3:0.820832 4:0.613434 
2048 1:0.843509 2:0.20465 3:0.710757 4:-0.0391745 
2048 1:0.862558 2:0.348485 3:0.73398 4:0.040838 
2048 1:0.915839 2:0.56255 3:0.687689 4:0.221318 
2048 1:0.587773 2:0.24343 3:0.689675 4:-0.0502765 
2048 1:0.88216 2:-0.214386 3:0.745686 4:-0.00112821 
2048 1:0.87517 2:-0.316153 3:0.727181 4:-0.295999 
2048 1:0.849861 2:0.579307 3:0.720628 4:-0.0205401 
2048 1:0.853361 2:-0.235803 3:0.683369 4:-0.059925 
2048 1:0.806783 2:-0.624607 3:0.670694 4:-0.127744 
2048 1:0.832451 2:-0.297339 3:0.765294 4:-0.0671075 
2048 1:0.641976 2:0.410981 3:0.791309 4:0.152763 
2048 1:0.891303 2:0.399668 3:0.659976 4:-0.445195 
2048 1:0.754788 2:0.194603 3:0.705432 4:-0.227502 
2048 1:0.819805 2:0.30301 3:0.725783 4:0.267249 
2048 1:0.890359 2:0.481611 3:0.676707 4:-0.116261 
2048 1:0.921647 2:0.593694 3:0.6597 4:-0.315947 
2048 1:0.906086 2:0.375094 3:0.659812 4:-0.122897 
2048 1:0.916315 2:0.445429 3:0.664981 4:-0.223825 
2048 1:0.808009 2:-0.0674418 3:0.721797 4:-0.0144183 
2048 1:0.862826 2:-0.227864 3:0.689889 4:-0.258719 
2048 1:0.830331 2:0.367005 3:0.72148 4:-0.21056 
2048 1:0.950751 2:0.42827 3:0.713018 4:0.247043 
2048 1:0.849319 2:-0.223053 3:0.676565 4:-0.366582 
2048 1:0.903845 2:0.656775 3:0.680692 4:0.065923 
2048 1:0.749123 2:0.246665 3:0.699458 4:-0.0141149 
2048 1:0.806263 2:-0.446439 3:0.714414 4:-0.123727 
2048 1:0.760976 2:0.180998 3:0.706813 4:0.11281 
2048 1:0.909543 2:-0.26339 3:0.777841 4:0.107526 
2048 1:0.853718 2:0.578933 3:0.641925 4:-0.266694 
2048 1:0.892942 2:-0.0513595 3:0.757082 4:0.0436082 
2048 1:0.761033 2:0.298986 3:0.82526 4:0.117679 
2048 1:0.879837 2:-0.2699 3:0.712007 4:-0.0809226 
2048 1:0.867292 2:-0.416383 3:0.748955 4:0.176201 
2048 1:0.8651 2:0.110143 3:0.70468 4:0.0572343 
2048 1:0.880494 2:0.257323 3:0.772401 4:-0.0255006 
2048 1:0.958907 2:0.497163 3:0.786194 4:0.120608 
975.0503497203332 1:0.963825 2:0.755519 3:0.615839 4:-0.508598 
2048 1:0.939846 2:0.686352 3:0.639404 4:-0.233199 
2048 1:0.834414 2:0.514181 3:0.62859 4:0.0186853 
2048 1:0.97084 2:0.682867 3:0.651437 4:0.120034 
2048 1:0.942239 2:0.606056 3:0.68322 4:-0.167754 
2048 1:0.729413 2:-0.463125 3:0.809503 4:0.151823 
2048 1:0.899105 2:0.150232 3:0.718958 4:0.0261865 
2048 1:0.887679 2:0.30418 3:0.639137 4:-0.24669 
2048 1:0.822442 2:-0.420577 3:0.670923 4:-0.108329 
2048 1:0.903005 2:0.461971 3:0.748632 4:0.0967476 
2048 1:0.912827 2:-0.0384035 3:0.769021 4:0.105654 
2048 1:0.877291 2:0.108987 3:0.669735 4:0.154016 
2048 1:0.899211 2:0.473113 3:0.72779 4:0.438982 
2048 1:0.870695 2:-0.12542 3:0.701397 4:0.0463959 
2048 1:0.847255 2:-0.116164 3:0.788948 4:0.202692 
2048 1:0.948095 2:0.676003 3:0.717984 4:0.16425 
2048 1:0.914992 2:-0.12498 3:0.784349 4:-0.105268 
2048 1:0.920873 2:0.450891 3:0.793792 4:0.0815077 
2048 1:0.898839 2:-0.0172729 3:0.765922 4:-0.0713143 
2048 1:0.835949 2:0.272636 3:0.610757 4:-0.211739 
2048 1:0.867374 2:0.0697688 3:0.653226 4:-0.324077 
2048 1:0.913888 2:-0.00912949 3:0.750524 4:-0.0891417 
2048 1:0.780678 2:0.148231 3:0.61938 4:0.135235 
2048 1:0.753497 2:-0.322592 3:0.680638 4:-0.250295 
2048 1:0.848975 2:-0.545535 3:0.689122 4:-0.0169758 
2048 1:0.836927 2:0.442436 3:0.781954 4:0.227654 
2048 1:0.908043 2:-0.232689 3:0.761289 4:0.286987 
2048 1:0.909849 2:0.634305 3:0.753682 4:-0.184869 
2048 1:0.914019 2:0.613765 3:0.622128 4:-0.0824136 
2048 1:0.877131 2:0.0923019 3:0.710188 4:0.0137753 
2048 1:0.91563 2:0.201157 3:0.732583 4:-0.221894 
2048 1:0.919338 2:0.408233 3:0.658588 4:-0.0288365 
2048 1:0.936607 2:0.121317 3:0.826019 4:0.374755 
2048 1:0.875406 2:0.506369 3:0.823508 4:0.359349 
2048 1:0.868416 2:0.517123 3:0.852829 4:0.146026 
2048 1:0.917188 2:0.528712 3:0.876808 4:0.23462 
2048 1:0.812285 2:-0.64336 3:0.66794 4:0.0849751 
2048 1:0.826899 2:0.518329 3:0.750006 4:0.051251 
2048 1:0.895687 2:0.643277 3:0.670465 4:-0.133045 
2048 1:0.8694 2:-0.0144575 3:0.738118 4:-0.26612 
2048 1:0.797445 2:-0.18808 3:0.711029 4:-0.00447083 
2048 1:0.84798 2:0.296901 3:0.645606 4:0.100036 
2048 1:0.853334 2:-0.299881 3:0.735132 4:0.177454 
2048 1:0.901416 2:-0.0796443 3:0.782165 4:0.394325 
2048 1:0.901512 2:0.464291 3:0.632857 4:-0.019713 
2048 1:0.879927 2:-0.150539 3:0.724392 4:0.185661 
2048 1:0.92571 2:0.455935 3:0.742798 4:-0.0383318 
2048 1:0.893376 2:-0.287098 3:0.763657 4:-0.330868 
2048 1:0.863287 2:-0.303272 3:0.721076 4:-0.126878 
2048 1:0.855254 2:-0.415529 3:0.746297 4:-0.0277883 
2048 1:0.817528 2:-0.206376 3:0.798186 4:0.123415 
2048 1:0.889733 2:0.195781 3:0.725064 4:0.183208 
2048 1:0.800635 2:-0.00060418 3:0.622583 4:-0.141944 
2048 1:0.911262 2:0.811885 3:0.618714 4:-0.302101 
2048 1:0.82934 2:-0.207349 3:0.727626 4:0.0580376 
2048 1:0.754786 2:-0.241671 3:0.601063 4:-0.28647 
2048 1:0.860495 2:-0.404251 3:0.747575 4:0.207205 
2048 1:0.867529 2:-0.175769 3:0.73416 4:-0.197823 
2048 1:0.889392 2:0.534309 3:0.88452 4:0.0991402 
2048 1:0.928268 2:0.517035 3:0.667859 4:-0.321547 
2048 1:0.876976 2:0.0279728 3:0.709251 4:0.0820721 
2048 1:0.988818 2:0.609639 3:0.772055 4:0.150798 
2048 1:0.657732 2:0.203563 3:0.641116 4:0.112621 
2048 1:0.843663 2:-0.357494 3:0.713579 4:0.197454 
2048 1:0.937217 2:0.325453 3:0.822076 4:-0.00556865 
2048 1:0.52571 2:0.290062 3:0.700878 4:0.29741 
2048 1:0.968946 2:0.500947 3:0.778574 4:0.197138 
2048 1:0.804974 2:-0.314154 3:0.697234 4:0.0433298 
2048 1:0.913211 2:0.750723 3:0.798804 4:0.339501 
2048 1:0.851447 2:-0.15479 3:0.704113 4:-0.0263129 
2048 1:0.878421 2:0.534044 3:0.789858 4:0.315447 
2048 1:0.90641 2:0.315805 3:0.677409 4:-0.103706 
2048 1:0.855461 2:-0.094128 3:0.745856 4:-0.13727 
2048 1:0.758188 2:-0.280184 3:0.635826 4:-0.120509 
2048 1:0.82753 2:-0.772346 3:0.664858 4:-0.117507 
2048 1:0.87064 2:-0.507022 3:0.743698 4:-0.000474964 
2048 1:0.886989 2:0.442806 3:0.662892 4:-0.214953 
2048 1:0.888531 2:0.564857 3:0.667632 4:0.071475 
2048 1:0.863206 2:-0.444828 3:0.701361 4:0.0500522 
2048 1:0.887862 2:0.255539 3:0.665985 4:-0.153283 
2048 1:0.632213 2:-0.410178 3:0.71811 4:-0.06095 
2048 1:0.825103 2:0.176582 3:0.712679 4:0.155381 
2048 1:0.816058 2:-0.441297 3:0.649899 4:-0.0296251 
2048 1:0.733709 2:0.0276786 3:0.729826 4:0.111547 
2048 1:0.869882 2:-0.200019 3:0.700682 4:-0.333321 
2048 1:0.91912 2:0.353926 3:0.679556 4:-0.0279322 
2048 1:0.928184 2:0.686039 3:0.887519 4:0.611374 
2048 1:0.849637 2:-0.153336 3:0.675202 4:0.144537 
2048 1:0.854496 2:0.209688 3:0.850706 4:0.310859 
2048 1:0.871037 2:-0.115659 3:0.779262 4:-0.0399358 
2048 1:0.876013 2:0.0578458 3:0.703505 4:-0.0605188 
2048 1:0.864178 2:-0.13256 3:0.818925 4:0.410054 
2048 1:0.962568 2:0.535169 3:0.740142 4:0.0764708 
2048 1:0.610829 2:-0.268585 3:0.681761 4:0.066331 
2048 1:0.869272 2:0.156984 3:0.649265 4:0.152797 
2048 1:0.91877 2:0.645984 3:0.683779 4:-0.100869 
2048 1:0.893639 2:-0.132906 3:0.727864 4:0.215873 
2048 1:0.867478 2:-0.241385 3:0.693337 4:0.0339374 
2048 1:0.86239 2:-0.0843546 3:0.702948 4:-0.232802 
2048 1:0.852562 2:0.0425566 3:0.675703 4:-0.0020196 
2048 1:0.716555 2:0.0866357 3:0.694563 4:-0.132541 
2048 1:0.97648 2:0.413786 3:0.806216 4:0.242967 
2048 1:0.836795 2:0.0998985 3:0.771335 4:0.10795 
2048 1:0.800874 2:-0.0314414 3:0.765168 4:-0.219385 
2048 1:0.776953 2:0.317543 3:0.658135 4:0.0417021 
2048 1:0.857803 2:0.196365 3:0.617115 4:-0.255548 
2048 1:0.974624 2:0.699531 3:0.660822 4:-0.497119 
2048 1:0.88648 2:0.381843 3:0.672483 4:0.0587275 
2048 1:0.713273 2:-0.0614939 3:0.668999 4:0.000261387 
2048 1:0.842016 2:0.330616 3:0.713629 4:-0.0355084 
2048 1:0.995966 2:0.637751 3:0.821707 4:0.288653 
2048 1:0.95213 2:0.291869 3:0.778325 4:0.0087111 
2048 1:0.9269 2:0.57632 3:0.64571 4:-0.0858054 
2048 1:0.898574 2:0.0547425 3:0.812281 4:0.0267378 
2048 1:0.936811 2:0.602587 3:0.739002 4:0.272231 
2048 1:0.774445 2:-0.0628358 3:0.756405 4:0.199939 
2048 1:0.954232 2:0.543283 3:0.803888 4:0.137909 
2048 1:0.870713 2:0.309208 3:0.675853 4:0.152031 
2048 1:0.859298 2:-0.362409 3:0.719606 4:-0.0518251 
2048 1:0.641976 2:0.480776 3:0.861557 4:0.679384 
2048 1:0.945194 2:0.439767 3:0.703954 4:-0.383856 
2048 1:0.84387 2:0.252432 3:0.637951 4:-0.587519 
2048 1:0.840488 2:0.252498 3:0.651618 4:0.325697 
2048 1:0.852525 2:0.247062 3:0.759744 4:0.305211 
2048 1:0.712854 2:0.435109 3:0.680372 4:-0.0905465 
2048 1:0.870498 2:0.0176673 3:0.760752 4:0.23525 
2048 1:0.835537 2:-0.132881 3:0.707854 4:0.27564 
2048 1:0.928683 2:0.500217 3:0.716025 4:0.627352 
2048 1:0.883327 2:-0.153891 3:0.76725 4:0.15935 
2048 1:0.915661 2:0.313325 3:0.74022 4:0.147219 
2048 1:0.879191 2:-0.23604 3:0.762239 4:-0.183962 
2048 1:0.76626 2:0.162641 3:0.569365 4:-0.246947 
2048 1:0.882066 2:0.125769 3:0.755629 4:0.174225 
2048 1:0.829808 2:-0.176672 3:0.743978 4:0.115725 
2048 1:0.623358 2:0.291631 3:0.766474 4:0.256938 
2048 1:0.738041 2:0.203214 3:0.682416 4:-0.101781 
2048 1:0.896202 2:-0.220801 3:0.738734 4:-0.0418013 
251.1973305834335 1:0.954685 2:0.833482 3:0.615463 4:-0.259912 
2048 1:0.641976 2:0.433625 3:0.774777 4:0.116548 
2048 1:0.956978 2:0.665843 3:0.901268 4:0.30833 
2048 1:0.808367 2:-0.270064 3:0.76149 4:0.147633 
2048 1:0.804327 2:-0.14625 3:0.648691 4:-0.149615 
2048 1:0.806567 2:0.542111 3:0.632032 4:0.018839 
2048 1:0.898733 2:0.0936939 3:0.701624 4:-0.108524 
2048 1:0.755654 2:-0.526494 3:0.62097 4:-0.232151 
2048 1:0.641976 2:0.640228 3:0.64642 4:-0.333308 
2048 1:0.902512 2:0.0510799 3:0.779746 4:-0.0397987 
2048 1:0.850796 2:-0.281971 3:0.742703 4:0.100068 
2048 1:0.641976 2:0.309304 3:0.797312 4:0.0794428 
2048 1:0.852204 2:-0.327185 3:0.763178 4:0.195516 
2048 1:0.834741 2:0.119203 3:0.713448 4:0.280163 
2048 1:0.855228 2:-0.0977844 3:0.751468 4:-0.0469602 
2048 1:0.763387 2:0.290074 3:0.745675 4:-0.258627 
2048 1:0.848567 2:-0.301121 3:0.682635 4:-0.194236 
2048 1:0.703889 2:0.114322 3:0.715236 4:0.0183252 
2048 1:0.882364 2:0.224222 3:0.794115 4:0.377015 
2048 1:0.818791 2:0.587321 3:0.907102 4:0.400759 
2048 1:0.801685 2:0.474286 3:0.87845 4:-0.0349186 
2048 1:0.641976 2:0.170718 3:0.715153 4:0.0270658 
2048 1:0.772086 2:0.249082 3:0.588019 4:-0.332097 
2048 1:0.86674 2:-0.132253 3:0.739153 4:0.220461 
2048 1:0.812141 2:-0.187483 3:0.668172 4:-0.103946 
2048 1:0.641976 2:0.286754 3:0.795826 4:0.215919 
2048 1:0.736935 2:0.298099 3:0.633539 4:-0.0713621 
2048 1:0.797809 2:0.0404655 3:0.682715 4:0.152546 
2048 1:0.225099 2:0.537189 3:0.782432 4:0.266511 
2048 1:0.900915 2:0.191803 3:0.686874 4:0.0910304 
2048 1:0.768949 2:-0.149214 3:0.635737 4:-0.0360651 
2048 1:0.774004 2:-0.0400439 3:0.582834 4:-0.47082 
2048 1:0.851707 2:0.672755 3:0.793493 4:0.302625 
2048 1:0.852491 2:-0.240492 3:0.78287 4:0.140548 
2048 1:0.927625 2:0.41508 3:0.700703 4:0.266877 
2048 1:0.906032 2:-0.165659 3:0.764513 4:-0.0756922 
2048 1:0.849161 2:0.325543 3:0.613691 4:-0.218761 
2048 1:0.951695 2:0.508978 3:0.821114 4:-0.0212545 
2048 1:0.957744 2:0.649104 3:0.685376 4:-0.0159365 
2048 1:0.641976 2:0.173373 3:0.805763 4:0.395 
2048 1:0.642993 2:0.369584 3:0.660882 4:-0.151705 
2048 1:0.872355 2:-0.188249 3:0.684674 4:0.232238 
2048 1:0.928094 2:0.242009 3:0.763061 4:0.128052 
2048 1:0.857376 2:-0.327968 3:0.690249 4:0.0665512 
2048 1:0.858417 2:0.0272403 3:0.682801 4:-0.134221 
2048 1:0.899545 2:-0.0926754 3:0.841857 4:0.496786 
2048 1:0.941272 2:0.879237 3:0.610642 4:-0.0999596 
2048 1:0.862259 2:0.180339 3:0.729556 4:0.316066 
2048 1:0.915274 2:0.301964 3:0.716709 4:0.252742 
2048 1:0.903815 2:0.431302 3:0.670251 4:0.24292 
2048 1:0.910407 2:0.219862 3:0.708816 4:0.120448 
2048 1:0.608491 2:0.543655 3:0.702141 4:-0.229891 
2048 1:0.77689 2:-0.154241 3:0.704896 4:0.0704864 
2048 1:0.878992 2:-0.415529 3:0.786223 4:0.229526 
2048 1:0.941903 2:0.0387249 3:0.781901 4:0.29842 
2048 1:0.78841 2:-0.200754 3:0.62589 4:-0.0904375 
2048 1:0.837653 2:-0.169524 3:0.771941 4:0.160283 
2048 1:0.923486 2:0.759263 3:0.720174 4:0.22032 
2048 1:0.777328 2:0.274278 3:0.734251 4:0.00451685 
2048 1:0.808822 2:0.119474 3:0.593981 4:-0.423153 
2048 1:0.90485 2:0.58355 3:0.870575 4:0.118743 
2048 1:0.829155 2:0.260258 3:0.813934 4:0.287006 
2048 1:0.853732 2:-0.289676 3:0.707989 4:-0.0771707 
2048 1:0.977667 2:0.700443 3:0.700073 4:-0.100819 
2048 1:0.913874 2:0.82567 3:0.785416 4:0.384634 
2048 1:0.865399 2:-0.293378 3:0.764797 4:-0.151796 
2048 1:0.7944 2:0.203644 3:0.71182 4:0.416505 
2048 1:0.807245 2:0.162161 3:0.693607 4:-0.0184356 
2048 1:0.923435 2:0.244368 3:0.726025 4:-0.340564 
2048 1:0.864665 2:-0.0892069 3:0.706214 4:-0.0675293 
2048 1:0.824917 2:0.383022 3:0.704147 4:0.654594 
2048 1:0.9039 2:0.658689 3:0.67442 4:-0.204114 
2048 1:0.748694 2:-0.633952 3:0.738197 4:0.150773 
2048 1:0.864039 2:-0.280259 3:0.739866 4:-0.0339628 
2048 1:0.912349 2:0.660075 3:0.840051 4:0.0981669 
2048 1:0.864812 2:0.0448294 3:0.70741 4:0.134621 
2048 1:0.850309 2:0.256117 3:0.687502 4:-0.0568688 
1419.359800721221 1:0.825874 2:-0.653695 3:0.653414 4:-0.30436 
2048 1:0.859193 2:0.0215241 3:0.702632 4:-0.235637 
2048 1:0.73387 2:0.0258232 3:0.723494 4:-0.00870976 
2048 1:0.893717 2:-0.000681399 3:0.74811 4:0.390284 
2048 1:0.833803 2:-0.175566 3:0.778893 4:0.128033 
2048 1:0.91192 2:0.500452 3:0.649865 4:-0.207866 
2048 1:0.988898 2:0.701111 3:0.696326 4:-0.033932 
2048 1:0.975333 2:0.539921 3:0.692334 4:-0.14904 
2048 1:0.91116 2:0.69321 3:0.612895 4:-0.106912 
2048 1:0.845814 2:-0.183019 3:0.688918 4:0.116582 
2048 1:0.874759 2:-0.252185 3:0.741781 4:-0.0743759 
2048 1:0.87862 2:0.81168 3:0.703438 4:0.0351969 
2048 1:0.903465 2:-0.0171017 3:0.687494 4:0.599659 
2048 1:0.864658 2:0.106742 3:0.740413 4:0.119882 
2048 1:0.887 2:-0.309558 3:0.724523 4:-0.0337099 
2048 1:0.778943 2:0.352888 3:0.79248 4:0.306542 
2048 1:0.816049 2:-0.0330317 3:0.795778 4:0.226693 
2048 1:0.7996 2:0.141068 3:0.768126 4:0.21506 
2048 1:0.907503 2:-0.415846 3:0.77457 4:0.239015 
2048 1:0.916294 2:0.686039 3:0.917326 4:0.311239 
2048 1:0.8138 2:0.269246 3:0.689009 4:0.0228733 
2048 1:0.916058 2:0.636818 3:0.884351 4:0.208441 
2048 1:0.796641 2:0.154137 3:0.714379 4:0.195136 
2048 1:0.831703 2:-0.493981 3:0.746185 4:-0.225996 
2048 1:0.858262 2:0.208845 3:0.696375 4:-0.191999 
2048 1:0.917353 2:0.346319 3:0.729659 4:-0.0134049 
2048 1:0.946214 2:0.285502 3:0.723985 4:0.302372 
2048 1:0.865329 2:0.151117 3:0.813601 4:0.691247 
2048 1:0.874287 2:0.346373 3:0.778612 4:0.296882 
2048 1:0.849311 2:-0.362357 3:0.703718 4:-0.137898 
2048 1:0.843162 2:0.460723 3:0.606082 4:-0.243364 
2048 1:0.897546 2:-0.218241 3:0.786861 4:0.145806 
2048 1:0.85391 2:-0.0424481 3:0.670185 4:-0.0719885 
2048 1:0.853921 2:-0.345655 3:0.681364 4:0.252771 
2048 1:0.607311 2:0.19217 3:0.750315 4:0.0282364 
2048 1:0.862284 2:0.399173 3:0.61195 4:0.118696 
2048 1:0.902286 2:0.543321 3:0.688181 4:-0.195231 
2048 1:0.844709 2:0.0354338 3:0.656487 4:-0.124581 
2048 1:0.977693 2:0.52501 3:0.815582 4:-0.143952 
2048 1:0.863636 2:0.0121139 3:0.673839 4:-0.0485147 
2048 1:0.835018 2:-0.216325 3:0.671945 4:-0.246861 
2048 1:0.871971 2:-0.25955 3:0.699373 4:0.317401 
2048 1:0.872975 2:0.100447 3:0.728607 4:0.554344 
2048 1:0.925531 2:0.329059 3:0.686834 4:0.00287749 
2048 1:0.818996 2:-0.498935 3:0.765439 4:0.149094 
2048 1:0.852389 2:0.207376 3:0.63365 4:0.292533 
2048 1:0.885272 2:-0.172878 3:0.778883 4:0.206591 
2048 1:0.824705 2:-0.213532 3:0.722719 4:-0.11372 
2048 1:0.868779 2:0.00431483 3:0.757956 4:0.154715 
2048 1:0.882807 2:0.447554 3:0.644136 4:0.144268 
2048 1:0.737518 2:-0.243132 3:0.629843 4:-0.176045 
2048 1:0.841221 2:0.231952 3:0.811516 4:0.544494 
2048 1:0.807855 2:0.535438 3:0.650648 4:-0.273827 
2048 1:0.841489 2:-0.530317 3:0.67919 4:-0.402095 
2048 1:0.83398 2:0.515986 3:0.685367 4:0.105384 
2048 1:0.844376 2:-0.320895 3:0.718981 4:0.0449022 
2048 1:0.946075 2:0.570468 3:0.754333 4:0.034012 
2048 1:0.86642 2:0.42506 3:0.693259 4:-0.0379958 
2048 1:0.86388 2:0.27916 3:0.650211 4:0.0348234 
2048 1:0.890772 2:-0.259786 3:0.728854 4:-0.0266659 
2048 1:0.905663 2:0.713923 3:0.606596 4:-0.0659078 
2048 1:0.777328 2:-0.456258 3:0.68086 4:-0.168515 
2048 1:0.891181 2:0.425997 3:0.709507 4:-0.0652331 
2048 1:0.778676 2:-0.0174565 3:0.604961 4:-0.635163 
2048 1:0.977993 2:0.615161 3:0.679677 4:-0.174948 
2048 1:0.896534 2:0.500423 3:0.721445 4:0.190767 
2048 1:0.827347 2:-0.273996 3:0.792663 4:0.232265 
2048 1:0.970013 2:0.60689 3:0.71204 4:-0.189576 
2048 1:0.937258 2:0.551005 3:0.643588 4:-0.411733 
2048 1:0.929742 2:-0.0685416 3:0.789616 4:0.190535 
2048 1:0.9178 2:0.15392 3:0.763636 4:-0.0134674 
2048 1:0.835068 2:-0.303659 3:0.663467 4:-0.254089 
2048 1:0.911281 2:0.465869 3:0.678478 4:0.364528 
2048 1:0.85486 2:0.073302 3:0.676509 4:-0.324726 
2048 1:0.93505 2:0.802405 3:0.592616 4:-0.48548 
2048 1:0.911175 2:0.472059 3:0.845655 4:0.380088 
2048 1:0.881868 2:0.305157 3:0.636276 4:0.169442 
2048 1:0.942889 2:0.396454 3:0.685507 4:-0.166653 
2048 1:0.824502 2:-0.674807 3:0.67974 4:-0.122064 
2048 1:0.866474 2:0.394699 3:0.736751 4:-0.208084 
2048 1:0.865004 2:-0.634378 3:0.701259 4:0.146145 
2048 1:0.641976 2:0.668932 3:0.716001 4:-0.231424 
2048 1:0.816919 2:0.214215 3:0.630196 4:-0.122207 
2048 1:0.91037 2:0.38989 3:0.721771 4:0.26746 
2048 1:0.855529 2:-0.199191 3:0.745851 4:0.30406 
2048 1:0.95986 2:0.853183 3:0.657107 4:-0.233182 
2048 1:0.90682 2:0.685707 3:0.862703 4:0.111805 
2048 1:0.835369 2:-0.0632031 3:0.798201 4:0.119212 
2048 1:0.828381 2:-0.0368717 3:0.638649 4:-0.464167 
2048 1:0.254332 2:0.328389 3:0.752765 4:0.408966 
2048 1:0.965923 2:0.865819 3:0.624708 4:0.0645491 
2048 1:0.896183 2:-0.00671277 3:0.698587 4:0.416986 
2048 1:0.838152 2:-0.121826 3:0.689073 4:-0.404611 
2048 1:0.943313 2:0.644197 3:0.694966 4:0.0649646 
2048 1:0.892836 2:0.32405 3:0.688084 4:0.139306 
2048 1:0.742411 2:0.0532148 3:0.56371 4:-0.303969 
2048 1:0.974054 2:0.650846 3:0.667498 4:0.0805117 
2048 1:0.858645 2:-0.0463257 3:0.763833 4:-0.126397 
2048 1:0.903554 2:-0.0178677 3:0.766346 4:0.108262 
2048 1:0.823728 2:0.537922 3:0.708201 4:0.33841 
2048 1:0.85015 2:-0.32664 3:0.76673 4:0.467498 
2048 1:0.810503 2:-0.208999 3:0.669029 4:-0.32385 
2048 1:0.889604 2:0.553437 3:0.666846 4:-0.362043 
2048 1:0.927059 2:0.468294 3:0.710566 4:0.380172 
2048 1:0.922974 2:0.779173 3:0.61172 4:-0.183958 
2048 1:0.641976 2:0.307198 3:0.78509 4:0.283582 
2048 1:0.952523 2:0.868635 3:0.611925 4:0.0330889 
2048 1:0.674542 2:0.587776 3:0.671165 4:0.240826 
2048 1:0.859223 2:0.00492631 3:0.760019 4:0.179153 
2048 1:0.743253 2:0.00644146 3:0.681526 4:0.382667 
2048 1:0.86815 2:-0.325941 3:0.768483 4:-0.0948417 
2048 1:0.948286 2:0.816249 3:0.658019 4:0.178598 
2048 1:0.945025 2:0.462981 3:0.706197 4:0.0289612 
2048 1:0.946345 2:0.893729 3:0.887747 4:0.393177 
2048 1:0.958633 2:0.674903 3:0.71255 4:0.106354 
2048 1:0.908192 2:-0.125199 3:0.747029 4:0.159112 
2048 1:0.863602 2:-0.048325 3:0.752773 4:0.4224 
2048 1:0.940491 2:0.476786 3:0.66959 4:-0.0239099 
2048 1:0.883452 2:-0.227901 3:0.715875 4:-0.0374904 
2048 1:0.82946 2:-0.165693 3:0.660176 4:-0.159675 
2048 1:0.850799 2:-0.397314 3:0.690344 4:0.094797 
2048 1:0.938007 2:0.307263 3:0.759459 4:0.195854 
2048 1:0.641976 2:0.476732 3:0.625365 4:-0.0798967 
2048 1:0.945784 2:0.74975 3:0.713103 4:-0.0801688 
2048 1:0.937493 2:0.837641 3:0.662024 4:-0.203921 
2048 1:0.866182 2:0.674757 3:0.938067 4:0.512296 
2048 1:0.914581 2:0.618623 3:0.895982 4:0.0629454 
2048 1:0.873479 2:-0.342508 3:0.75934 4:0.0716074 
2048 1:0.793828 2:0.294238 3:0.627862 4:0.170024 
2048 1:0.831891 2:-0.196843 3:0.646162 4:0.00118585 
2048 1:0.870549 2:0.080525 3:0.718341 4:-0.277755 
2048 1:0.919219 2:-0.241408 3:0.784026 4:-0.0144625 
2048 1:0.811457 2:0.413528 3:0.604008 4:-0.219904 
2048 1:0.899399 2:0.509883 3:0.664845 4:-0.252052 
2048 1:0.928088 2:0.0442033 3:0.734474 4:0.420646 
2048 1:0.987019 2:0.714353 3:0.672322 4:-0.208637 
2048 1:0.89618 2:0.44592 3:0.721838 4:0.198193 
2048 1:0.809337 2:-0.867974 3:0.781287 4:0.250996 
2048 1:0.854957 2:-0.0430784 3:0.684548 4:-0.0515311 
2048 1:0.835948 2:-0.463162 3:0.681425 4:-0.389477 
2048 1:0.827814 2:0.254635 3:0.727893 4:0.168822 
2048 1:0.795433 2:-0.526041 3:0.656394 4:-0.0512586 
2048 1:0.920622 2:0.429983 3:0.694747 4:-0.0779812 
2048 1:0.900574 2:0.162067 3:0.723564 4:0.0974558 
2048 1:0.899814 2:0.697186 3:0.871347 4:0.051305 
2048 1:0.83748 2:-0.217992 3:0.760804 4:0.00210405 
2048 1:0.929862 2:0.65582 3:0.740692 4:0.42479 
2048 1:0.801915 2:-0.407248 3:0.699371 4:-0.0392031 
2048 1:0.871544 2:-0.0459188 3:0.737497 4:0.170469 
2048 1:0.90545 2:-0.208455 3:0.784257 4:0.170747 
2048 1:0.90064 2:0.118721 3:0.69824 4:-0.041972 
2048 1:0.831471 2:-0.385437 3:0.772572 4:0.115085 
2048 1:0.833486 2:0.0725507 3:0.773719 4:0.40272 
2048 1:0.748598 2:0.115981 3:0.656449 4:-0.77141 
2048 1:0.964296 2:0.621034 3:0.709419 4:0.0450251 
2048 1:0.746629 2:0.262835 3:0.792373 4:0.381174 
2048 1:0.896924 2:-0.4361 3:0.752322 4:0.0406606 
2048 1:0.641976 2:-0.0318796 3:0.667174 4:-0.120749 
2048 1:0.90938 2:0.248132 3:0.683675 4:-0.190928 
2048 1:0.817487 2:0.284264 3:0.732357 4:-0.0306336 
2048 1:0.938624 2:0.555665 3:0.761078 4:-0.280229 
2048 1:0.8227 2:-0.36311 3:0.742956 4:0.332402 
2048 1:0.89627 2:-0.25661 3:0.79039 4:0.157608 
2048 1:0.814485 2:0.679674 3:0.721088 4:-0.185323 
2048 1:0.839328 2:-0.19044 3:0.68243 4:0.285229 
2048 1:0.935094 2:0.112656 3:0.751005 4:0.112507 
2048 1:0.867273 2:0.457185 3:0.663291 4:-0.00433991 
2048 1:0.860493 2:-0.0741869 3:0.67273 4:-0.146831 
2048 1:0.641976 2:0.416485 3:0.669413 4:-0.0964069 
2048 1:0.876722 2:-0.269818 3:0.764099 4:0.0316041 
2048 1:0.768824 2:0.0891944 3:0.65115 4:0.0892111 
2048 1:0.831358 2:-0.293967 3:0.684666 4:-0.27835 
2048 1:0.916378 2:0.149095 3:0.730378 4:0.310955 
2048 1:0.700709 2:0.132541 3:0.802986 4:0.0400775 
2048 1:0.791152 2:0.746455 3:0.821005 4:0.663951 
2048 1:0.557375 2:0.0194099 3:0.646954 4:0.277385 
2048 1:0.883044 2:0.662502 3:0.663396 4:-0.016596 
2048 1:0.670682 2:0.176785 3:0.689003 4:0.161359 
2048 1:0.825174 2:-0.305301 3:0.798116 4:-0.109479 
2048 1:0.878809 2:-0.0366004 3:0.700243 4:-0.393087 
2048 1:0.888569 2:0.417885 3:0.714173 4:-0.207259 
2048 1:0.889709 2:-0.199664 3:0.724669 4:0.0653305 
2048 1:0.930073 2:0.317779 3:0.699918 4:-0.120341 
2048 1:0.849499 2:0.382732 3:0.705533 4:0.0702439 
2048 1:0.57828 2:0.193454 3:0.735335 4:0.247208 
2048 1:0.641976 2:0.0352251 3:0.632778 4:-0.371319 
2048 1:0.865236 2:-0.082875 3:0.710439 4:0.0590492 
2048 1:0.875871 2:0.0131532 3:0.747235 4:-0.0458173 
2048 1:0.915009 2:0.555355 3:0.616013 4:-0.397395 
2048 1:0.939131 2:0.483694 3:0.735799 4:-0.082095 
2048 1:0.919011 2:0.198245 3:0.76162 4:0.339862 
2048 1:0.770559 2:0.0955576 3:0.733038 4:0.201712 
2048 1:0.844517 2:0.277242 3:0.701178 4:-0.0938454 
2048 1:0.776103 2:0.149815 3:0.769971 4:0.00800647 
2048 1:0.830488 2:-0.535952 3:0.671214 4:-0.221761 
2048 1:0.842958 2:-0.257676 3:0.720202 4:-0.0120479 
2048 1:0.837674 2:0.277797 3:0.680273 4:-0.245811 
2048 1:0.84867 2:0.328982 3:0.6733 4:-0.0231329 
2048 1:0.849639 2:0.47045 3:0.726697 4:0.213114 
2048 1:0.9608 2:0.210492 3:0.828979 4:0.317083 
2048 1:0.758169 2:0.180606 3:0.621071 4:-0.0263589 
2048 1:1 2:0.485783 3:0.829903 4:0.069573 
2048 1:0.962765 2:0.326513 3:0.784352 4:0.0100399 
2048 1:0.628343 2:0.238852 3:0.708517 4:0.224625 
2048 1:0.599819 2:-0.172895 3:0.684943 4:0.0289022 
2048 1:0.862569 2:-0.426227 3:0.762876 4:0.236389 
2048 1:0.86822 2:-0.231783 3:0.828514 4:0.0863931 
2048 1:0.9736 2:0.591626 3:0.679412 4:-0.19267 
2048 1:0.797754 2:-0.0833466 3:0.61812 4:-0.328577 
2048 1:0.87872 2:-0.189851 3:0.743193 4:0.0924242 
2048 1:0.821491 2:-0.350876 3:0.747603 4:0.216017 
2048 1:0.938002 2:0.683197 3:0.643808 4:-0.467451 
2048 1:0.874691 2:0.287654 3:0.68929 4:0.023502 
2048 1:0.922887 2:0.370237 3:0.673666 4:-0.0137337 
2048 1:0.941185 2:0.178131 3:0.766743 4:0.282293 
2048 1:0.758313 2:0.0700255 3:0.751471 4:0.00989426 
2048 1:0.887343 2:0.269816 3:0.767955 4:0.293934 
2048 1:0.870544 2:-0.607114 3:0.70477 4:0.191057 
2048 1:0.965005 2:0.876017 3:0.918288 4:0.543869 
2048 1:0.815456 2:-0.241446 3:0.650152 4:-0.272548 
2048 1:0.859932 2:-0.624335 3:0.695814 4:-0.216596 
2048 1:0.849057 2:0.22961 3:0.725225 4:-0.0837675 
2048 1:0.970632 2:0.876116 3:0.945061 4:0.391933 
2048 1:0.807726 2:0.027426 3:0.716073 4:0.287968 
2048 1:0.893705 2:0.362912 3:0.716204 4:0.278548 
2048 1:0.928351 2:0.84225 3:0.63565 4:-0.115855 
2048 1:0.939944 2:0.382624 3:0.722302 4:0.276961 
2048 1:0.885497 2:0.313376 3:0.773277 4:-0.0657371 
2048 1:0.736044 2:-0.415934 3:0.672394 4:-0.02932 
2048 1:0.876543 2:0.499223 3:0.595894 4:-0.174836 
2048 1:0.858898 2:0.0730537 3:0.72223 4:-0.212546 
2048 1:0.641976 2:0.47472 3:0.77355 4:-0.128239 
2048 1:0.95061 2:0.612867 3:0.664114 4:-0.128595 
2048 1:0.886231 2:0.0438234 3:0.770413 4:0.364315 
2048 1:0.845461 2:0.151436 3:0.680468 4:-0.505305 
2048 1:0.827336 2:-0.357486 3:0.777277 4:0.233876 
2048 1:0.909729 2:-0.00204628 3:0.786281 4:0.216562 
2048 1:0.873427 2:0.250812 3:0.663691 4:0.0199632 
2048 1:0.884503 2:0.158323 3:0.74899 4:-0.109466 
2048 1:0.912932 2:0.0836159 3:0.740907 4:-0.0371432 
2048 1:0.877345 2:-0.293998 3:0.725655 4:0.0773352 
2048 1:0.845514 2:-0.548695 3:0.68466 4:-0.143339 
2048 1:0.641976 2:-0.109951 3:0.736207 4:0.000193471 
2048 1:0.917301 2:0.774393 3:0.6118 4:-0.2008 
2048 1:0.801694 2:-0.184396 3:0.834395 4:0.194772 
2048 1:0.899507 2:0.198729 3:0.67868 4:0.0468052 
2048 1:0.870713 2:0.4571 3:0.599634 4:-0.29912 
2048 1:0.878538 2:0.595727 3:0.849985 4:0.0912276 
2048 1:0.91917 2:0.376406 3:0.707788 4:-0.0495696 
2048 1:0.80101 2:0.29511 3:0.68396 4:0.055472 
2048 1:0.770095 2:-0.257346 3:0.706298 4:0.0890059 
2048 1:0.885169 2:0.042878 3:0.696934 4:0.0100712 
2048 1:0.851883 2:0.329775 3:0.668798 4:-0.0270515 
2048 1:0.888929 2:0.0421601 3:0.769802 4:0.173469 
2048 1:0.796133 2:-0.610152 3:0.656155 4:0.0418536 
2048 1:0.685657 2:0.383268 3:0.724796 4:0.0633377 
2048 1:0.887359 2:-0.140352 3:0.764115 4:0.367782 
2048 1:0.908635 2:0.789708 3:0.602061 4:-0.243139 
2048 1:0.641976 2:-0.0652317 3:0.676422 4:-0.18266 
2048 1:0.891985 2:-0.13656 3:0.728749 4:0.0772597 
2048 1:0.961279 2:0.420402 3:0.73313 4:-0.255717 
2048 1:0.579839 2:0.421838 3:0.704337 4:0.256395 
2048 1:0.922589 2:0.63533 3:0.844477 4:0.331985 
2048 1:0.832187 2:0.499634 3:0.627261 4:-0.221054 
2048 1:0.882528 2:0.26555 3:0.66273 4:-0.0551222 
2048 1:0.859629 2:0.36028 3:0.696845 4:-0.273432 
2048 1:0.874797 2:-0.0820172 3:0.72457 4:-0.415173 
2048 1:0.795612 2:-0.299668 3:0.674775 4:-0.0216173 
2048 1:0.84555 2:0.471493 3:0.689411 4:-0.166821 
2048 1:0.872486 2:-0.118915 3:0.710236 4:-0.0670061 
2048 1:0.779945 2:-0.293236 3:0.64024 4:-0.0888862 
2048 1:0.884975 2:-0.528963 3:0.735398 4:0.0307216 
2048 1:0.89812 2:0.583149 3:0.701917 4:0.0542294 
2048 1:0.929898 2:0.112594 3:0.74424 4:0.139802 
2048 1:0.620199 2:-0.286637 3:0.684082 4:-0.000863693 
2048 1:0.880756 2:0.0461483 3:0.801812 4:0.329296 
2048 1:0.760963 2:0.257595 3:0.760579 4:-0.00330821 
2048 1:0.842892 2:-0.29193 3:0.700492 4:-0.00528269 
2048 1:0.832711 2:-0.176954 3:0.733127 4:-0.141208 
2048 1:0.572666 2:0.211339 3:0.755534 4:0.208944 
2048 1:0.633358 2:0.303379 3:0.710949 4:0.0254792 
2048 1:0.960829 2:0.37365 3:0.76691 4:-0.0290246 
2048 1:0.888875 2:-0.443968 3:0.740857 4:0.115114 
2048 1:0.901735 2:0.382941 3:0.645687 4:-0.578457 
2048 1:0.958968 2:0.390481 3:0.783603 4:0.337346 
2048 1:0.671231 2:0.0283506 3:0.736485 4:0.170865 
2048 1:0.881552 2:-0.391957 3:0.698601 4:0.468483 
2048 1:0.952655 2:0.656479 3:0.647051 4:0.21024 
2048 1:0.853593 2:-0.109357 3:0.777021 4:0.465619 
2048 1:0.897548 2:-0.0601645 3:0.732881 4:-0.329584 
2048 1:0.7426 2:0.190657 3:0.795269 4:0.124385 
2048 1:0.889857 2:0.539316 3:0.829358 4:0.0779825 
2048 1:0.847296 2:-0.283578 3:0.718971 4:-0.0887642 
2048 1:0.622623 2:-0.308212 3:0.691176 4:-0.0860458 
2048 1:0.859584 2:-0.164916 3:0.703582 4:0.09188 
2048 1:0.864833 2:-0.201764 3:0.708175 4:-0.0150165 
2048 1:0.695977 2:0.114445 3:0.761771 4:0.197476 
2048 1:0.829557 2:-0.537588 3:0.75887 4:0.273361 
2048 1:0.843065 2:0.401054 3:0.822006 4:0.128522 
2048 1:0.857184 2:-0.534942 3:0.755006 4:0.23969 
2048 1:0.884064 2:0.639735 3:0.850528 4:0.154925 
2048 1:0.870838 2:0.169111 3:0.697749 4:-0.201918 
2048 1:0.823141 2:-0.253446 3:0.707955 4:-0.372824 
2048 1:0.819918 2:-0.370135 3:0.663514 4:0.120406 
2048 1:0.829491 2:-0.164497 3:0.66557 4:-0.182863 
2048 1:0.881476 2:-0.0376794 3:0.765456 4:-0.060731 
2048 1:0.876514 2:0.0168513 3:0.751669 4:0.0152002 
2048 1:0.924517 2:0.13837 3:0.763029 4:0.127387 
2048 1:0.919079 2:0.793268 3:0.624991 4:-0.238759 
2048 1:0.895259 2:0.670524 3:0.876003 4:0.22691 
2048 1:0.914815 2:0.281472 3:0.705166 4:-0.198976 
2048 1:0.84011 2:-0.20066 3:0.705324 4:-0.340537 
2048 1:0.947886 2:0.368349 3:0.774184 4:0.131066 
2048 1:0.848998 2:0.0733813 3:0.746082 4:0.0766401 
2048 1:0.799057 2:0.493019 3:0.661657 4:0.271835 
2048 1:0.870128 2:-0.228333 3:0.704169 4:-0.127431 
2048 1:0.936156 2:0.43974 3:0.694016 4:0.00446681 
2048 1:0.941511 2:0.244368 3:0.74349 4:0.437767 
2048 1:0.86309 2:0.0210503 3:0.723789 4:-0.192514 
2048 1:0.87077 2:-0.193767 3:0.786507 4:0.157069 
2048 1:0.933324 2:0.783242 3:0.64408 4:-0.0708317 
2048 1:0.825815 2:-0.320091 3:0.668919 4:0.10881 
2048 1:0.862238 2:-0.231764 3:0.738516 4:0.0285984 
2048 1:0.963173 2:0.502009 3:0.731783 4:0.170898 
2048 1:0.763284 2:0.214446 3:0.638184 4:0.104538 
2048 1:0.786228 2:-0.351073 3:0.684289 4:0.327003 
2048 1:0.937358 2:0.796265 3:0.608201 4:-0.35186 
2048 1:0.914074 2:0.782645 3:0.673745 4:0.2148 
2048 1:0.90488 2:-0.28671 3:0.768997 4:0.226057 
2048 1:0.817478 2:0.30561 3:0.60523 4:-0.0237544 
2048 1:0.87333 2:0.0505185 3:0.659947 4:-0.0750876 
2048 1:0.879791 2:0.459637 3:0.638233 4:-0.0344293 
2048 1:0.971358 2:0.565466 3:0.714311 4:0.109349 
2048 1:0.864595 2:-0.0825682 3:0.767401 4:-0.0599089 
2048 1:0.862539 2:0.533483 3:0.790093 4:-0.108917 
2048 1:0.87412 2:0.0654571 3:0.72789 4:0.219087 
2048 1:0.976253 2:0.606859 3:0.758433 4:-0.136589 
2048 1:0.886369 2:-0.024665 3:0.741914 4:0.197192 
2048 1:0.907428 2:-0.324174 3:0.815573 4:-0.0624316 
2048 1:0.849141 2:0.0124561 3:0.712338 4:-0.0351871 
2048 1:0.828254 2:0.820488 3:0.759518 4:-0.066095 
2048 1:0.884411 2:0.414054 3:0.790847 4:0.298777 
2048 1:0.930676 2:0.335971 3:0.788559 4:0.0801771 
2048 1:0.811872 2:-0.396938 3:0.76635 4:0.0214154 
2048 1:0.83106 2:-0.206875 3:0.746159 4:0.24218 
2048 1:0.890738 2:-0.0746773 3:0.775002 4:0.209556 
2048 1:0.982799 2:0.324681 3:0.797732 4:0.148946 
2048 1:0.851923 2:0.535975 3:0.774521 4:0.00826071 
2048 1:0.862901 2:-0.25162 3:0.72232 4:0.164398 
2048 1:0.835726 2:-0.279994 3:0.655483 4:-0.165188 
2048 1:0.957763 2:0.397925 3:0.761468 4:0.107896 
2048 1:0.813978 2:-0.558794 3:0.717633 4:0.174272 
2048 1:0.958749 2:0.637811 3:0.700454 4:-0.00945906 
2048 1:0.874389 2:-0.149314 3:0.709667 4:0.263218 
2048 1:0.8651 2:-0.288672 3:0.771236 4:0.310182 
2048 1:0.845176 2:-0.156245 3:0.755114 4:-0.104187 
2048 1:0.867135 2:-0.0693701 3:0.719016 4:0.21583 
2048 1:0.641976 2:0.0901669 3:0.657875 4:0.0687366 
2048 1:0.987278 2:0.438432 3:0.791735 4:0.18889 
2048 1:0.903137 2:0.81023 3:0.720345 4:0.0837171 
2048 1:0.919339 2:0.666334 3:0.641796 4:-0.387457 
2048 1:0.924693 2:0.861329 3:0.618539 4:-0.23173 
2048 1:0.83555 2:0.341992 3:0.730086 4:0.208687 
2048 1:0.896611 2:0.230124 3:0.812317 4:0.485712 
2048 1:0.92608 2:0.00469466 3:0.758866 4:0.148682 
2048 1:0.813255 2:-0.0463779 3:0.704185 4:-0.00176715 
2048 1:0.895557 2:-0.191452 3:0.734497 4:0.120827 
2048 1:0.977878 2:0.68467 3:0.674571 4:-0.105082 
2048 1:0.842114 2:-0.101155 3:0.758838 4:0.0155545 
354.2112061400003 1:0.963239 2:0.590282 3:0.645069 4:0.589614 
2048 1:0.912361 2:0.438782 3:0.669689 4:-0.0255569 
2048 1:0.970573 2:0.313177 3:0.792111 4:0.163182 
2048 1:0.868971 2:0.235888 3:0.730373 4:0.434783 
2048 1:0.803175 2:0.295745 3:0.721504 4:-0.0938552 
2048 1:0.979334 2:0.681777 3:0.682624 4:-0.101086 
2048 1:0.93214 2:0.67185 3:0.658095 4:-0.204611 
2048 1:0.836868 2:-0.608097 3:0.737332 4:-0.0329624 
2048 1:0.948079 2:0.595706 3:0.668755 4:0.520657 
2048 1:0.90948 2:-0.439842 3:0.770602 4:-0.212382 
2048 1:0.928108 2:0.474709 3:0.781086 4:0.130123 
2048 1:0.882318 2:0.609434 3:0.673627 4:-0.0511178 
2048 1:0.863168 2:0.0516204 3:0.651142 4:-0.142547 
2048 1:0.989722 2:0.800741 3:0.646859 4:-0.202718 
2048 1:0.892388 2:0.330666 3:0.671569 4:0.0257271 
2048 1:0.858052 2:0.367307 3:0.74365 4:-0.0954441 
2048 1:0.905157 2:0.0253996 3:0.749534 4:-0.114708 
2048 1:0.867517 2:-0.258204 3:0.698149 4:-0.0697906 
2048 1:0.979971 2:0.800741 3:0.639167 4:-0.216395 
2048 1:0.920574 2:0.222118 3:0.762764 4:0.0835255 
2048 1:0.874108 2:-0.120015 3:0.686639 4:0.00193918 
2048 1:0.906387 2:-0.305071 3:0.80787 4:0.0760766 
2048 1:0.853465 2:-0.503007 3:0.714138 4:0.32433 
2048 1:0.936568 2:0.410756 3:0.676172 4:0.223406 
2048 1:0.849229 2:-0.356422 3:0.698834 4:0.157059 
2048 1:0.877089 2:-0.0340146 3:0.732679 4:0.135345 
2048 1:0.857799 2:-0.569364 3:0.73971 4:-0.0845896 
2048 1:0.785552 2:0.488108 3:0.737166 4:-0.0478168 
2048 1:0.840778 2:-0.114777 3:0.78437 4:0.157673 
2048 1:0.883715 2:0.141567 3:0.677558 4:-0.425727 
2048 1:0.837579 2:-0.0486569 3:0.688132 4:0.258163 
2048 1:0.826928 2:-0.233019 3:0.795363 4:0.0699662 
2048 1:0.860312 2:-0.125174 3:0.704641 4:0.150269 
2048 1:0.848543 2:-0.467009 3:0.683282 4:0.0373564 
2048 1:0.909714 2:-0.236583 3:0.77024 4:0.0781782 
2048 1:0.94342 2:0.620625 3:0.746482 4:0.0661768 
2048 1:0.641976 2:-0.00238855 3:0.649505 4:-0.338987 
2048 1:0.955737 2:0.138875 3:0.797216 4:0.289091 
2048 1:0.866457 2:0.600214 3:0.639725 4:0.140541 
2048 1:0.887384 2:0.461301 3:0.721661 4:0.0290657 
2048 1:0.847392 2:-0.00280594 3:0.747965 4:0.0805627 
2048 1:0.84984 2:-0.271655 3:0.719396 4:-0.22353 
2048 1:0.841454 2:0.0943784 3:0.6424 4:-0.399052 
2048 1:0.882372 2:0.159187 3:0.68263 4:-0.0750952 
2048 1:0.625127 2:0.0574431 3:0.738935 4:-0.00397978 
2048 1:0.84472 2:-0.115695 3:0.749163 4:-0.160453 
2048 1:0.918607 2:0.178093 3:0.716542 4:0.0246963 
2048 1:0.860821 2:0.384654 3:0.625047 4:-0.119728 
2048 1:0.832399 2:0.00469257 3:0.76892 4:0.215785 
2048 1:0.891953 2:0.560639 3:0.64663 4:-0.218285 
2048 1:0.953001 2:0.860629 3:0.66576 4:0.144947 
2048 1:0.983715 2:0.934591 3:0.762434 4:0.307973 
2048 1:0.821295 2:-0.366702 3:0.705625 4:-0.192324 
2048 1:0.89757 2:0.411151 3:0.631212 4:-0.044135 
2048 1:0.700728 2:0.519761 3:0.587081 4:0.058555 
2048 1:0.879808 2:-0.0592379 3:0.737626 4:0.366868 
2048 1:0.901784 2:0.784135 3:0.711303 4:-0.0786416 
2048 1:0.866327 2:0.571529 3:0.913463 4:0.349657 
2048 1:0.82996 2:-0.495949 3:0.802176 4:-0.0154861 
2048 1:0.942999 2:0.43231 3:0.869659 4:0.245268 
2048 1:0.847414 2:-0.155804 3:0.789675 4:-0.170576 
2048 1:0.90848 2:0.699748 3:0.713101 4:0.151226 
2048 1:0.879193 2:0.18565 3:0.72191 4:-0.0672349 
2048 1:0.552469 2:0.286547 3:0.770904 4:0.696273 
2048 1:0.664226 2:0.351442 3:0.718476 4:0.490672 
2048 1:0.827446 2:0.376181 3:0.691759 4:-0.196721 
2048 1:0.891325 2:-0.247924 3:0.788354 4:0.486009 
2048 1:0.94937 2:0.537922 3:0.841834 4:0.00751587 
2048 1:0.525687 2:-0.088562 3:0.700108 4:-0.06565 
2048 1:0.964754 2:0.63314 3:0.685946 4:-0.248924 
2048 1:0.462963 2:0.360072 3:0.75918 4:0.611986 
2048 1:0.864935 2:-0.365375 3:0.703738 4:-0.235598 
2048 1:0.869625 2:-0.225816 3:0.779992 4:0.128019 
2048 1:0.90343 2:-0.252985 3:0.743313 4:0.257914 
2048 1:0.978606 2:0.740801 3:0.683545 4:-0.215831 
2048 1:0.641976 2:0.298982 3:0.615016 4:-0.142807 
2048 1:0.782426 2:-0.490103 3:0.736748 4:-0.193174 
2048 1:0.973348 2:0.749679 3:0.704507 4:-0.0266158 
2048 1:0.813948 2:0.282783 3:0.792981 4:0.462235 
2048 1:0.914499 2:0.286894 3:0.73267 4:0.317104 
2048 1:0.924651 2:0.215221 3:0.706566 4:-0.102712 
2048 1:0.916661 2:0.766379 3:0.665762 4:-0.0738857 
2048 1:0.875416 2:-0.0452885 3:0.753825 4:0.244253 
2048 1:0.855945 2:0.414392 3:0.699944 4:-0.116615 
2048 1:0.942043 2:0.71822 3:0.632627 4:-0.283576 
2048 1:0.864039 2:0.260565 3:0.657138 4:0.304344 
2048 1:0.831337 2:-0.412572 3:0.682536 4:-0.0350933 
2048 1:0.872569 2:0.176612 3:0.669331 4:0.156345 
2048 1:0.842213 2:-0.297573 3:0.803294 4:0.137288 
2048 1:0.846593 2:0.601633 3:0.651228 4:-0.0667854 
2048 1:0.944182 2:0.470033 3:0.771507 4:0.0081919 
2048 1:0.869181 2:-0.498405 3:0.735277 4:0.456762 
2048 1:0.869162 2:-0.0759295 3:0.749052 4:0.0361951 
2048 1:0.930208 2:0.460942 3:0.670093 4:-0.0578915 
2048 1:0.641976 2:0.668932 3:0.785769 4:-0.118534 
2048 1:0.872428 2:-0.451905 3:0.797238 4:0.166016 
2048 1:0.91068 2:0.395638 3:0.673123 4:-0.166544 
2048 1:0.823245 2:0.121574 3:0.698223 4:-0.0216053 
2048 1:0.892304 2:0.514181 3:0.612413 4:0.0249541 
2048 1:0.895021 2:0.549751 3:0.720883 4:0.362095 
2048 1:0.900513 2:0.320684 3:0.66749 4:0.0694819 
2048 1:0.892837 2:-0.322546 3:0.833606 4:0.23739 
2048 1:0.641976 2:0.0924709 3:0.729158 4:-0.109607 
2048 1:0.859589 2:-0.0285238 3:0.729233 4:0.190765 
2048 1:0.879723 2:0.067567 3:0.698638 4:-0.14232 
2048 1:0.990516 2:0.40212 3:0.786834 4:0.100662 
2048 1:0.839763 2:-0.217212 3:0.776345 4:0.263351 
2048 1:0.866156 2:0.575966 3:0.678083 4:0.2097 
2048 1:0.958461 2:0.94465 3:0.655604 4:0.0682536 
2048 1:0.761274 2:0.113551 3:0.705075 4:0.298452 
2048 1:0.914223 2:0.632758 3:0.680298 4:-0.0913745 
2048 1:0.892342 2:-0.130619 3:0.745277 4:-0.14779 
2048 1:0.872011 2:0.127614 3:0.678099 4:-0.493357 
2048 1:0.892487 2:0.152876 3:0.716548 4:0.0398112 
2048 1:0.96336 2:0.45984 3:0.802387 4:0.0238858 
2048 1:0.800582 2:-0.171012 3:0.631251 4:-0.0499615 
2048 1:0.883011 2:0.0537574 3:0.752666 4:0.311603 
2048 1:0.860839 2:-0.350328 3:0.756762 4:0.174433 
2048 1:0.773055 2:-0.20724 3:0.728073 4:0.0457802 
2048 1:0.7918 2:0.219501 3:0.574651 4:-0.307315 
2048 1:0.8355 2:0.575314 3:0.855661 4:-0.0143539 
2048 1:0.935311 2:0.401521 3:0.740432 4:-0.075874 
2048 1:0.912383 2:0.737677 3:0.594941 4:-0.412622 
2048 1:0.876266 2:-0.0639816 3:0.726275 4:-0.0842791 
2048 1:0.846587 2:-0.366114 3:0.712199 4:0.0297002 
2048 1:0.848155 2:-0.146465 3:0.725139 4:-0.115865 
2048 1:0.925313 2:0.895507 3:0.728976 4:0.485434 
2048 1:0.863623 2:-0.161074 3:0.786069 4:-0.176025 
2048 1:0.953968 2:0.956207 3:0.632639 4:-0.234527 
2048 1:0.869971 2:-0.0774572 3:0.779691 4:0.454134 
2048 1:0.867571 2:0.330666 3:0.613043 4:-0.185444 
2048 1:0.79353 2:-0.08362 3:0.789359 4:-0.109081 
2048 1:0.85049 2:0.00123654 3:0.754699 4:0.332403 
2048 1:0.811866 2:-0.573941 3:0.682051 4:0.00231897 
2048 1:0.641976 2:0.426114 3:0.759122 4:-0.0731775 
2048 1:0.963618 2:0.41877 3:0.736028 4:-0.0450867 
2048 1:0.7399 2:-0.41137 3:0.648613 4:-0.0590979 
2048 1:0.899727 2:0.000798269 3:0.747907 4:-0.0232402 
2048 1:0.902442 2:0.18282 3:0.739181 4:-0.463921 
2048 1:0.887936 2:-0.314296 3:0.740976 4:-0.0896127 
2048 1:0.88315 2:-0.113057 3:0.719859 4:-0.179192 
2048 1:0.956355 2:0.728974 3:0.681677 4:-0.177122 
2048 1:0.86177 2:0.654803 3:0.713492 4:0.0664243 
2048 1:0.835699 2:-0.0620845 3:0.840885 4:0.223684 
2048 1:0.820884 2:-0.399342 3:0.748458 4:0.284794 
2048 1:0.947415 2:0.663614 3:0.663417 4:-0.316964 
2048 1:0.853069 2:-0.317815 3:0.737805 4:-0.157539 
2048 1:0.817711 2:-0.0581589 3:0.7662 4:0.319805 
2048 1:0.892076 2:-0.370492 3:0.748681 4:0.149419 
2048 1:0.794652 2:0.556093 3:0.662041 4:0.254683 
2048 1:0.641976 2:0.313115 3:0.818957 4:0.665984 
2048 1:0.933853 2:0.252649 3:0.815495 4:0.718833 
2048 1:0.894501 2:0.163681 3:0.68306 4:-0.370188 
2048 1:0.940882 2:0.719416 3:0.639959 4:-0.310116 
2048 1:0.851287 2:-0.0804416 3:0.68157 4:-0.275354 
2048 1:0.865264 2:-0.355781 3:0.719728 4:-0.331741 
2048 1:0.794152 2:0.0882469 3:0.716478 4:-0.068427 
2048 1:0.75094 2:0.0945161 3:0.719928 4:0.348085 
2048 1:0.874208 2:-0.175773 3:0.674404 4:0.351776 
2048 1:0.871026 2:0.379911 3:0.654459 4:0.121737 
2048 1:0.789127 2:0.36334 3:0.67408 4:-0.204732 
2048 1:0.641976 2:0.384771 3:0.70743 4:-0.265339 
2048 1:0.929508 2:0.82659 3:0.595083 4:-0.372404 
2048 1:0.717652 2:0.0654341 3:0.706317 4:-0.171995 
2048 1:0.928311 2:0.198341 3:0.756232 4:0.0600778 
2048 1:0.92443 2:0.512175 3:0.677178 4:0.057396 
2048 1:0.858853 2:-0.132422 3:0.69226 4:-0.139588 
2048 1:0.926327 2:0.59258 3:0.660473 4:0.136656 
2048 1:0.885025 2:-0.160435 3:0.834126 4:0.141698 
2048 1:0.722902 2:0.222498 3:0.753473 4:0.0688733 
2048 1:0.869538 2:-0.2485 3:0.804771 4:0.0858455 
2048 1:0.802785 2:0.209118 3:0.633586 4:-0.0184141 
2048 1:0.966578 2:0.637711 3:0.754686 4:0.0278696 
2048 1:0.933357 2:0.78531 3:0.615158 4:-0.361359 
2048 1:0.839413 2:-0.130456 3:0.811127 4:0.315674 
2048 1:0.792328 2:0.0735483 3:0.711151 4:-0.116144 
2048 1:0.855486 2:0.322525 3:0.614683 4:0.0408983 
2048 1:0.892079 2:-0.381382 3:0.744154 4:-0.072384 
2048 1:0.878857 2:0.0559383 3:0.670073 4:0.103868 
2048 1:0.834612 2:-0.51749 3:0.706117 4:0.207107 
2048 1:0.856035 2:0.368589 3:0.655117 4:0.184287 
2048 1:0.662438 2:-0.395688 3:0.655825 4:-0.0248599 
2048 1:0.871265 2:0.327381 3:0.621931 4:-0.0917073 
2048 1:0.866194 2:0.395296 3:0.649368 4:0.138689 
2048 1:0.798974 2:-0.211066 3:0.646033 4:-0.059421 
2048 1:0.904821 2:0.254375 3:0.775554 4:-0.249034 
2048 1:0.847253 2:0.377045 3:0.762382 4:-0.0879872 
2048 1:0.864947 2:-0.237188 3:0.698183 4:-0.239957 
2048 1:0.897707 2:0.331388 3:0.706247 4:-0.101333 
2048 1:0.874395 2:0.0794795 3:0.724358 4:0.204061 
2048 1:0.940231 2:0.454979 3:0.670154 4:-0.122709 
2048 1:0.970121 2:0.838983 3:0.800745 4:-0.185778 
2048 1:0.911547 2:-0.163384 3:0.754532 4:0.0850766 
2048 1:0.896943 2:0.644491 3:0.673746 4:-0.440316 
2048 1:0.916758 2:0.128121 3:0.83467 4:0.639327 
2048 1:0.885441 2:0.106775 3:0.737718 4:0.21797 
2048 1:0.859411 2:-0.235765 3:0.766795 4:-0.161294 
2048 1:0.941672 2:0.665593 3:0.630763 4:0.110294 
2048 1:0.865025 2:-0.442075 3:0.757528 4:-0.0117338 
2048 1:0.908232 2:0.226927 3:0.745517 4:0.284294 
2048 1:0.876886 2:0.605227 3:0.734217 4:0.383248 
2048 1:0.779737 2:-0.0048804 3:0.686856 4:-0.013732 
2048 1:0.847951 2:-0.0993016 3:0.701113 4:0.0695744 
2048 1:0.695842 2:0.22643 3:0.652749 4:0.0216004 
2048 1:0.920104 2:0.651155 3:0.61938 4:0.384743 
2048 1:0.906928 2:-0.0427194 3:0.735548 4:0.109215 
2048 1:0.867274 2:0.357989 3:0.624677 4:-0.0476671 
2048 1:0.932584 2:0.384456 3:0.710366 4:-0.320707 
2048 1:0.879748 2:-0.102328 3:0.703948 4:-0.226408 
2048 1:0.892441 2:0.442447 3:0.620145 4:-0.318499 
2048 1:0.809179 2:0.345642 3:0.694798 4:-0.190806 
2048 1:0.805192 2:-0.30758 3:0.65264 4:-0.206025 
2048 1:0.814588 2:-0.235421 3:0.775488 4:0.0298731 
2048 1:0.859353 2:0.439375 3:0.719201 4:-0.124484 
2048 1:0.825655 2:-0.240592 3:0.646537 4:-0.141884 
2048 1:0.85867 2:-0.282687 3:0.814106 4:-0.105799 
2048 1:0.799938 2:0.0664922 3:0.729481 4:0.0103884 
2048 1:0.886808 2:0.0724109 3:0.726535 4:0.0377585 
2048 1:0.991394 2:0.491752 3:0.813631 4:0.163724 
2048 1:0.782714 2:-0.0745813 3:0.681783 4:0.0342944 
2048 1:0.94164 2:0.404351 3:0.722815 4:0.05078 
2048 1:0.939163 2:0.840378 3:0.61893 4:-0.204053 
2048 1:0.873738 2:-0.0505832 3:0.819785 4:0.0834034 
2048 1:0.961788 2:0.519607 3:0.74134 4:0.207035 
2048 1:0.84175 2:0.368363 3:0.717875 4:0.0382143 
2048 1:0.786426 2:-0.675416 3:0.667219 4:-0.115353 
2048 1:0.877141 2:-0.0680449 3:0.709699 4:-0.249059 
2048 1:0.786085 2:-0.623519 3:0.664442 4:0.058329 
2048 1:0.93945 2:0.678292 3:0.648877 4:0.0690735 
2048 1:0.645001 2:0.490523 3:0.625251 4:-0.061723 
2048 1:0.851114 2:0.330491 3:0.741664 4:0.100557 
2048 1:0.906286 2:0.582727 3:0.691022 4:-0.315563 
2048 1:0.975893 2:0.423839 3:0.821975 4:0.0122454 
2048 1:0.871191 2:-0.323973 3:0.716008 4:0.165307 
2048 1:0.819599 2:-0.475523 3:0.656885 4:-0.191553 
2048 1:0.970008 2:0.424979 3:0.77184 4:0.0254403 
2048 1:0.856328 2:0.0622515 3:0.696793 4:-0.199048 
2048 1:0.899815 2:-0.236345 3:0.770945 4:-0.0178105 
2048 1:0.985563 2:0.963439 3:0.757597 4:-0.0811491 
2048 1:0.822613 2:0.251674 3:0.709963 4:0.00621876 
2048 1:0.811628 2:-0.363432 3:0.711066 4:0.327371 
2048 1:0.875787 2:0.364312 3:0.700857 4:0.074689 
2048 1:0.841015 2:-0.378385 3:0.793356 4:-0.0695905 
585.2104886673 1:0.869702 2:-0.228794 3:0.700419 4:-0.345372 
2048 1:0.641976 2:0.0936772 3:0.678968 4:0.18567 
2048 1:0.113671 2:0.569335 3:0.774645 4:0.116883 
2048 1:0.957894 2:0.537922 3:0.788523 4:0.160687 
2048 1:0.891814 2:0.241828 3:0.677306 4:0.250911 
2048 1:0.932733 2:0.78531 3:0.620774 4:0.0468615 
2048 1:0.858686 2:0.0901481 3:0.73118 4:-0.104354 
2048 1:0.858074 2:0.0530416 3:0.735261 4:-0.348205 
2048 1:0.8875 2:-0.22676 3:0.764687 4:0.443492 
2048 1:0.749383 2:-0.242249 3:0.616016 4:-0.412238 
2048 1:0.641976 2:0.194629 3:0.734592 4:0.058597 
2048 1:0.881392 2:-0.0794544 3:0.767888 4:0.0718782 
2048 1:0.849335 2:-0.19423 3:0.747357 4:-0.162525 
2048 1:0.857847 2:-0.177501 3:0.719371 4:-0.0429447 
2048 1:0.906098 2:0.529152 3:0.669596 4:-0.275454 
2048 1:0.915077 2:0.654025 3:0.738879 4:0.429584 
2048 1:0.84305 2:0.118134 3:0.664818 4:-0.0742132 
2048 1:0.914229 2:0.100861 3:0.77867 4:0.205335 
2048 1:0.654109 2:0.532454 3:0.598515 4:0.0165004 
834.4019660372597 1:0.932947 2:0.0370741 3:0.796599 4:-0.394611 
2048 1:0.848649 2:-0.238893 3:0.691469 4:0.0350048 
2048 1:0.857045 2:-0.0111747 3:0.798783 4:0.305367 
2048 1:0.866272 2:0.0601812 3:0.680187 4:0.171489 
2048 1:0.672075 2:-0.229999 3:0.620786 4:-0.172308 
2048 1:0.771059 2:0.0729618 3:0.836851 4:-0.151819 
2048 1:0.87371 2:0.240062 3:0.74515 4:0.17563 
2048 1:0.685162 2:0.201764 3:0.635109 4:0.311835 
2048 1:0.870341 2:0.298527 3:0.649986 4:0.0642443 
2048 1:-0.037845 2:0.430937 3:0.824924 4:0.282439 
2048 1:0.883702 2:0.680229 3:0.68659 4:-0.263903 
2048 1:0.87236 2:-0.17528 3:0.786143 4:-0.175137 
2048 1:0.641976 2:0.29169 3:0.802556 4:0.14949 
2048 1:0.889946 2:-0.160613 3:0.732229 4:0.11233 
2048 1:0.614941 2:0.317612 3:0.617947 4:0.0885779 
2048 1:0.903215 2:-0.406146 3:0.746041 4:0.0825094 
2048 1:0.886443 2:-0.0534235 3:0.769984 4:0.0183373 
2048 1:0.828748 2:-0.0448377 3:0.735832 4:-0.153017 
2048 1:0.878576 2:0.457623 3:0.852092 4:0.037288 
2048 1:0.800213 2:-0.175823 3:0.618441 4:-0.254921 
2048 1:0.713626 2:-0.125418 3:0.740931 4:0.199467 
2048 1:0.891108 2:-0.206506 3:0.733558 4:-0.178285 
2048 1:0.799769 2:0.301496 3:0.727583 4:0.032201 
2048 1:0.928544 2:0.151839 3:0.797351 4:0.017537 
2048 1:0.873369 2:0.310222 3:0.633144 4:0.204218 
2048 1:0.989562 2:0.575966 3:0.794387 4:-0.0110341 
2048 1:0.853073 2:0.451713 3:0.639428 4:-0.0247477 
2048 1:0.907917 2:0.516973 3:0.650888 4:-0.0841338 
2048 1:0.867162 2:-0.414342 3:0.763535 4:-0.0339374 
2048 1:0.92013 2:0.57256 3:0.868675 4:0.180934 
2048 1:0.914827 2:0.276712 3:0.730072 4:-0.107017 
2048 1:0.928395 2:0.29017 3:0.729528 4:-0.0740765 
2048 1:0.836723 2:-0.0967117 3:0.808544 4:0.167995 
2048 1:0.892386 2:0.015021 3:0.795987 4:0.0425658 
2048 1:0.927256 2:0.859755 3:0.594936 4:-0.393731 
2048 1:0.909595 2:0.695783 3:0.644671 4:-0.193912 
2048 1:0.881194 2:0.301031 3:0.694902 4:-0.068515 
2048 1:0.641976 2:0.418246 3:0.79588 4:0.063378 
2048 1:0.846358 2:-0.135759 3:0.704489 4:-0.150873 
2048 1:0.838795 2:0.425534 3:0.605153 4:-0.268583 
2048 1:0.775314 2:-0.0685207 3:0.59079 4:-0.102221 
2048 1:0.641976 2:0.293109 3:0.719671 4:-0.0181943 
2048 1:0.924874 2:0.487461 3:0.649848 4:0.261353 
2048 1:0.823516 2:-0.214048 3:0.697054 4:-0.128938 
2048 1:0.933768 2:0.467887 3:0.79311 4:0.246283 
2048 1:0.606083 2:-0.109789 3:0.700035 4:0.324924 
2048 1:0.849992 2:-0.278233 3:0.67929 4:-0.382306 
2048 1:0.761086 2:0.180984 3:0.697304 4:-0.0424635 
2048 1:0.869777 2:0.232655 3:0.651506 4:-0.134555 
2048 1:0.641976 2:0.180752 3:0.808802 4:0.270972 
2048 1:0.940163 2:0.823009 3:0.629406 4:-0.0825383 
2048 1:0.641976 2:0.6198 3:0.612997 4:0.141142 
2048 1:0.816884 2:0.383836 3:0.735683 4:0.159338 
2048 1:0.664889 2:-0.00618894 3:0.61031 4:-0.313246 
2048 1:0.641976 2:-0.0658202 3:0.656818 4:-0.28743 
2048 1:0.86845 2:-0.07527 3:0.730805 4:0.247834 
2048 1:0.801331 2:0.167836 3:0.784192 4:-0.0743553 
2048 1:0.780065 2:0.362468 3:0.789467 4:0.601437 
2048 1:0.965127 2:0.406893 3:0.732951 4:-0.077416 
2048 1:0.867618 2:-0.258597 3:0.74257 4:-0.025863 
2048 1:0.837467 2:0.134438 3:0.722622 4:0.0996357 
2048 1:0.858093 2:0.0503828 3:0.650039 4:-0.262682 
2048 1:0.929103 2:0.726069 3:0.857559 4:0.173 
2048 1:0.973189 2:0.717509 3:0.712552 4:0.256326 
2048 1:0.892898 2:-0.365183 3:0.73958 4:0.138346 
2048 1:0.641976 2:0.142596 3:0.66588 4:0.0182912 
2048 1:0.861641 2:0.272425 3:0.682341 4:-0.299687 
2048 1:0.825054 2:0.260548 3:0.723695 4:-0.167373 
2048 1:0.866639 2:-0.0968515 3:0.693301 4:0.031567 
2048 1:0.942902 2:0.660732 3:0.662268 4:-0.0965575 
2048 1:0.835157 2:-0.106715 3:0.710297 4:-0.0162926 
2048 1:0.65857 2:0.370381 3:0.6331 4:-0.332562 
2048 1:0.91698 2:0.521009 3:0.833373 4:0.284259 
2048 1:0.88487 2:0.618337 3:0.817661 4:0.300582 
2048 1:0.926449 2:-0.0349371 3:0.792544 4:-0.0330795 
2048 1:0.88424 2:-0.215753 3:0.753785 4:0.138048 
2048 1:0.853437 2:0.0473045 3:0.710974 4:-0.0149004 
2048 1:0.894353 2:0.0565457 3:0.726047 4:-0.274533 
2048 1:0.876364 2:-0.353817 3:0.782725 4:0.130906 
2048 1:0.84397 2:0.0778871 3:0.753083 4:0.113518 
2048 1:0.846029 2:-0.186333 3:0.692907 4:-0.109128 
2048 1:0.92749 2:0.526327 3:0.799839 4:-0.0523814 
2048 1:0.941071 2:0.581803 3:0.674077 4:0.147179 
2048 1:0.912005 2:0.566639 3:0.667328 4:-0.0405623 
2048 1:0.890875 2:-0.318914 3:0.766552 4:0.00176939 
2048 1:0.955723 2:0.740801 3:0.66826 4:-0.156922 
2048 1:0.890875 2:-0.0690696 3:0.778691 4:-0.118035 
2048 1:0.879577 2:0.0505372 3:0.67183 4:-0.125368 
2048 1:0.983046 2:0.838001 3:0.731137 4:0.103605 
2048 1:0.816341 2:-0.469079 3:0.66052 4:0.222792 
2048 1:0.888702 2:0.0455494 3:0.712838 4:-0.142727 
2048 1:0.852698 2:-0.289776 3:0.682895 4:0.185496 
2048 1:0.80526 2:0.244173 3:0.832282 4:-0.0508462 
2048 1:0.888635 2:-0.366721 3:0.754507 4:0.320587 
2048 1:0.898643 2:0.161053 3:0.742543 4:0.200473 
2048 1:0.886866 2:-0.0728679 3:0.782004 4:-0.0275291 
2048 1:0.892323 2:-0.388012 3:0.736394 4:0.0896181 
2048 1:0.938041 2:0.239634 3:0.740315 4:0.190259 
2048 1:0.912778 2:0.415429 3:0.647116 4:-0.0777055 
2048 1:0.851542 2:0.0909286 3:0.675583 4:-0.289216 
2048 1:0.871611 2:-0.251797 3:0.700921 4:-0.00016979 
2048 1:0.835294 2:0.111331 3:0.748011 4:-0.147037 
2048 1:0.942315 2:0.367351 3:0.71822 4:0.40652 
2048 1:0.725921 2:-0.201751 3:0.618755 4:0.0820425 
2048 1:0.866296 2:-0.306441 3:0.695397 4:-0.0872472 
2048 1:0.813538 2:-0.374228 3:0.734029 4:0.0976717 
2048 1:0.8841 2:-0.289486 3:0.74274 4:-0.34035 
2048 1:0.802164 2:0.093936 3:0.742092 4:0.713158 
2048 1:0.872729 2:0.608942 3:0.788879 4:-0.225046 
2048 1:0.868023 2:0.320576 3:0.750604 4:0.141933 
2048 1:0.816632 2:0.522881 3:0.644153 4:-0.0422106 
2048 1:0.81528 2:0.29994 3:0.746852 4:-0.041392 
2048 1:0.873168 2:-0.0286615 3:0.672039 4:-0.078403 
2048 1:0.845459 2:0.138814 3:0.667626 4:-0.202983 
2048 1:0.944763 2:0.693694 3:0.733206 4:0.171648 
2048 1:0.863674 2:0.549344 3:0.851794 4:0.106313 
2048 1:0.849108 2:-0.24197 3:0.750227 4:0.0324714 
2048 1:0.772214 2:0.487369 3:0.693213 4:-0.0670503 
2048 1:0.876134 2:-0.15383 3:0.725301 4:0.0441792 
2048 1:0.896616 2:-0.274299 3:0.741727 4:0.180006 
2048 1:0.806182 2:0.118431 3:0.629514 4:0.0705191 
2048 1:0.641976 2:0.215154 3:0.757372 4:0.0852831 
2048 1:0.86675 2:0.484522 3:0.638166 4:-0.0887767 
2048 1:0.871111 2:0.253867 3:0.829018 4:0.345094 
2048 1:0.880108 2:-0.0868528 3:0.696582 4:-0.03452 
2048 1:0.846031 2:0.459449 3:0.651521 4:0.0127458 
2048 1:0.906425 2:0.66869 3:0.851015 4:-0.0361321 
2048 1:0.908401 2:-0.0916946 3:0.771827 4:-0.0711561 
2048 1:0.845167 2:-0.241617 3:0.680366 4:-0.136075 
2048 1:0.753398 2:-0.163931 3:0.59778 4:-0.328162 
2048 1:0.792047 2:-0.190116 3:0.665307 4:-0.0449357 
2048 1:0.820229 2:-0.28518 3:0.729462 4:-0.0322457 
2048 1:0.895401 2:0.682341 3:0.685582 4:0.135282 
2048 1:0.872593 2:0.386727 3:0.681844 4:0.14166 
2048 1:0.891779 2:0.434128 3:0.796584 4:0.122987 
2048 1:0.900688 2:0.048709 3:0.773249 4:0.218426 
2048 1:0.82537 2:0.0757834 3:0.628699 4:-0.118375 
2048 1:0.899559 2:0.608524 3:0.707008 4:0.0328677 
2048 1:0.76466 2:0.232839 3:0.65512 4:0.16747 
2048 1:0.937095 2:0.667559 3:0.636 4:-0.387265 
2048 1:0.858504 2:0.640643 3:0.677118 4:-0.190522 
2048 1:0.876421 2:0.0752867 3:0.687603 4:0.00993135 
2048 1:0.861658 2:-0.382726 3:0.697658 4:0.0837979 
2048 1:0.798344 2:-0.0913314 3:0.624138 4:-0.403427 
2048 1:0.857306 2:-0.733693 3:0.723158 4:0.128189 
2048 1:0.95185 2:0.37126 3:0.709457 4:-0.0440421 
478.8684359477243 1:0.849697 2:0.11073 3:0.644128 4:-0.578873 
2048 1:0.889601 2:-0.35801 3:0.749029 4:-0.133821 
2048 1:0.87068 2:-0.248836 3:0.754888 4:0.255139 
2048 1:0.895509 2:0.666198 3:0.905402 4:0.294213 
2048 1:0.882484 2:0.251319 3:0.699369 4:-0.0168002 
2048 1:0.883306 2:0.0135915 3:0.720637 4:0.165723 
2048 1:0.822554 2:0.737602 3:0.720373 4:-0.179094 
2048 1:0.714541 2:-0.259665 3:0.594912 4:-0.436522 
2048 1:0.779311 2:0.35198 3:0.695894 4:-0.261363 
2048 1:0.861054 2:0.497464 3:0.769598 4:0.171849 
2048 1:0.82083 2:-0.0385976 3:0.714088 4:-0.175082 
2048 1:0.743219 2:0.141417 3:0.712751 4:0.0885652 
2048 1:0.907763 2:0.254454 3:0.730296 4:0.0227183 
2048 1:0.887414 2:-0.38047 3:0.776083 4:0.360276 
2048 1:0.862201 2:-0.316324 3:0.733831 4:0.157042 
2048 1:0.897324 2:0.580661 3:0.716357 4:0.0138182 
2048 1:0.883716 2:-0.33574 3:0.776843 4:0.0346393 
2048 1:0.899332 2:-0.112583 3:0.737386 4:-0.156893 
2048 1:0.772363 2:-0.379508 3:0.640351 4:-0.103479 
2048 1:0.910053 2:0.54714 3:0.740731 4:0.262034 
2048 1:0.762599 2:0.0278726 3:0.75668 4:0.391027 
2048 1:0.85005 2:0.125844 3:0.721237 4:-0.332446 
2048 1:0.908545 2:0.0111455 3:0.724367 4:0.0238733 
2048 1:0.891042 2:0.0239783 3:0.749453 4:0.370665 
2048 1:0.958678 2:0.876017 3:0.841039 4:0.306479 
2048 1:0.923649 2:0.541933 3:0.685599 4:-0.138937 
2048 1:0.827391 2:0.376795 3:0.725698 4:-0.0112789 
2048 1:0.827432 2:-0.311268 3:0.712527 4:-0.260411 
2048 1:0.860814 2:-0.0127838 3:0.700272 4:-0.0158159 
2048 1:0.675421 2:-0.103964 3:0.749097 4:0.0604933 
2048 1:0.902073 2:0.0544211 3:0.729006 4:0.160318 
2048 1:0.975979 2:0.705776 3:0.684912 4:0.0734015 
2048 1:0.873628 2:-0.291861 3:0.702675 4:0.0224565 
2048 1:0.841628 2:0.489289 3:0.585638 4:-0.0763557 
2048 1:0.845201 2:-0.115392 3:0.77771 4:0.0575269 
2048 1:0.856643 2:-0.0728804 3:0.738264 4:0.326025 
2048 1:0.771122 2:0.253924 3:0.690941 4:-0.125859 
2048 1:0.925546 2:0.635344 3:0.634818 4:-0.35278 
2048 1:0.926325 2:0.175865 3:0.7384 4:0.209427 
2048 1:0.923415 2:0.61692 3:0.649251 4:-0.279894 
2048 1:0.692653 2:0.399073 3:0.6043 4:-0.192609 
2048 1:0.940033 2:0.268766 3:0.760511 4:0.224831 
2048 1:0.894363 2:0.205982 3:0.698175 4:-0.172541 
2048 1:0.926949 2:0.0140276 3:0.795173 4:0.0987607 
2048 1:0.889264 2:-0.482995 3:0.760708 4:0.0990611 
2048 1:0.894445 2:-0.203909 3:0.728885 4:0.0180477 
2048 1:0.917787 2:0.302104 3:0.748744 4:-0.029496 
2048 1:0.810257 2:0.126057 3:0.767388 4:0.183497 
2048 1:0.891143 2:0.0689381 3:0.723456 4:-0.0195915 
2048 1:0.878016 2:0.422449 3:0.637469 4:-0.242202 
2048 1:0.841778 2:0.208282 3:0.772814 4:0.510508 
2048 1:0.941331 2:0.200462 3:0.74225 4:0.222749 
2048 1:0.88523 2:0.12714 3:0.737013 4:-0.0297252 
2048 1:0.898572 2:0.809841 3:0.650447 4:-0.129354 
2048 1:0.869073 2:0.251805 3:0.657632 4:0.140441 
2048 1:0.925482 2:0.578334 3:0.643554 4:-0.109353 
2048 1:0.849977 2:-0.230687 3:0.811376 4:0.107327 
2048 1:0.923287 2:0.687494 3:0.95522 4:0.182832 
2048 1:0.744943 2:-0.315638 3:0.660945 4:-0.240076 
2048 1:0.882114 2:0.229738 3:0.722784 4:0.0923059 
2048 1:0.943864 2:0.718287 3:0.628291 4:-0.322527 
2048 1:0.923431 2:0.751812 3:0.670578 4:0.0935484 
2048 1:0.736138 2:0.356787 3:0.68615 4:0.153747 
2048 1:0.892297 2:-0.208582 3:0.737794 4:0.296611 
2048 1:0.901732 2:0.0652671 3:0.753277 4:0.160759 
2048 1:0.913868 2:0.711218 3:0.635483 4:0.506448 
2048 1:0.828567 2:-0.4751 3:0.692678 4:-0.0242223 
2048 1:0.864116 2:0.136982 3:0.768995 4:0.327506 
2048 1:0.810514 2:0.371222 3:0.558547 4:-0.48233 
2048 1:0.852914 2:0.352888 3:0.62166 4:0.0113866 
2048 1:0.874444 2:0.158672 3:0.648057 4:-0.370081 
2048 1:0.82224 2:0.644907 3:0.671076 4:-0.364321 
2048 1:0.925725 2:0.678501 3:0.68472 4:-0.113018 
2048 1:0.895511 2:0.395705 3:0.712804 4:0.103339 
2048 1:0.879552 2:-0.480194 3:0.728933 4:-0.0322748 
2048 1:0.842832 2:0.178457 3:0.622058 4:-0.124575 
2048 1:0.963971 2:0.732961 3:0.673966 4:-0.388503 
2048 1:0.920109 2:-0.212566 3:0.794951 4:0.0950039 
2048 1:0.856618 2:-0.280627 3:0.716391 4:-0.224062 
2048 1:0.90132 2:-0.00814235 3:0.741851 4:0.14942 
692.5036065210804 1:0.954816 2:0.784365 3:0.616126 4:-0.358298 
2048 1:0.814849 2:0.316815 3:0.619897 4:-0.178049 
2048 1:0.875052 2:-0.0695809 3:0.754251 4:0.235147 
2048 1:0.918573 2:0.87926 3:0.70036 4:-0.273044 
2048 1:0.930604 2:0.131689 3:0.768211 4:0.27869 
2048 1:0.799288 2:0.204289 3:0.703058 4:-0.032533 
2048 1:0.806252 2:-0.170059 3:0.710005 4:-0.169156 
2048 1:0.940608 2:0.630809 3:0.681045 4:0.02094 
2048 1:0.901657 2:0.472877 3:0.626904 4:0.106756 
2048 1:0.661679 2:0.14547 3:0.679591 4:-0.0926783 
2048 1:0.70636 2:0.274535 3:0.562302 4:-0.401376 
2048 1:0.881631 2:0.809679 3:0.575728 4:-0.426362 
2048 1:0.847189 2:-0.181798 3:0.677295 4:-0.413949 
2048 1:0.869236 2:0.482792 3:0.612777 4:0.119958 
778.883673235685 1:0.803725 2:0.305637 3:0.547163 4:-0.406304 
2048 1:0.561411 2:0.258532 3:0.710408 4:-0.147186 
2048 1:0.825318 2:-0.335589 3:0.748675 4:0.08925 
2048 1:0.847776 2:-0.042757 3:0.674058 4:0.143481 
2048 1:0.95378 2:0.58697 3:0.667791 4:-0.574771 
2048 1:0.698964 2:-0.252448 3:0.585664 4:0.0143986 
2048 1:0.898945 2:0.483287 3:0.66282 4:0.21734 
2048 1:0.951624 2:0.630344 3:0.654636 4:-0.155433 
2048 1:0.820173 2:-0.484456 3:0.763443 4:0.243263 
2048 1:0.918888 2:0.707754 3:0.881775 4:0.179328 
2048 1:0.768158 2:0.204143 3:0.738573 4:0.179217 
2048 1:0.861406 2:0.303978 3:0.770185 4:0.0191688 
2048 1:0.916293 2:0.583518 3:0.638983 4:-0.0272588 
2048 1:0.845269 2:-0.127701 3:0.694767 4:-0.00293021 
2048 1:0.883907 2:-0.226513 3:0.720097 4:-0.113839 
2048 1:0.8131 2:-0.720579 3:0.661227 4:-0.175719 
2048 1:0.923154 2:0.618348 3:0.785948 4:-0.303728 
2048 1:0.936384 2:0.57554 3:0.657584 4:-0.0326411 
2048 1:0.89022 2:-0.213069 3:0.826196 4:0.426528 
2048 1:0.759664 2:0.0105006 3:0.716109 4:-0.0172846 
2048 1:0.852979 2:-0.24375 3:0.690814 4:0.147095 
2048 1:0.875466 2:-0.246381 3:0.738592 4:-0.24993 
2048 1:0.879487 2:0.660002 3:0.834552 4:0.489036 
2048 1:0.943137 2:0.63592 3:0.755413 4:-0.00138691 
2048 1:0.675007 2:0.328214 3:0.683827 4:0.24496 
2048 1:0.901507 2:0.0975527 3:0.771816 4:0.202473 
2048 1:0.854868 2:0.476076 3:0.6799 4:-0.259524 
2048 1:0.859657 2:-0.424726 3:0.698346 4:-0.0821772 
2048 1:0.851999 2:0.0380508 3:0.755606 4:-0.0352997 
2048 1:0.753598 2:0.0216472 3:0.701491 4:-0.08969 
2048 1:0.897064 2:-0.143164 3:0.777073 4:0.186394 
2048 1:0.888179 2:0.244029 3:0.85208 4:0.0862958 
2048 1:0.764291 2:-0.217107 3:0.735288 4:-0.149505 
2048 1:0.910597 2:0.0658953 3:0.804545 4:0.249397 
2048 1:0.923197 2:0.0980473 3:0.804649 4:0.166081 
2048 1:0.913132 2:0.082996 3:0.732113 4:0.107167 
2048 1:0.953642 2:0.260859 3:0.764146 4:0.0379225 
2048 1:0.860852 2:-0.369785 3:0.709948 4:0.146897 
2048 1:0.893346 2:0.264152 3:0.71008 4:0.101191 
2048 1:0.912448 2:-0.449179 3:0.773691 4:0.284844 
2048 1:0.845993 2:0.191813 3:0.708333 4:0.519812 
2048 1:0.939882 2:0.835556 3:0.624244 4:-0.181834 
2048 1:0.85138 2:0.117358 3:0.725749 4:-0.551072 
885.2025823742068 1:0.905153 2:0.546276 3:0.617732 4:0.0940242 
2048 1:0.894115 2:0.0867275 3:0.687843 4:-0.0954972 
2048 1:0.769494 2:0.365788 3:0.70912 4:0.101802 
2048 1:0.723287 2:0.045036 3:0.726872 4:-0.0829176 
2048 1:0.846095 2:-0.504042 3:0.794615 4:0.0886059 
2048 1:0.826472 2:0.377341 3:0.691127 4:-0.211576 
2048 1:0.808178 2:0.454516 3:0.608035 4:-0.31771 
2048 1:0.914303 2:0.634054 3:0.70612 4:-0.117865 
2048 1:0.859316 2:0.172828 3:0.71849 4:0.138749 
2048 1:0.824337 2:0.336255 3:0.622261 4:0.0693648 
2048 1:0.842598 2:0.524225 3:0.806851 4:-0.246506 
2048 1:0.950802 2:0.455716 3:0.778976 4:0.232378 
2048 1:0.753186 2:-0.17503 3:0.734475 4:0.0600782 
2048 1:0.857093 2:0.216721 3:0.72979 4:0.363954 
2048 1:0.839529 2:-0.328425 3:0.699584 4:-0.128309 
2048 1:0.868168 2:0.134943 3:0.835103 4:0.0918147 
2048 1:0.883137 2:-0.440875 3:0.769398 4:0.132969 
2048 1:0.847837 2:0.701416 3:0.875729 4:0.31081 
2048 1:0.880733 2:-0.285809 3:0.774049 4:-0.0489646 
2048 1:0.868764 2:0.104095 3:0.87111 4:0.0288517 
2048 1:0.858417 2:0.374756 3:0.693112 4:-0.256275 
2048 1:0.641976 2:0.429276 3:0.835509 4:0.120122 
2048 1:0.866981 2:0.35841 3:0.648925 4:-0.127895 
2048 1:0.982287 2:0.680467 3:0.699982 4:-0.315042 
2048 1:0.877478 2:-0.141701 3:0.724164 4:0.0197827 
2048 1:0.831567 2:0.644187 3:0.906628 4:0.0554533 
2048 1:0.850133 2:-0.101652 3:0.730611 4:-0.100231 
2048 1:0.911326 2:0.0940946 3:0.741619 4:0.0508466 
2048 1:0.886183 2:-0.133507 3:0.773587 4:-0.0137918 
2048 1:0.876141 2:0.111391 3:0.680707 4:0.0575747 
2048 1:0.87727 2:0.533224 3:0.675172 4:-0.217423 
2048 1:0.832892 2:-0.266807 3:0.683905 4:0.489828 
2048 1:0.843765 2:-0.353821 3:0.698467 4:0.0399122 
2048 1:0.641976 2:0.421838 3:0.7808 4:0.412964 
2048 1:0.80129 2:0.0977155 3:0.740864 4:0.153655 
2048 1:0.790549 2:-0.466078 3:0.698913 4:0.0400547 
2048 1:0.814835 2:-0.277045 3:0.672865 4:0.155916 
2048 1:0.764667 2:0.0482687 3:0.706832 4:0.168118 
2048 1:0.881217 2:0.139194 3:0.772003 4:0.171157 
2048 1:0.895012 2:-0.0834572 3:0.755586 4:0.253023 
2048 1:0.84647 2:0.31602 3:0.778113 4:-0.0600434 
2048 1:0.93048 2:0.496109 3:0.791467 4:0.186653 
2048 1:0.814798 2:-0.381424 3:0.763661 4:0.0463365 
2048 1:0.919999 2:0.784943 3:0.600549 4:-0.221829 
2048 1:0.896602 2:-0.314171 3:0.741283 4:-0.0265877 
2048 1:0.870572 2:-0.133194 3:0.769038 4:-0.151993 
2048 1:0.954189 2:0.518682 3:0.806446 4:0.098324 
2048 1:0.756319 2:0.2879 3:0.728106 4:0.252216 
2048 1:0.854707 2:-0.79999 3:0.730091 4:0.233064 
2048 1:0.888384 2:0.480336 3:0.646881 4:-0.15241 
2048 1:0.861723 2:-0.0260173 3:0.746414 4:-0.196741 
2048 1:0.828358 2:-0.216271 3:0.681847 4:-0.348786 
2048 1:0.803619 2:0.533122 3:0.79664 4:-0.0534292 
2048 1:0.868816 2:-0.264939 3:0.714546 4:0.0640857 
2048 1:0.81741 2:-0.371934 3:0.661853 4:-0.194612 
2048 1:0.831837 2:0.171615 3:0.723458 
2048 1:0.821642 2:-0.62258 3:0.712432 4:-0.0772489 
2048 1:0.945194 2:0.781454 3:0.668142 4:-0.398047 
2048 1:0.876156 2:0.560027 3:0.677357 4:-0.36051 
2048 1:0.868746 2:-0.396095 3:0.782737 4:0.15661 
2048 1:0.847482 2:-0.118397 3:0.700919 4:-0.31068 
2048 1:0.982505 2:0.339246 3:0.807707 4:0.137365 
2048 1:0.641976 2:0.317593 3:0.695739 4:0.240146 
2048 1:0.811719 2:0.0869655 3:0.706332 4:0.178119 
2048 1:0.849453 2:-0.298846 3:0.718081 4:0.100694 
2048 1:0.91853 2:0.159738 3:0.715671 4:0.0827687 
2048 1:0.883296 2:-0.0640087 3:0.81117 4:-0.0423741 
2048 1:0.654418 2:0.000395483 3:0.623736 4:-0.0318932 
2048 1:0.87489 2:0.295693 3:0.68016 4:0.370079 
2048 1:0.874399 2:0.369584 3:0.679465 4:0.381463 
2048 1:0.710977 2:0.0574117 3:0.798873 4:0.275297 
2048 1:0.843817 2:-0.0762259 3:0.764841 4:0.248405 
2048 1:0.911722 2:0.384279 3:0.656229 4:-0.208644 
2048 1:0.846017 2:-0.0337204 3:0.788172 4:0.368877 
2048 1:0.927022 2:0.251964 3:0.708416 4:-0.0440497 
2048 1:0.839831 2:0.587123 3:0.715531 4:0.0201482 
2048 1:0.887319 2:-0.398378 3:0.734654 4:-0.336092 
2048 1:0.727782 2:-0.627562 3:0.71038 4:0.0125139 
2048 1:0.728515 2:0.0154823 3:0.681639 4:0.0429505 
2048 1:0.885969 2:-0.0426652 3:0.72478 4:-0.211101 
2048 1:0.855819 2:0.0356696 3:0.774538 4:0.324395 
2048 1:0.881994 2:0.700748 3:0.687238 4:0.218499 
2048 1:0.874591 2:0.0156555 3:0.734989 4:-0.29043 
2048 1:0.89123 2:-0.157608 3:0.751281 4:-0.219114 
2048 1:0.873873 2:-0.509702 3:0.74701 4:-6.34477e-05 
2048 1:0.774636 2:0.343637 3:0.822216 4:0.504048 
2048 1:0.926479 2:0.688245 3:0.885047 4:0.363053 
2048 1:0.926003 2:-0.353855 3:0.762829 4:0.315019 
2048 1:0.878612 2:0.472205 3:0.677667 4:-0.0387075 
2048 1:0.860072 2:-0.186771 3:0.754717 4:0.24823 
2048 1:0.641976 2:0.460067 3:0.628485 4:0.00180558 
2048 1:0.894293 2:0.0794878 3:0.694847 4:-0.169512 
2048 1:0.78276 2:0.329316 3:0.559055 4:-0.27926 
2048 1:0.903503 2:-0.080907 3:0.751431 4:-0.0466028 
2048 1:0.852558 2:-0.296452 3:0.705488 4:-0.306158 
2048 1:0.884836 2:-0.19165 3:0.72659 4:0.37928 
2048 1:0.897906 2:0.115981 3:0.723605 4:0.077663 
2048 1:0.788762 2:-0.388513 3:0.735527 4:-0.0407508 
2048 1:0.963258 2:0.684881 3:0.681827 4:-0.156419 
2048 1:0.675976 2:0.231933 3:0.738777 4:-0.319184 
2048 1:0.855081 2:0.426479 3:0.623695 4:-0.261149 
2048 1:0.891327 2:-0.287708 3:0.720602 4:0.303651 
2048 1:0.839565 2:-0.181512 3:0.667886 4:-0.343527 
2048 1:0.898769 2:-0.480374 3:0.777093 4:0.0691428 
2048 1:0.915712 2:0.635344 3:0.74623 4:-0.221998 
2048 1:0.766224 2:0.124287 3:0.765803 4:-0.00960383 
2048 1:0.96269 2:0.550291 3:0.766926 4:-0.118888 
2048 1:0.959539 2:0.911441 3:0.806554 4:0.193032 
2048 1:0.787989 2:0.133501 3:0.758815 4:0.21575 
2048 1:0.744582 2:0.118961 3:0.720844 4:-0.113419 
2048 1:0.832631 2:0.251641 3:0.837367 4:0.0330906 
2048 1:0.879906 2:0.260379 3:0.646797 4:-0.363102 
2048 1:0.894451 2:0.211316 3:0.679454 4:-0.423859 
2048 1:0.810656 2:0.193883 3:0.694544 4:0.380958 
2048 1:0.803627 2:0.231629 3:0.818561 4:0.143968 
2048 1:0.857252 2:0.0921119 3:0.703145 4:-0.1734 
2048 1:0.850005 2:-0.279276 3:0.77151 4:0.243679 
2048 1:0.89747 2:-0.0964216 3:0.736487 4:-0.00956496 
2048 1:0.868649 2:-0.48081 3:0.715395 4:0.0325965 
2048 1:0.942382 2:0.114257 3:0.782409 4:0.209978 
2048 1:0.856099 2:0.43624 3:0.715445 4:0.3228 
2048 1:0.921483 2:0.821218 3:0.695586 4:-0.0924008 
2048 1:0.892415 2:-0.149681 3:0.761229 4:-0.355291 
2048 1:0.899122 2:-0.167556 3:0.75924 4:0.14661 
2048 1:0.928036 2:0.460622 3:0.665997 4:-0.035016 
2048 1:0.877881 2:0.499146 3:0.653725 4:-0.034234 
2048 1:0.641976 2:-0.0220228 3:0.672378 4:-0.0178409 
2048 1:0.771455 2:-0.0150795 3:0.588889 4:-0.20571 
2048 1:0.827284 2:-0.360424 3:0.75259 4:0.214992 
2048 1:0.820276 2:-0.0605276 3:0.657563 4:-0.34984 
2048 1:0.840589 2:0.239507 3:0.797369 4:0.0730045 
2048 1:0.942646 2:0.549277 3:0.683068 4:0.108553 
2048 1:0.906411 2:0.0771483 3:0.719079 4:0.113065 
2048 1:0.8152 2:-0.277275 3:0.7362 4:0.0838212 
2048 1:0.785185 2:0.39472 3:0.733698 4:0.124769 
2048 1:0.945273 2:0.312866 3:0.725398 4:-0.175491 
2048 1:0.85533 2:-0.011158 3:0.670409 4:0.164342 
2048 1:0.918701 2:0.546533 3:0.709929 4:0.177489 
2048 1:0.622217 2:0.30129 3:0.706103 4:0.101632 
2048 1:0.928395 2:0.637821 3:0.796215 4:0.22447 
2048 1:0.818259 2:0.270098 3:0.626191 4:-0.244618 
2048 1:0.847474 2:0.566284 3:0.714292 4:-0.31406 
2048 1:0.828593 2:0.304424 3:0.624782 4:-0.293151 
2048 1:0.791454 2:0.0268667 3:0.711693 4:0.113118 
2048 1:0.836378 2:0.518325 3:0.616229 4:0.183329 
2048 1:0.761694 2:-0.345707 3:0.732849 4:0.042148 
2048 1:0.904184 2:0.0425566 3:0.765773 4:0.0151314 
2048 1:0.976523 2:0.674385 3:0.82398 4:0.135039 
2048 1:0.892942 2:-0.287768 3:0.79537 4:0.37573 
2048 1:0.867518 2:0.528099 3:0.716351 4:-0.130847 
882.3710716976416 1:0.919798 2:-0.136147 3:0.712247 4:0.545107 
2048 1:0.799231 2:0.261562 3:0.728453 4:0.151837 
2048 1:0.642695 2:0.179279 3:0.560644 4:-0.274708 
2048 1:0.903277 2:0.324683 3:0.723368 4:0.121513 
2048 1:0.917776 2:0.0115274 3:0.786124 4:-0.0264014 
2048 1:0.897803 2:0.59858 3:0.909898 4:0.0443504 
2048 1:0.851991 2:0.399499 3:0.821514 4:0.319295 
2048 1:0.901117 2:0.662247 3:0.688278 4:0.183803 
2048 1:0.845865 2:-0.306599 3:0.761715 4:0.00631036 
2048 1:0.693238 2:-0.106447 3:0.648111 4:-0.483366 
2048 1:0.868792 2:0.278442 3:0.623666 4:-0.267229 
2048 1:0.935339 2:0.699538 3:0.664996 4:-0.13068 
2048 1:0.784257 2:-0.47174 3:0.633061 4:-0.399133 
2048 1:0.883172 2:-0.278836 3:0.717851 4:0.236188 
2048 1:0.71137 2:-0.30428 3:0.583045 4:-0.284861 
2048 1:0.990749 2:0.654396 3:0.700945 4:-0.109501 
2048 1:0.829759 2:0.329397 3:0.800131 4:0.197728 
2048 1:0.8784 2:-0.205299 3:0.807261 4:0.191897 
2048 1:0.842475 2:0.434456 3:0.687005 4:0.228761 
2048 1:0.822889 2:-0.1771 3:0.691938 4:-0.0193301 
2048 1:0.811328 2:0.211955 3:0.719028 4:0.120418 
2048 1:0.841281 2:-0.239826 3:0.728659 4:0.0435944 
2048 1:0.839246 2:0.602979 3:0.563861 4:-0.399584 
2048 1:0.884743 2:-0.424764 3:0.728649 4:-0.257951 
2048 1:0.826054 2:0.117748 3:0.76803 4:0.0525798 
2048 1:0.867193 2:0.514627 3:0.571641 4:-0.574731 
2048 1:0.881743 2:-0.147851 3:0.718232 4:-0.279468 
2048 1:0.83109 2:0.0459041 3:0.704205 4:0.246957 
2048 1:0.878261 2:-0.18185 3:0.733647 4:-0.00476215 
2048 1:0.720204 2:0.292059 3:0.539617 4:-0.394204 
2048 1:1 2:0.752858 3:0.78258 4:0.115793 
2048 1:0.749842 2:0.000904705 3:0.584619 4:-0.196871 
2048 1:0.981291 2:0.822052 3:0.642971 4:-0.260518 
2048 1:0.945134 2:0.445822 3:0.739904 4:0.0159986 
2048 1:0.93624 2:0.181428 3:0.762735 4:0.0359319 
2048 1:0.945742 2:0.429458 3:0.705598 4:0.10691 
2048 1:0.641976 2:0.636672 3:0.804694 4:-0.036645 
2048 1:0.939555 2:0.833064 3:0.874279 4:0.19272 
2048 1:0.587886 2:-0.051107 3:0.618066 4:0.207631 
2048 1:0.641976 2:0.6161 3:0.638172 4:-0.00552218 
2048 1:0.865563 2:-0.0436001 3:0.734046 4:0.318487 
2048 1:0.841955 2:0.673123 3:0.882396 4:0.234029 
2048 1:0.90444 2:0.0272403 3:0.718745 4:0.0761654 
2048 1:0.84864 2:0.205093 3:0.666218 4:-0.173201 
2048 1:0.783131 2:0.446863 3:0.715175 4:0.107 
2048 1:0.780904 2:0.580853 3:0.577784 4:-0.19814 
2048 1:0.879438 2:0.368685 3:0.69373 4:-0.322537 
2048 1:0.943739 2:0.647094 3:0.688181 4:0.398 
2048 1:0.887194 2:0.318741 3:0.639082 4:-0.174612 
2048 1:0.85166 2:0.0438443 3:0.814397 4:0.333221 
2048 1:0.801219 2:0.347925 3:0.657393 4:0.339327 
2048 1:0.90865 2:0.696368 3:0.72222 4:0.0508774 
2048 1:0.97423 2:0.746973 3:0.670214 4:-0.207512 
2048 1:0.813462 2:0.0924813 3:0.710739 4:-0.0163682 
2048 1:0.812249 2:0.116676 3:0.78969 4:0.396336 
2048 1:0.844937 2:0.293612 3:0.707995 4:0.0984508 
2048 1:0.705716 2:0.104797 3:0.730848 4:-0.03846 
2048 1:0.844225 2:-0.296778 3:0.718711 4:0.116015 
2048 1:0.934524 2:0.482646 3:0.674451 4:-0.387618 
2048 1:0.859216 2:-0.155804 3:0.67267 4:0.0895748 
2048 1:0.909817 2:0.152964 3:0.734066 4:-0.111051 
2048 1:0.96473 2:0.667939 3:0.693964 4:0.148123 
2048 1:0.907855 2:0.590606 3:0.631122 4:-0.00273942 
2048 1:0.876434 2:-0.236834 3:0.723761 4:-0.15796 
2048 1:0.881795 2:0.504589 3:0.806212 4:-0.139319 
2048 1:0.646224 2:0.258319 3:0.70119 4:0.321353 
2048 1:0.830497 2:0.082491 3:0.64262 4:-0.348151 
2048 1:0.945103 2:0.592895 3:0.670923 4:0.305497 
2048 1:0.789811 2:0.283548 3:0.719467 4:0.000985226 
2048 1:0.947171 2:0.827502 3:0.644213 4:-0.0586471 
2048 1:0.860438 2:0.0422436 3:0.676522 4:0.089308 
2048 1:0.796444 2:0.146789 3:0.783271 4:0.187622 
2048 1:0.850841 2:0.0815059 3:0.699226 4:0.187651 
2048 1:0.989366 2:0.521833 3:0.73 4:-0.235274 
2048 1:0.888043 2:-0.328028 3:0.729446 4:-0.214488 
2048 1:0.723652 2:0.523816 3:0.712101 4:0.219341 
2048 1:0.787361 2:-0.168433 3:0.765791 4:0.57877 
2048 1:0.808212 2:0.0202218 3:0.810733 4:0.268088 
2048 1:0.864309 2:-0.197529 3:0.769078 4:0.0490665 
2048 1:0.900482 2:0.722025 3:0.712116 4:0.111434 
2048 1:1 2:0.740801 3:0.702418 4:-0.204503 
2048 1:0.854156 2:0.574958 3:0.824151 4:-0.355135 
2048 1:0.866552 2:0.329583 3:0.664344 4:-0.33228 
2048 1:0.875995 2:0.308761 3:0.629368 4:-0.0547973 
2048 1:0.850546 2:0.146601 3:0.787874 4:0.0933192 
2048 1:0.563132 2:-0.0938358 3:0.666525 4:0.0629839 
2048 1:0.853601 2:0.210569 3:0.737763 4:0.154588 
2048 1:0.838568 2:-0.49166 3:0.715372 4:-0.406934 
2048 1:0.845385 2:0.585657 3:0.724456 4:-0.198881 
2048 1:0.848083 2:-0.0938212 3:0.701219 4:-0.484617 
2048 1:0.900691 2:-0.0270984 3:0.722482 4:0.155395 
2048 1:0.749852 2:0.370527 3:0.765043 4:0.331923 
2048 1:0.919772 2:0.403038 3:0.721858 4:-0.0947157 
2048 1:0.89594 2:0.595706 3:0.611499 4:-0.183413 
2048 1:0.888974 2:-0.155418 3:0.766226 4:0.0410118 
2048 1:0.898383 2:0.72915 3:0.662178 4:-0.0507461 
2048 1:0.828704 2:0.075414 3:0.769851 4:0.348996 
2048 1:0.839758 2:0.430689 3:0.6551 4:-0.0986866 
2048 1:0.832889 2:-0.41152 3:0.735619 4:0.309574 
2048 1:0.833281 2:-0.329535 3:0.716489 4:-0.0777895 
2048 1:0.868976 2:0.222137 3:0.634313 4:0.0486393 
2048 1:0.856259 2:-0.0561262 3:0.726243 4:-0.009657 
2048 1:0.886251 2:-0.185913 3:0.716414 4:0.169066 
2048 1:0.874917 2:0.109572 3:0.688643 4:-0.46481 
2048 1:0.540648 2:0.512922 3:0.693856 4:0.358394 
2048 1:0.855955 2:0.143356 3:0.745365 4:0.157834 
2048 1:0.875101 2:0.36604 3:0.720101 4:-0.174798 
2048 1:0.869334 2:-0.159373 3:0.691638 4:-0.274366 
2048 1:0.920671 2:0.591117 3:0.675643 4:-0.242258 
2048 1:0.888227 2:0.517611 3:0.617022 4:0.0247785 
2048 1:0.878437 2:-0.217249 3:0.729495 4:-0.166691 
2048 1:0.889839 2:0.263405 3:0.819863 4:0.305066 
2048 1:0.777978 2:0.322043 3:0.702804 4:0.0851712 
2048 1:0.906193 2:0.374733 3:0.653596 4:-0.00525722 
2048 1:0.877419 2:0.491111 3:0.664301 4:-0.0611367 
2048 1:0.904167 2:0.428583 3:0.628624 4:-0.230236 
2048 1:0.865355 2:-0.160465 3:0.690628 4:0.0773138 
2048 1:0.920237 2:0.655469 3:0.818691 4:-0.205097 
2048 1:0.846267 2:-0.0327165 3:0.796513 4:-0.0246525 
2048 1:0.848603 2:0.234811 3:0.614433 4:-0.480976 
2048 1:0.903658 2:0.713614 3:0.688106 4:0.0126891 
2048 1:0.641976 2:0.24491 3:0.672345 4:0.0199163 
2048 1:0.962037 2:0.661223 3:0.780572 4:0.526989 
2048 1:0.956587 2:0.703922 3:0.646932 4:-0.169713 
2048 1:0.896978 2:0.663063 3:0.670381 4:0.0401516 
2048 1:0.789648 2:-0.153102 3:0.702063 4:0.0952019 
2048 1:0.835873 2:-0.0293356 3:0.743226 4:-0.0131556 
2048 1:0.874286 2:0.251184 3:0.642249 4:-0.0582914 
2048 1:0.795018 2:-0.19572 3:0.734197 4:0.226729 
2048 1:0.903895 2:-0.0144095 3:0.76996 4:0.443524 
2048 1:0.85382 2:-0.0290664 3:0.65206 4:0.234925 
2048 1:0.908769 2:0.425812 3:0.652537 4:0.0728964 
2048 1:0.885008 2:-0.12685 3:0.72196 4:-0.12084 
2048 1:1 2:0.800741 3:0.666944 4:-0.244324 
2048 1:0.887286 2:-0.485355 3:0.770872 4:0.211177 
2048 1:0.916461 2:0.646217 3:0.693924 4:0.759569 
2048 1:0.866753 2:-0.331211 3:0.70804 4:0.269338 
2048 1:0.987969 2:0.653238 3:0.695932 4:-0.251329 
2048 1:0.881554 2:0.6198 3:0.617113 4:-0.217008 
2048 1:0.91378 2:0.0300535 3:0.809296 4:0.444105 
2048 1:0.87776 2:-0.211867 3:0.774379 4:-0.188446 
2048 1:0.920328 2:0.725525 3:0.601511 4:-0.344876 
2048 1:0.954261 2:0.661993 3:0.647881 4:0.227662 
2048 1:0.828578 2:-0.128421 3:0.720931 4:-0.0749295 
2048 1:0.641976 2:-0.265569 3:0.628346 4:-0.126042 
2048 1:0.862944 2:0.623789 3:0.714475 4:0.0120667 
2048 1:0.854553 2:0.0370491 3:0.713319 4:-0.103924 
2048 1:0.890542 2:-0.306004 3:0.749525 4:0.231374 
2048 1:0.927453 2:0.371149 3:0.735642 4:0.0878745 
2048 1:0.923903 2:0.119287 3:0.796848 4:0.57398 
2048 1:0.896146 2:-0.0826892 3:0.738756 4:-0.32589 
2048 1:0.886261 2:-0.426673 3:0.737841 4:-0.0760282 
2048 1:0.984166 2:0.629286 3:0.755653 4:0.0876088 
2048 1:0.90806 2:-0.0216493 3:0.734824 4:0.0575171 
2048 1:0.926666 2:0.0662292 3:0.762379 4:-0.150881 
2048 1:0.864591 2:-0.27178 3:0.705139 4:0.206692 
2048 1:0.949299 2:0.479987 3:0.706498 4:0.256781 
2048 1:0.938034 2:0.412357 3:0.682569 4:0.148379 
2048 1:0.870112 2:0.130122 3:0.804239 4:-0.100586 
2048 1:0.857066 2:0.202499 3:0.775966 4:0.176141 
2048 1:0.86164 2:0.543494 3:0.696832 4:-0.38727 
2048 1:0.858242 2:0.26587 3:0.724431 4:-0.0197564 
2048 1:0.641976 2:0.19702 3:0.82241 4:0.207698 
2048 1:0.855821 2:0.237483 3:0.634799 4:-0.115021 
2048 1:0.876749 2:0.176862 3:0.730439 4:0.134685 
2048 1:0.931805 2:0.373082 3:0.729857 4:-0.284822 
2048 1:0.880115 2:-0.174005 3:0.703529 4:-0.183534 
2048 1:0.824268 2:0.305468 3:0.71898 4:0.156476 
2048 1:0.861943 2:-0.450208 3:0.671389 4:0.456234 
2048 1:0.828154 2:-0.296813 3:0.723201 4:-0.011799 
2048 1:0.827589 2:-0.309569 3:0.762501 4:-0.0952381 
2048 1:0.859154 2:0.0239512 3:0.73949 4:0.16334 
2048 1:0.800154 2:-0.0075726 3:0.647912 4:-0.346619 
2048 1:0.906075 2:-0.0108763 3:0.805355 4:0.18559 
2048 1:0.796671 2:0.054995 3:0.725744 4:0.165542 
2048 1:0.876433 2:0.115023 3:0.660086 4:-0.298259 
2048 1:0.878381 2:-0.22961 3:0.772413 4:-0.209644 
2048 1:0.909532 2:0.397157 3:0.789286 4:-0.0135689 
2048 1:0.915782 2:0.660732 3:0.598412 4:-0.491203 
2048 1:0.810774 2:0.13449 3:0.79905 4:0.270945 
2048 1:0.983688 2:0.596714 3:0.706012 4:0.0371406 
2048 1:0.824028 2:0.42818 3:0.681795 4:0.451117 
2048 1:0.869418 2:0.245398 3:0.648312 4:-0.099242 
2048 1:0.888932 2:0.330716 3:0.82387 4:0.181437 
2048 1:0.688149 2:-0.292946 3:0.752353 4:0.126499 
2048 1:0.893054 2:0.659802 3:0.656407 4:-0.0794284 
2048 1:0.953989 2:0.36671 3:0.793631 4:0.390189 
2048 1:0.635755 2:0.464523 3:0.736219 4:0.0617708 
2048 1:0.903512 2:0.276785 3:0.796852 4:-0.0142011 
2048 1:0.949149 2:0.622215 3:0.670958 4:-0.0991383 
2048 1:0.816862 2:0.136452 3:0.708932 4:0.0851359 
2048 1:0.641976 2:-0.00499727 3:0.716807 4:0.188147 
2048 1:0.668524 2:0.317593 3:0.753721 4:0.170033 
2048 1:0.832424 2:0.146995 3:0.597414 4:-0.356136 
2048 1:0.915792 2:0.157647 3:0.820991 4:0.219122 
2048 1:0.758616 2:-0.527882 3:0.79087 4:0.407313 
2048 1:0.933562 2:0.458688 3:0.682473 4:-0.316371 
2048 1:0.851435 2:-0.0105737 3:0.668807 4:-0.165912 
2048 1:0.863448 2:-0.0410603 3:0.71313 4:-0.0113107 
2048 1:0.866886 2:0.562095 3:0.755214 4:0.187583 
2048 1:0.778456 2:-0.0535279 3:0.619008 4:-0.113304 
2048 1:0.912718 2:0.292197 3:0.815637 4:0.160255 
2048 1:0.877751 2:0.323813 3:0.625608 4:-0.231248 
2048 1:0.2646 2:0.416485 3:0.800723 4:0.406022 
2048 1:0.929003 2:-0.106558 3:0.777922 4:0.244965 
2048 1:0.861767 2:0.545372 3:0.776856 4:0.120353 
2048 1:0.878843 2:-0.362029 3:0.770738 4:-0.0971781 
2048 1:0.813407 2:-0.192506 3:0.626434 4:-0.218934 
2048 1:0.871454 2:-0.0918553 3:0.747115 4:0.0208363 
2048 1:0.816075 2:-0.475 3:0.716075 4:0.0290121 
2048 1:0.92231 2:0.164215 3:0.715491 4:0.011266 
2048 1:0.853275 2:0.259504 3:0.745875 4:0.333813 
2048 1:0.853822 2:-0.302189 3:0.714755 4:-0.0631671 
2048 1:0.806166 2:-0.254233 3:0.767454 4:0.106994 
2048 1:0.861707 2:-0.248621 3:0.764595 4:-0.0192943 
2048 1:0.9838 2:0.692383 3:0.69561 4:0.0100913 
2048 1:0.651206 2:0.416193 3:0.589216 4:-0.413556 
2048 1:0.827629 2:-0.121943 3:0.762909 4:0.0470022 
2048 1:0.90261 2:-0.0791184 3:0.753665 4:0.0934302 
2048 1:0.863872 2:0.437482 3:0.608195 4:-0.129198 
2048 1:0.891479 2:-0.309028 3:0.75399 4:0.0659034 
2048 1:0.968796 2:0.78208 3:0.660338 4:-0.228173 
2048 1:0.81842 2:0.421243 3:0.721326 4:0.15528 
452.8865712944954 1:0.984518 2:0.645191 3:0.67222 4:-0.10816 
2048 1:0.93417 2:0.688205 3:0.619835 4:-0.378785 
487.0498234988935 1:0.88799 2:0.798729 3:0.54101 4:-0.557484 
2048 1:0.716309 2:-0.241986 3:0.60345 4:0.158113 
2048 1:0.944649 2:0.869496 3:0.643908 4:-0.239587 
2048 1:0.863166 2:0.298093 3:0.811269 4:-0.124379 
2048 1:0.883213 2:-0.437655 3:0.841614 4:0.38198 
2048 1:0.893989 2:-0.137408 3:0.734535 4:0.111248 
2048 1:0.848627 2:-0.395776 3:0.704794 4:-0.261139 
2048 1:0.788738 2:-0.244768 3:0.750293 4:-0.232361 
2048 1:0.894752 2:0.563978 3:0.721131 4:-0.224593 
2048 1:0.876061 2:-0.257044 3:0.717493 4:-0.0167917 
2048 1:0.845559 2:0.567997 3:0.815097 4:0.257268 
2048 1:0.872665 2:-0.338121 3:0.718789 4:0.0722372 
2048 1:0.90991 2:0.396496 3:0.684084 4:-0.172482 
2048 1:0.962006 2:0.760889 3:0.76644 4:-0.0208899 
2048 1:0.852828 2:0.182918 3:0.80904 4:-0.174504 
2048 1:0.97371 2:0.691565 3:0.683591 4:-0.15512 
2048 1:0.884598 2:0.322243 3:0.724728 4:0.110062 
2048 1:0.898993 2:0.729918 3:0.61161 4:-0.206969 
2048 1:0.863525 2:0.483913 3:0.701349 4:0.114272 
2048 1:0.938426 2:0.825565 3:0.619263 4:0.0920999 
2048 1:0.841626 2:0.678021 3:0.642081 4:-0.242397 
2048 1:0.848909 2:0.194472 3:0.811125 4:0.183828 
2048 1:0.906323 2:0.829241 3:0.602711 4:-0.319754 
2048 1:0.890607 2:-0.308231 3:0.728615 4:0.0433821 
2048 1:0.886394 2:-0.572622 3:0.773377 4:-0.106396 
2048 1:0.881127 2:-0.480017 3:0.768905 4:0.0534077 
2048 1:0.882141 2:-0.0904987 3:0.752736 4:-0.073119 
2048 1:0.826576 2:-0.66419 3:0.689312 4:-0.226053 
2048 1:0.775659 2:-0.330706 3:0.691369 4:0.0437297 
2048 1:0.913691 2:0.586473 3:0.722108 4:0.248186 
2048 1:0.874007 2:0.435161 3:0.599337 4:-0.235761 
2048 1:0.843418 2:0.582028 3:0.689379 4:-0.0113679 
2048 1:0.811995 2:0.330117 3:0.652536 4:-0.204985 
2048 1:0.842551 2:-0.528819 3:0.754202 4:0.0808959 
2048 1:0.936296 2:0.58192 3:0.646225 4:0.0916817 
2048 1:0.862856 2:0.0637478 3:0.717277 4:-0.184 
2048 1:0.86463 2:-0.208547 3:0.732779 4:0.283803 
2048 1:0.853839 2:0.304368 3:0.664724 4:-0.301781 
2048 1:0.900844 2:0.230566 3:0.767374 4:0.379847 
2048 1:0.971927 2:0.45855 3:0.805955 4:0.131763 
2048 1:0.938205 2:0.0948104 3:0.788208 4:0.498233 
2048 1:0.836325 2:-0.280416 3:0.713673 4:0.141593 
2048 1:0.906993 2:0.168696 3:0.715101 4:0.13142 
2048 1:0.641976 2:0.383742 3:0.724374 4:0.0494771 
2048 1:0.776434 2:-0.492973 3:0.643129 4:-0.165478 
2048 1:0.906736 2:0.356532 3:0.648881 4:-0.103706 
2048 1:0.92474 2:-0.383045 3:0.76656 4:0.270351 
2048 1:0.839946 2:0.196279 3:0.636504 4:-0.138992 
2048 1:0.832828 2:0.0347868 3:0.754697 4:0.287316 
2048 1:0.935969 2:0.47836 3:0.663723 4:-0.164596 
2048 1:0.956394 2:0.390097 3:0.711492 4:0.139891 
2048 1:0.806539 2:0.490481 3:0.719658 4:0.10853 
2048 1:0.914942 2:0.788988 3:0.63246 4:-0.130377 
2048 1:0.874901 2:-0.0416571 3:0.70847 4:0.0987386 
2048 1:0.878225 2:0.557408 3:0.65171 4:-0.0566293 
2048 1:0.791993 2:0.346154 3:0.637901 4:0.143684 
2048 1:0.883857 2:-0.293564 3:0.740136 4:0.0121752 
2048 1:0.934973 2:0.640203 3:0.644643 4:-0.505148 
2048 1:0.902192 2:0.712681 3:0.704653 4:-0.0714635 
2048 1:0.822572 2:0.522399 3:0.703712 4:0.460647 
2048 1:0.861136 2:-0.464362 3:0.736237 4:0.179312 
2048 1:0.925332 2:0.543557 3:0.680528 4:0.0901443 
2048 1:0.840025 2:0.553028 3:0.807477 4:-0.0945804 
2048 1:0.848107 2:-0.29429 3:0.677489 4:0.162438 
2048 1:0.877566 2:-0.034624 3:0.712493 4:-0.0835887 
2048 1:0.867245 2:-0.4812 3:0.745165 4:0.0368908 
2048 1:0.778025 2:0.413432 3:0.645045 4:0.175358 
2048 1:0.896885 2:0.514398 3:0.736257 4:0.190501 
2048 1:0.763072 2:0.448631 3:0.781758 4:0.031802 
2048 1:0.852471 2:-0.213297 3:0.719747 4:0.0709988 
2048 1:0.8448 2:0.047436 3:0.711443 4:-0.0659467 
2048 1:0.943987 2:0.602979 3:0.789918 4:0.0886278 
2048 1:0.901752 2:-0.016605 3:0.78612 4:0.275946 
2048 1:0.780902 2:-0.563492 3:0.645723 4:-0.095272 
2048 1:0.909235 2:0.123663 3:0.794286 4:0.169248 
2048 1:0.848035 2:0.182044 3:0.642805 4:0.280601 
2048 1:0.932536 2:0.497439 3:0.689988 4:-0.0451015 
2048 1:0.934763 2:0.832918 3:0.62267 4:-0.190878 
2048 1:0.927146 2:0.517079 3:0.697824 4:-0.152045 
2048 1:0.639065 2:0.30129 3:0.729204 4:0.241984 
2048 1:0.935948 2:0.780139 3:0.609746 4:-0.212778 
2048 1:0.91596 2:0.0942949 3:0.736173 4:0.155755 
2048 1:0.820783 2:0.135018 3:0.724013 4:0.225302 
2048 1:0.779835 2:0.191993 3:0.734221 4:-0.0933445 
2048 1:0.8614 2:-0.0003767 3:0.709555 4:-0.00586891 
2048 1:0.663585 2:0.600755 3:0.628148 4:0.335413 
2048 1:0.85096 2:0.359715 3:0.714258 4:-0.0868277 
2048 1:0.85391 2:-0.0424481 3:0.670185 4:-0.0719885 
2048 1:0.864061 2:0.367462 3:0.718801 4:-0.0909169 
2048 1:0.893646 2:0.0624831 3:0.752832 4:0.0052675 
2048 1:0.638265 2:0.461219 3:0.581641 4:-0.184623 
2048 1:0.784611 2:-0.300088 3:0.778827 4:0.0500218 
2048 1:0.829523 2:0.2167 3:0.741757 4:0.0170348 
2048 1:0.994311 2:0.685373 3:0.682698 4:-0.215534 
2048 1:0.996129 2:0.58443 3:0.785307 4:-0.0269152 
2048 1:0.141071 2:0.116722 3:0.761031 4:0.322309 
2048 1:0.869988 2:0.339861 3:0.607837 4:-0.415383 
2048 1:0.934113 2:0.242819 3:0.775371 4:-0.124881 
2048 1:0.839343 2:0.457761 3:0.743238 4:0.11407 
2048 1:0.801037 2:-0.460044 3:0.714563 4:-0.1769 
2048 1:0.771344 2:-0.145257 3:0.610129 4:-0.273538 
2048 1:0.897153 2:0.376346 3:0.677355 4:-0.320947 
2048 1:0.529231 2:0.374831 3:0.696195 4:0.10108 
2048 1:0.877468 2:0.3035 3:0.65988 4:-0.18368 
2048 1:0.911743 2:0.126923 3:0.7234 4:-0.198207 
2048 1:0.833945 2:0.0919366 3:0.697394 4:0.13497 
2048 1:0.900668 2:0.514752 3:0.690021 4:0.237792 
2048 1:0.834588 2:0.11515 3:0.698222 4:0.0618892 
2048 1:0.891524 2:-0.152588 3:0.721039 4:-0.0284362 
2048 1:0.798122 2:-0.152588 3:0.768402 4:-0.0937573 
2048 1:0.896184 2:-0.222688 3:0.728134 4:0.165459 
2048 1:0.832586 2:0.540994 3:0.752949 4:0.0750997 
2048 1:0.685311 2:0.283119 3:0.596244 4:-0.338813 
2048 1:0.787234 2:-0.277759 3:0.62525 4:-0.442635 
2048 1:0.863538 2:-0.422335 3:0.719899 4:0.0573674 
2048 1:0.914657 2:0.472284 3:0.672488 4:0.0662291 
2048 1:0.844055 2:-0.57112 3:0.717792 4:0.134804 
2048 1:0.783407 2:0.399758 3:0.597501 4:0.0404921 
2048 1:0.861161 2:-0.0307631 3:0.783603 4:0.137511 
2048 1:0.790724 2:-0.476909 3:0.652768 4:0.0109188 
2048 1:0.871407 2:-0.0300306 3:0.704301 4:-0.0577512 
2048 1:0.904353 2:0.468273 3:0.816013 4:0.146385 
2048 1:0.889523 2:-0.276776 3:0.748456 4:0.0387594 
2048 1:0.885343 2:0.142944 3:0.699902 4:-0.0943793 
2048 1:0.897316 2:0.767886 3:0.705871 4:-0.111 
2048 1:0.838783 2:-0.0196792 3:0.671588 4:0.108808 
2048 1:0.98145 2:0.49877 3:0.819544 4:0.222853 
2048 1:0.834193 2:0.307774 3:0.606858 4:-0.0565006 
2048 1:0.877952 2:-0.180107 3:0.757906 4:0.0941123 
2048 1:0.834187 2:-0.121063 3:0.668065 4:-0.303373 
2048 1:0.787528 2:0.359562 3:0.625519 4:-0.0923244 
2048 1:0.59058 2:0.0258378 3:0.583172 4:-0.214601 
2048 1:0.876182 2:-0.0497964 3:0.752688 4:0.26688 
2048 1:0.824215 2:0.277907 3:0.714591 4:0.343762 
2048 1:0.904849 2:0.0984898 3:0.727508 4:0.274387 
2048 1:0.857927 2:-0.191492 3:0.723967 4:0.280439 
2048 1:0.746399 2:0.0730203 3:0.743292 4:0.0759114 
2048 1:0.864774 2:-0.366608 3:0.795845 4:0.00472149 
2048 1:0.913515 2:0.0944535 3:0.766909 4:0.0796693 
2048 1:0.915753 2:0.604584 3:0.696191 4:0.115812 
2048 1:0.739618 2:0.448631 3:0.784045 4:0.435149 
2048 1:0.970087 2:0.500217 3:0.783344 4:0.115827 
2048 1:0.932587 2:0.823832 3:0.624398 4:0.202337 
2048 1:0.934875 2:0.848508 3:0.608986 4:-0.218408 
2048 1:0.901588 2:-0.150733 3:0.7988 4:0.274688 
2048 1:0.891542 2:0.632498 3:0.717279 4:0.0247768 
2048 1:0.857676 2:-0.191166 3:0.710177 4:-0.192722 
2048 1:0.660018 2:0.16089 3:0.554292 4:-0.27579 
2048 1:0.809779 2:0.356081 3:0.693483 4:-0.127412 
2048 1:0.880036 2:0.417499 3:0.666817 4:-0.088577 
2048 1:0.817567 2:-0.304088 3:0.65273 4:-0.196444 
2048 1:0.867439 2:-0.403671 3:0.773039 4:0.117648 
2048 1:0.957257 2:0.337895 3:0.750787 4:0.704164 
2048 1:0.804505 2:-0.0583801 3:0.758752 4:0.275129 
2048 1:0.858641 2:-0.189484 3:0.771269 4:0.163858 
2048 1:0.89544 2:0.415224 3:0.648426 4:0.391418 
2048 1:0.746848 2:0.135703 3:0.722174 4:0.188277 
2048 1:0.869937 2:0.15627 3:0.758199 4:-0.263041 
2048 1:0.910825 2:0.24294 3:0.693016 4:-0.167022 
2048 1:0.900056 2:0.296544 3:0.703455 4:-0.0407826 
2048 1:0.859598 2:-0.203471 3:0.763649 4:0.359336 
2048 1:0.960917 2:0.865878 3:0.633527 4:-0.110852 
2048 1:0.641976 2:0.340095 3:0.822964 4:0.363126 
2048 1:0.905577 2:-0.36924 3:0.775324 4:0.138895 
2048 1:0.947861 2:0.298247 3:0.801157 4:0.583265 
2048 1:0.841329 2:0.227108 3:0.661867 4:0.121448 
2048 1:0.879558 2:0.500217 3:0.682293 4:0.411685 
2048 1:0.920897 2:0.802405 3:0.597736 4:-0.330225 
2048 1:0.862663 2:-0.0487633 3:0.708186 4:-0.00195794 
2048 1:0.907622 2:0.488657 3:0.645822 4:0.00224524 
2048 1:0.819309 2:-0.483594 3:0.728938 4:-0.101564 
2048 1:0.763295 2:-0.287547 3:0.759638 4:0.227578 
2048 1:0.891776 2:0.439197 3:0.626276 4:0.551739 
2048 1:0.873061 2:0.205199 3:0.735801 4:0.131899 
2048 1:0.857444 2:0.420995 3:0.602425 4:-0.21445 
2048 1:0.862502 2:0.153377 3:0.695152 4:0.0563143 
2048 1:0.859969 2:-0.065551 3:0.676891 4:-0.194569 
2048 1:0.887664 2:-0.581248 3:0.748609 4:-0.0487006 
2048 1:0.845273 2:-0.221054 3:0.709632 4:-0.00479253 
2048 1:0.881972 2:0.26296 3:0.741695 4:0.275156 
2048 1:0.810499 2:-0.268184 3:0.785039 4:-0.146288 
2048 1:0.82178 2:-0.0759921 3:0.632727 4:-0.350493 
2048 1:0.971902 2:0.676003 3:0.703639 4:0.343514 
2048 1:0.856666 2:0.453633 3:0.634081 4:-0.121681 
2048 1:0.82378 2:0.219251 3:0.832833 4:0.0963855 
2048 1:0.880548 2:0.385773 3:0.649544 4:0.208296 
2048 1:0.880659 2:0.181787 3:0.684279 4:0.429834 
2048 1:0.862071 2:0.0587057 3:0.748412 4:0.0280416 
2048 1:0.875083 2:0.0136916 3:0.726729 4:0.324587 
2048 1:0.884358 2:-0.0705931 3:0.744903 4:0.0242205 
2048 1:0.94152 2:0.292733 3:0.725435 4:0.110431 
2048 1:0.914908 2:0.0534653 3:0.769136 4:0.281587 
2048 1:0.95442 2:0.601439 3:0.699236 4:-0.0923548 
2048 1:0.922297 2:0.305136 3:0.709531 4:-0.260147 
2048 1:0.817326 2:-0.1497 3:0.83868 4:0.574146 
2048 1:0.837304 2:-0.284999 3:0.733354 4:0.0102647 
2048 1:0.991279 2:0.713076 3:0.714709 4:-0.0511714 
2048 1:0.835706 2:-0.588212 3:0.701018 4:0.152664 
2048 1:0.641976 2:0.55212 3:0.718206 4:-0.178619 
2048 1:0.865515 2:0.320582 3:0.645995 4:-0.0838881 
2048 1:0.917244 2:-0.0783713 3:0.761541 4:0.00356826 
2048 1:0.799759 2:-0.360829 3:0.699701 4:0.421826 
2048 1:0.843444 2:0.383515 3:0.605727 4:-0.0670794 
2048 1:0.832399 2:0.108979 3:0.669028 4:0.115884 
2048 1:0.919633 2:0.469801 3:0.724997 4:0.0972456 
2048 1:0.850564 2:-0.0493059 3:0.745855 4:0.248718 
2048 1:0.844621 2:0.621775 3:0.71469 4:-0.0457127 
2048 1:0.894724 2:0.802405 3:0.627647 4:-0.391622 
2048 1:0.805915 2:0.339162 3:0.747251 4:0.495251 
2048 1:0.856626 2:-0.139292 3:0.74388 4:0.0244233 
2048 1:0.862506 2:0.392499 3:0.753701 4:0.0101168 
2048 1:0.959226 2:0.291811 3:0.771389 4:0.0597056 
2048 1:0.703131 2:-0.038679 3:0.577043 4:-0.537668 
2048 1:0.870162 2:0.0691447 3:0.731927 4:0.127587 
2048 1:0.885994 2:0.0586097 3:0.752416 4:0.0608141 
2048 1:0.866382 2:-0.0139003 3:0.669319 4:-0.217365 
2048 1:0.916315 2:0.445429 3:0.664981 4:-0.223825 
2048 1:0.697259 2:0.438465 3:0.689793 4:0.307601 
2048 1:0.855358 2:0.328823 3:0.603047 4:-0.321287 
2048 1:0.60739 2:0.326943 3:0.619444 4:-0.295478 
2048 1:0.944484 2:0.668072 3:0.62876 4:-0.395174 
2048 1:0.892208 2:0.65679 3:0.714493 4:-0.392064 
2048 1:0.870958 2:-0.351367 3:0.717667 4:-0.295364 
2048 1:0.936318 2:0.481139 3:0.670034 4:-0.177254 
2048 1:0.983714 2:0.778657 3:0.663943 4:-0.190717 
2048 1:0.833906 2:-0.0433288 3:0.793911 4:0.59582 
2048 1:0.898296 2:0.565055 3:0.664058 4:-0.368718 
2048 1:0.82813 2:-0.345782 3:0.706113 4:-0.0173083 
2048 1:0.6502 2:0.398979 3:0.716971 4:0.0286752 
2048 1:0.939008 2:0.348205 3:0.732947 4:-0.108937 
2048 1:0.830495 2:0.00821957 3:0.779124 4:0.030924 
2048 1:0.80409 2:-0.267216 3:0.707687 4:0.275084 
2048 1:0.888227 2:-0.166982 3:0.745013 4:0.161838 
2048 1:0.822987 2:0.351935 3:0.638139 4:0.117853 
2048 1:0.835125 2:-0.316026 3:0.682387 4:-0.146145 
2048 1:0.756758 2:0.0033736 3:0.819581 4:0.0734918 
2048 1:0.92475 2:0.466105 3:0.778901 4:0.0393125 
2048 1:0.712543 2:-0.43346 3:0.696103 4:0.159838 
2048 1:0.890389 2:-0.386729 3:0.792687 4:0.183389 
2048 1:0.862217 2:-0.212337 3:0.70479 4:-0.15765 
2048 1:0.848485 2:0.371535 3:0.834381 4:0.506652 
2048 1:0.827522 2:0.384654 3:0.708986 4:0.0674123 
2048 1:0.911845 2:0.137274 3:0.756386 4:0.20439 
2048 1:0.911606 2:0.601283 3:0.694092 4:-0.055077 
2048 1:0.761185 2:-0.0758231 3:0.584725 4:-0.222921 
2048 1:0.967725 2:0.449367 3:0.804353 4:-0.0145635 
2048 1:0.903467 2:0.264684 3:0.686044 4:0.166104 
2048 1:0.87405 2:0.317646 3:0.622177 4:-0.0664824 
2048 1:0.961222 2:0.475607 3:0.72211 4:-0.0911685 
2048 1:0.92672 2:0.366333 3:0.755176 4:0.373827 
2048 1:0.761909 2:-0.343455 3:0.614114 4:-0.278885 
2048 1:0.625655 2:-0.0270316 3:0.619625 4:-0.248099 
2048 1:0.841266 2:-0.287123 3:0.739374 4:0.114954 
2048 1:0.921842 2:0.401064 3:0.694148 4:-0.209023 
2048 1:0.816085 2:-0.198944 3:0.720541 4:-0.212261 
2048 1:0.913687 2:0.524726 3:0.643028 4:-0.58663 
2048 1:0.846039 2:0.452337 3:0.695096 4:-0.0757695 
2048 1:0.850903 2:-0.496422 3:0.728425 4:0.205003 
2048 1:0.768251 2:-0.572449 3:0.728816 4:0.120367 
2048 1:0.830165 2:-0.447262 3:0.766895 4:-0.0341634 
2048 1:0.967728 2:0.822881 3:0.63211 4:-0.526788 
2048 1:0.870528 2:0.00795869 3:0.844975 4:0.375353 
2048 1:0.842681 2:-0.195273 3:0.772222 4:-0.302245 
2048 1:0.920698 2:-0.281891 3:0.784026 4:0.0307082 
2048 1:0.886691 2:0.248445 3:0.689732 4:-0.153993 
2048 1:0.882015 2:-0.0392571 3:0.713821 4:-0.251773 
2048 1:0.87904 2:-0.216692 3:0.751584 4:0.0100685 
2048 1:0.865433 2:-0.11746 3:0.754776 4:-0.0672183 
2048 1:0.640847 2:-0.153573 3:0.633813 4:0.280599 
2048 1:0.960369 2:0.326634 3:0.744076 4:0.199957 
2048 1:0.886165 2:-0.311209 3:0.806378 4:0.537947 
2048 1:0.913391 2:-0.142373 3:0.823503 4:0.163954 
2048 1:0.897063 2:0.219161 3:0.71283 4:0.152567 
2048 1:0.875941 2:-0.248285 3:0.720627 4:-0.189226 
2048 1:0.898736 2:0.000264003 3:0.732015 4:0.284215 
2048 1:0.814086 2:0.444588 3:0.674428 4:-0.0203542 
2048 1:0.809627 2:0.111487 3:0.676987 4:-0.0694779 
2048 1:0.900936 2:0.120971 3:0.699383 4:-0.156995 
2048 1:0.849585 2:-0.342076 3:0.691548 4:-0.0266583 
2048 1:0.693505 2:-0.379149 3:0.681008 4:-0.278342 
315.8295157760396 1:0.209231 2:0.416485 3:0.701324 4:0.0739385 
2048 1:0.800831 2:-0.210592 3:0.698594 4:0.0386414 
2048 1:0.760303 2:0.247721 3:0.64416 4:-0.164755 
2048 1:0.826222 2:-0.0661374 3:0.726606 4:0.396921 
1153.834328722505 1:0.980599 2:0.47356 3:0.721101 4:-0.0540824 
2048 1:0.913206 2:0.401242 3:0.673936 4:0.200452 
2048 1:0.994565 2:0.495707 3:0.751829 4:-0.0257057 
2048 1:0.876308 2:0.514347 3:0.633232 4:0.131046 
2048 1:0.983503 2:0.686102 3:0.681542 4:0.625382 
2048 1:0.86457 2:0.537845 3:0.790006 4:-0.360162 
2048 1:0.853293 2:-0.352751 3:0.731206 4:0.224848 
2048 1:0.915833 2:0.292351 3:0.773097 4:0.243271 
2048 1:0.850191 2:0.0253161 3:0.661831 4:-0.191885 
2048 1:0.636885 2:0.243263 3:0.715597 4:-0.00191639 
2048 1:0.886917 2:0.455927 3:0.746164 4:-0.0587516 
2048 1:0.832278 2:0.241838 3:0.725761 4:0.083542 
2048 1:0.662294 2:-0.635762 3:0.624043 4:-0.172998 
2048 1:0.943949 2:0.0114669 3:0.787799 4:0.535715 
2048 1:0.880817 2:-0.317322 3:0.742145 4:0.556153 
2048 1:0.855701 2:-0.425809 3:0.763565 4:-0.15952 
2048 1:0.914208 2:0.68184 3:0.610903 4:-0.318834 
2048 1:0.878922 2:-0.201708 3:0.730578 4:0.144049 
2048 1:0.958356 2:0.783847 3:0.631212 4:-0.0468458 
2048 1:0.894975 2:0.146734 3:0.75007 4:-0.187124 
2048 1:0.798264 2:-0.314665 3:0.642982 4:-0.088715 
2048 1:0.879303 2:-0.204896 3:0.747192 4:0.228961 
2048 1:0.947179 2:0.739499 3:0.810158 4:0.0240762 
2048 1:0.839283 2:0.281727 3:0.637008 4:0.218033 
2048 1:0.901218 2:-0.260504 3:0.744854 4:0.223811 
2048 1:0.809036 2:0.343532 3:0.777524 4:0.309678 
2048 1:0.867861 2:0.501473 3:0.710237 4:-0.0581051 
2048 1:0.823894 2:0.206468 3:0.603972 4:-0.227021 
2048 1:0.845282 2:-0.773913 3:0.66393 4:-0.317959 
2048 1:0.704931 2:0.230861 3:0.628695 4:-0.246804 
2048 1:0.940096 2:0.696641 3:0.685684 4:-0.390773 
2048 1:0.888244 2:0.552472 3:0.752623 4:0.195883 
2048 1:0.908496 2:-0.0835825 3:0.757939 4:0.201006 
2048 1:0.641976 2:0.206595 3:0.769394 4:0.331545 
2048 1:0.777279 2:-0.404685 3:0.683456 4:0.189298 
2048 1:0.897057 2:-0.114282 3:0.742604 4:-0.134613 
2048 1:0.872018 2:-0.0414318 3:0.699913 4:-0.0477247 
2048 1:0.943711 2:0.218197 3:0.751017 4:0.0495155 
2048 1:0.846769 2:0.501853 3:0.727012 4:0.0419487 
2048 1:0.865621 2:0.362578 3:0.721184 4:-0.18661 
2048 1:0.882267 2:-0.319428 3:0.776207 4:0.0411896 
2048 1:0.641976 2:0.354063 3:0.777377 4:0.123416 
2048 1:0.903546 2:0.515683 3:0.67853 4:-0.274062 
2048 1:0.804627 2:0.318382 3:0.708053 4:0.167001 
2048 1:0.899649 2:0.757925 3:0.632288 4:-0.0122226 
2048 1:0.838336 2:-0.441232 3:0.723382 4:-0.142037 
2048 1:0.898834 2:0.481323 3:0.7569 4:0.339549 
2048 1:0.869958 2:-0.370907 3:0.705456 4:-0.140575 
2048 1:0.867867 2:0.411411 3:0.681224 4:0.0494047 
2048 1:0.530678 2:0.628046 3:0.522373 4:-0.364925 
2048 1:0.7358 2:0.122655 3:0.625935 4:0.103732 
2048 1:0.759422 2:-0.437311 3:0.664076 4:-0.0518738 
2048 1:0.847823 2:-0.557598 3:0.722897 4:-0.227617 
2048 1:0.868299 2:-0.240832 3:0.766795 4:-0.00915657 
2048 1:0.772923 2:0.0154426 3:0.701294 4:0.140807 
2048 1:0.985296 2:0.7199 3:0.690511 4:-0.137675 
2048 1:0.898532 2:0.324318 3:0.675307 4:-0.113132 
2048 1:0.784832 2:-0.223141 3:0.673291 4:0.0367447 
2048 1:0.984165 2:0.698066 3:0.690524 4:-0.0458106 
2048 1:0.829186 2:0.191525 3:0.707712 4:0.213606 
2048 1:0.868793 2:0.44435 3:0.622069 4:-0.325488 
2048 1:0.863232 2:-0.400436 3:0.699057 4:-0.252374 
2048 1:0.835808 2:-0.271884 3:0.693917 4:0.409317 
2048 1:0.878938 2:0.4143 3:0.802487 4:0.123927 
2048 1:0.91642 2:0.725796 3:0.680658 4:-0.135428 
2048 1:0.845303 2:0.0800033 3:0.686693 4:-0.15376 
2048 1:0.922692 2:0.432559 3:0.658013 4:-0.221318 
2048 1:0.801591 2:0.316502 3:0.832753 4:0.264289 
2048 1:0.889752 2:0.292587 3:0.779171 4:0.00437655 
2048 1:0.860434 2:-0.209371 3:0.72227 4:-0.354813 
2048 1:0.848596 2:-0.285857 3:0.79292 4:0.412853 
2048 1:0.945228 2:0.879237 3:0.642641 4:-0.0806974 
2048 1:0.87288 2:0.304205 3:0.773841 4:-0.0879715 
2048 1:0.809758 2:0.327285 3:0.713294 4:0.191591 
2048 1:0.893452 2:-0.0812638 3:0.730513 4:-0.30368 
2048 1:0.808012 2:-0.180886 3:0.671977 4:-0.0897843 
2048 1:0.863895 2:0.149072 3:0.825715 4:0.382962 
2048 1:0.781765 2:0.159102 3:0.708638 4:0.127328 
2048 1:0.840763 2:0.504282 3:0.600594 4:-0.208663 
2048 1:0.872685 2:0.593638 3:0.668087 4:0.0353609 
2048 1:0.641976 2:0.136444 3:0.769748 4:0.58868 
2048 1:0.828444 2:-0.335652 3:0.66499 4:-0.0758754 
2048 1:0.842394 2:-0.197127 3:0.66852 4:-0.0899701 
2048 1:0.594175 2:0.465491 3:0.687738 4:-0.368624 
2048 1:0.804827 2:-0.620677 3:0.647325 4:-0.161364 
2048 1:0.875314 2:-0.379451 3:0.753083 4:0.129306 
2048 1:0.599578 2:0.237543 3:0.71335 4:0.070216 
2048 1:0.722647 2:-0.11141 3:0.642963 4:-0.296017 
2048 1:0.870998 2:-0.237856 3:0.827851 4:-0.136611 
2048 1:0.924358 2:0.60526 3:0.722307 4:0.0901719 
2048 1:0.765653 2:0.144334 3:0.786302 4:0.108044 
2048 1:0.716662 2:0.354708 3:0.739154 4:0.0845657 
2048 1:0.66619 2:0.509708 3:0.700921 4:0.0439125 
2048 1:0.857287 2:0.665902 3:0.852705 4:0.103086 
2048 1:0.880957 2:0.555787 3:0.67996 4:0.322219 
2048 1:0.89384 2:0.617613 3:0.692951 4:-0.462473 
2048 1:0.675625 2:0.213098 3:0.688822 4:-0.113358 
2048 1:0.858516 2:0.175076 3:0.693425 4:0.0828306 
2048 1:0.866888 2:0.00986619 3:0.695865 4:-0.143283 
2048 1:0.617589 2:0.435725 3:0.558728 4:-0.269229 
2048 1:0.913249 2:0.0934873 3:0.802495 4:-0.0772341 
2048 1:0.901328 2:0.155711 3:0.79563 4:0.166997 
2048 1:0.948969 2:0.619846 3:0.786392 4:0.268463 
2048 1:0.985607 2:0.805601 3:0.650866 4:-0.100088 
2048 1:0.859013 2:0.212155 3:0.707719 4:-0.268296 
2048 1:0.909015 2:0.61599 3:0.677656 4:-0.0778409 
2048 1:0.903653 2:0.280746 3:0.854508 4:-0.15248 
2048 1:0.902673 2:0.490337 3:0.657233 4:0.195291 
2048 1:0.857548 2:-0.215651 3:0.755745 4:0.00923387 
2048 1:0.939418 2:0.322314 3:0.70504 4:0.0942798 
2048 1:0.892347 2:0.13832 3:0.688209 4:-0.204713 
2048 1:0.872759 2:-0.345578 3:0.736233 4:0.128658 
1303.578867954096 1:0.898828 2:0.832918 3:0.584602 4:0.0897672 
2048 1:0.888661 2:0.028265 3:0.685833 4:0.12534 
2048 1:0.862228 2:0.280053 3:0.663481 4:0.165736 
2048 1:0.886083 2:-0.321356 3:0.810079 4:0.366364 
2048 1:0.967399 2:0.942244 3:0.602826 4:-0.495439 
2048 1:0.845084 2:-0.429643 3:0.736127 4:0.0258219 
2048 1:0.784173 2:-0.0881091 3:0.749484 4:0.239408 
2048 1:0.810354 2:0.178177 3:0.77792 4:0.0198051 
2048 1:0.807344 2:-0.231825 3:0.836435 4:0.154008 
2048 1:0.775669 2:0.0808193 3:0.739446 4:0.110336 
2048 1:0.9324 2:0.156823 3:0.772272 4:0.145434 
2048 1:0.88934 2:0.217147 3:0.742664 4:0.0780764 
2048 1:0.885432 2:-0.0995124 3:0.72062 4:-0.153089 
2048 1:0.976887 2:0.487981 3:0.757836 4:-0.285632 
2048 1:0.898886 2:0.265183 3:0.659466 4:-0.418806 
2048 1:0.833438 2:-0.510449 3:0.723154 4:-0.115086 
2048 1:0.856351 2:0.334899 3:0.592995 4:-0.323179 
2048 1:0.902542 2:0.618721 3:0.671988 4:0.168458 
2048 1:0.871645 2:-0.170205 3:0.706975 4:-0.091803 
2048 1:0.790812 2:-0.00843035 3:0.723515 4:0.0964299 
2048 1:0.839759 2:-0.0696769 3:0.775066 4:0.00428763 
2048 1:0.875767 2:0.224195 3:0.773809 4:-0.0879787 
2048 1:0.943755 2:0.235619 3:0.783261 4:0.286201 
2048 1:0.913134 2:0.0984939 3:0.735743 4:0.382186 
2048 1:0.842634 2:-0.264974 3:0.667566 4:-0.205587 
2048 1:0.752641 2:0.628962 3:0.78118 4:-0.0273826 
2048 1:0.898664 2:-0.0422895 3:0.803129 4:0.254507 
2048 1:0.799482 2:-0.280136 3:0.650825 4:-0.0705708 
2048 1:0.923917 2:0.724456 3:0.606154 4:-0.344304 
2048 1:0.796091 2:0.406528 3:0.582345 4:-0.188274 
2048 1:0.91323 2:0.122409 3:0.743521 4:-0.162281 
2048 1:0.925171 2:0.106852 3:0.766239 4:0.161677 
2048 1:0.867777 2:-0.345686 3:0.765429 4:-0.18037 
2048 1:0.779654 2:0.472443 3:0.774145 4:-0.246883 
2048 1:0.91085 2:-0.0523926 3:0.763078 4:0.027778 
2048 1:0.949695 2:0.538928 3:0.670573 4:0.0631657 
2048 1:0.942664 2:0.119744 3:0.799813 4:0.0483453 
2048 1:0.641976 2:0.28628 3:0.819352 4:0.432797 
2048 1:0.870987 2:0.1891 3:0.805175 4:0.734972 
2048 1:0.928215 2:0.00993089 3:0.789881 4:0.208511 
2048 1:0.912637 2:0.741315 3:0.58402 4:-0.446013 
2048 1:0.924964 2:-0.904592 3:0.72399 4:0.163972 
2048 1:0.826235 2:-0.336988 3:0.707857 4:-0.0670115 
2048 1:0.845877 2:-0.458625 3:0.771481 4:0.134848 
2048 1:0.827938 2:0.221066 3:0.831801 4:0.105976 
2048 1:0.867228 2:-0.275731 3:0.726604 4:-0.00904531 
2048 1:0.943866 2:0.637751 3:0.648379 4:-0.268435 
2048 1:0.87703 2:-0.22748 3:0.780335 4:0.275169 
2048 1:0.895058 2:-0.524494 3:0.731679 4:0.0893436 
2048 1:0.911442 2:0.0988696 3:0.775801 4:0.367415 
2048 1:0.831373 2:0.544162 3:0.705027 4:0.378274 
2048 1:0.864721 2:-0.135857 3:0.771811 4:0.647066 
2048 1:0.791535 2:-0.607043 3:0.66657 4:0.145258 
2048 1:0.772523 2:0.0349851 3:0.739563 4:0.212058 
2048 1:0.88382 2:-0.175979 3:0.695127 4:0.4109 
2048 1:0.894159 2:0.367639 3:0.736689 4:0.140191 
2048 1:1 2:0.669669 3:0.693531 4:-0.12984 
2048 1:0.847596 2:-0.102708 3:0.680636 4:-0.153763 
2048 1:0.888754 2:0.573432 3:0.763399 4:0.390675 
2048 1:0.852311 2:0.0133786 3:0.691695 4:0.00301153 
2048 1:0.876098 2:-0.0901189 3:0.726024 4:0.00310402 
2048 1:0.906965 2:0.516593 3:0.698276 4:0.103885 
2048 1:0.807763 2:0.458368 3:0.606804 4:-0.22209 
2048 1:0.971792 2:0.489032 3:0.722482 4:0.0918097 
2048 1:0.871073 2:-0.532227 3:0.716827 4:-0.0713826 
2048 1:0.9277 2:0.327216 3:0.735541 4:-0.296879 
2048 1:0.915226 2:-0.248519 3:0.78733 4:0.300011 
2048 1:0.641976 2:0.451857 3:0.69789 4:0.106046 
2048 1:0.834385 2:-0.243226 3:0.693069 4:0.284213 
2048 1:0.651126 2:0.48297 3:0.606915 4:-0.213109 
2048 1:0.930628 2:0.554171 3:0.646875 4:-0.0399524 
2048 1:0.849653 2:-0.065336 3:0.668325 4:-0.264944 
2048 1:0.871257 2:0.22 3:0.807579 4:0.886174 
2048 1:0.890431 2:0.460733 3:0.629014 4:0.0313615 
2048 1:0.779317 2:0.248281 3:0.635984 4:-0.120299 
2048 1:0.857687 2:-0.284183 3:0.754883 4:0.463252 
2048 1:0.935215 2:0.361347 3:0.759764 4:0.585387 
2048 1:0.855856 2:-0.308989 3:0.746346 4:0.0511732 
2048 1:0.876249 2:0.323733 3:0.676249 4:-0.200972 
2048 1:0.831003 2:-0.430754 3:0.729639 4:-0.00923074 
2048 1:0.971994 2:0.567501 3:0.691628 4:0.137407 
2048 1:0.801435 2:0.249468 3:0.692244 4:-0.151743 
2048 1:0.944215 2:0.586718 3:0.655912 4:-0.129461 
2048 1:0.921066 2:0.375158 3:0.813084 4:-0.0829207 
2048 1:0.767742 2:-0.540915 3:0.687294 4:-0.149224 
2048 1:0.878257 2:-0.0225926 3:0.685049 4:-0.00515043 
2048 1:0.825818 2:0.152405 3:0.603465 4:-0.0754107 
2048 1:0.889075 2:0.39967 3:0.629151 4:-0.114343 
2048 1:0.722018 2:0.298224 3:0.507945 4:-0.624367 
2048 1:0.887041 2:-0.0606904 3:0.751117 4:0.0427065 
2048 1:0.869273 2:-0.658975 3:0.770806 4:0.279694 
2048 1:0.788384 2:-0.00933819 3:0.742788 4:0.0231615 
2048 1:0.641976 2:0.158584 3:0.760662 4:0.283404 
2048 1:0.881098 2:-0.141296 3:0.813694 4:0.144381 
2048 1:0.860045 2:-0.16519 3:0.734672 4:0.0257245 
2048 1:0.888563 2:-0.142471 3:0.722647 4:-0.061109 
2048 1:0.641976 2:0.0773132 3:0.708889 4:0.274212 
2048 1:0.797314 2:0.59964 3:0.753825 4:0.646744 
2048 1:0.985867 2:0.55212 3:0.799669 4:0.383209 
2048 1:0.944565 2:0.412626 3:0.677925 4:0.343288 
2048 1:0.982547 2:0.495707 3:0.800566 4:0.36582 
2048 1:0.772444 2:-0.587264 3:0.697825 4:-0.0518881 
2048 1:0.944391 2:0.788988 3:0.613077 4:0.34501 
2048 1:0.756543 2:0.234751 3:0.799447 4:0.720817 
2048 1:0.828092 2:-0.303398 3:0.694402 4:-0.378713 
2048 1:0.819474 2:-0.281184 3:0.809866 4:0.00279617 
2048 1:-0.27673 2:0.25614 3:0.797661 4:0.173177 
2048 1:0.911375 2:-0.0413691 3:0.795957 4:0.435732 
2048 1:0.641976 2:0.382488 3:0.752096 4:0.387303 
2048 1:0.578169 2:0.178569 3:0.659424 4:0.10251 
2048 1:0.772654 2:0.391867 3:0.724998 4:0.107724 
2048 1:0.841916 2:0.322923 3:0.750554 4:0.217569 
902.0343212591822 1:0.923847 2:0.124585 3:0.726942 4:-0.0119402 
2048 1:0.633499 2:-0.219551 3:0.691618 4:-0.324928 
2048 1:0.965002 2:0.790254 3:0.636658 4:-0.259042 
2048 1:0.949262 2:0.663281 3:0.62841 4:0.347285 
2048 1:0.920636 2:0.626107 3:0.674729 4:0.1927 
2048 1:0.824676 2:-0.0574723 3:0.622791 4:-0.0528854 
2048 1:0.878343 2:0.564696 3:0.697323 4:-0.247944 
2048 1:0.641976 2:0.143825 3:0.744506 4:-0.104845 
2048 1:0.839561 2:-0.0913544 3:0.713177 4:-0.407689 
2048 1:0.903011 2:-0.231672 3:0.769362 4:0.100916 
2048 1:0.872944 2:-0.250787 3:0.714365 4:0.0536504 
2048 1:0.876814 2:0.16279 3:0.774863 4:-0.0260694 
2048 1:0.838625 2:0.314738 3:0.788603 4:0.124019 
2048 1:0.911207 2:0.37141 3:0.696072 4:0.344422 
2048 1:0.883044 2:0.41963 3:0.748167 4:0.141428 
2048 1:0.803335 2:0.266786 3:0.818371 4:0.24951 
2048 1:0.827889 2:0.484268 3:0.703557 4:-0.15597 
2048 1:0.891921 2:0.0802871 3:0.697995 4:0.0452212 
2048 1:0.809584 2:0.294061 3:0.663964 4:-0.0251378 
2048 1:0.875433 2:-0.0346699 3:0.757632 4:0.0447865 
2048 1:0.969312 2:0.41594 3:0.834105 4:0.216568 
2048 1:0.827095 2:0.282323 3:0.66584 4:0.0574773 
2048 1:0.918754 2:0.515105 3:0.721332 4:0.0754981 
2048 1:0.91012 2:0.178358 3:0.726122 4:-0.166865 
2048 1:0.577577 2:0.0460648 3:0.716953 4:0.0868162 
2048 1:0.526484 2:0.296594 3:0.626101 4:-0.102678 
2048 1:0.861827 2:0.30475 3:0.702204 4:-0.0242245 
2048 1:0.909828 2:-0.258937 3:0.784573 4:-0.252536 
2048 1:0.78245 2:0.189305 3:0.592517 4:-0.112617 
2048 1:0.792884 2:-0.364703 3:0.63328 4:-0.282684 
2048 1:0.912675 2:0.0885891 3:0.779844 4:0.0336402 
2048 1:0.878833 2:0.254375 3:0.699495 4:0.207015 
2048 1:0.905525 2:0.723083 3:0.59741 4:-0.160927 
2048 1:0.84519 2:-0.258384 3:0.679557 4:-0.315556 
2048 1:0.882622 2:0.334759 3:0.751477 4:0.170385 
2048 1:0.885674 2:-0.0232145 3:0.748695 4:-0.141502 
2048 1:0.906816 2:0.525575 3:0.714923 4:0.302779 
2048 1:0.706464 2:0.00122193 3:0.639602 4:-0.227702 
2048 1:0.723292 2:0.576999 3:0.716296 4:-0.242547 
2048 1:0.833394 2:-0.343793 3:0.663514 4:-0.271624 
1620.362717683228 1:0.806448 2:-0.804448 3:0.658891 4:0.0753252 
2048 1:0.869303 2:-0.199226 3:0.726588 4:0.359889 
2048 1:0.814378 2:-0.222325 3:0.734526 4:0.00744393 
2048 1:0.982794 2:0.527122 3:0.77664 4:-0.0947685 
2048 1:0.641976 2:0.377127 3:0.783242 4:0.233761 
2048 1:0.584736 2:0.311506 3:0.705756 4:0.0601417 
2048 1:0.847909 2:-0.177062 3:0.684769 4:-0.234132 
2048 1:0.876261 2:-0.289839 3:0.758849 4:-0.0350307 
2048 1:0.859736 2:0.22931 3:0.732209 4:0.298649 
2048 1:0.936907 2:0.138416 3:0.761142 4:0.224946 
2048 1:0.82847 2:-0.133764 3:0.66629 4:-0.00351375 
2048 1:0.91359 2:0.719923 3:0.604658 4:-0.157221 
2048 1:0.855044 2:-0.144731 3:0.805939 4:0.240075 
2048 1:0.923148 2:-0.212762 3:0.788831 4:0.122896 
2048 1:0.752856 2:-0.1821 3:0.696747 4:-0.357427 
2048 1:0.906654 2:0.487152 3:0.79535 4:0.334664 
2048 1:0.861831 2:0.344286 3:0.693714 4:-0.213821 
2048 1:0.641976 2:0.305374 3:0.746211 4:-0.154344 
2048 1:0.845684 2:0.0448982 3:0.758593 4:0.0437682 
2048 1:0.84357 2:0.162161 3:0.852809 4:0.540525 
2048 1:0.823153 2:0.0599412 3:0.826732 4:0.204552 
2048 1:0.978121 2:0.643602 3:0.699779 4:-0.144104 
2048 1:0.960132 2:0.725831 3:0.693595 4:-0.116829 
2048 1:0.866361 2:0.436334 3:0.604656 4:0.0242522 
2048 1:0.858097 2:-0.200025 3:0.815764 4:0.327172 
2048 1:0.961483 2:0.668815 3:0.663266 4:-0.247912 
2048 1:0.966937 2:0.414233 3:0.773974 4:0.0791774 
2048 1:0.816048 2:0.126962 3:0.76546 4:0.273293 
2048 1:0.854971 2:0.00332769 3:0.667018 4:0.233117 
2048 1:0.585185 2:0.319791 3:0.663736 4:-0.141556 
2048 1:0.865741 2:0.494836 3:0.634343 4:-0.185084 
2048 1:0.88371 2:-0.128313 3:0.720633 4:0.0559841 
2048 1:0.906821 2:-0.213582 3:0.784644 4:0.150491 
2048 1:0.899907 2:-0.158528 3:0.812452 4:0.226021 
2048 1:0.873241 2:-0.0191825 3:0.830863 4:-0.292129 
2048 1:0.912483 2:-0.146219 3:0.803958 4:0.450235 
2048 1:0.902501 2:0.144307 3:0.729103 4:-0.246309 
2048 1:0.862567 2:0.209999 3:0.757933 4:-0.161044 
2048 1:0.933236 2:0.698093 3:0.618922 4:-0.366828 
2048 1:0.951769 2:0.475532 3:0.747811 4:-0.262999 
2048 1:0.961939 2:0.770643 3:0.643833 4:-0.322256 
2048 1:0.854023 2:0.435464 3:0.751096 4:-0.0258536 
2048 1:0.641976 2:0.463484 3:0.799152 4:-0.0599102 
2048 1:0.896919 2:-0.436441 3:0.757354 4:-0.0124836 
2048 1:0.821793 2:-0.270144 3:0.785115 4:0.385145 
2048 1:0.854033 2:-0.30211 3:0.700757 4:0.0435247 
2048 1:0.858508 2:-0.155433 3:0.745887 4:-0.0778811 
2048 1:0.738293 2:0.128776 3:0.767957 4:0.159994 
2048 1:0.848898 2:0.501853 3:0.687331 4:0.160368 
2048 1:0.819494 2:-0.383035 3:0.730518 4:-0.153224 
2048 1:0.794442 2:-0.0884743 3:0.719948 4:-0.0527389 
2048 1:0.665865 2:0.33403 3:0.55751 4:-0.126019 
2048 1:0.838757 2:0.397043 3:0.599849 4:-0.317595 
2048 1:0.827908 2:0.50308 3:0.836356 4:0.152061 
2048 1:0.87666 2:-0.228506 3:0.722653 4:-0.145703 
2048 1:0.699724 2:0.190651 3:0.66287 4:-0.182959 
2048 1:0.911089 2:0.0545985 3:0.742118 4:0.0263294 
2048 1:0.915453 2:0.0147602 3:0.751509 4:-0.163851 
2048 1:0.886732 2:0.380046 3:0.627335 4:-0.125305 
2048 1:0.99116 2:0.765578 3:0.65643 4:-0.497204 
2048 1:0.898263 2:-0.28881 3:0.777187 4:0.283682 
2048 1:0.901543 2:-0.203588 3:0.788525 4:0.214666 
2048 1:0.859866 2:-0.0773737 3:0.742153 4:0.267846 
2048 1:0.867669 2:0.545502 3:0.629503 4:0.0755787 
2048 1:0.627435 2:0.136656 3:0.674253 4:0.123927 
2048 1:0.836204 2:-0.258016 3:0.686276 4:-0.152049 
2048 1:0.863229 2:0.102261 3:0.659813 4:-0.429588 
2048 1:0.777723 2:0.000274438 3:0.606322 4:-0.485918 
2048 1:0.598768 2:0.240404 3:0.778727 4:0.166407 
2048 1:0.870153 2:0.0218768 3:0.754552 4:-0.174877 
2048 1:0.92526 2:-0.332524 3:0.802834 4:0.110697 
2048 1:0.89037 2:0.14898 3:0.715382 4:-0.225904 
2048 1:0.823184 2:-0.381246 3:0.671282 4:0.072282 
2048 1:0.949553 2:0.609992 3:0.67693 4:-0.370269 
2048 1:0.844776 2:-0.449359 3:0.695404 4:0.203644 
2048 1:0.906734 2:0.583343 3:0.866705 4:0.0888655 
2048 1:0.850453 2:-0.255662 3:0.795844 4:0.126485 
2048 1:0.90141 2:-0.269161 3:0.748693 4:-0.00939383 
2048 1:0.799107 2:0.173886 3:0.835657 4:0.414728 
2048 1:0.868066 2:0.0468621 3:0.673803 4:0.000458432 
2048 1:0.945846 2:0.885006 3:0.812335 4:0.144592 
2048 1:0.816774 2:0.132 3:0.636014 4:-0.153214 
2048 1:0.88743 2:0.41608 3:0.737678 4:0.340606 
2048 1:0.920311 2:0.00690686 3:0.766939 4:0.145291 
2048 1:0.859701 2:0.0896639 3:0.656354 4:-0.232441 
2048 1:0.84177 2:-0.37093 3:0.697068 4:-0.263165 
2048 1:0.865825 2:0.316579 3:0.684428 4:-0.286054 
2048 1:0.900729 2:0.184315 3:0.711785 4:0.223303 
2048 1:0.763864 2:-0.356424 3:0.72191 4:0.385906 
2048 1:0.887903 2:0.00909192 3:0.735843 4:0.171569 
2048 1:0.884691 2:0.00502232 3:0.709651 4:-0.159867 
2048 1:0.887971 2:0.642507 3:0.627981 4:0.226371 
2048 1:0.945483 2:0.307622 3:0.721201 4:-0.0492189 
2048 1:0.948595 2:0.200376 3:0.779006 4:0.267129 
2048 1:0.925288 2:0.0877877 3:0.765976 4:0.0972484 
2048 1:0.934057 2:0.180982 3:0.78506 4:0.429622 
2048 1:0.853591 2:0.543891 3:0.603098 4:-0.321456 
2048 1:0.867545 2:0.339939 3:0.680636 4:0.0728832 
2048 1:0.754251 2:-0.208605 3:0.668295 4:-0.00773391 
2048 1:0.85605 2:0.378016 3:0.692111 4:0.303392 
2048 1:0.894353 2:0.236347 3:0.81614 4:-0.154197 
2048 1:0.797638 2:0.0679573 3:0.655961 4:-0.469823 
2048 1:0.895208 2:0.420801 3:0.630679 4:-0.12393 
2048 1:0.828495 2:0.173953 3:0.773617 4:0.265028 
2048 1:0.894882 2:-0.0405636 3:0.743021 4:0.0830456 
2048 1:0.877116 2:0.040597 3:0.708547 4:-0.162926 
2048 1:0.952357 2:0.762913 3:0.675436 4:-0.424481 
2048 1:0.849203 2:0.584971 3:0.631762 4:-0.0531182 
2048 1:0.870651 2:0.654617 3:0.690153 4:-0.446781 
2048 1:0.951055 2:0.526857 3:0.681838 4:-0.172891 
2048 1:0.857342 2:-0.354921 3:0.733307 4:0.00578133 
2048 1:0.965249 2:0.837199 3:0.631724 4:-0.195304 
2048 1:0.572243 2:0.424941 3:0.586442 4:-0.0661384 
2048 1:0.898416 2:0.468413 3:0.818488 4:0.1571 
2048 1:0.873422 2:-0.0636664 3:0.688441 4:-0.247737 
2048 1:0.904542 2:0.0373976 3:0.747591 4:0.177581 
2048 1:0.948816 2:0.484003 3:0.671048 4:-0.249803 
2048 1:0.830527 2:-0.180648 3:0.754562 4:0.204841 
2048 1:0.906052 2:0.0276159 3:0.731482 4:0.179022 
2048 1:0.997358 2:0.53347 3:0.763332 4:0.137959 
2048 1:0.918967 2:0.108426 3:0.727892 4:0.279249 
2048 1:0.889086 2:-0.174105 3:0.72086 4:0.0405842 
2048 1:0.867514 2:-0.347101 3:0.711145 4:-0.18276 
2048 1:0.910597 2:-0.0865063 3:0.752095 4:0.497433 
2048 1:0.899618 2:0.185801 3:0.776161 4:0.256451 
2048 1:0.881186 2:0.309767 3:0.793543 4:0.582841 
2048 1:0.909377 2:0.189163 3:0.714986 4:-0.451504 
2048 1:0.894565 2:0.36881 3:0.758225 4:-0.0676477 
2048 1:0.946871 2:0.371149 3:0.718869 4:-0.0310348 
2048 1:0.940559 2:0.703641 3:0.621254 4:-0.495041 
2048 1:0.844202 2:-0.144506 3:0.747771 4:-0.123413 
2048 1:0.892505 2:0.241479 3:0.702469 4:-0.0604218 
2048 1:0.865341 2:-0.0199233 3:0.760082 4:-0.0901069 
2048 1:0.791983 2:0.306697 3:0.684198 4:-0.0469218 
2048 1:0.902259 2:0.230176 3:0.708545 4:0.133208 
2048 1:0.855313 2:0.440744 3:0.65681 4:0.0836434 
2048 1:0.78816 2:-0.0852604 3:0.605493 4:-0.293549 
2048 1:0.953837 2:0.797853 3:0.703342 4:0.362486 
2048 1:0.876046 2:0.424618 3:0.739414 4:0.0975827 
2048 1:0.902039 2:-0.511659 3:0.752378 4:0.0461144 
2048 1:0.993935 2:0.617897 3:0.712181 4:0.221767 
2048 1:0.934698 2:0.168861 3:0.736453 4:0.140598 
2048 1:0.948519 2:0.487392 3:0.675351 4:0.209464 
2048 1:0.802475 2:0.416873 3:0.598051 4:-0.183327 
2048 1:0.941467 2:0.834542 3:0.664033 4:-0.00414644 
2048 1:0.842939 2:0.253498 3:0.647992 4:-0.425289 
2048 1:0.867491 2:0.242224 3:0.750537 4:0.00967398 
2048 1:0.807846 2:0.0738446 3:0.677265 4:-0.0372576 
2048 1:0.861486 2:0.34966 3:0.686744 4:-0.164843 
2048 1:0.880322 2:0.0720999 3:0.723181 4:0.54672 
2048 1:0.758208 2:-0.38777 3:0.633429 4:-0.332401 
2048 1:0.811278 2:-0.0236924 3:0.757832 4:0.439251 
2048 1:0.917359 2:0.125047 3:0.821946 4:0.230061 
2048 1:0.793548 2:0.0330984 3:0.758676 4:0.0293459 
2048 1:0.799256 2:-0.568528 3:0.683664 4:-0.131649 
2048 1:0.890466 2:0.0557881 3:0.781245 4:0.378376 
2048 1:0.906302 2:0.338355 3:0.798694 4:0.260027 
2048 1:0.891331 2:-0.354681 3:0.736633 4:-0.00989784 
2048 1:0.892238 2:0.386353 3:0.719732 4:0.298202 
2048 1:0.931311 2:0.699782 3:0.719606 4:-0.0557817 
2048 1:0.692341 2:0.173909 3:0.61814 4:-0.17787 
2048 1:0.889308 2:-0.116759 3:0.751854 4:0.057442 
2048 1:0.641976 2:-0.177117 3:0.680114 4:-0.134632 
2048 1:0.893639 2:0.0384453 3:0.72338 4:0.0191706 
2048 1:0.887252 2:-0.0269377 3:0.76068 4:0.201743 
1626.585537910581 1:0.602391 2:0.244952 3:0.631543 4:0.55085 
2048 1:0.895989 2:0.315152 3:0.685096 4:-0.233947 
2048 1:0.833481 2:-0.0867964 3:0.700627 4:-0.440923 
2048 1:0.878723 2:-0.391364 3:0.732521 4:-0.121742 
2048 1:0.255792 2:0.367708 3:0.766338 4:0.104021 
2048 1:0.894245 2:0.0863122 3:0.732115 4:0.169585 
2048 1:0.96434 2:0.52626 3:0.679482 4:-0.395938 
2048 1:0.877675 2:-0.323669 3:0.734505 4:-0.234176 
2048 1:0.890108 2:-0.284488 3:0.807236 4:-0.13849 
2048 1:0.859288 2:0.190123 3:0.696548 4:0.0164669 
2048 1:0.974728 2:0.667901 3:0.724228 4:-0.195927 
2048 1:0.790937 2:-0.466134 3:0.765918 4:0.285604 
2048 1:0.899167 2:-0.0961064 3:0.726664 4:0.0471984 
2048 1:0.892986 2:-0.047413 3:0.758838 4:-0.0797966 
2048 1:0.857207 2:-0.0134308 3:0.683397 4:-0.110753 
2048 1:0.874354 2:0.0740032 3:0.717713 4:0.0078617 
2048 1:0.871712 2:-0.363586 3:0.70919 4:-0.021893 
2048 1:0.854237 2:0.565512 3:0.84939 4:-0.00906542 
2048 1:0.8842 2:0.616797 3:0.843138 4:0.10642 
2048 1:0.895212 2:-0.286919 3:0.766453 4:0.2706 
2048 1:0.828632 2:-0.1936 3:0.734665 4:0.212231 
2048 1:0.827821 2:-0.378324 3:0.67915 4:-0.221562 
2048 1:0.798101 2:-0.325952 3:0.655018 4:-0.124754 
2048 1:0.87424 2:0.00338404 3:0.67149 4:-0.0736636 
2048 1:0.928991 2:0.429802 3:0.66776 4:-0.0905698 
2048 1:0.876254 2:-0.0633909 3:0.751895 4:0.0543331 
2048 1:0.896977 2:0.169055 3:0.736255 4:-0.311046 
2048 1:0.951267 2:0.584983 3:0.733505 4:-0.0734898 
2048 1:0.824853 2:-0.304134 3:0.829163 4:0.183126 
2048 1:0.954822 2:0.5947 3:0.657436 4:0.272322 
2048 1:0.933769 2:0.848184 3:0.692413 4:-0.173096 
2048 1:0.80713 2:0.112051 3:0.70924 4:0.119882 
2048 1:0.787748 2:0.430054 3:0.647655 4:0.348112 
2048 1:0.889874 2:0.450981 3:0.61754 4:-0.0469861 
2048 1:0.922219 2:0.408362 3:0.725077 4:0.139517 
2048 1:0.901043 2:0.406031 3:0.676843 4:0.188566 
2048 1:0.893065 2:-0.251956 3:0.750889 4:0.195074 
2048 1:0.758032 2:-0.0930281 3:0.689735 4:-0.222914 
2048 1:0.972281 2:0.883931 3:0.629542 4:-0.482231 
2048 1:0.859247 2:-0.311456 3:0.703497 4:0.242061 
2048 1:0.919709 2:0.640743 3:0.68027 4:0.0666049 
2048 1:0.669455 2:0.150568 3:0.757113 4:0.553958 
2048 1:0.789401 2:-0.348714 3:0.656234 4:-0.186492 
2048 1:0.83213 2:-0.275324 3:0.682405 4:-0.103718 
2048 1:0.766663 2:0.219944 3:0.624829 4:-0.0900041 
2048 1:0.889734 2:0.195935 3:0.685288 4:-0.0333645 
2048 1:0.885219 2:-0.0996522 3:0.726646 4:0.037498 
2048 1:0.727038 2:0.109895 3:0.614688 4:-0.148532 
2048 1:0.772013 2:-0.232799 3:0.606143 4:-0.395987 
2048 1:0.816825 2:0.147807 3:0.68848 4:-0.04482 
2048 1:0.904482 2:-0.0684665 3:0.740575 4:0.326368 
2048 1:0.850369 2:-0.314667 3:0.794312 4:0.191497 
2048 1:0.705434 2:0.398906 3:0.652735 4:0.0828701 
2048 1:0.916304 2:0.166636 3:0.722475 4:0.425657 
2048 1:0.849427 2:-0.476513 3:0.733825 4:0.009615 
2048 1:0.869145 2:0.341967 3:0.685879 4:-0.0378439 
2048 1:0.836017 2:-0.342224 3:0.67478 4:0.0358618 
2048 1:0.913261 2:0.257751 3:0.792299 4:0.312154 
2048 1:0.927309 2:0.210995 3:0.717459 4:0.0383255 
2048 1:0.92983 2:0.696255 3:0.695043 4:0.175776 
2048 1:0.83252 2:-0.233797 3:0.713676 4:-0.23418 
2048 1:0.911709 2:-0.233517 3:0.774672 4:0.211422 
2048 1:0.949043 2:0.614919 3:0.731934 4:0.164192 
2048 1:0.91988 2:-0.132451 3:0.773201 4:0.127302 
2048 1:0.963417 2:0.652357 3:0.70925 4:-0.186606 
2048 1:0.858037 2:-0.22369 3:0.730593 4:-0.0468664 
2048 1:0.832448 2:-0.178029 3:0.644174 4:-0.213487 
2048 1:0.757365 2:0.0420704 3:0.675404 4:-0.0450407 
2048 1:0.979295 2:0.833951 3:0.71935 4:-0.338929 
2048 1:0.828054 2:-0.162113 3:0.731377 4:0.180188 
2048 1:0.89219 2:-0.388553 3:0.767721 4:0.166033 
2048 1:0.91012 2:-0.0876667 3:0.761858 4:-0.0297793 
2048 1:0.848532 2:-0.233684 3:0.687852 4:-0.0568442 
2048 1:0.872448 2:-0.352373 3:0.737322 4:-0.0436417 
2048 1:0.795874 2:-0.0182266 3:0.603019 4:-0.244141 
2048 1:0.705714 2:-0.394006 3:0.61261 4:-0.386577 
2048 1:0.752365 2:0.253064 3:0.668565 4:0.017302 
2048 1:0.934141 2:0.0884827 3:0.802693 4:0.327019 
2048 1:0.837932 2:0.249992 3:0.808424 4:0.040254 
2048 1:0.837372 2:0.352888 3:0.746814 4:0.489132 
2048 1:0.763455 2:0.314761 3:0.77697 4:0.0920362 
2048 1:0.641976 2:-0.140409 3:0.652736 4:-0.315791 
2048 1:0.970949 2:0.597486 3:0.674031 4:-0.198917 
2048 1:0.905411 2:-0.0175671 3:0.762388 4:-0.297712 
2048 1:0.807821 2:0.312019 3:0.712223 4:0.315474 
2048 1:0.835301 2:-0.442015 3:0.741362 4:0.0740862 
2048 1:0.825212 2:-0.24573 3:0.676406 4:0.210401 
2048 1:0.924075 2:0.740851 3:0.616263 4:-0.00621385 
2048 1:0.787469 2:0.445897 3:0.816292 4:-0.26599 
2048 1:0.811602 2:-0.402289 3:0.737461 4:0.0638981 
2048 1:0.861079 2:-0.203001 3:0.681001 4:0.0499052 
2048 1:0.845406 2:0.550655 3:0.873755 4:0.166277 
2048 1:0.975445 2:0.73164 3:0.660333 4:-0.0918123 
2048 1:0.932394 2:0.677002 3:0.632476 4:-0.0775125 
2048 1:0.957613 2:0.479908 3:0.74565 4:0.0568589 
2048 1:0.903409 2:-0.109513 3:0.7304 4:0.161158 
2048 1:0.858626 2:-0.0713131 3:0.765405 4:0.0429643 
2048 1:0.759078 2:-0.403861 3:0.751569 4:0.125907 
2048 1:0.750314 2:0.0776346 3:0.769957 4:0.283044 
2048 1:0.785233 2:0.523253 3:0.674911 4:-0.326285 
2048 1:0.865078 2:0.763213 3:0.755105 4:0.137735 
2048 1:0.941996 2:0.502201 3:0.689068 4:-0.111324 
2048 1:0.793601 2:-0.0315228 3:0.772706 4:0.128007 
2048 1:0.886669 2:-0.0906865 3:0.742639 4:-0.497343 
2048 1:0.914857 2:0.671929 3:0.600429 4:-0.354357 
2048 1:0.645013 2:0.284083 3:0.591375 4:-0.207694 
2048 1:0.858773 2:0.438632 3:0.644785 4:-0.207064 
2048 1:0.845009 2:-0.228488 3:0.760989 4:0.124758 
2048 1:0.942508 2:0.110521 3:0.763931 4:0.468997 
2048 1:0.903546 2:0.515683 3:0.67853 4:-0.274062 
2048 1:0.854855 2:0.0999068 3:0.708946 4:0.218468 
2048 1:0.832697 2:0.195004 3:0.733908 4:-0.373602 
2048 1:0.873852 2:-0.302519 3:0.713597 4:0.0791357 
2048 1:-0.0880221 2:0.554207 3:0.806606 4:0.228794 
2048 1:0.902378 2:0.798729 3:0.66594 4:-0.0695485 
2048 1:0.906993 2:-0.316327 3:0.759443 4:0.00219431 
2048 1:0.723463 2:0.226242 3:0.589156 4:-0.19288 
2048 1:0.785233 2:0.542703 3:0.685441 4:-0.308969 
2048 1:0.804875 2:-0.456868 3:0.677443 4:0.131222 
2048 1:0.840767 2:-0.364694 3:0.672571 4:-0.143713 
2048 1:0.864051 2:-0.261322 3:0.770789 4:-0.0967689 
2048 1:0.77612 2:-0.0666612 3:0.695183 4:-0.012665 
2048 1:0.838344 2:0.48351 3:0.84181 4:0.0491693 
2048 1:0.874337 2:-0.130251 3:0.711755 4:-0.348111 
2048 1:0.818176 2:0.473113 3:0.860183 4:0.583868 
2048 1:0.855968 2:0.506031 3:0.863243 4:0.0715581 
2048 1:0.948903 2:0.812293 3:0.660103 4:-0.205589 
2048 1:0.902406 2:-0.206777 3:0.751332 4:-0.0358957 
2048 1:0.920575 2:0.269582 3:0.7707 4:0.0765342 
2048 1:0.781683 2:0.0938692 3:0.638976 4:0.0469303 
2048 1:0.896871 2:0.806082 3:0.642249 4:0.103303 
2048 1:0.641976 2:0.584814 3:0.805858 4:0.248573 
2048 1:0.867212 2:0.164532 3:0.711573 4:0.256496 
2048 1:0.793194 2:0.0897954 3:0.70144 4:0.159865 
2048 1:0.83524 2:-0.410109 3:0.664388 4:-0.19378 
2048 1:0.876057 2:-0.271317 3:0.750956 4:0.07709 
2048 1:0.903876 2:0.788988 3:0.588992 4:-0.305762 
2048 1:0.935438 2:0.423566 3:0.727314 4:-0.0193904 
2048 1:0.719926 2:0.275578 3:0.685739 4:0.174091 
2048 1:0.784 2:-0.241955 3:0.667231 4:-0.0637488 
2048 1:0.89428 2:0.576295 3:0.720214 4:0.252045 
2048 1:0.81323 2:0.00123236 3:0.69296 4:-0.0553295 
2048 1:0.840129 2:0.279608 3:0.697046 4:0.162847 
2048 1:0.858592 2:-0.336689 3:0.715506 4:-0.166106 
2048 1:0.641976 2:0.650477 3:0.808018 4:-0.0668595 
2048 1:0.868383 2:-0.0368613 3:0.716694 4:0.0419863 
2048 1:0.932952 2:0.58443 3:0.711436 4:0.0755558 
2048 1:0.907207 2:0.262762 3:0.733208 4:-0.246244 
2048 1:0.91838 2:0.244597 3:0.704425 4:0.249976 
2048 1:0.837202 2:-0.348604 3:0.663813 4:0.0812058 
2048 1:0.922242 2:0.00189393 3:0.772555 4:0.234722 
2048 1:0.823573 2:-0.533385 3:0.701553 4:0.141421 
2048 1:0.755133 2:-0.0982059 3:0.643206 4:-0.364764 
2048 1:0.810537 2:0.0148791 3:0.658266 4:-0.173946 
2048 1:0.621433 2:0.129035 3:0.586829 4:-0.0570725 
2048 1:0.861202 2:0.370901 3:0.61266 4:-0.283463 
2048 1:0.848037 2:-0.122096 3:0.648313 4:0.277042 
2048 1:0.783346 2:0.258713 3:0.751195 4:0.0265461 
2048 1:0.958154 2:0.204892 3:0.80401 4:0.0273075 
2048 1:0.861903 2:0.511937 3:0.867943 4:0.046626 
2048 1:0.641976 2:0.190108 3:0.719236 4:0.185148 
2048 1:0.84874 2:0.393113 3:0.826851 4:0.535109 
2048 1:0.877103 2:0.3153 3:0.684214 4:-0.146084 
2048 1:0.863389 2:-0.134098 3:0.740186 4:0.106283 
166.3807801360738 1:0.547269 2:-0.144683 3:0.589039 4:-0.277319 
2048 1:0.866196 2:-0.411401 3:0.703171 4:0.0815605 
2048 1:0.85447 2:-0.0721083 3:0.731697 4:0.0682679 
2048 1:0.816047 2:0.0914066 3:0.77244 4:0.227394 
2048 1:0.853375 2:0.59089 3:0.850867 4:-0.100393 
2048 1:0.834681 2:0.570468 3:0.675602 4:0.124904 
2048 1:0.88979 2:0.618087 3:0.611932 4:-0.202763 
2048 1:0.895497 2:-0.232971 3:0.752807 4:0.0317864 
2048 1:0.98393 2:0.786314 3:0.716651 4:-0.0907874 
2048 1:0.880507 2:0.308517 3:0.643062 4:-0.534692 
2048 1:0.843155 2:-0.121766 3:0.721613 4:-0.351417 
2048 1:0.89286 2:0.0300995 3:0.703669 4:0.342369 
2048 1:0.832689 2:0.0798468 3:0.709039 4:0.170001 
2048 1:0.897543 2:0.267831 3:0.837194 4:0.279018 
2048 1:0.796645 2:-0.216761 3:0.717315 4:-0.285832 
2048 1:0.810847 2:-0.0423709 3:0.664017 4:-0.0913731 
2048 1:0.847035 2:-0.149089 3:0.728846 4:-0.0255471 
2048 1:0.889959 2:0.495959 3:0.617037 4:-0.109259 
2048 1:0.900797 2:0.03731 3:0.80115 4:0.828195 
2048 1:0.842808 2:-0.199107 3:0.662445 4:-0.174371 
2048 1:0.896407 2:0.621334 3:0.687749 4:0.159735 
927.5378998521286 1:0.91489 2:0.773546 3:0.594726 4:-0.255869 
2048 1:0.876856 2:-0.0854649 3:0.700639 4:-0.177172 
2048 1:0.909488 2:0.47391 3:0.672776 4:-0.196462 
2048 1:0.951771 2:0.734321 3:0.660392 4:-0.0696633 
2048 1:0.779048 2:-0.0427152 3:0.744152 4:0.0558205 
2048 1:0.806785 2:-0.398946 3:0.760135 4:0.0159714 
2048 1:0.783551 2:-0.387271 3:0.660998 4:-0.0718406 
2048 1:0.812166 2:0.0114711 3:0.612885 4:0.00311072 
2048 1:0.897362 2:0.118721 3:0.703151 4:0.0290809 
2048 1:0.909847 2:-0.224147 3:0.762106 4:0.154816 
2048 1:0.856214 2:-0.00765817 3:0.696507 4:-0.382869 
2048 1:0.840184 2:0.104961 3:0.826713 4:0.120811 
2048 1:0.868738 2:0.421203 3:0.757842 4:0.385946 
2048 1:0.791976 2:-0.485451 3:0.709753 4:0.281374 
2048 1:0.949653 2:0.768423 3:0.708939 4:0.232714 
2048 1:0.896158 2:0.0263137 3:0.795744 4:0.205107 
2048 1:0.96435 2:0.523269 3:0.733749 4:0.181905 
2048 1:0.819193 2:0.403733 3:0.598662 4:-0.235173 
2048 1:0.936853 2:0.426202 3:0.683997 4:-0.0944834 
2048 1:0.975616 2:0.668047 3:0.704853 4:0.0264148 
2048 1:0.858336 2:0.338434 3:0.801829 4:0.538943 
2048 1:0.896981 2:0.0581192 3:0.834982 4:0.105352 
2048 1:0.829512 2:0.183931 3:0.793002 4:0.362624 
2048 1:0.856845 2:2.19133e-05 3:0.649473 4:0.336568 
2048 1:0.723441 2:-0.167358 3:0.642662 4:0.223158 
2048 1:0.875723 2:-0.251576 3:0.729274 4:0.0316997 
2048 1:0.847336 2:-0.389536 3:0.753711 4:0.127198 
2048 1:0.883526 2:-0.136836 3:0.740021 4:-0.157502 
2048 1:0.930503 2:0.269541 3:0.717894 4:-0.24493 
2048 1:0.892179 2:0.107036 3:0.734526 4:-0.0825039 
2048 1:0.757124 2:0.154732 3:0.674701 4:-0.0121306 
2048 1:0.846549 2:-0.316078 3:0.726034 4:0.239012 
-2048 1:0.75015 2:0.321337 3:0.676027 4:0.0807815 
-2048 1:0.81036 2:-0.0334115 3:0.628158 4:-0.494023 
-2048 1:0.549561 2:0.294144 3:0.808613 4:0.318892 
-2048 1:0.875221 2:0.417188 3:0.687649 4:0.0479714 
-2048 1:0.838743 2:0.489018 3:0.669687 4:0.0143048 
-2048 1:0.944568 2:0.449524 3:0.738543 4:-0.0644896 
-2048 1:0.85344 2:0.650802 3:0.991961 4:0.541488 
-2048 1:0.882492 2:0.408652 3:0.599646 4:-0.174421 
-2048 1:0.833556 2:-0.321918 3:0.680617 4:-0.274622 
-2048 1:0.85587 2:0.164536 3:0.704513 4:-0.0715926 
-2048 1:0.893846 2:0.665368 3:0.691524 4:-0.242021 
-2048 1:0.889753 2:0.00280803 3:0.809651 4:0.146919 
-2048 1:0.862473 2:-0.275658 3:0.728352 4:-0.104753 
-2048 1:0.861261 2:-0.0363708 3:0.683441 4:0.157696 
-2048 1:0.858641 2:0.235915 3:0.656901 4:0.433659 
-2048 1:0.900163 2:0.391612 3:0.690138 4:0.0476903 
-2048 1:0.849861 2:0.395035 3:0.699101 4:-0.267722 
-2048 1:0.8343 2:0.369219 3:0.692734 4:-0.160117 
-2048 1:0.891636 2:-0.029273 3:0.758608 4:-0.00503113 
-2048 1:0.659239 2:0.355543 3:0.683409 4:0.142009 
-2048 1:0.860551 2:-0.323245 3:0.703423 4:-0.042476 
-2048 1:0.933587 2:0.629793 3:0.731864 4:0.0490348 
-2048 1:0.87869 2:-0.265575 3:0.768571 4:-0.161121 
-2048 1:0.830632 2:-0.315273 3:0.718364 4:-0.0111342 
-2048 1:0.964829 2:0.585052 3:0.433821 4:-0.246589 
-2048 1:0.83797 2:-0.0714488 3:0.709211 4:-0.223942 
-2048 1:0.886064 2:-0.479676 3:0.78692 4:0.031962 
-2048 1:0.83684 2:-0.349578 3:0.689811 4:-0.0669485 
-2048 1:0.919505 2:0.359533 3:0.718754 4:-0.221817 
-2048 1:0.825044 2:0.207952 3:0.701969 4:0.289943 
-2048 1:0.875406 2:0.0523842 3:0.702751 4:0.276393 
-2048 1:0.843936 2:-0.228857 3:0.679815 4:-0.210529 
-2048 1:0.471052 2:0.361873 3:0.798214 4:0.37223 
-2048 1:0.82691 2:-0.566747 3:0.714576 4:0.477861 
-2048 1:0.848707 2:-0.279024 3:0.7552 4:-0.0714059 
-2048 1:0.876424 2:-0.116968 3:0.770668 4:-0.0430832 
-2048 1:0.863935 2:0.164374 3:0.73975 4:-0.0299884 
-1336.197797321911 1:0.70185 2:0.465514 3:0.933388 4:0.0106373 
-2048 1:0.817007 2:-0.0278747 3:0.673535 4:-0.0526969 
-2048 1:0.881171 2:0.197625 3:0.744486 4:0.288368 
-2048 1:0.829932 2:0.038078 3:0.735937 4:0.186134 
-2048 1:0.841307 2:0.0388877 3:0.67285 4:0.188012 
-2048 1:0.894543 2:0.70378 3:0.626508 4:-0.320702 
-2048 1:0.875059 2:0.361278 3:0.680252 4:-0.00994118 
-2048 1:0.871708 2:-0.271431 3:0.782484 4:0.306127 
-2048 1:0.90504 2:0.888444 3:0.662254 4:-0.29443 
-2048 1:0.841949 2:-0.333473 3:0.751301 4:0.0460804 
-2048 1:0.824717 2:-0.349708 3:0.701384 4:0.0387795 
-2048 1:0.879879 2:0.394778 3:0.725027 4:-0.00898276 
-2048 1:0.838905 2:-0.122772 3:0.71576 4:-0.279948 
-2048 1:0.831632 2:-0.0760109 3:0.712739 4:0.0180611 
-2048 1:0.905229 2:0.561181 3:0.733263 4:-0.00866373 
-2048 1:0.778007 2:-0.121035 3:0.66616 4:-0.333482 
-2048 1:0.856147 2:0.0984939 3:0.718504 4:-0.114256 
-2048 1:0.84972 2:-0.141206 3:0.731696 4:-0.326545 
-896.7634093257584 1:0.862844 2:-0.285364 3:0.783206 4:0.74713 
-2048 1:0.746941 2:0.03352 3:0.663876 4:-0.0229681 
-2048 1:0.908662 2:0.164405 3:0.730559 4:0.112307 
-2048 1:0.936644 2:0.553539 3:0.701821 4:-0.000158172 
-2048 1:0.832651 2:0.184613 3:0.683102 4:-0.210853 
-2048 1:0.864868 2:-0.0111706 3:0.689859 4:-0.0681861 
-2048 1:0.693164 2:0.168687 3:0.644057 4:0.246035 
-2048 1:0.876416 2:0.360692 3:0.671382 4:-0.0208604 
-95.14958036454415 1:-0.366078 2:0.252747 3:0.893866 4:0.582769 
-2048 1:0.86006 2:0.316168 3:0.754125 4:0.328309 
-2048 1:0.779661 2:0.357375 3:0.655059 4:0.0533675 
-2048 1:0.839876 2:-0.283023 3:0.757189 4:0.14064 
-2048 1:0.826071 2:-0.464857 3:0.726067 4:0.0701137 
-2048 1:0.884233 2:0.353016 3:0.699585 4:0.0217818 
-2048 1:0.984024 2:0.954862 3:0.636183 4:-0.464703 
-2048 1:0.60242 2:0.239365 3:0.750685 4:0.27616 
-2048 1:0.797438 2:-0.14806 3:0.690788 4:-0.0945692 
-2048 1:0.837118 2:-0.17014 3:0.716872 4:0.209178 
-2048 1:0.834727 2:-0.206076 3:0.741069 4:-0.108977 
-2048 1:0.88696 2:-0.116175 3:0.803181 4:0.0109729 
-2048 1:0.641976 2:0.0734439 3:0.643277 4:-0.123713 
-2048 1:0.807764 2:0.124481 3:0.66889 4:-0.305313 
-2048 1:0.842799 2:-0.514911 3:0.682753 4:0.172458 
-2048 1:0.859315 2:0.249017 3:0.672688 4:-0.0810146 
-2048 1:0.930802 2:0.645762 3:0.680175 4:-0.145714 
-2048 1:0.826984 2:0.0372327 3:0.683786 4:0.340699 
-2048 1:0.819393 2:0.511457 3:0.704124 4:0.429553 
-2048 1:0.872975 2:0.267512 3:0.698862 4:0.276065 
-2048 1:0.911052 2:0.501005 3:0.72298 4:0.126836 
-2048 1:0.811575 2:-0.0994936 3:0.691594 4:-0.287266 
-2048 1:0.852123 2:0.611371 3:0.688835 4:-0.00181988 
-2048 1:0.881621 2:0.226399 3:0.761682 4:-0.185413 
-2048 1:0.842476 2:0.0742933 3:0.736555 4:0.126844 
-2048 1:0.882601 2:-0.23661 3:0.740585 4:-0.03728 
-2048 1:0.833294 2:-0.338192 3:0.630655 4:-0.102737 
-2048 1:0.820114 2:-0.267537 3:0.722537 4:0.165801 
-2048 1:0.895553 2:0.480578 3:0.734777 4:0.394332 
-2048 1:0.775718 2:0.30389 3:0.663174 4:-0.152465 
-2048 1:0.870816 2:-0.460309 3:0.774438 4:0.0268696 
-2048 1:0.858335 2:-0.156767 3:0.687249 4:0.00449049 
-2048 1:0.838188 2:-0.0830962 3:0.68437 4:0.119345 
-2048 1:0.944875 2:0.628046 3:0.755235 4:-0.0461997 
-2048 1:0.750063 2:-0.0683266 3:0.608964 4:-0.0604218 
-2048 1:0.84885 2:-0.0389482 3:0.729543 4:-0.174431 
-2048 1:0.88399 2:0.378233 3:0.759143 4:0.10217 
-2048 1:0.928181 2:0.52798 3:0.758076 4:0.130985 
-2048 1:0.83892 2:0.175178 3:0.678186 4:0.32221 
-2048 1:0.864608 2:-0.393067 3:0.707036 4:-0.149685 
-2048 1:0.489464 2:0.228511 3:0.712103 4:-0.204158 
-2048 1:0.940471 2:0.411593 3:0.736011 4:-0.0944079 
-2048 1:0.953195 2:0.78876 3:0.685552 4:0.067536 
-2048 1:0.891195 2:0.496335 3:0.678661 4:-0.0798842 
-2048 1:0.260082 2:0.498591 3:0.736962 4:0.172326 
-2048 1:0.832287 2:0.448094 3:0.720091 4:0.452031 
-2048 1:0.858521 2:-0.352342 3:0.74515 4:0.00519288 
-2048 1:0.526416 2:0.343178 3:0.786562 4:0.227666 
-2048 1:0.85542 2:-0.0877731 3:0.720433 4:-0.161254 
-2048 1:0.917299 2:0.543348 3:0.742673 4:0.348212 
-2048 1:0.851261 2:0.35725 3:0.59083 4:-0.272403 
-2048 1:0.845879 2:-0.288474 3:0.756064 4:-0.0909965 
-329.1888225256051 1:0.906247 2:0.614178 3:0.741363 4:0.274309 
-2048 1:0.931033 2:0.453547 3:0.697088 4:0.020473 
-2048 1:0.795414 2:-0.253137 3:0.677864 4:-0.100204 
-2048 1:0.950535 2:0.716885 3:0.687693 4:-0.165162 
-2048 1:0.846425 2:-0.251513 3:0.739884 4:-0.194203 
-1434.298737886413 1:0.856939 2:-0.387947 3:0.77743 4:0.178736 
-2048 1:0.858942 2:0.218875 3:0.735266 4:0.624506 
-2048 1:0.729348 2:-0.185383 3:0.646476 4:0.0677938 
-2048 1:0.917501 2:0.410213 3:0.779302 4:0.0951143 
-2048 1:0.880843 2:0.133741 3:0.75319 4:-0.00949972 
-2048 1:0.963831 2:0.714376 3:0.692437 4:-0.457366 
-2048 1:0.873857 2:0.256315 3:0.721365 4:0.172209 
-2048 1:0.886971 2:0.265982 3:0.763849 4:-0.0815437 
-2048 1:0.54956 2:0.346139 3:0.73852 4:0.0785302 
-2048 1:0.778985 2:-0.259387 3:0.664189 4:-0.394714 
-2048 1:0.912652 2:-0.0658557 3:0.803305 4:0.0649454 
-2048 1:0.525441 2:0.0144242 3:0.727447 4:0.254819 
-2048 1:0.813519 2:-0.00599276 3:0.69786 4:-0.229647 
-2048 1:0.887492 2:0.676253 3:0.593436 4:-0.219163 
-2048 1:0.775357 2:0.202883 3:0.805567 4:0.930114 
-2048 1:0.860136 2:0.294298 3:0.660589 4:0.216602 
-2048 1:0.870725 2:-0.216917 3:0.707226 4:0.312896 
-2048 1:0.87386 2:0.102499 3:0.752413 4:0.185863 
-2048 1:0.863032 2:-0.194722 3:0.703437 4:-0.239176 
-2048 1:0.76331 2:0.359633 3:0.692852 4:0.307131 
-2048 1:0.820731 2:-0.101869 3:0.673405 4:-0.0763383 
-2048 1:0.938807 2:0.483287 3:0.865693 4:0.119151 
-2048 1:0.913331 2:-0.0388105 3:0.744194 4:0.178627 
-2048 1:0.97213 2:0.776631 3:0.761696 4:0.384798 
-2048 1:0.795011 2:0.0608448 3:0.620594 4:-0.31141 
-2048 1:0.918303 2:0.268754 3:0.808257 4:0.238589 
-2048 1:0.878623 2:0.0977593 3:0.800435 4:-0.11715 
-2048 1:0.911421 2:0.330345 3:0.762793 4:0.0491054 
-2048 1:0.807261 2:0.623148 3:0.635793 4:-0.137051 
-2048 1:0.782123 2:0.153475 3:0.587991 4:-0.442045 
-2048 1:0.931829 2:0.680087 3:0.73855 4:0.0188551 
-2048 1:0.833199 2:-0.409458 3:0.699869 4:-0.0848925 
-2048 1:0.891574 2:0.348337 3:0.615533 4:-0.362016 
-2048 1:0.882515 2:-0.0535613 3:0.698507 4:-0.0204659 
-2048 1:0.892593 2:0.298372 3:0.697425 4:-0.238187 
-2048 1:0.823836 2:0.377878 3:0.653087 4:-0.315432 
-2048 1:0.895801 2:0.253421 3:0.612845 4:-0.286865 
-2048 1:0.955063 2:0.629793 3:0.748739 4:0.190006 
-2048 1:0.941834 2:0.100429 3:0.845298 4:0.737702 
-2048 1:0.869689 2:0.349695 3:0.690131 4:-0.194924 
-2048 1:0.881958 2:-0.207234 3:0.792248 4:0.0134719 
-2048 1:0.897446 2:0.515925 3:0.674682 4:-0.086388 
-2048 1:0.866789 2:-0.252432 3:0.737456 4:-0.224914 
-2048 1:0.952874 2:0.792801 3:0.664786 4:-0.420075 
-2048 1:0.806136 2:-0.171684 3:0.679779 4:-0.127354 
-2048 1:0.879161 2:-0.194741 3:0.724248 4:-0.0632162 
-2048 1:0.844166 2:-0.0523425 3:0.668117 4:-0.25056 
-2048 1:0.783311 2:0.0114398 3:0.663818 4:0.0480714 
-2048 1:0.894912 2:0.219188 3:0.763589 4:0.0984805 
-2048 1:0.864586 2:0.0739594 3:0.752262 4:-0.0182157 
-2048 1:0.827893 2:0.469093 3:0.655515 4:-0.0603669 
-2048 1:0.828052 2:-0.0204305 3:0.72993 4:0.0486505 
-2048 1:0.859403 2:-0.336028 3:0.742332 4:0.0808921 
-2048 1:0.827663 2:-0.512438 3:0.710627 4:-0.294395 
-2048 1:0.905556 2:0.14457 3:0.670817 4:0.0452306 
-2048 1:0.923599 2:0.454182 3:0.816714 4:0.297266 
-2048 1:0.779258 2:-0.105853 3:0.649166 4:-0.387851 
-2048 1:0.874051 2:0.380626 3:0.728259 4:0.202898 
-2048 1:0.899794 2:0.452813 3:0.733403 4:0.0704636 
-2048 1:0.805799 2:-0.204865 3:0.693322 4:0.272382 
-2048 1:0.901777 2:0.559334 3:0.646401 4:-0.283515 
-2048 1:0.899317 2:0.482486 3:0.710086 4:0.269892 
-2048 1:0.789933 2:0.232975 3:0.673314 4:0.0286399 
-2048 1:0.841425 2:-0.160058 3:0.754716 4:0.366237 
-2048 1:0.850181 2:-0.120476 3:0.718803 4:0.0208059 
-2048 1:0.856688 2:0.381701 3:0.700961 4:-0.011039 
-2048 1:0.795051 2:0.405317 3:0.663361 4:-0.062727 
-2048 1:0.829321 2:-0.322514 3:0.733415 4:-0.0808489 
-2048 1:0.881759 2:0.669151 3:0.698504 4:0.15267 
-2048 1:0.792096 2:-0.0740867 3:0.672885 4:-0.0864492 
-2048 1:0.772369 2:-0.622188 3:0.68581 4:0.0362501 
-2048 1:0.909373 2:0.328713 3:0.770428 4:0.258175 
-2048 1:0.843016 2:-0.469993 3:0.742554 4:0.161902 
-2048 1:0.933646 2:0.641067 3:0.743852 4:0.452152 
-2048 1:0.887754 2:0.309458 3:0.63175 4:0.0529279 
-2048 1:0.801381 2:-0.344501 3:0.625963 4:-0.120315 
-2048 1:0.919596 2:0.640184 3:0.635221 4:0.0272959 
-2048 1:0.955023 2:0.468413 3:0.784719 4:0.338146 
-2048 1:0.863285 2:0.375035 3:0.674839 4:-0.364581 
-1383.006253864097 1:0.86893 2:-0.265346 3:0.799382 4:0.308549 
-2048 1:0.953634 2:0.621583 3:0.770982 4:0.378694 
-2048 1:0.849782 2:-0.488993 3:0.736747 4:0.124107 
-2048 1:0.871243 2:0.370697 3:0.754076 4:0.164993 
-2048 1:0.87323 2:-0.330764 3:0.781893 4:0.262318 
-2048 1:0.966121 2:0.678616 3:0.703834 4:-0.272044 
-2048 1:0.942751 2:0.606402 3:0.701298 4:0.1095 
-2048 1:0.968859 2:0.741521 3:0.739317 4:-0.061735 
-2048 1:0.880353 2:0.54631 3:0.639632 4:-0.197084 
-2048 1:0.832108 2:-0.190826 3:0.702916 4:-0.393677 
-2048 1:0.820332 2:0.57338 3:0.683769 4:0.219257 
-2048 1:0.946572 2:0.639489 3:0.72208 4:0.160176 
-2048 1:0.949172 2:0.532575 3:0.767184 4:-0.336883 
-2048 1:0.879065 2:0.240469 3:0.65255 4:-0.123035 
-2048 1:0.864254 2:0.0703969 3:0.705876 4:0.159346 
-619.0144609623429 1:0.590069 2:0.583781 3:0.741935 4:0.210097 
-2048 1:0.905489 2:0.0022362 3:0.794236 4:-0.0665231 
-2048 1:0.85834 2:0.271778 3:0.740988 4:0.282326 
-2048 1:0.872378 2:-0.233392 3:0.771122 4:0.147073 
-2048 1:0.974271 2:0.748682 3:0.595343 4:-0.257649 
-2048 1:0.851386 2:-0.00684425 3:0.722879 4:0.0608709 
-2048 1:0.821099 2:-0.0961127 3:0.639938 4:-0.471798 
-2048 1:0.823809 2:0.474927 3:0.631451 4:-0.142142 
-2048 1:0.888122 2:-0.511532 3:0.720657 4:-0.190969 
-2048 1:0.978251 2:0.9262 3:0.692668 4:0.21361 
-2048 1:0.845927 2:-0.195572 3:0.72474 4:-0.232439 
-2048 1:0.843642 2:-0.142548 3:0.663723 4:-0.0186786 
-2048 1:0.897443 2:-0.204844 3:0.75999 4:0.494988 
-2048 1:0.805001 2:-0.264267 3:0.702471 4:0.356163 
-2048 1:0.856872 2:0.0992202 3:0.732902 4:0.115702 
-2048 1:0.832438 2:0.518676 3:0.612445 4:-0.327287 
-2048 1:0.839471 2:0.343416 3:0.711378 4:0.177216 
-2048 1:0.909264 2:0.524403 3:0.727189 4:0.304858 
-2048 1:0.867757 2:-0.0770544 3:0.798631 4:0.226375 
-2048 1:0.916635 2:0.0914608 3:0.838885 4:0.0034083 
-2048 1:0.641976 2:0.418188 3:0.634323 4:-0.32598 
-2048 1:0.834041 2:-0.27274 3:0.744253 4:0.0802731 
-2048 1:0.896294 2:-0.21953 3:0.755891 4:-0.0786425 
-2048 1:0.822906 2:-0.170539 3:0.7021 4:-0.178783 
-2048 1:0.840565 2:-0.461175 3:0.68892 4:0.0474955 
-2048 1:0.683465 2:0.372934 3:0.975308 4:0.35781 
-2048 1:0.874848 2:0.115726 3:0.744804 4:-0.0782542 
-2048 1:0.86949 2:-0.175572 3:0.716512 4:0.176251 
-2048 1:0.85421 2:-0.17135 3:0.754783 4:0.104866 
-2048 1:0.841229 2:-0.325319 3:0.710508 4:-0.143679 
-2048 1:0.872242 2:0.213785 3:0.730249 4:0.0574094 
-2048 1:0.9564 2:0.709935 3:0.5912 4:-0.00468753 
-2048 1:0.846414 2:-0.394716 3:0.719768 4:-0.138168 
-2048 1:0.868865 2:-0.382761 3:0.697314 4:0.260588 
-2048 1:0.792732 2:0.201883 3:0.631621 4:0.113504 
-2048 1:0.927431 2:0.471358 3:0.815446 4:0.241135 
-2048 1:0.8527 2:-0.276467 3:0.75827 4:0.0393746 
-2048 1:0.805487 2:-0.016267 3:0.677085 4:0.127403 
-2048 1:0.860141 2:0.108522 3:0.695785 4:0.155581 
-2048 1:0.853734 2:0.269317 3:0.664298 4:-0.048718 
-2048 1:0.641976 2:0.348476 3:0.647258 4:0.0111766 
-2048 1:0.891773 2:0.450494 3:0.707827 4:-0.132006 
-2048 1:0.875885 2:0.356605 3:0.679498 4:-0.0276685 
-2048 1:0.959537 2:0.812147 3:0.652395 4:-0.383123 
-2048 1:0.851981 2:0.191012 3:0.657652 4:-0.10743 
-2048 1:0.840455 2:0.257697 3:0.705912 4:0.156261 
-2048 1:0.907305 2:0.387422 3:0.709197 4:0.253275 
-2048 1:0.872748 2:0.459715 3:0.709927 4:-0.257471 
-2048 1:0.905954 2:-0.378385 3:0.799177 4:0.312911 
-2048 1:0.898463 2:0.29644 3:0.724814 4:-0.140757 
-2048 1:0.780753 2:0.171505 3:0.659335 4:-0.191267 
-2048 1:0.833751 2:0.401292 3:0.661698 4:-0.18638 
-2048 1:0.850212 2:0.0853961 3:0.71046 4:-0.0769884 
-2048 1:0.925562 2:0.724481 3:0.554605 4:-0.145142 
-2048 1:0.810385 2:0.270624 3:0.674086 4:-0.0281323 
-2048 1:0.872219 2:0.0629965 3:0.753131 4:0.0485509 
-2048 1:0.840387 2:-0.0996543 3:0.677496 4:-0.175546 
-2048 1:0.908824 2:0.667601 3:0.714586 4:-0.0183154 
-2048 1:0.832251 2:0.256462 3:0.694179 4:-0.0805602 
-2048 1:0.907607 2:-0.246843 3:0.766541 4:0.0968999 
-2048 1:0.848601 2:0.0454492 3:0.751056 4:0.0452502 
-2048 1:0.887289 2:-0.191402 3:0.605056 4:-0.0126797 
-2048 1:0.855595 2:-0.38221 3:0.750583 4:-0.0368488 
-2048 1:0.872029 2:-0.215613 3:0.73524 4:0.0524158 
-2048 1:0.877657 2:0.192508 3:0.677138 4:0.163849 
-2048 1:0.868313 2:-0.250919 3:0.774288 4:0.0351085 
-2048 1:0.807816 2:0.0382783 3:0.667821 4:0.0692236 
-2048 1:0.842514 2:-0.118982 3:0.686567 4:-0.0589331 
-2048 1:0.879907 2:-0.227864 3:0.783798 4:0.515788 
-2048 1:0.867534 2:-0.287382 3:0.76209 4:0.149694 
-2048 1:0.864807 2:-0.253435 3:0.736105 4:0.0716898 
-2048 1:0.871367 2:0.180794 3:0.764743 4:0.304298 
-2048 1:0.854674 2:0.0270671 3:0.730649 4:0.010363 
-2048 1:0.901071 2:0.656775 3:0.66492 4:-0.143866 
-2048 1:0.831263 2:-0.0538368 3:0.731686 4:0.341244 
-2048 1:0.859377 2:-0.0332028 3:0.738807 4:0.0227804 
-2048 1:0.825515 2:-0.275514 3:0.727185 4:0.0375101 
-2048 1:0.95517 2:0.635344 3:0.67313 4:-0.159427 
-2048 1:0.908226 2:0.288417 3:0.767821 4:-0.00573531 
-2048 1:0.881572 2:0.309763 3:0.731407 4:0.24985 
-2048 1:0.847294 2:0.033664 3:0.726153 4:-0.28066 
-2048 1:0.908419 2:0.256391 3:0.74832 4:0.208984 
-2048 1:0.875939 2:0.23118 3:0.769195 4:0.0141904 
-2048 1:0.875642 2:-0.385923 3:0.731188 4:-0.0607788 
-2048 1:0.9347 2:0.578933 3:0.723644 4:-0.188044 
-2048 1:0.894687 2:0.0236069 3:0.764562 4:0.512622 
-2048 1:0.843106 2:-0.0513595 3:0.734511 4:0.248783 
-2048 1:0.855988 2:0.308642 3:0.753944 4:0.545167 
-2048 1:0.967519 2:0.553539 3:0.697019 4:0.0359221 
-2048 1:0.897669 2:0.136723 3:0.732404 4:0.182425 
-2048 1:0.811713 2:0.257323 3:0.685583 4:-0.0542688 
-2048 1:0.899937 2:0.369138 3:0.778447 4:0.210283 
-1959.073419246474 1:0.846274 2:0.682867 3:0.951411 4:-0.0273455 
-2048 1:0.87001 2:0.567555 3:0.714085 4:0.38175 
-2048 1:0.890986 2:0.409667 3:0.666542 4:-0.0920241 
-2048 1:0.754971 2:0.110561 3:0.627614 4:-0.456875 
-2048 1:0.871678 2:-0.0539766 3:0.802754 4:-0.0066419 
-2048 1:0.888153 2:0.0876688 3:0.746527 4:0.0254027 
-2048 1:0.850316 2:-0.0384035 3:0.757678 4:0.676265 
-2048 1:0.621847 2:0.351763 3:0.724396 4:0.134811 
-2048 1:0.858902 2:-0.0948229 3:0.779871 4:0.0764767 
-2048 1:0.898831 2:-0.457473 3:0.767441 4:0.270975 
-2048 1:0.887292 2:-0.116164 3:0.710815 4:-0.19349 
-2048 1:0.853586 2:-0.498345 3:0.728542 4:-0.174836 
-2048 1:0.893666 2:-0.0997211 3:0.781626 4:0.197883 
-2048 1:0.97535 2:0.676003 3:0.715263 4:-0.0330165 
-2048 1:0.891236 2:0.513995 3:0.733424 4:0.0419666 
-2048 1:0.882583 2:-0.0795567 3:0.798574 4:0.235537 
-2048 1:0.876972 2:-0.0172729 3:0.781943 4:-0.0689591 
-2048 1:0.894392 2:-0.264117 3:0.760076 4:0.117944 
-2048 1:0.664851 2:0.41838 3:0.734941 4:0.502078 
-408.211952175696 1:0.834794 2:-0.267116 3:0.751392 4:0.1522 
-2048 1:0.905337 2:-0.296899 3:0.792256 4:0.290638 
-2048 1:0.843114 2:-0.150172 3:0.690239 4:0.138603 
-2048 1:0.380953 2:0.517079 3:0.750328 4:0.0220079 
-2048 1:0.865375 2:-0.105078 3:0.72424 4:-0.076504 
-2048 1:0.872669 2:0.226785 3:0.710391 4:0.0773944 
-2048 1:0.828328 2:-0.574797 3:0.703751 4:0.0187573 
-2048 1:0.876856 2:0.469075 3:0.727673 4:0.202823 
-2048 1:0.868724 2:-0.196713 3:0.712377 4:0.18718 
-2048 1:0.867983 2:0.449019 3:0.703097 4:-0.0260908 
-2048 1:0.953894 2:0.408233 3:0.837279 4:0.166771 
-2048 1:0.869854 2:0.121317 3:0.73996 4:0.0832284 
-2048 1:0.851671 2:-0.585877 3:0.64434 4:-0.167444 
-2048 1:0.810338 2:0.203519 3:0.682878 4:0.395255 
-2048 1:0.893622 2:0.528712 3:0.72644 4:0.111507 
-2048 1:0.890261 2:-0.0609095 3:0.669284 4:-0.236211 
-2048 1:0.814354 2:-0.108835 3:0.650729 4:-0.00688631 
-2048 1:0.903183 2:-0.0796443 3:0.629993 4:-0.360068 
-2048 1:0.93802 2:0.633101 3:0.68937 4:0.0880346 
-2048 1:0.834717 2:-0.0866211 3:0.687344 4:-0.0466108 
-2048 1:0.500491 2:0.510186 3:0.744919 4:0.215221 
-2048 1:0.86403 2:-0.259277 3:0.770362 4:-0.00338775 
-2048 1:0.934406 2:0.483009 3:0.815631 4:0.148553 
-2048 1:0.962485 2:0.464291 3:0.851401 4:0.545843 
-2048 1:0.884649 2:0.064616 3:0.788868 4:0.598135 
-2048 1:0.902264 2:0.81846 3:0.662819 4:-0.244176 
-2048 1:0.806676 2:0.260206 3:0.635395 4:-0.10775 
-2048 1:0.833171 2:0.210734 3:0.678183 4:-0.0171309 
-2048 1:0.902225 2:-0.207261 3:0.793102 4:0.096339 
-2048 1:0.881185 2:-0.00060418 3:0.7698 4:0.0884472 
-2048 1:0.641976 2:-0.218936 3:0.638668 4:-0.215891 
-2048 1:0.956248 2:0.67944 3:0.766225 4:0.0778312 
-2048 1:0.803754 2:-0.0832256 3:0.687566 4:-0.323188 
-2048 1:0.963084 2:0.811885 3:0.726936 4:-0.0939387 
-2048 1:0.860842 2:-0.207349 3:0.741734 4:0.0301457 
-2048 1:0.861731 2:-0.175769 3:0.645179 4:-0.244409 
-2048 1:0.862076 2:0.437204 3:0.710196 4:0.244484 
-2048 1:0.836737 2:-0.463114 3:0.70734 4:-0.0903593 
-2048 1:0.858506 2:0.404622 3:0.65831 4:-0.225433 
-2048 1:0.836136 2:-0.467376 3:0.739826 4:0.265163 
-2048 1:0.980385 2:0.892655 3:0.665458 4:-0.302938 
-2048 1:0.916248 2:0.624331 3:0.735962 4:-0.0981133 
-2048 1:0.480372 2:0.155923 3:0.817758 4:0.173415 
-2048 1:0.88934 2:0.536019 3:0.702333 4:-0.398945 
-2048 1:0.871834 2:-0.511152 3:0.743286 4:-0.0444831 
-2048 1:0.917911 2:-0.0284236 3:0.771476 4:-0.00507492 
-2048 1:0.967257 2:0.70109 3:0.635365 4:-0.260678 
-2048 1:0.804394 2:-0.251785 3:0.648823 4:0.183605 
-2048 1:0.873103 2:0.315805 3:0.643001 4:-0.18618 
-2048 1:0.894365 2:0.528522 3:0.63862 4:-0.264414 
-2048 1:0.963625 2:0.78713 3:0.644975 4:0.0290367 
-2048 1:0.879893 2:-0.00909192 3:0.791502 4:0.28831 
-2048 1:0.866888 2:-0.0452906 3:0.722187 4:-0.236844 
-2048 1:0.864802 2:-0.36492 3:0.780123 4:0.108573 
-2048 1:0.628178 2:0.398927 3:0.743923 4:0.257959 
-2048 1:0.876075 2:-0.203699 3:0.729374 4:-0.157045 
-2048 1:0.81575 2:0.491109 3:0.612905 4:-0.283004 
-2048 1:0.892676 2:-0.267406 3:0.692356 4:0.00402535 
-2048 1:0.883344 2:-0.168182 3:0.749517 4:0.183755 
-2048 1:0.916055 2:0.0218392 3:0.800161 4:0.247402 
-2048 1:0.948591 2:0.598964 3:0.72507 4:-0.0925688 
-2048 1:0.867698 2:-0.309838 3:0.728917 4:0.130173 
-2048 1:0.812209 2:0.191469 3:0.68853 4:0.145994 
-2048 1:0.938389 2:0.686039 3:0.671965 4:-0.0766425 
-2048 1:0.871519 2:-0.153336 3:0.737759 4:0.283647 
-2048 1:0.827541 2:-0.13256 3:0.686476 4:-0.0969923 
-854.1979950570338 1:0.752362 2:0.33379 3:0.973457 4:0.319371 
-2048 1:0.907815 2:-0.500087 3:0.691318 4:0.085981 
-2048 1:0.860145 2:0.00504318 3:0.754081 4:-0.129864 
-2048 1:0.816969 2:-0.0804249 3:0.684618 4:-0.207742 
-2048 1:0.86134 2:0.495481 3:0.69988 4:-0.144321 
-2048 1:0.838837 2:-0.0843546 3:0.671838 4:0.470213 
-2048 1:0.901286 2:0.270108 3:0.789552 4:0.412123 
-2048 1:0.874255 2:-0.0781438 3:0.806105 4:0.273762 
-2048 1:0.751281 2:0.65838 3:0.643614 4:-0.0244068 
-2048 1:0.925902 2:0.0486631 3:0.759307 4:0.191909 
-2048 1:0.862793 2:-0.166264 3:0.706189 4:-0.216762 
-2048 1:0.895066 2:0.384963 3:0.712638 4:0.0476733 
-2048 1:0.897973 2:0.429192 3:0.778636 4:0.541608 
-2048 1:0.877567 2:-0.355929 3:0.733198 4:0.0310911 
-2048 1:0.932956 2:0.346492 3:0.622868 4:-0.412685 
-2048 1:0.855895 2:-0.218556 3:0.773403 4:0.0747116 
-2048 1:0.484137 2:-0.0614939 3:0.773513 4:0.16054 
-2048 1:0.868652 2:0.238497 3:0.653856 4:0.0841087 
-2048 1:0.868321 2:-0.0137104 3:0.828921 4:0.880477 
-2048 1:0.900457 2:0.246644 3:0.719335 4:0.256144 
-2048 1:0.878758 2:0.408936 3:0.753437 4:0.156186 
-2048 1:0.81967 2:-0.0286323 3:0.687462 4:0.00947872 
-2048 1:0.962364 2:0.543283 3:0.540316 4:-0.124228 
-2048 1:0.897041 2:0.309208 3:0.79242 4:-0.0698282 
-2048 1:0.86986 2:-0.362409 3:0.713497 4:0.215625 
-2048 1:0.938556 2:0.445682 3:0.80438 4:-0.0373653 
-2048 1:0.883229 2:0.424019 3:0.695726 4:-0.0321291 
-2048 1:0.874318 2:-0.0543856 3:0.815004 4:0.250831 
-2048 1:0.789018 2:0.0364105 3:0.649798 4:-0.200217 
-2048 1:0.857017 2:0.217498 3:0.705304 4:0.144395 
-2048 1:0.820897 2:-0.48882 3:0.725862 4:0.194223 
-2048 1:0.883212 2:-0.0746898 3:0.723288 4:-0.160824 
-2048 1:0.903217 2:0.665889 3:0.691502 4:-0.044139 
-2048 1:0.86799 2:-0.0660059 3:0.755023 4:0.103876 
-2048 1:0.747647 2:-0.59863 3:0.666054 4:-0.120597 
-2048 1:0.914867 2:0.833482 3:0.638932 4:-0.0965414 
-2048 1:0.846478 2:-0.151259 3:0.744623 4:-0.0911359 
-2048 1:0.865654 2:-0.215809 3:0.702238 4:0.290639 
-2048 1:0.906417 2:-0.482742 3:0.742099 4:-0.116375 
-2048 1:0.759992 2:-0.327185 3:0.590867 4:-0.121037 
-2048 1:0.868244 2:0.00284351 3:0.785817 4:-0.0411257 
-2048 1:0.8521 2:-0.301121 3:0.683144 4:-0.206833 
-1710.807417022183 1:0.484445 2:0.114322 3:0.755768 4:-0.0857795 
-2048 1:0.899008 2:0.224222 3:0.686586 4:-0.228896 
-2048 1:0.641976 2:0.170718 3:0.646384 4:0.0539211 
-2048 1:0.868386 2:0.0813536 3:0.653052 4:0.167278 
-2048 1:0.860223 2:-0.132253 3:0.716667 4:-0.288334 
-2048 1:0.742595 2:-0.187483 3:0.659998 4:-0.480793 
-2048 1:0.850333 2:0.0409288 3:0.751089 4:0.0142659 
-2048 1:0.917072 2:0.330272 3:0.770959 4:0.218321 
-2048 1:0.870996 2:0.191803 3:0.702435 4:-0.0448151 
-2048 1:0.868764 2:0.172834 3:0.667312 4:0.286209 
-2048 1:0.63963 2:0.122187 3:0.636963 4:-0.151699 
-2048 1:0.671738 2:0.47458 3:0.643024 4:-0.0376633 
-2048 1:0.82866 2:-0.34385 3:0.728454 4:-0.232526 
-2048 1:0.904491 2:0.0844653 3:0.793127 4:0.219308 
-2048 1:0.813337 2:0.026633 3:0.706497 4:0.00762668 
-2048 1:0.907854 2:0.403591 3:0.74763 4:-0.359505 
-471.419763125412 1:-0.386017 2:0.508978 3:0.850082 4:0.177229 
-2048 1:0.888862 2:0.0468704 3:0.803447 4:0.379578 
-2048 1:0.829734 2:0.271098 3:0.745544 4:0.579784 
-2048 1:0.88604 2:0.116398 3:0.764702 4:0.374487 
-2048 1:0.853006 2:0.149861 3:0.749311 4:0.276832 
-2048 1:0.760121 2:0.27129 3:0.621794 4:-0.37899 
-2048 1:0.939736 2:-0.0808297 3:0.735842 4:-0.275715 
-2048 1:0.834175 2:-0.326306 3:0.727447 4:-0.201773 
-2048 1:0.912618 2:0.349472 3:0.813154 4:0.39514 
-2048 1:0.831434 2:-0.226887 3:0.726306 4:0.228466 
-2048 1:0.913948 2:0.739532 3:0.711124 4:-0.0600921 
-2048 1:0.908297 2:-0.327968 3:0.778705 4:0.014941 
-2048 1:0.790758 2:-0.305539 3:0.655674 4:-0.435937 
-2048 1:0.821935 2:0.454739 3:0.620563 4:-0.149896 
-2048 1:0.887175 2:-0.00932567 3:0.809569 4:0.417562 
-2048 1:0.969449 2:0.676143 3:0.700652 4:0.28791 
-2048 1:0.851522 2:0.518275 3:0.699864 4:0.137722 
-2048 1:0.909402 2:0.4538 3:0.684382 4:0.0725071 
-2048 1:0.936812 2:0.668915 3:0.697943 4:-0.283431 
-2048 1:0.842879 2:-0.213912 3:0.709441 4:-0.12563 
-2048 1:0.871011 2:-0.324652 3:0.779825 4:0.131105 
-2048 1:0.841974 2:0.219862 3:0.743624 4:0.517327 
-2048 1:0.901932 2:0.374332 3:0.762122 4:0.236184 
-2048 1:0.651516 2:-0.589222 3:0.674648 4:0.0511554 
-2048 1:0.810447 2:-0.200754 3:0.68196 4:-0.299276 
-2048 1:0.963969 2:0.654551 3:0.791152 4:0.136237 
-2048 1:0.876989 2:0.314498 3:0.717413 4:0.0291966 
-2048 1:0.309216 2:0.200416 3:0.819061 4:0.259692 
-2048 1:0.862699 2:0.3418 3:0.770227 4:0.662275 
-2048 1:0.873942 2:0.0448377 3:0.801326 4:0.00966102 
-2048 1:0.864643 2:-0.380491 3:0.773245 4:0.106155 
-2048 1:0.850066 2:0.366126 3:0.702878 4:-0.155449 
-2048 1:0.998187 2:0.700443 3:0.482035 4:-0.281025 
-2048 1:0.851394 2:0.104317 3:0.728703 4:-0.427215 
-2048 1:0.865987 2:0.203644 3:0.628914 4:-0.034129 
-2048 1:0.866698 2:0.0414255 3:0.755855 4:0.127315 
-2048 1:0.866417 2:-0.241723 3:0.788434 4:-0.0055128 
-2048 1:0.852261 2:0.609098 3:0.955323 4:0.13326 
-2048 1:0.653764 2:0.383022 3:0.624338 4:0.343461 
-2048 1:0.923855 2:0.294198 3:0.649996 4:0.0645643 
-2048 1:0.95321 2:0.665678 3:0.758406 4:-0.0692219 
-2048 1:0.842263 2:-0.225094 3:0.753157 4:0.297784 
-2048 1:0.884621 2:0.549695 3:0.675323 4:0.0340759 
-2048 1:0.809059 2:0.320874 3:0.679151 4:-0.0740305 
-417.3298798881297 1:0.995612 2:0.947906 3:0.784659 4:0.952169 
-2048 1:0.873226 2:0.280908 3:0.768244 4:0.352685 
-2048 1:0.924839 2:0.539921 3:0.760729 4:-0.136152 
-2048 1:0.857796 2:-0.482456 3:0.714619 4:0.123372 
-2048 1:0.512941 2:0.480645 3:0.808869 4:0.323886 
-2048 1:0.917022 2:0.348835 3:0.792679 4:0.040703 
-2048 1:0.641976 2:0.391153 3:0.959449 4:0.233706 
-2048 1:0.841106 2:0.00819661 3:0.723917 4:-0.0534792 
-653.0307408685401 1:0.566322 2:0.426315 3:0.780396 4:0.156926 
-2048 1:0.865291 2:-0.634046 3:0.73106 4:0.157517 
-2048 1:0.931184 2:0.449641 3:0.791048 4:-0.0808475 
-2048 1:0.89052 2:0.003887 3:0.718 4:0.514035 
-2048 1:0.807933 2:0.10315 3:0.672004 4:-0.0109385 
-2048 1:0.86529 2:0.567507 3:0.665949 4:0.338265 
-2048 1:0.902536 2:-0.0521338 3:0.746164 4:-0.0228541 
-2048 1:0.888369 2:0.285502 3:0.706751 4:0.176768 
-2048 1:0.86952 2:0.468868 3:0.675147 4:-0.299921 
-2048 1:0.898875 2:0.771396 3:0.697947 4:0.0392017 
-2048 1:0.826419 2:-0.345655 3:0.72856 4:0.244908 
-2048 1:0.894348 2:0.285719 3:0.787673 4:-0.450646 
-2048 1:0.832596 2:-0.437545 3:0.711443 4:0.246203 
-2048 1:0.875344 2:0.0152276 3:0.772844 4:0.223289 
-2048 1:0.849021 2:0.104106 3:0.738596 4:0.220842 
-2048 1:0.834843 2:-0.0640233 3:0.670108 4:-0.120378 
-2048 1:0.862773 2:0.542833 3:0.68767 4:-0.116418 
-2048 1:0.967586 2:0.748682 3:0.692937 4:-0.316926 
-2048 1:0.858496 2:0.0354338 3:0.754124 4:-0.125023 
-850.2810950523291 1:0.532103 2:-0.632301 3:0.725668 4:0.173446 
-2048 1:0.641976 2:0.52501 3:0.609217 4:-0.0776287 
-2048 1:0.932287 2:0.528912 3:0.729698 4:0.112937 
-2048 1:0.952832 2:0.740862 3:0.709394 4:0.235768 
-2048 1:0.865186 2:-0.186335 3:0.77789 4:0.224094 
-2048 1:0.937882 2:0.485562 3:0.862435 4:0.390548 
-2048 1:0.881577 2:0.302517 3:0.717695 4:-0.0966634 
-2048 1:0.816418 2:-0.25955 3:0.704038 4:-0.221227 
-2048 1:0.884882 2:0.556982 3:0.624023 4:0.486201 
-2048 1:0.960841 2:0.817882 3:0.727955 4:0.12797 
-2048 1:0.829275 2:0.570134 3:0.598892 4:0.00646541 
-2048 1:0.901246 2:0.569765 3:0.73563 4:-0.0194543 
-2048 1:0.870862 2:-0.131328 3:0.715791 4:0.189387 
-2048 1:0.668347 2:-0.723171 3:0.67169 4:-0.0427204 
-2048 1:0.842718 2:-0.162562 3:0.72676 4:-0.102481 
-2048 1:0.843789 2:0.565126 3:0.600943 4:-0.39827 
-2048 1:0.936493 2:0.716835 3:0.525609 4:-0.619381 
-2048 1:0.90393 2:0.64154 3:0.647131 4:-0.380322 
-2048 1:0.86348 2:-0.128388 3:0.792283 4:-0.000940098 
-2048 1:0.812942 2:0.231952 3:0.656241 4:-0.300749 
-2048 1:0.845926 2:-0.0345531 3:0.705064 4:-0.366944 
-2048 1:0.855372 2:0.262103 3:0.700369 4:0.048336 
-2048 1:0.839086 2:0.202918 3:0.725181 4:0.208121 
-2048 1:0.920681 2:0.598739 3:0.743526 4:-0.0973926 
-2048 1:0.907667 2:-0.21443 3:0.73588 4:-0.0932694 
-2048 1:0.665808 2:0.0646473 3:0.583262 4:-0.390214 
-2048 1:0.893036 2:0.123794 3:0.670859 4:0.0449661 
-2048 1:0.891752 2:0.713923 3:0.691724 4:-0.0571293 
-2048 1:0.82139 2:0.425997 3:0.669907 4:0.0820918 
-2048 1:0.879563 2:0.520677 3:0.59783 4:-0.264203 
-2048 1:0.915129 2:0.615161 3:0.716727 4:0.189821 
-2048 1:0.825008 2:0.111657 3:0.705426 4:0.114383 
-2048 1:0.917901 2:0.551005 3:0.668414 4:0.0405949 
-2048 1:0.90342 2:-0.144414 3:0.812122 4:0.36627 
-2048 1:0.852771 2:-0.183837 3:0.771034 4:-0.0236025 
-2048 1:0.876204 2:-0.148611 3:0.740162 4:-0.00402893 
-2048 1:0.86759 2:-0.480288 3:0.764406 4:0.403125 
-2048 1:0.844598 2:0.073302 3:0.706744 4:-0.211613 
-2048 1:0.883706 2:-0.0263575 3:0.804028 4:0.0445 
-2048 1:0.94116 2:0.255362 3:0.697051 4:-0.24437 
-2048 1:0.87064 2:0.239866 3:0.681711 4:-0.0343507 
-2048 1:0.87765 2:0.364588 3:0.695282 4:-0.210918 
-2048 1:0.814442 2:0.306453 3:0.600146 4:-0.181553 
-2048 1:0.768689 2:0.0192722 3:0.667493 4:-0.0460027 
-2048 1:0.859677 2:-0.434571 3:0.717286 4:-0.314353 
-2048 1:0.828217 2:0.236838 3:0.728314 4:0.270612 
-2048 1:0.87837 2:-0.42852 3:0.757979 4:0.149269 
-2048 1:0.842173 2:0.0910372 3:0.742559 4:0.152359 
-2048 1:0.854787 2:-0.231994 3:0.735419 4:0.27635 
-2048 1:0.878129 2:-0.163075 3:0.789283 4:-0.188224 
-2048 1:0.932702 2:0.792961 3:0.665151 4:-0.109163 
-2048 1:0.884769 2:0.609142 3:0.57652 4:-0.0209132 
-1985.971192292828 1:-0.342592 2:0.328389 3:0.800973 4:0.170144 
-2048 1:0.88453 2:0.865819 3:0.958256 4:0.305965 
-2048 1:0.66101 2:-0.00671277 3:0.662015 4:0.231958 
-2048 1:0.798554 2:0.537519 3:0.660903 4:-0.162436 
-2048 1:0.870356 2:-0.111419 3:0.798174 4:0.314702 
-2048 1:0.820333 2:0.0274636 3:0.719758 4:0.086652 
-2048 1:0.87442 2:0.14696 3:0.74487 4:-0.136487 
-2048 1:0.931479 2:0.658207 3:0.70237 4:0.128195 
-2048 1:0.917604 2:0.166794 3:0.692547 4:-0.0918164 
-2048 1:0.879818 2:-0.170966 3:0.800202 4:-0.105804 
-2048 1:0.835634 2:-0.114532 3:0.704257 4:-0.0895702 
-2048 1:0.829432 2:-0.0101876 3:0.703957 4:0.0464249 
-2048 1:0.953539 2:0.497554 3:0.630026 4:0.116884 
-2048 1:0.839441 2:-0.278876 3:0.691474 4:0.0689998 
-2048 1:0.771755 2:-0.0245064 3:0.658509 4:-0.203952 
-2048 1:0.902844 2:-0.433957 3:0.743789 4:0.223304 
-2048 1:0.815835 2:-0.456801 3:0.655407 4:-0.0971826 
-2048 1:0.976714 2:0.8587 3:0.703722 4:0.0429469 
-2048 1:0.91606 2:0.816249 3:0.594359 4:0.273601 
-2048 1:0.876177 2:0.0204514 3:0.799793 4:-0.0227397 
-2048 1:0.852319 2:-0.0757959 3:0.769851 4:0.190759 
-2048 1:0.874791 2:-0.222047 3:0.777796 4:-0.204834 
-2048 1:0.880284 2:-0.254231 3:0.751213 4:-0.014051 
-2048 1:0.851261 2:-0.336122 3:0.732242 4:-0.19757 
-2048 1:0.929887 2:0.517954 3:0.701824 4:-0.108108 
-2048 1:0.844173 2:-0.397314 3:0.703583 4:0.165704 
-2048 1:0.891423 2:-0.11221 3:0.744918 4:0.15906 
-2048 1:0.891332 2:0.307263 3:0.756315 4:0.159133 
-2048 1:0.920866 2:0.0267227 3:0.822839 4:0.349345 
-2048 1:0.882627 2:-0.479434 3:0.750532 4:0.0545065 
-2048 1:0.911561 2:-0.00107584 3:0.744615 4:0.0943097 
-2048 1:0.93522 2:0.23362 3:0.728562 4:0.597804 
-2048 1:0.834853 2:0.0234295 3:0.689288 4:-0.320582 
-685.7282208251427 1:0.866509 2:-0.321333 3:0.795861 4:0.0601444 
-2048 1:0.844752 2:-0.0357823 3:0.726782 4:0.278059 
-2048 1:0.880819 2:0.319995 3:0.712415 4:-0.246579 
-2048 1:0.875085 2:0.0873307 3:0.811003 4:0.133948 
-229.1785486421468 1:0.7139 2:0.0387062 3:0.677638 4:0.171651 
-2048 1:0.786056 2:-0.495323 3:0.646314 4:-0.274092 
-2048 1:0.861284 2:-0.329249 3:0.769988 4:-0.0695561 
-2048 1:0.881001 2:0.463431 3:0.687537 4:0.10612 
-1563.002007086827 1:0.592044 2:-0.566626 3:0.65892 4:-0.178594 
-2048 1:0.944031 2:0.684678 3:0.658614 4:-0.00291904 
-2048 1:0.893773 2:0.714353 3:0.96219 4:0.159906 
-2048 1:0.788482 2:-0.236445 3:0.678494 4:-0.048487 
-2048 1:0.789747 2:-0.0917822 3:0.576761 4:-0.205469 
-2048 1:0.943751 2:0.688205 3:0.727374 4:-0.266398 
-2048 1:0.812176 2:-0.086427 3:0.657054 4:0.161736 
-2048 1:0.8325 2:-0.188985 3:0.703631 4:0.120425 
-2048 1:0.816002 2:-0.231614 3:0.721044 4:-0.0512139 
-633.7605028072305 1:0.945531 2:0.585261 3:0.810276 4:0.0620438 
-2048 1:0.747288 2:-0.35743 3:0.668394 4:-0.143203 
-2048 1:0.913113 2:0.149583 3:0.754326 4:0.165904 
-2048 1:0.88409 2:-0.0459188 3:0.746479 4:0.398568 
-2048 1:0.88533 2:-0.0246566 3:0.755618 4:-0.0376124 
-2048 1:0.951343 2:0.649966 3:0.641561 4:-0.0558612 
-2048 1:0.734924 2:0.182612 3:0.607769 4:0.139688 
-2048 1:0.858248 2:0.356632 3:0.717064 4:-0.0376803 
-2048 1:0.840713 2:0.0930615 3:0.71129 4:0.261698 
-2048 1:0.897925 2:-0.420235 3:0.775905 4:0.144596 
-2048 1:0.910566 2:-0.160425 3:0.77344 4:0.217224 
-2048 1:0.84275 2:-0.1723 3:0.715789 4:0.079057 
-2048 1:0.879223 2:0.575949 3:0.695354 4:0.134852 
-670.999947014678 1:0.813484 2:0.130045 3:0.715407 4:0.182777 
-2048 1:0.875708 2:0.420897 3:0.749365 4:0.169405 
-2048 1:0.88944 2:-0.25661 3:0.795485 4:0.213542 
-2048 1:0.877281 2:0.114415 3:0.693661 4:-0.135806 
-2048 1:0.907338 2:0.492728 3:0.748128 4:0.0122986 
-2048 1:0.664831 2:0.307305 3:0.671099 4:-0.05798 
-2048 1:0.900722 2:0.679674 3:0.693772 4:-0.197595 
-2048 1:0.992314 2:0.950185 3:0.614144 4:-0.440302 
-2048 1:0.833833 2:0.190569 3:0.654815 4:-0.050024 
-2048 1:0.782988 2:0.45514 3:0.654248 4:-0.015529 
-2048 1:0.917573 2:0.373414 3:0.717138 4:0.234054 
-2048 1:0.900731 2:0.391153 3:0.72002 4:-0.152816 
-2048 1:0.882699 2:-0.14922 3:0.783141 4:-0.0186004 
-2048 1:0.811452 2:-0.272258 3:0.71516 4:-0.0199748 
-2048 1:0.848807 2:0.75852 3:0.63386 4:0.0877488 
-2048 1:0.827803 2:-0.0741869 3:0.728048 4:-0.0101521 
-2048 1:0.641976 2:0.416485 3:0.6966 4:0.164051 
-2048 1:0.834953 2:0.280919 3:0.695975 4:-0.259599 
-2048 1:0.91516 2:0.662502 3:0.644831 4:0.0346228 
-2048 1:0.87817 2:-0.192383 3:0.804944 4:0.304722 
-2048 1:0.797128 2:-0.0784276 3:0.677629 4:-0.0767601 
-2048 1:0.48602 2:0.107689 3:0.794232 4:0.187476 
-2048 1:0.904857 2:0.485599 3:0.7552 4:-0.0864658 
-2048 1:0.877343 2:0.208428 3:0.667779 4:0.101885 
-2048 1:0.875797 2:-0.421502 3:0.784299 4:0.10072 
-2048 1:0.839419 2:-0.410691 3:0.739156 4:0.0501719 
-2048 1:0.878201 2:-0.18234 3:0.80149 4:0.127803 
-2048 1:0.916744 2:0.112372 3:0.649174 4:-0.531166 
-2048 1:0.883695 2:0.696299 3:0.689803 4:-0.101853 
-2048 1:0.882746 2:-0.209033 3:0.744567 4:0.204709 
-2048 1:0.885423 2:-0.104097 3:0.702764 4:0.450759 
-2048 1:0.903338 2:0.620272 3:0.712467 4:-0.0954427 
-2048 1:0.827149 2:-0.0753619 3:0.702317 4:-0.0902346 
-2048 1:0.827184 2:-0.449182 3:0.736268 4:0.145025 
-2048 1:0.889292 2:0.356088 3:0.775809 4:0.0682554 
-2048 1:0.655343 2:0.0955576 3:0.622676 4:-0.303538 
-2048 1:0.860011 2:-0.577512 3:0.744719 4:0.130684 
-2048 1:0.799628 2:0.560587 3:0.94046 4:0.137005 
-2048 1:0.848207 2:0.573939 3:0.645076 4:0.00482962 
-2048 1:0.88132 2:-0.541981 3:0.755823 4:0.191734 
-2048 1:0.821494 2:-0.323708 3:0.702783 4:-0.337539 
-2048 1:0.883701 2:0.533076 3:0.723587 4:-0.0679788 
-2048 1:0.910619 2:0.277993 3:0.711539 4:0.0913678 
-2048 1:0.933063 2:0.771342 3:0.664641 4:-0.237504 
-2048 1:0.885098 2:-0.0122787 3:0.758083 4:0.0704001 
-2048 1:0.912104 2:0.238699 3:0.665157 4:0.11929 
-2048 1:0.89162 2:-0.0607238 3:0.829343 4:0.231182 
-2048 1:0.902376 2:0.772594 3:0.698543 4:-0.0640196 
-2048 1:0.841368 2:-0.231783 3:0.748699 4:0.0877631 
-2048 1:0.94852 2:0.591626 3:0.78023 4:0.357419 
-2048 1:0.868449 2:0.52894 3:0.674425 4:0.0573866 
-2048 1:0.852993 2:-0.189851 3:0.601579 4:-0.286408 
-2048 1:0.504148 2:0.288987 3:0.770051 4:0.0354203 
-2048 1:0.784253 2:0.0874872 3:0.60003 4:-0.240741 
-2048 1:0.8534 2:0.370237 3:0.726504 4:0.30278 
-2048 1:0.888098 2:-0.336487 3:0.751012 4:-0.00437387 
-2048 1:0.822224 2:-0.610975 3:0.711667 4:0.0206272 
-2048 1:0.876156 2:0.484374 3:0.713721 4:-0.0312989 
-2048 1:0.904638 2:0.218575 3:0.729747 4:0.272852 
-2048 1:0.843104 2:0.225372 3:0.69395 4:0.00535999 
-2048 1:0.842374 2:0.362912 3:0.690944 4:-0.0829556 
-2048 1:0.948266 2:0.84225 3:0.636427 4:-0.115781 
-2048 1:0.888872 2:0.425367 3:0.735383 4:-0.181635 
-2048 1:0.834202 2:0.0349538 3:0.741336 4:0.260786 
-2048 1:0.873649 2:0.313376 3:0.744201 4:-0.205612 
-2048 1:0.853781 2:0.265809 3:0.694153 4:-0.163305 
-2048 1:0.821508 2:-0.342122 3:0.679365 4:-0.127363 
-2048 1:0.844168 2:0.239659 3:0.680287 4:-0.0568214 
-2048 1:0.809002 2:-0.549686 3:0.659567 4:-0.0830132 
-100.1670338637515 1:0.548749 2:-0.251826 3:0.656991 4:-0.292251 
-2048 1:0.796301 2:0.158323 3:0.683472 4:-0.0804668 
-2048 1:0.857369 2:-0.3404 3:0.764237 4:0.100903 
-2048 1:0.748642 2:0.290097 3:0.642204 4:-0.206113 
-2048 1:0.879486 2:-0.548695 3:0.758957 4:0.364817 
-2048 1:0.821445 2:-0.238378 3:0.726053 4:0.0471586 
-2048 1:0.920351 2:0.774393 3:0.645385 4:-0.071283 
-2048 1:0.882903 2:-0.464266 3:0.755579 4:0.259419 
-2048 1:0.885085 2:0.595727 3:0.656958 4:-0.0832679 
-2048 1:0.950205 2:0.530417 3:0.652936 4:-0.533722 
-2048 1:0.807624 2:0.173519 3:0.652282 4:-0.0756524 
-2048 1:0.918939 2:0.502005 3:0.738896 4:0.185334 
-2048 1:0.847004 2:-0.498939 3:0.737311 4:-0.194176 
-2048 1:0.865814 2:0.558533 3:0.675649 4:0.0144442 
-2048 1:0.882419 2:0.0848764 3:0.789626 4:0.180001 
-2048 1:0.875343 2:-0.0736234 3:0.654381 4:-0.0497729 
-2048 1:0.889924 2:0.0113354 3:0.74241 4:0.597474 
-2048 1:0.624209 2:0.246315 3:0.699131 4:0.0347814 
-2048 1:0.908188 2:0.456663 3:0.680451 4:0.102394 
-2048 1:0.924146 2:-0.151576 3:0.745787 4:0.0120153 
-2048 1:0.884846 2:-0.365992 3:0.809078 4:0.123795 
-2048 1:0.867938 2:-0.0491995 3:0.718739 4:0.270207 
-2048 1:0.881948 2:0.0340814 3:0.776174 4:0.177966 
-2048 1:0.866219 2:0.160886 3:0.723913 4:-0.139302 
-2048 1:0.876512 2:0.0421601 3:0.761829 4:-0.0631519 
-2048 1:0.881548 2:0.497284 3:0.721252 4:0.0227518 
-2048 1:0.748674 2:-0.141872 3:0.644502 4:-0.285792 
-2048 1:0.885919 2:0.0463236 3:0.634223 4:0.307714 
-2048 1:0.83946 2:-0.0594987 3:0.719857 4:0.099007 
-2048 1:0.830911 2:0.167663 3:0.717343 4:0.180151 
-2048 1:0.883827 2:-0.13656 3:0.696927 4:-0.166922 
-2048 1:0.849171 2:0.405464 3:0.655495 4:0.0652108 
-2048 1:0.837078 2:0.487601 3:0.985632 4:0.0960865 
-2048 1:0.923986 2:-0.0297342 3:0.799399 4:0.404331 
-2048 1:0.889674 2:0.218134 3:0.748516 4:-0.00259823 
-2048 1:0.694856 2:0.332254 3:0.56776 4:-0.0335214 
-2048 1:0.920142 2:0.467791 3:0.776447 4:0.0902076 
-2048 1:0.934086 2:0.525559 3:0.737175 4:0.19333 
-2048 1:0.844317 2:-0.107597 3:0.651242 4:-0.0192086 
-2048 1:0.856933 2:0.10785 3:0.651621 4:-0.0280104 
-2048 1:0.889312 2:0.163117 3:0.709157 4:-0.0785353 
-2048 1:0.835371 2:-0.0154635 3:0.728275 4:-0.104509 
-2048 1:0.900079 2:-0.118915 3:0.833152 4:0.362518 
-2048 1:0.878525 2:0.278588 3:0.730381 4:0.107785 
-2048 1:0.854581 2:0.555471 3:0.689228 4:-0.112067 
-2048 1:0.894479 2:0.273984 3:0.694485 4:-0.0833175 
-2048 1:0.857899 2:-0.265177 3:0.713625 4:0.162887 
-2048 1:0.760532 2:0.303379 3:0.715395 4:0.501399 
-2048 1:0.819983 2:0.162577 3:0.707339 4:0.0576909 
-2048 1:0.791653 2:-0.291686 3:0.689077 4:-0.309198 
-2048 1:0.982816 2:0.84992 3:0.735019 4:0.196551 
-2048 1:0.887751 2:0.508423 3:0.660204 4:-0.0350504 
-2048 1:0.856349 2:0.422625 3:0.709829 4:0.0304482 
-2048 1:0.89442 2:0.32774 3:0.743306 4:-0.464582 
-2048 1:0.872483 2:0.35576 3:0.767117 4:0.366844 
-2048 1:0.847171 2:-0.159981 3:0.724157 4:-0.1904 
-2048 1:0.92817 2:0.852401 3:0.675397 4:0.098852 
-2048 1:0.898768 2:-0.0354776 3:0.741548 4:0.610892 
-2048 1:0.899511 2:0.205274 3:0.821214 4:0.221026 
-2048 1:0.892398 2:-0.338194 3:0.813278 4:0.316515 
-2048 1:0.829353 2:-0.304456 3:0.686431 4:-0.161768 
-2048 1:0.89725 2:0.00974306 3:0.786474 4:0.264896 
-2048 1:0.871625 2:0.354247 3:0.70514 4:-0.231798 
-2048 1:0.905395 2:0.639735 3:0.717664 4:0.449044 
-2048 1:0.947131 2:0.564203 3:0.894128 4:0.383723 
-2048 1:0.842975 2:0.357805 3:0.703223 4:-0.13453 
-2048 1:0.888435 2:-0.248744 3:0.842808 4:0.0803249 
-2048 1:0.864731 2:-0.253446 3:0.794067 4:0.245461 
-2048 1:0.908586 2:0.405436 3:0.782447 4:-0.0306595 
-2048 1:0.824984 2:-0.0825703 3:0.688691 4:0.0304191 
-2048 1:0.820988 2:0.490091 3:0.648185 4:0.278086 
-2048 1:0.849422 2:-0.0376794 3:0.697121 4:-0.169073 
-2048 1:0.949567 2:0.618842 3:0.745594 4:0.0201156 
-2048 1:0.770864 2:0.722618 3:0.939093 4:0.247219 
-2048 1:0.876987 2:0.561755 3:0.586788 4:-0.342101 
-2048 1:0.894241 2:0.408131 3:0.680566 4:0.012652 
-2048 1:0.892291 2:-0.555177 3:0.79102 4:-0.0940938 
-2048 1:0.955516 2:0.666709 3:0.718932 4:-0.0229484 
-2048 1:0.806749 2:-0.383805 3:0.660501 4:-0.398346 
-2048 1:0.91267 2:0.639437 3:0.718115 4:0.108941 
-2048 1:0.900755 2:0.175658 3:0.864604 4:0.423501 
-2048 1:0.922391 2:0.443261 3:0.712196 4:-0.502056 
-2048 1:0.95264 2:0.796265 3:0.703489 4:-0.232794 
-2048 1:0.914593 2:0.664253 3:0.968858 4:0.387495 
-2048 1:0.754144 2:0.43974 3:0.655647 4:0.217361 
-2048 1:0.830374 2:-0.298495 3:0.704437 4:-0.23037 
-2048 1:0.707886 2:-0.254228 3:0.623477 4:-0.467978 
-2048 1:0.795912 2:-0.193767 3:0.687948 4:0.0174191 
-2048 1:0.877545 2:-0.316199 3:0.78123 4:0.225136 
-2048 1:0.872983 2:-0.496652 3:0.748292 4:-0.0457216 
-2048 1:0.87256 2:-0.540998 3:0.746921 4:-0.156844 
-2048 1:0.865355 2:0.264175 3:0.706431 4:0.173393 
-2048 1:0.849871 2:0.0221606 3:0.750027 4:0.168629 
-2048 1:0.825682 2:0.166091 3:0.603007 4:-0.552725 
-2048 1:0.852928 2:-0.110162 3:0.755392 4:0.164026 
-2048 1:0.927322 2:0.321454 3:0.681241 4:0.0215186 
-2048 1:0.838185 2:-0.378126 3:0.73493 4:-0.105018 
-2048 1:0.865678 2:-0.177238 3:0.736655 4:-0.0320746 
-2048 1:0.883705 2:-0.138048 3:0.792428 4:0.164503 
-2048 1:0.75997 2:0.394521 3:0.579374 4:-0.379893 
-2048 1:0.884706 2:0.305349 3:0.707799 4:0.172295 
-2048 1:0.786776 2:-0.024665 3:0.684767 4:0.22215 
-2048 1:0.845152 2:-0.43581 3:0.648608 4:-0.197507 
-2048 1:0.919274 2:0.820488 3:0.600403 4:-0.185082 
-2048 1:0.854499 2:-0.0322303 3:0.753829 4:0.316993 
-2048 1:0.867184 2:0.0510673 3:0.741578 4:0.0471304 
-1820.734306842728 1:0.763153 2:0.867036 3:0.992201 4:0.574047 
-2048 1:0.921682 2:0.546059 3:0.777209 4:0.337315 
-2048 1:0.90123 2:0.260794 3:0.856442 4:0.25683 
-2048 1:0.84932 2:0.500747 3:0.684207 4:-0.111176 
-2048 1:0.872708 2:0.0928653 3:0.783717 4:0.225406 
-2048 1:0.969914 2:0.874341 3:0.720195 4:0.251089 
-2048 1:0.929782 2:0.344192 3:0.818018 4:0.0143512 
-2048 1:0.984925 2:0.650813 3:0.532516 4:-0.133853 
-2048 1:0.935698 2:0.637811 3:0.710366 4:0.414576 
-2048 1:0.846169 2:-0.264102 3:0.718867 4:-0.0214766 
-2048 1:0.845919 2:-0.210406 3:0.629323 4:-0.196845 
-2048 1:0.927069 2:0.503766 3:0.658822 4:0.0956166 
-2048 1:0.899135 2:0.139618 3:0.791963 4:0.243958 
-2048 1:0.939204 2:0.62381 3:0.694362 4:0.0835462 
-2048 1:0.815902 2:-0.288672 3:0.69746 4:-0.381394 
-2048 1:0.789312 2:-0.156245 3:0.677054 4:-0.112434 
-2048 1:0.902255 2:-0.0693701 3:0.79147 4:0.0247348 
-2048 1:0.924127 2:0.563592 3:0.699817 4:0.123271 
-2048 1:0.715783 2:-0.00935488 3:0.615429 4:-0.219117 
-2048 1:0.840247 2:0.370966 3:0.705852 4:0.0676039 
-2048 1:0.8651 2:0.413749 3:0.735641 4:0.621316 
-2048 1:0.903801 2:-0.192395 3:0.729563 4:-0.23679 
-2048 1:0.920074 2:0.621814 3:0.704414 4:-0.27143 
-2048 1:0.963813 2:0.81023 3:0.686443 4:-0.417327 
-2048 1:0.916646 2:0.666334 3:0.729133 4:0.33113 
-2048 1:0.848188 2:0.435714 3:0.623712 4:0.0603365 
-2048 1:0.858239 2:-0.240106 3:0.746197 4:-0.0177524 
-2048 1:0.880455 2:-0.533978 3:0.760353 4:0.272723 
-2048 1:0.982439 2:0.586146 3:0.592669 4:-0.46216 
-2048 1:0.883964 2:-0.0860764 3:0.765753 4:0.0607342 
-2048 1:0.903162 2:0.569911 3:0.719054 4:0.583967 
-2048 1:0.807029 2:-0.364317 3:0.695705 4:-0.0625107 
-2048 1:0.925646 2:0.590282 3:0.766208 4:0.0650406 
-2048 1:0.881517 2:0.444108 3:0.661541 4:-0.124276 
-2048 1:0.864785 2:-0.284796 3:0.723787 4:0.0187305 
-2048 1:0.893292 2:0.241928 3:0.712969 4:-0.0204176 
-2048 1:0.917982 2:0.251108 3:0.829332 4:-0.0439085 
-1062.200469821717 1:0.709752 2:0.325332 3:0.622166 4:-0.426205 
-2048 1:0.84503 2:0.0664212 3:0.701873 4:-0.147143 
-2048 1:0.969725 2:0.627685 3:0.723532 4:-0.202559 
-2048 1:0.848528 2:0.455689 3:0.655881 4:-0.082196 
-2048 1:0.858554 2:-0.207409 3:0.761581 4:-0.00667407 
-2048 1:0.817829 2:0.17436 3:0.637275 4:0.01387 
-2048 1:0.918809 2:0.474709 3:0.738226 4:-0.0571494 
-2048 1:0.824653 2:0.319755 3:0.713178 4:0.16888 
-2048 1:0.879123 2:0.397381 3:0.677783 4:-0.207842 
-2048 1:0.899821 2:0.722659 3:0.632876 4:-0.0673881 
-2048 1:0.895743 2:0.381 3:0.698504 4:-0.175672 
-2048 1:0.859416 2:-0.137913 3:0.747467 4:0.17751 
-2048 1:0.63831 2:0.456697 3:0.681756 4:-0.0311457 
-2048 1:0.839663 2:0.155335 3:0.729235 4:0.0838936 
-2048 1:0.859416 2:-0.176712 3:0.725789 4:0.0593812 
-2048 1:0.686729 2:-0.162249 3:0.620381 4:-0.139363 
-2048 1:0.875798 2:-0.305071 3:0.766048 4:-0.131218 
-2048 1:0.859123 2:-0.485059 3:0.723705 4:0.0228961 
-2048 1:0.827631 2:-0.185488 3:0.736354 4:0.161183 
-2048 1:0.877599 2:0.299593 3:0.718759 4:-0.285524 
-2048 1:0.895259 2:-0.176328 3:0.622502 4:0.00966996 
-2048 1:0.906345 2:-0.595742 3:0.777149 4:0.132651 
-2048 1:0.932106 2:0.410756 3:0.663696 4:-0.084095 
-2048 1:0.890355 2:0.215582 3:0.664451 4:-0.0401914 
-2048 1:0.867834 2:-0.114777 3:0.790755 4:0.0172113 
-2048 1:0.833934 2:0.0307047 3:0.619024 4:-0.108712 
-2048 1:0.898011 2:0.349493 3:0.701821 4:-0.260765 
-2048 1:0.8558 2:-0.0399145 3:0.728861 4:0.0620237 
-2048 1:0.964602 2:0.677276 3:0.587535 4:-0.190104 
-2048 1:0.761592 2:0.376502 3:0.975276 4:0.240012 
-2048 1:0.731131 2:0.368493 3:0.621633 4:-0.324709 
-2048 1:0.816532 2:-0.246496 3:0.713654 4:-0.201743 
-2048 1:0.87906 2:-0.467009 3:0.707867 4:0.342698 
-2048 1:0.86222 2:-0.236583 3:0.756825 4:0.33703 
-2048 1:0.664239 2:0.506371 3:0.63227 4:0.161053 
-2048 1:0.498901 2:0.243915 3:0.773792 4:0.0694832 
-2048 1:0.460963 2:-0.00238855 3:0.800156 4:0.312478 
-2048 1:0.904418 2:0.138875 3:0.815848 4:-0.254866 
-2048 1:0.823403 2:0.600214 3:0.971142 4:0.40358 
-2048 1:0.839243 2:0.109747 3:0.737913 4:0.296597 
-2048 1:0.825919 2:-0.118155 3:0.710905 4:-0.22267 
-2048 1:0.867687 2:-0.00280594 3:0.767943 4:-0.0576614 
-2048 1:0.846885 2:-0.271655 3:0.73244 4:0.258333 
-2048 1:0.783442 2:0.283644 3:0.621995 4:-0.38546 
-2048 1:0.852549 2:-0.0260194 3:0.70115 4:-0.0360392 
-2048 1:0.955247 2:0.68285 3:0.706027 4:0.246939 
-2048 1:0.839735 2:-0.50207 3:0.729672 4:0.0988776 
-2048 1:0.885725 2:-0.255502 3:0.811894 4:0.0533161 
-2048 1:0.820468 2:0.491326 3:0.687431 4:0.0304696 
-2048 1:0.946361 2:0.45573 3:0.762792 4:-0.162619 
-2048 1:0.832399 2:0.0118384 3:0.696508 4:-0.080281 
-2048 1:0.896068 2:0.102872 3:0.811778 4:0.119627 
-2048 1:0.924758 2:0.43994 3:0.758727 4:0.0694028 
-2048 1:0.865058 2:-0.0444266 3:0.713988 4:-0.0222232 
-2048 1:0.885285 2:0.561603 3:0.713392 4:-0.0281225 
-2048 1:0.844615 2:-0.310483 3:0.732266 4:-0.172934 
-2048 1:0.856471 2:0.229485 3:0.680906 4:-0.237238 
-2048 1:0.889651 2:0.358799 3:0.677979 4:-0.228128 
-2048 1:0.940497 2:0.677641 3:0.717474 4:-0.216641 
-2048 1:0.902876 2:0.178093 3:0.65967 4:0.209574 
-2048 1:0.817732 2:-0.113827 3:0.710768 4:-0.12585 
-2048 1:0.907084 2:0.43231 3:0.595035 4:0.0458423 
-2048 1:0.858649 2:-0.073805 3:0.746688 4:-0.341891 
-2048 1:0.786662 2:0.355635 3:0.661702 4:-0.0411002 
-2048 1:0.849068 2:0.204208 3:0.71366 4:-0.333871 
-2048 1:0.63576 2:-0.566009 3:0.688801 4:0.313837 
-2048 1:0.641976 2:0.286547 3:0.760101 4:0.521411 
-2048 1:0.829428 2:-0.688802 3:0.694578 4:-0.247126 
-2048 1:0.792533 2:0.0468454 3:0.683279 4:0.365014 
-2048 1:0.833069 2:0.373097 3:0.675711 4:-0.271342 
-2048 1:0.879149 2:0.256253 3:0.760063 4:0.0705918 
-2048 1:0.930778 2:0.739109 3:0.662601 4:0.00119612 
-2048 1:0.85586 2:0.22076 3:0.723981 4:-0.0662041 
-2048 1:0.891533 2:-0.0778412 3:0.578452 4:-0.236356 
-2048 1:0.736478 2:0.034336 3:0.645766 4:-0.128326 
-2048 1:0.904587 2:-0.594379 3:0.79531 4:0.109668 
-2048 1:0.865816 2:0.366322 3:0.721478 4:-0.0148454 
-2048 1:0.841949 2:-0.399232 3:0.666196 4:-0.148629 
-2048 1:0.888474 2:0.361228 3:0.77441 4:0.199038 
-2048 1:0.885985 2:0.356605 3:0.656378 4:0.206885 
-2048 1:0.918403 2:0.615731 3:0.744084 4:0.452921 
-2048 1:0.735583 2:0.580728 3:0.960584 4:0.133763 
-2048 1:0.856563 2:-0.125464 3:0.730256 4:0.00411963 
-2048 1:0.896101 2:-0.598367 3:0.72989 4:-0.287655 
-2048 1:0.814484 2:-0.0261885 3:0.653288 4:-0.0204721 
-2048 1:0.929772 2:0.71278 3:0.720224 4:-0.284892 
-2048 1:0.986292 2:0.749679 3:0.647585 4:-0.343688 
-1114.764365231855 1:0.803184 2:-0.0738363 3:0.710635 4:0.132062 
-2048 1:0.851613 2:0.215221 3:0.677031 4:0.18033 
-2048 1:0.825081 2:0.297118 3:0.653712 4:-0.300576 
-2048 1:0.852874 2:0.403233 3:0.624326 4:-0.0409019 
-2048 1:0.897024 2:0.0191157 3:0.695506 4:0.341264 
-2048 1:0.866779 2:-0.0452885 3:0.739759 4:0.0782418 
-2048 1:0.902066 2:0.146175 3:0.789022 4:0.225369 
-2048 1:0.800256 2:0.267754 3:0.666454 4:-0.498102 
-2048 1:0.807008 2:-0.160223 3:0.701306 4:-0.0673863 
-2048 1:0.897515 2:-0.297573 3:0.71859 4:0.474894 
-2048 1:0.893494 2:0.780431 3:0.6449 4:-0.42877 
-2048 1:0.847421 2:0.075725 3:0.69479 4:-0.133252 
-2048 1:0.856334 2:-0.298566 3:0.729624 4:0.0528412 
-2048 1:0.836424 2:-0.283139 3:0.746671 4:0.370715 
-2048 1:0.885653 2:0.00540423 3:0.78044 4:0.139869 
-2048 1:0.903409 2:0.601633 3:0.696478 4:-0.298249 
-2048 1:0.873088 2:-0.127603 3:0.754647 4:-0.129676 
-2048 1:0.859881 2:-0.010678 3:0.759711 4:0.0966102 
-2048 1:0.94628 2:0.675963 3:0.679705 4:0.0369837 
-2048 1:0.884486 2:-0.498405 3:0.723284 4:-0.198671 
-2048 1:0.82179 2:-0.0759295 3:0.673645 4:-0.0394354 
-2048 1:0.865589 2:-0.187092 3:0.783287 4:0.157178 
-2048 1:0.592188 2:0.460942 3:0.764641 4:0.290908 
-2048 1:0.876195 2:-0.074621 3:0.725175 4:0.339367 
-2048 1:0.907751 2:0.5431 3:0.677892 4:-0.209552 
-2048 1:0.961214 2:0.514181 3:0.64139 4:0.173997 
-2048 1:0.937056 2:0.476732 3:0.783203 4:0.0772337 
-2048 1:0.893307 2:0.229153 3:0.824092 4:0.277363 
-2048 1:0.855756 2:-0.432964 3:0.760543 4:0.425807 
-2048 1:0.855105 2:0.085252 3:0.735742 4:-0.018814 
-2048 1:0.875766 2:0.323441 3:0.744332 4:0.396485 
-2048 1:0.939842 2:0.920296 3:0.633321 4:-0.161768 
-2048 1:0.906756 2:0.38926 3:0.791489 4:0.390519 
-2048 1:0.918917 2:0.644638 3:0.666998 4:-0.0629003 
-2048 1:0.966179 2:0.575966 3:0.704038 4:-0.187311 
-2048 1:0.845673 2:0.556853 3:0.68599 4:-0.0505075 
-2048 1:0.849846 2:0.141219 3:0.727982 4:-0.0358095 
-2048 1:1 2:1 3:0.741908 4:0.447429 
-2048 1:0.767449 2:-0.0532065 3:0.693765 4:0.462073 
-2048 1:0.884164 2:0.0908994 3:0.713583 4:-0.202273 
-2048 1:0.665844 2:-0.233674 3:0.644853 4:-0.170451 
-2048 1:0.851616 2:-0.273314 3:0.684693 4:0.193019 
-2048 1:0.858741 2:-0.130619 3:0.780378 4:0.352764 
-2048 1:0.918126 2:0.251943 3:0.772762 4:-0.136137 
-2048 1:0.869641 2:0.545612 3:0.588498 4:-0.166939 
-2048 1:0.900432 2:0.403105 3:0.751098 4:-0.0443946 
-2048 1:0.746837 2:-0.147016 3:0.648792 4:-0.0902601 
-2048 1:0.779404 2:0.127614 3:0.587544 4:-0.541711 
-2048 1:0.719906 2:-0.400747 3:0.623891 4:-0.0794664 
-2048 1:0.834999 2:-0.0262052 3:0.680077 4:-0.175893 
-2048 1:0.853338 2:-0.366114 3:0.739192 4:0.297389 
-2048 1:0.833334 2:0.126543 3:0.722811 4:0.127376 
-2048 1:0.912221 2:0.369231 3:0.813844 4:0.214121 
-2048 1:0.820428 2:0.00123654 3:0.729603 4:0.352753 
-2048 1:0.858544 2:-0.322373 3:0.731159 4:0.085799 
-2048 1:0.876623 2:0.286103 3:0.692737 4:-0.0885077 
-2048 1:0.911357 2:0.346348 3:0.778768 4:0.258409 
-2048 1:0.840335 2:-0.377367 3:0.749661 4:0.00944298 
-2048 1:0.589937 2:0.424651 3:0.715547 4:0.104084 
-2048 1:0.890414 2:0.41877 3:0.727012 4:-0.0801777 
-2048 1:0.814952 2:0.00215272 3:0.702655 4:0.19125 
-2048 1:0.639951 2:-0.113057 3:0.650297 4:0.303149 
-2048 1:0.903189 2:-0.288447 3:0.839959 4:0.42497 
-2048 1:0.860258 2:0.171048 3:0.74232 4:0.0111654 
-2048 1:0.893841 2:0.301916 3:0.783798 4:-0.10733 
-2048 1:0.936991 2:0.475112 3:0.77578 4:0.0807962 
-2048 1:0.922796 2:0.600053 3:0.569214 4:0.00408165 
-2048 1:0.837905 2:0.131587 3:0.685175 4:-0.129439 
-2048 1:0.869528 2:0.293276 3:0.761205 4:0.390114 
-2048 1:0.835247 2:0.297139 3:0.723414 4:0.180451 
-2048 1:0.848494 2:-0.0132638 3:0.730446 4:0.0248862 
-2048 1:0.818673 2:0.259216 3:0.71419 4:0.227024 
-2048 1:0.866451 2:-0.223318 3:0.786627 4:0.172386 
-2048 1:0.853848 2:-0.0478263 3:0.730854 4:-0.355962 
-2048 1:0.868304 2:-0.386055 3:0.759211 4:0.0773237 
-2048 1:0.86107 2:-0.208071 3:0.751612 4:0.0348993 
-2048 1:0.849917 2:0.163681 3:0.717135 4:-0.223824 
-2048 1:0.882852 2:-0.115891 3:0.808342 4:0.3585 
-2048 1:0.876786 2:-0.126071 3:0.691326 4:-0.109502 
-2048 1:0.872702 2:0.468067 3:0.735867 4:0.222483 
-2048 1:0.952704 2:0.572274 3:0.853305 4:0.310968 
-2048 1:0.929539 2:0.397258 3:0.785515 4:0.206096 
-2048 1:0.945048 2:0.730429 3:0.731936 4:-0.0353931 
-2048 1:0.902857 2:-0.157735 3:0.779669 4:0.040716 
-2048 1:0.836377 2:-0.127073 3:0.746437 4:0.202064 
-2048 1:0.945248 2:0.694381 3:0.711978 4:0.328476 
-2048 1:0.821967 2:0.355061 3:0.668438 4:0.157448 
-2048 1:0.82597 2:-0.0915631 3:0.710101 4:-0.13397 
-2048 1:0.871648 2:-0.213148 3:0.686107 4:-0.159638 
-2048 1:0.876734 2:-0.0938358 3:0.819144 4:0.169898 
-2048 1:0.822022 2:0.487724 3:0.674376 4:-0.179509 
-2048 1:0.834806 2:0.239246 3:0.712194 4:-0.0155348 
-2048 1:0.869195 2:0.463884 3:0.708196 4:-0.117703 
-2048 1:0.926289 2:0.488108 3:0.737614 4:0.153321 
-2048 1:0.92003 2:0.510109 3:0.766732 4:-0.348017 
-2048 1:0.871532 2:0.244891 3:0.656566 4:0.136286 
-2048 1:0.829001 2:-0.130456 3:0.710439 4:0.160668 
-2048 1:0.899516 2:0.602176 3:0.719578 4:-0.0363515 
-2048 1:0.857438 2:0.36109 3:0.594813 4:-0.290425 
-2048 1:0.826875 2:-0.381382 3:0.708881 4:-0.0361254 
-2048 1:0.756675 2:0.0559383 3:0.552196 4:-0.311087 
-2048 1:0.890912 2:-0.30091 3:0.762742 4:-0.129251 
-2048 1:0.81357 2:-0.0443556 3:0.654286 4:-0.125989 
-2048 1:0.852087 2:-0.38667 3:0.74513 4:0.0656451 
-2048 1:0.820223 2:-0.398347 3:0.712118 4:0.0308548 
-2048 1:0.8477 2:0.0892173 3:0.704616 4:0.193759 
-2048 1:0.851258 2:0.501805 3:0.673911 4:-0.20868 
-2048 1:0.89392 2:0.553324 3:0.71548 4:0.0213019 
-2048 1:0.923105 2:0.0576413 3:0.774207 4:-0.262279 
-2048 1:0.90798 2:0.697449 3:0.653388 4:-0.0450563 
-2048 1:0.8418 2:-0.0247464 3:0.686949 4:-0.0526535 
-2048 1:0.833376 2:-0.231881 3:0.72013 4:-0.0847554 
-2048 1:0.858413 2:0.316633 3:0.721803 4:-0.124014 
-2048 1:0.819842 2:0.345354 3:0.664571 4:-0.155464 
-2048 1:0.891674 2:-0.0300473 3:0.813109 4:0.121329 
-2048 1:0.678595 2:-0.171899 3:0.63955 4:-0.0507018 
-2048 1:0.859679 2:0.048949 3:0.732443 4:-0.184605 
-2048 1:0.838903 2:0.231364 3:0.685999 4:-0.0643413 
-2048 1:0.61629 2:-0.565998 3:0.650467 4:-0.0352094 
-2048 1:0.8213 2:-0.301146 3:0.684121 4:-0.298436 
-2048 1:0.859845 2:0.0733771 3:0.743361 4:0.124701 
-2048 1:0.885432 2:0.644491 3:0.684487 4:-0.0642126 
-2048 1:0.83644 2:0.515677 3:0.677264 4:-0.208924 
-2048 1:0.603573 2:0.359435 3:0.723846 4:0.198403 
-2048 1:0.952798 2:0.605227 3:0.671348 4:-0.0804606 
-2048 1:0.845542 2:-0.224512 3:0.75677 4:0.122408 
-2048 1:0.842713 2:0.406494 3:0.706018 4:0.379294 
-2048 1:0.872768 2:-0.185828 3:0.790344 4:0.14264 
-2048 1:0.883051 2:0.262401 3:0.779487 4:0.429365 
-2048 1:0.952726 2:0.651155 3:0.670107 4:0.556314 
-2048 1:0.806219 2:0.45667 3:0.653577 4:-0.257808 
-2048 1:0.808614 2:-0.233142 3:0.707596 4:-0.15748 
-2048 1:0.941349 2:0.384456 3:0.800455 4:-0.104392 
-2048 1:0.787659 2:-0.0566354 3:0.680204 4:0.144548 
-2048 1:0.870876 2:-0.192325 3:0.798164 4:0.322117 
-2048 1:0.905605 2:0.406682 3:0.718226 4:-0.0209404 
-2048 1:0.973978 2:0.623914 3:0.773424 4:-0.191011 
-2048 1:0.874272 2:0.590009 3:0.709768 4:0.114082 
-2048 1:0.84429 2:0.229615 3:0.699499 4:0.0213247 
-2048 1:0.91397 2:0.489226 3:0.715896 4:-0.138229 
-2048 1:0.877564 2:-0.235421 3:0.815911 4:0.196831 
-2048 1:0.90745 2:0.704104 3:0.675583 4:-0.0856628 
-2048 1:0.667456 2:0.222559 3:0.699734 4:0.226367 
-2048 1:0.851397 2:0.0724109 3:0.677964 4:-0.0666205 
-2048 1:0.934362 2:0.491752 3:0.827928 4:0.151777 
-2048 1:0.847673 2:0.074646 3:0.719598 4:-0.204163 
-2048 1:0.843432 2:-0.0745813 3:0.735048 4:-0.0926019 
-2048 1:0.595809 2:-0.474004 3:0.628386 4:-0.296904 
-2048 1:0.789586 2:-0.479025 3:0.647879 4:-0.329441 
-2048 1:0.792343 2:-0.420294 3:0.688689 4:-0.0332671 
-2048 1:0.881712 2:0.399328 3:0.742573 4:0.0563111 
-2048 1:0.874274 2:-0.52765 3:0.779466 4:0.0801878 
-2048 1:0.81594 2:0.368363 3:0.688238 4:-0.0222129 
-2048 1:0.806517 2:-0.0680449 3:0.610471 4:-0.00829824 
-2048 1:0.839464 2:0.238822 3:0.684205 4:-0.0743991 
-2048 1:0.886151 2:0.374409 3:0.715021 4:-0.0855172 
-2048 1:0.976904 2:0.490523 3:0.743414 4:0.200406 
-2048 1:0.945654 2:0.22887 3:0.861619 4:0.452976 
-2048 1:0.965166 2:0.424979 3:0.630596 4:-0.465999 
-2048 1:0.852526 2:-0.279256 3:0.762733 4:0.299351 
-2048 1:0.627655 2:0.35783 3:0.609336 4:-0.337012 
-2048 1:0.938661 2:0.708971 3:0.584872 4:0.0881163 
-2048 1:0.964993 2:0.54494 3:0.739625 4:0.0472189 
-2048 1:0.781107 2:-0.40155 3:0.642423 4:-0.391738 
-2048 1:0.808819 2:-0.241177 3:0.588445 4:-0.403529 
-2048 1:0.922599 2:0.208014 3:0.660056 4:-0.101275 
-2048 1:0.871245 2:0.00725121 3:0.766789 4:-0.0360432 
-2048 1:0.913883 2:0.688316 3:0.61913 4:-0.276579 
-2048 1:0.864788 2:-0.161183 3:0.790349 4:0.110958 
-2048 1:0.864833 2:0.310487 3:0.616621 4:0.0444907 
-2048 1:0.85613 2:-0.0449441 3:0.771845 4:0.287132 
-2048 1:0.952987 2:0.569335 3:0.556035 4:-0.236102 
-2048 1:0.973131 2:0.537922 3:0.920616 4:0.132152 
-2048 1:0.871203 2:-0.366771 3:0.741059 4:0.0141287 
-2048 1:0.868384 2:0.132101 3:0.75772 4:0.0700918 
-2048 1:0.860388 2:-0.128465 3:0.729152 4:0.274865 
-2048 1:0.92602 2:0.719057 3:0.664279 4:-0.18097 
-2048 1:0.860289 2:-0.264615 3:0.744896 4:0.230077 
-2048 1:0.916281 2:0.063272 3:0.685762 4:-0.156435 
-2048 1:0.86288 2:-0.0753243 3:0.710053 4:0.230607 
-2048 1:0.844173 2:-0.19423 3:0.706852 4:-0.149808 
-2048 1:0.845228 2:-0.177501 3:0.645913 4:-0.0660227 
-2048 1:0.917502 2:0.496806 3:0.772516 4:0.194805 
-2048 1:0.916864 2:0.453525 3:0.734125 4:-0.104476 
-2048 1:0.909015 2:0.529152 3:0.707599 4:-0.089765 
-2048 1:0.616546 2:0.598173 3:0.632897 4:-0.170878 
-2048 1:0.878626 2:0.118134 3:0.782455 4:0.339231 
-2048 1:0.480397 2:0.401064 3:0.809714 4:0.123633 
-2048 1:0.941984 2:0.532454 3:0.775023 4:0.163912 
-2048 1:0.907465 2:0.654768 3:0.701596 4:-0.0483444 
-2048 1:0.830121 2:0.0813828 3:0.705231 4:0.166026 
-2048 1:0.973537 2:0.719312 3:0.705173 4:0.0118602 
-2048 1:0.881784 2:-0.297089 3:0.788119 4:0.355735 
-2048 1:0.897127 2:-0.172584 3:0.708914 4:-0.155686 
-2048 1:0.853481 2:0.576792 3:0.662608 4:-0.326484 
-2048 1:0.868698 2:0.250628 3:0.54162 4:-0.652561 
-2048 1:0.880007 2:-0.0529498 3:0.810171 4:-0.183849 
-2048 1:0.883076 2:-0.157407 3:0.805934 4:0.274902 
-2048 1:0.534834 2:0.201764 3:0.709158 4:-0.080692 
-2048 1:0.676765 2:0.556916 3:0.674107 4:0.0554488 
-2048 1:0.886249 2:-0.606888 3:0.740504 4:-0.199215 
-2048 1:0.88864 2:-0.431799 3:0.810946 4:0.0889356 
-2048 1:0.877226 2:-0.198229 3:0.763914 4:0.187984 
-2048 1:0.883604 2:-0.234469 3:0.788894 4:0.309966 
-2048 1:0.923787 2:0.282887 3:0.810086 4:-0.0867129 
-2048 1:0.851497 2:-0.0424231 3:0.694718 4:-0.116623 
-2048 1:0.838853 2:0.188528 3:0.736337 4:0.524633 
-2048 1:0.832868 2:-0.00331725 3:0.697291 4:-0.149551 
-2048 1:0.914621 2:0.636137 3:0.611151 4:-0.127649 
-2048 1:0.87022 2:0.269666 3:0.676349 4:-0.261544 
-2048 1:0.859233 2:-0.294261 3:0.768476 4:-0.184218 
-2048 1:0.765049 2:-0.443831 3:0.666972 4:0.0720953 
-2048 1:0.900229 2:0.213839 3:0.718822 4:0.0126252 
-2048 1:0.813221 2:-0.39233 3:0.72019 4:-0.0489762 
-2048 1:0.837629 2:0.103365 3:0.714917 4:0.247873 
-2048 1:0.67906 2:0.284431 3:0.701365 4:0.2874 
-2048 1:0.922061 2:0.410312 3:0.757431 4:-0.294894 
-2048 1:0.911088 2:0.385883 3:0.586065 4:-0.151264 
-2048 1:0.85863 2:0.151839 3:0.645973 4:0.177075 
-2048 1:0.894666 2:0.544771 3:0.719348 4:0.419451 
-2048 1:0.847913 2:-0.177993 3:0.708673 4:-0.177023 
-2048 1:0.794211 2:0.442125 3:0.629849 4:-0.22601 
-2048 1:0.868893 2:0.34645 3:0.722042 4:-0.285004 
-2048 1:0.823519 2:-0.218259 3:0.735095 4:0.189209 
-2048 1:0.849049 2:-0.141162 3:0.699473 4:-0.291919 
-2048 1:0.828915 2:0.0652797 3:0.713241 4:0.115387 
-2048 1:0.878948 2:-0.395653 3:0.7244 4:0.294472 
-2048 1:0.921296 2:0.451713 3:0.747164 4:0.0224547 
-2048 1:0.869412 2:0.423086 3:0.7044 4:-0.0391155 
-2048 1:0.880268 2:-0.414342 3:0.759264 4:0.0414161 
-2048 1:0.935809 2:0.57256 3:0.671343 4:-0.163493 
-2048 1:0.767628 2:0.29017 3:0.641928 4:0.0537437 
-2048 1:0.815916 2:0.028194 3:0.665323 4:0.105491 
-2048 1:0.918594 2:0.232365 3:0.583743 4:-0.00416565 
-2048 1:0.915904 2:0.496262 3:0.766155 4:0.337095 
-403.9289160665955 1:0.321327 2:0.562782 3:0.802258 4:0.810157 
-2048 1:0.577589 2:0.161053 3:0.67985 4:-0.192782 
-2048 1:0.889613 2:0.480701 3:0.653692 4:-0.515215 
-2048 1:0.842291 2:0.0657701 3:0.726194 4:0.154076 
-2048 1:0.854736 2:0.0380425 3:0.726485 4:-0.106259 
-2048 1:0.850995 2:-0.251133 3:0.767147 4:0.0689774 
-2048 1:0.865168 2:0.362509 3:0.692602 4:0.0195182 
-2048 1:0.826207 2:-0.142214 3:0.708825 4:-0.127339 
-2048 1:0.900851 2:0.380641 3:0.788174 4:0.36391 
-2048 1:0.830023 2:0.0261154 3:0.679457 4:-0.465614 
-2048 1:0.799161 2:0.186391 3:0.674237 4:-0.142557 
-2048 1:0.928395 2:0.641726 3:0.675579 4:-0.344496 
-2048 1:0.863588 2:-0.141667 3:0.73022 4:0.0986024 
-2048 1:0.641976 2:0.616914 3:0.646162 4:-0.170345 
-2048 1:0.812951 2:-0.425104 3:0.715318 4:0.242829 
-2048 1:0.862278 2:-0.168324 3:0.767736 4:-0.0820928 
-2048 1:0.894252 2:0.696745 3:0.692 4:0.380484 
-2048 1:0.834988 2:-0.146384 3:0.711887 4:-0.202096 
-2048 1:0.677683 2:-0.0571446 3:0.63465 4:-0.255147 
-2048 1:0.892128 2:-0.0132095 3:0.730191 4:-0.161385 
-2048 1:0.890215 2:-0.0331172 3:0.739968 4:0.139233 
-2048 1:0.442543 2:-0.109789 3:0.775937 4:0.164024 
-2048 1:0.838136 2:-0.278233 3:0.74731 4:-0.0795513 
-2048 1:0.849347 2:-0.169877 3:0.715512 4:-0.281158 
-2048 1:0.852201 2:0.388859 3:0.704965 4:0.0510959 
-2048 1:0.838469 2:0.0226155 3:0.68251 4:-0.125248 
-2048 1:0.936523 2:0.823009 3:0.71165 4:0.212437 
-2048 1:0.838212 2:-0.242877 3:0.733778 4:-0.0737794 
-2048 1:0.894593 2:0.145605 3:0.725242 4:0.0887463 
-2048 1:0.896103 2:0.381067 3:0.742603 4:-0.0738303 
-2048 1:0.873836 2:0.110484 3:0.706661 4:0.0674954 
-2048 1:0.909128 2:0.682612 3:0.649467 4:-0.0370016 
-399.7436963140651 1:0.898691 2:0.272425 3:0.814656 4:0.59217 
-2048 1:0.88188 2:0.13564 3:0.665941 4:-0.375541 
-2048 1:0.510624 2:0.0597366 3:0.776438 4:0.493394 
-2048 1:0.859575 2:0.0491494 3:0.742893 4:0.523252 
-2048 1:0.521817 2:0.521009 3:0.68979 4:-0.131694 
-2048 1:0.814895 2:-0.0302476 3:0.70742 4:0.0791035 
-2048 1:0.74739 2:0.142047 3:0.678224 4:0.0980896 
-2048 1:0.810204 2:-0.215753 3:0.69032 4:-0.309144 
-2048 1:0.823479 2:-0.0866357 3:0.719609 4:0.133264 
-2048 1:0.939384 2:0.81423 3:0.634396 4:-0.0218448 
-2048 1:0.89179 2:-0.0674793 3:0.762362 4:-0.068116 
-2048 1:0.870652 2:0.558201 3:0.64734 4:0.255281 
-2048 1:0.775791 2:0.461403 3:0.681321 4:0.293759 
-2048 1:0.848997 2:-0.353817 3:0.736607 4:0.0373796 
-2048 1:0.857016 2:-0.143646 3:0.674369 4:-0.220338 
-2048 1:0.854147 2:0.0778871 3:0.740999 4:0.0440251 
-2048 1:0.639089 2:0.0207435 3:0.645289 4:-0.231911 
-2048 1:0.878904 2:0.301956 3:0.724892 4:-0.129811 
-2048 1:0.917449 2:-0.287752 3:0.819384 4:0.263413 
-2048 1:0.822634 2:-0.178258 3:0.70265 4:-0.0292324 
-2048 1:0.833392 2:-0.0750572 3:0.658299 4:-0.129728 
-2048 1:0.879305 2:0.0920786 3:0.686932 4:-0.14308 
-2048 1:0.869931 2:-0.00186054 3:0.694535 4:0.141758 
-1035.899084411901 1:0.978596 2:0.912414 3:0.954632 4:0.262297 
-1427.686512116113 1:0.851863 2:0.109672 3:0.758041 4:0.0995749 
-2048 1:0.860241 2:0.379879 3:0.704424 4:-0.0424603 
-2048 1:0.933161 2:0.677883 3:0.732399 4:0.188861 
-2048 1:0.864657 2:-0.27433 3:0.77091 4:0.385689 
-2048 1:0.780871 2:-0.358519 3:0.697261 4:0.19848 
-2048 1:0.877683 2:-0.0372307 3:0.710457 4:-0.136659 
-2048 1:0.826612 2:-0.680527 3:0.719841 4:0.0798902 
-2048 1:0.897027 2:-0.0629965 3:0.772557 4:0.00354056 
-2048 1:0.852709 2:0.0816958 3:0.73916 4:0.059744 
-2048 1:0.890009 2:0.476396 3:0.711821 4:-0.0842085 
-2048 1:0.878245 2:-0.0994915 3:0.763173 4:-0.00197715 
-2048 1:0.859314 2:-0.00243655 3:0.748975 4:0.127939 
-2048 1:0.880899 2:0.0711253 3:0.65272 4:0.445012 
-2048 1:0.886169 2:-0.366721 3:0.736029 4:-0.020944 
-2048 1:0.812607 2:-0.433909 3:0.68812 4:-0.0713241 
-2048 1:0.856897 2:-0.00901262 3:0.699095 4:0.191275 
-2048 1:0.848366 2:0.239634 3:0.729258 4:0.263042 
-2048 1:0.868101 2:0.355157 3:0.750584 4:0.126014 
-2048 1:0.908414 2:0.18252 3:0.761626 4:0.399521 
-2048 1:0.895161 2:0.111331 3:0.808914 4:-0.11963 
-2048 1:0.947051 2:0.367351 3:0.770726 4:0.338461 
-2048 1:0.869616 2:0.300543 3:0.737442 4:0.173939 
-2048 1:0.91446 2:0.146469 3:0.826872 4:0.303517 
-2048 1:0.865201 2:-0.393238 3:0.742265 4:0.244463 
-2048 1:0.871924 2:0.227231 3:0.635958 4:0.061613 
-2048 1:0.878153 2:0.608942 3:0.689435 4:-0.22282 
-2048 1:0.736762 2:0.320576 3:0.604727 4:-0.220401 
-2048 1:0.837293 2:0.014397 3:0.711736 4:0.272039 
-2048 1:0.842847 2:0.522881 3:0.688222 4:-0.0976553 
-2048 1:0.871496 2:0.0922518 3:0.776613 4:-0.020373 
-2048 1:0.848974 2:-0.485948 3:0.709984 4:0.238687 
-2048 1:0.827826 2:-0.170148 3:0.719125 4:0.0515334 
-2048 1:0.4569 2:-0.0286615 3:0.740872 4:-0.0495455 
-2048 1:0.809433 2:0.282298 3:0.688165 4:0.189751 
-2048 1:0.89312 2:0.169912 3:0.802521 4:-0.0105797 
-2048 1:0.855302 2:-0.632356 3:0.74038 4:0.134344 
-2048 1:0.926392 2:0.626685 3:0.561203 4:-0.154126 
-2048 1:0.895522 2:0.487369 3:0.735912 4:0.0320679 
-2048 1:0.955755 2:0.550049 3:0.634585 4:-0.330914 
-2048 1:0.911495 2:0.436334 3:0.783318 4:-0.0105247 
-2048 1:0.591125 2:-0.134365 3:0.651449 4:0.0669605 
-2048 1:0.903361 2:0.547165 3:0.743111 4:0.0664668 
-2048 1:0.887853 2:-0.290753 3:0.803902 4:0.308857 
-2048 1:0.902567 2:0.522681 3:0.765463 4:0.360465 
-2048 1:0.898469 2:0.216091 3:0.783584 4:-0.11685 
-2048 1:0.954353 2:0.769886 3:0.727497 4:-0.0541092 
-2048 1:0.873272 2:-0.209033 3:0.789423 4:-0.0967724 
-2048 1:0.867015 2:-0.163138 3:0.718365 4:-0.362637 
-2048 1:0.586381 2:0.373284 3:0.686411 4:-0.168026 
-2048 1:0.788386 2:0.408335 3:0.617824 4:-0.296297 
-2048 1:0.889559 2:-0.0900104 3:0.725383 4:-0.0297972 
-2048 1:0.907784 2:0.622109 3:0.583118 4:-0.284919 
-2048 1:0.860711 2:0.33531 3:0.693009 4:-0.144784 
-2048 1:0.864002 2:-0.463957 3:0.756445 4:-0.139228 
-2048 1:0.824115 2:0.081051 3:0.664198 4:0.0173266 
-2048 1:0.89069 2:-0.284243 3:0.792433 4:0.310489 
-2048 1:0.864478 2:-0.257524 3:0.717332 4:0.351168 
-2048 1:0.367105 2:0.596136 3:0.747507 4:0.117743 
-2048 1:0.915766 2:0.419715 3:0.743509 4:0.544676 
-2048 1:0.858514 2:-0.224798 3:0.752738 4:0.368926 
-2048 1:0.87478 2:0.336476 3:0.757187 4:0.0708215 
-2048 1:0.861455 2:-0.305314 3:0.773472 4:-0.0828551 
-2048 1:0.852097 2:0.0752867 3:0.712152 4:-0.0870296 
-2048 1:0.802375 2:-0.300499 3:0.651393 4:-0.27556 
-2048 1:0.892678 2:0.520834 3:0.730043 4:-0.0822688 
-2048 1:0.881395 2:-0.248836 3:0.690142 4:-0.138162 
-2048 1:0.850675 2:-0.0667468 3:0.744646 4:-0.00160317 
-2048 1:0.82318 2:-0.0997962 3:0.715824 4:0.0106221 
-2048 1:0.927221 2:0.662343 3:0.737808 4:0.249934 
-2048 1:0.892665 2:0.737602 3:0.680058 4:-0.231997 
-2048 1:0.610308 2:-0.259665 3:0.65424 4:-0.111411 
-2048 1:0.825859 2:-0.296264 3:0.693601 4:-0.111445 
-2048 1:0.868412 2:0.12024 3:0.615041 4:-0.142776 
-2048 1:0.910926 2:-0.036423 3:0.819553 4:0.190212 
-2048 1:0.641976 2:0.673346 3:0.550697 4:-0.466387 
-2048 1:0.844792 2:-0.174351 3:0.703814 4:0.0556239 
-2048 1:0.89255 2:0.467057 3:0.672148 4:0.434039 
-2048 1:0.925147 2:0.330693 3:0.881745 4:0.44866 
-2048 1:0.708349 2:0.687763 3:0.925398 4:0.183815 
-2048 1:0.911862 2:0.496441 3:0.732608 4:-0.128179 
-2048 1:0.97144 2:0.895812 3:0.604648 4:-0.213489 
-2048 1:0.885472 2:0.677405 3:0.669074 4:0.420659 
-2048 1:0.900339 2:0.752288 3:0.625793 4:-0.095902 
-2048 1:0.857214 2:-0.316324 3:0.657329 4:-0.219419 
-2048 1:0.858274 2:-0.270949 3:0.580707 4:-0.241 
-2048 1:0.848582 2:-0.397882 3:0.701053 4:-0.0775804 
-2048 1:0.884761 2:-0.106245 3:0.837723 4:0.041451 
-2048 1:0.832942 2:-0.308786 3:0.705885 4:0.0255739 
-2048 1:0.830449 2:-0.0127838 3:0.694113 4:-0.113075 
-2048 1:0.88823 2:-0.00889157 3:0.780609 4:0.112116 
-2048 1:0.982579 2:0.705776 3:0.710118 4:-0.0342845 
-2048 1:0.873164 2:0.301574 3:0.751509 4:-0.0115336 
-2048 1:0.860326 2:-0.115392 3:0.600973 4:0.043963 
-2048 1:0.939339 2:0.686321 3:0.693449 4:0.0617752 
-2048 1:0.829948 2:0.392138 3:0.639262 4:0.0242665 
-2048 1:0.885995 2:0.635344 3:0.677717 4:0.05793 
-2048 1:0.88712 2:0.175865 3:0.704079 4:-0.0649289 
-2048 1:0.934325 2:0.699538 3:0.730006 4:-0.242612 
-2048 1:0.851119 2:0.412088 3:0.711518 4:0.100591 
-2048 1:0.881615 2:0.120086 3:0.744446 4:0.0772371 
-2048 1:0.856301 2:0.0593172 3:0.750532 4:0.090231 
-2048 1:0.876497 2:-0.0355381 3:0.802004 4:-0.0051062 
-2048 1:0.685156 2:-0.253726 3:0.620828 4:-0.498799 
-2048 1:0.862064 2:-0.482995 3:0.723136 4:0.0573822 
-2048 1:0.953465 2:0.663356 3:0.695913 4:0.144596 
-2048 1:0.950065 2:0.689013 3:0.642871 4:-0.547283 
-2048 1:0.84834 2:-0.359571 3:0.727035 4:-0.0830744 
-2048 1:0.832042 2:-0.0373308 3:0.690135 4:0.0277843 
-2048 1:0.872516 2:-0.100627 3:0.721127 4:-0.203233 
-2048 1:0.933116 2:0.743423 3:0.707465 4:-0.0737467 
-2048 1:0.855216 2:-0.186946 3:0.750336 4:0.32459 
-2048 1:0.883836 2:0.159177 3:0.754426 4:-0.0536347 
-2048 1:0.839453 2:0.457536 3:0.682219 4:-0.0570256 
-2048 1:0.90386 2:0.00193776 3:0.84345 4:0.147973 
-2048 1:0.927586 2:0.464133 3:0.692698 4:-0.165127 
-2048 1:0.862939 2:0.284884 3:0.71193 4:-0.0614535 
-2048 1:0.845658 2:0.360053 3:0.615877 4:-0.0355579 
-2048 1:0.590361 2:-0.171885 3:0.661652 4:0.0102182 
-2048 1:0.827225 2:0.501222 3:0.665815 4:-0.474819 
-2048 1:0.899015 2:0.284813 3:0.711673 4:-0.0479968 
-2048 1:0.879873 2:0.267566 3:0.783072 4:0.0648453 
-2048 1:0.902871 2:-0.0923415 3:0.826984 4:0.804201 
-2048 1:0.834313 2:0.158672 3:0.692943 4:-0.155738 
-2048 1:0.868171 2:0.267748 3:0.742597 4:-0.0892432 
-2048 1:0.902109 2:0.444951 3:0.754126 4:0.259042 
-2048 1:0.698343 2:0.678501 3:0.943392 4:0.276535 
-2048 1:0.900097 2:0.564752 3:0.628827 4:-0.39613 
-2048 1:0.873543 2:-0.225132 3:0.699986 4:0.140565 
-2048 1:0.912616 2:0.387221 3:0.800839 4:0.592746 
-2048 1:0.945518 2:0.722643 3:0.673611 4:0.299751 
-2048 1:0.531743 2:0.103499 3:0.708393 4:0.08987 
-2048 1:0.924485 2:0.482792 3:0.751531 4:0.0649534 
-2048 1:0.900813 2:-0.32745 3:0.847634 4:0.147291 
-2048 1:0.930496 2:0.882914 3:0.696896 4:-0.215274 
-2048 1:0.610442 2:0.514508 3:0.671065 4:-0.0270122 
-2048 1:0.986818 2:0.581064 3:0.755704 4:-0.00132615 
-2048 1:0.465902 2:0.485401 3:0.764158 4:0.0517898 
-2048 1:0.804413 2:-0.339634 3:0.712269 4:0.158151 
-2048 1:0.884533 2:-0.136878 3:0.759541 4:-0.254715 
-2048 1:0.900658 2:0.152595 3:0.781524 4:0.41082 
-2048 1:0.737775 2:0.0545422 3:0.612739 4:-0.0517174 
-2048 1:0.894426 2:0.333843 3:0.706381 4:0.528626 
-2048 1:0.502068 2:0.0972877 3:0.727077 4:0.185486 
-2048 1:0.836287 2:-0.484456 3:0.712921 4:-0.174763 
-2048 1:0.912679 2:0.598693 3:0.733139 4:0.0144687 
-2048 1:0.847935 2:-0.457707 3:0.694753 4:-0.0937725 
-2048 1:0.887937 2:0.274706 3:0.722321 4:0.182456 
-2048 1:0.849766 2:0.0455911 3:0.757382 4:0.202852 
-2048 1:0.873587 2:-0.0854065 3:0.708376 4:0.0566186 
-2048 1:0.980731 2:0.56398 3:0.732888 4:0.188903 
-2048 1:0.892565 2:-0.213069 3:0.829021 4:0.307822 
-2048 1:0.870106 2:-0.101524 3:0.799826 4:0.282946 
-2048 1:0.890881 2:-0.013364 3:0.780986 4:0.34903 
-2048 1:0.834939 2:-0.0460753 3:0.719956 4:-0.302493 
-2048 1:0.972729 2:0.874498 3:0.981967 4:0.566885 
-2048 1:0.859614 2:0.133862 3:0.748673 4:0.255708 
-2048 1:0.965892 2:0.860982 3:0.687639 4:0.0230793 
-2048 1:0.894441 2:-0.0596302 3:0.813516 4:0.250609 
-2048 1:0.767917 2:-0.110273 3:0.66104 4:0.0491411 
-2048 1:0.938141 2:0.504023 3:0.742221 4:-0.0499615 
-2048 1:0.855323 2:0.0474339 3:0.697244 4:-0.318396 
-2048 1:0.714717 2:-0.146179 3:0.654563 4:0.260846 
-2048 1:0.855305 2:-0.0591481 3:0.732278 4:-0.5718 
-2048 1:0.886204 2:-0.449179 3:0.742923 4:0.255735 
-2048 1:0.950738 2:0.835556 3:0.667562 4:-0.026426 
-2048 1:0.679535 2:0.174873 3:0.64228 4:0.0432887 
-2048 1:0.819608 2:-0.198894 3:0.727366 4:0.0239314 
-2048 1:0.949773 2:0.467597 3:0.744392 4:0.203806 
-2048 1:0.881902 2:-0.311881 3:0.76709 4:0.0770697 
-2048 1:0.843153 2:-0.544527 3:0.737021 4:0.0496299 
-2048 1:0.8231 2:0.327456 3:0.652603 4:-0.19669 
-2048 1:0.85679 2:-0.0911019 3:0.777353 4:0.283259 
-2048 1:0.898023 2:0.102501 3:0.744119 4:0.345422 
-2048 1:0.788495 2:0.0795045 3:0.661449 4:0.413316 
-2048 1:0.895752 2:0.329416 3:0.791417 4:0.0304142 
-2048 1:0.871754 2:-0.219743 3:0.707532 4:-0.0991142 
-2048 1:0.883341 2:-0.765209 3:0.752928 4:0.15318 
-2048 1:0.904814 2:0.455716 3:0.770781 4:0.332464 
-2048 1:0.836712 2:-0.0801744 3:0.723692 4:0.0265685 
-2048 1:0.902807 2:-0.0551265 3:0.629353 4:-0.144196 
-2048 1:0.659877 2:0.535862 3:0.608299 4:-0.397314 
-2048 1:0.783914 2:-0.242281 3:0.690514 4:-0.0474968 
-2048 1:0.873191 2:0.578255 3:0.699083 4:0.0468221 
-2048 1:0.641976 2:0.538003 3:0.617949 4:-0.335488 
-2048 1:0.857062 2:-0.328425 3:0.719673 4:0.139006 
-2048 1:0.845107 2:0.134943 3:0.67826 4:-0.383749 
-2048 1:0.951852 2:0.653883 3:0.747784 4:-0.0393174 
-2048 1:0.949596 2:0.635257 3:0.772454 4:0.193034 
-2048 1:0.911978 2:0.579578 3:0.637378 4:-0.294491 
-2048 1:0.636434 2:0.27697 3:0.712876 4:0.161351 
-2048 1:0.889656 2:0.0680637 3:0.795645 4:0.561019 
-2048 1:0.914878 2:0.701416 3:0.710673 4:-0.123217 
-2048 1:0.905442 2:0.647503 3:0.722413 4:0.150259 
-2048 1:0.943724 2:0.342168 3:0.812735 4:0.399622 
-2048 1:0.928521 2:0.310339 3:0.698896 4:0.0740546 
-2048 1:0.821127 2:-0.407665 3:0.729557 4:-0.0137981 
-2048 1:0.830716 2:-0.215459 3:0.733007 4:-0.125782 
-2048 1:0.809307 2:0.551867 3:0.629029 4:0.49986 
-2048 1:0.869388 2:-0.240442 3:0.800608 4:-0.00696539 
-2048 1:0.883371 2:-0.247335 3:0.816948 4:0.283266 
-2048 1:0.92371 2:0.448641 3:0.760928 4:0.102608 
-2048 1:0.942932 2:0.513367 3:0.675522 4:-0.0533175 
-2048 1:0.957055 2:0.680467 3:0.711664 4:0.206396 
-2048 1:0.861222 2:0.528556 3:0.708331 4:0.290742 
-2048 1:0.969188 2:0.886726 3:0.705748 4:-0.224151 
-2048 1:0.882982 2:0.0940946 3:0.791302 4:0.308161 
-2048 1:0.841436 2:0.687617 3:0.651611 4:-0.282599 
-2048 1:0.840322 2:0.0143866 3:0.700731 4:-0.118793 
-2048 1:0.881633 2:0.458819 3:0.744122 4:0.439607 
-2048 1:0.808177 2:-0.144466 3:0.700041 4:0.0963911 
-2048 1:0.865478 2:-0.188453 3:0.794599 4:0.136957 
-2048 1:0.861692 2:0.11687 3:0.747641 4:0.0684766 
-2048 1:0.865595 2:-0.032633 3:0.728858 4:0.00581216 
-2048 1:0.879925 2:-0.229592 3:0.824564 4:0.0858172 
-2048 1:0.301383 2:0.421838 3:0.770796 4:0.264981 
-2048 1:0.868139 2:0.238334 3:0.721697 4:0.261292 
-2048 1:0.840963 2:-0.121031 3:0.749228 4:-0.0312163 
-2048 1:0.927498 2:0.129859 3:0.78243 4:0.208977 
-2048 1:0.851051 2:-0.12968 3:0.740618 4:0.138031 
-2048 1:0.831322 2:-0.396928 3:0.726466 4:-0.185453 
-2048 1:0.888079 2:0.00123445 3:0.724274 4:-0.310323 
-2048 1:0.836873 2:-0.381424 3:0.661718 4:-0.119608 
-2048 1:0.798594 2:-0.00546058 3:0.668747 4:-0.0272137 
-2048 1:0.829616 2:-0.565691 3:0.714095 4:-0.112406 
-2048 1:0.858455 2:-0.18315 3:0.70579 4:-0.373481 
-2048 1:0.907371 2:0.389586 3:0.841593 4:0.193586 
-2048 1:0.908746 2:0.481726 3:0.771812 4:0.0969408 
-2048 1:0.865843 2:0.628365 3:0.680057 4:-0.421527 
-2048 1:0.641976 2:0.306804 3:0.710158 4:0.126073 
-2048 1:0.934905 2:0.531575 3:0.778256 4:0.0753615 
-2048 1:0.923695 2:0.680513 3:0.67233 4:-0.107114 
-2048 1:0.821167 2:0.0271192 3:0.722726 4:0.428676 
-2048 1:0.848506 2:-0.204556 3:0.600763 4:0.0169079 
-2048 1:0.883739 2:0.311792 3:0.77767 4:0.403707 
-2048 1:0.900301 2:0.0242225 3:0.746377 4:0.301311 
-2048 1:0.895773 2:-0.0530416 3:0.821697 4:0.126618 
-2048 1:0.906557 2:0.355482 3:0.756142 4:-0.0580694 
-2048 1:0.961936 2:0.523349 3:0.676811 4:0.0149035 
-2048 1:0.95111 2:0.898292 3:0.666372 4:-0.167497 
-2048 1:0.921007 2:0.584854 3:0.712403 4:-0.0406132 
-2048 1:0.852468 2:-0.264939 3:0.767957 4:-0.0603923 
-2048 1:0.663347 2:0.161923 3:0.675788 4:0.152896 
-2048 1:0.894133 2:0.359222 3:0.793417 4:0.0766842 
-2048 1:0.799677 2:-0.389333 3:0.690702 4:-0.178525 
-2048 1:0.933074 2:0.589846 3:0.779895 4:0.235461 
-2048 1:0.855275 2:-0.3286 3:0.718209 4:-0.322183 
-2048 1:0.860128 2:0.188403 3:0.611653 4:-0.0782131 
-2048 1:0.795344 2:0.339246 3:0.694265 4:0.291232 
-2048 1:0.904068 2:0.28008 3:0.851856 4:0.244605 
-2048 1:0.896443 2:0.369584 3:0.786521 4:0.195006 
-2048 1:0.593682 2:0.0794022 3:0.748243 4:0.400409 
-2048 1:0.865771 2:0.187059 3:0.715892 4:0.103001 
-2048 1:0.860131 2:-0.0473129 3:0.735347 4:-0.0151117 
-2048 1:0.926471 2:0.582504 3:0.682075 4:-0.0686128 
-2048 1:0.896395 2:-0.254281 3:0.77721 4:0.130849 
-2048 1:0.856936 2:0.555058 3:0.661199 4:-0.389602 
-2048 1:0.912507 2:0.529399 3:0.725378 4:0.0498792 
-2048 1:0.641976 2:0.61681 3:0.620687 4:0.107876 
-2048 1:0.918563 2:0.369438 3:0.666688 4:-0.0995418 
-2048 1:0.935556 2:0.308129 3:0.852987 4:0.370159 
-2048 1:0.896879 2:0.026345 3:0.758005 4:-0.0830083 
-2048 1:0.86337 2:0.482168 3:0.665494 4:-0.0798538 
-2048 1:0.823618 2:0.185122 3:0.699708 4:0.278245 
-2048 1:0.8807 2:-0.0421392 3:0.667761 4:-0.0320746 
-2048 1:0.868865 2:-0.361693 3:0.734778 4:-0.0732401 
-2048 1:0.846938 2:-0.0449671 3:0.72834 4:-0.31199 
-2048 1:0.886542 2:0.14457 3:0.805975 4:0.473198 
-2048 1:0.712713 2:0.259834 3:0.67484 4:0.148442 
-2048 1:0.641976 2:0.590875 3:0.645318 4:-0.00066486 
-2048 1:0.951332 2:0.865035 3:0.713278 4:0.0170214 
-2048 1:0.904057 2:0.665088 3:0.703686 4:0.224214 
-2048 1:0.856907 2:-0.157608 3:0.701466 4:-0.21573 
-2048 1:0.827 2:-0.272821 3:0.669956 4:-0.0422369 
-2048 1:0.879663 2:0.473113 3:0.695674 4:0.121494 
-2048 1:0.478631 2:0.497163 3:0.647275 4:-0.256791 
-2048 1:0.967709 2:0.472205 3:0.76589 4:-0.0687397 
-2048 1:0.880118 2:-0.186771 3:0.819879 4:0.0204681 
-2048 1:0.988551 2:0.460067 3:0.810205 4:-0.00640509 
-1436.484133747944 1:0.641976 2:0.596455 3:0.935073 4:0.260153 
-2048 1:0.913951 2:0.310013 3:0.693443 4:-0.0987701 
-2048 1:0.930232 2:0.194288 3:0.69208 4:0.0481166 
-2048 1:0.853076 2:-0.296452 3:0.765884 4:0.191631 
-2048 1:0.88312 2:-0.156468 3:0.825172 4:0.0101409 
-2048 1:0.921369 2:0.634587 3:0.714269 4:-0.375568 
-2048 1:0.943669 2:0.64892 3:0.75823 4:0.418697 
-2048 1:0.846408 2:-0.19165 3:0.712409 4:-0.104069 
-2048 1:0.761317 2:0.560587 3:0.627127 4:-0.244772 
-2048 1:0.934832 2:0.674277 3:0.69657 4:-0.235918 
-2048 1:0.917404 2:-0.0762217 3:0.791587 4:0.264047 
-2048 1:0.893355 2:0.0759107 3:0.746116 4:0.100008 
-2048 1:0.965418 2:0.616242 3:0.716193 4:0.215894 
-2048 1:0.878003 2:0.264075 3:0.770357 4:0.0718045 
-2048 1:0.775363 2:-0.0600267 3:0.669306 4:-0.00325504 
-2048 1:0.862528 2:0.210663 3:0.745295 4:-0.123315 
-2048 1:0.822103 2:-0.234974 3:0.71286 4:-0.0923695 
-2048 1:0.938016 2:0.108612 3:0.748946 4:0.283667 
-2048 1:0.854691 2:0.207647 3:0.685444 4:-0.089967 
-1223.482753034357 1:0.864344 2:-0.615376 3:0.750248 4:-0.0958091 
-2048 1:0.870975 2:-0.236675 3:0.773768 4:0.346058 
-2048 1:0.881036 2:0.0834134 3:0.804675 4:0.0493091 
-2048 1:0.906144 2:0.336347 3:0.711754 4:-0.191801 
-2048 1:0.872545 2:-0.312023 3:0.715976 4:-0.329283 
-2048 1:0.875484 2:0.445429 3:0.753671 4:0.584842 
-2048 1:0.837499 2:-0.48081 3:0.740756 4:-0.0326402 
-2048 1:0.880049 2:0.250269 3:0.797383 4:0.317018 
-2048 1:0.850416 2:-0.0312181 3:0.736187 4:0.377818 
-2048 1:0.884518 2:0.319338 3:0.693816 4:0.0277494 
-2048 1:0.879963 2:-0.526878 3:0.680732 4:-0.159678 
-2048 1:0.881307 2:0.112199 3:0.787951 4:0.126363 
-2048 1:0.865207 2:0.0825724 3:0.696514 4:-0.20305 
-2048 1:0.761931 2:0.378779 3:0.737218 4:0.629761 
-2048 1:0.879697 2:0.368891 3:0.676237 4:-0.08081 
-2048 1:0.944083 2:0.453858 3:0.732864 4:-0.0978685 
-2048 1:0.934705 2:0.61465 3:0.643945 4:-0.189312 
-2048 1:0.868057 2:0.171885 3:0.75623 4:-0.195254 
-2048 1:0.778101 2:0.406211 3:0.620162 4:-0.351118 
-2048 1:0.878172 2:0.506252 3:0.695457 4:-0.00532514 
-2048 1:0.89121 2:-0.264256 3:0.824593 4:-0.0259152 
-2048 1:0.84658 2:-0.152463 3:0.683427 4:-0.239984 
-2048 1:0.875447 2:0.11485 3:0.808741 4:0.212476 
-2048 1:0.896173 2:-0.011158 3:0.729633 4:-0.141162 
-2048 1:0.935739 2:0.650715 3:0.72248 4:-0.386988 
-2048 1:0.75565 2:-0.0702216 3:0.656789 4:-0.251636 
-2048 1:0.874526 2:-0.0226114 3:0.746309 4:0.0103232 
-2048 1:0.839025 2:-0.0432933 3:0.729386 4:0.172524 
-2048 1:0.852847 2:0.135926 3:0.714531 4:-0.237265 
-2048 1:0.801001 2:0.304424 3:0.651128 4:-0.115579 
-2048 1:0.840878 2:-0.0114732 3:0.687515 4:-0.058497 
-2048 1:0.916679 2:0.518325 3:0.707426 4:0.0231231 
-2048 1:0.93429 2:0.643876 3:0.735652 4:0.141381 
-2048 1:0.912667 2:0.469559 3:0.795889 4:0.0980058 
-2048 1:0.878184 2:-0.211197 3:0.825367 4:0.21431 
-2048 1:0.832296 2:-0.287768 3:0.734128 4:0.0448066 
-2048 1:0.938598 2:0.528099 3:0.447078 4:-0.548976 
-2048 1:0.902623 2:-0.236345 3:0.768264 4:0.249436 
-2048 1:0.863236 2:0.179279 3:0.682645 4:0.0476425 
-2048 1:0.887665 2:-0.0107886 3:0.778254 4:-0.385398 
-2048 1:0.882392 2:0.218435 3:0.732387 4:-0.0988081 
-2048 1:0.85604 2:-0.257568 3:0.726808 4:-0.0070065 
-2048 1:0.832001 2:-0.362107 3:0.722471 4:-0.163058 
-2048 1:0.877372 2:-0.191989 3:0.776215 4:0.450251 
-2048 1:0.679309 2:0.382033 3:0.608639 4:-0.12556 
-2048 1:0.891705 2:-0.229873 3:0.713631 4:-0.244655 
-2048 1:0.76449 2:-0.245317 3:0.649081 4:-0.16995 
-2048 1:0.77454 2:0.221329 3:0.675877 4:0.168483 
-2048 1:0.843083 2:-0.253596 3:0.74666 4:-0.126217 
-2048 1:0.847265 2:-0.0476969 3:0.722952 4:-0.183823 
-2048 1:0.78813 2:-0.0434499 3:0.643589 4:-0.155046 
-2048 1:0.792729 2:-0.702071 3:0.700346 4:0.146583 
-2048 1:0.956595 2:0.631888 3:0.767342 4:-0.159643 
-2048 1:0.868393 2:-0.071526 3:0.74874 4:0.112432 
-2048 1:0.875597 2:0.0259693 3:0.768444 4:-0.169808 
-2048 1:0.989734 2:0.654396 3:0.65901 4:-0.277247 
-2048 1:0.886656 2:0.0251241 3:0.780846 4:-0.341266 
-2048 1:0.854913 2:0.538805 3:0.704371 4:0.0718238 
-2048 1:0.886225 2:0.116836 3:0.807703 4:0.587425 
-2048 1:0.848528 2:-0.271369 3:0.764703 4:0.0223711 
-2048 1:0.892031 2:0.511079 3:0.721931 4:-0.095621 
-2048 1:0.877516 2:-0.226298 3:0.692999 4:-0.19493 
-2048 1:0.918009 2:0.613074 3:0.723135 4:-0.335261 
-2048 1:0.817219 2:-0.036016 3:0.658146 4:-0.392431 
-2048 1:0.78988 2:0.459971 3:0.64698 4:-0.371488 
-2048 1:0.715951 2:0.2128 3:0.636886 4:0.0108835 
-2048 1:0.888938 2:0.348416 3:0.72588 4:0.0262276 
-2048 1:0.839159 2:-0.228452 3:0.673674 4:0.122524 
-2048 1:0.91446 2:0.514627 3:0.750468 4:-0.266432 
-2048 1:0.872521 2:0.399399 3:0.729606 4:0.0191907 
-2048 1:0.865003 2:-0.258732 3:0.718231 4:-0.292987 
-2048 1:0.767833 2:-0.223646 3:0.682049 4:0.302423 
-2048 1:0.88175 2:0.505085 3:0.706185 4:0.0197354 
-2048 1:0.70711 2:0.465984 3:0.668099 4:0.0835371 
-2048 1:0.775331 2:0.000904705 3:0.680518 4:0.11851 
-2048 1:0.967173 2:0.822052 3:0.726362 4:0.195191 
-2048 1:0.851882 2:-0.0348557 3:0.744476 4:-0.225329 
-2048 1:0.85182 2:-0.253456 3:0.769176 4:0.196827 
-2048 1:0.516888 2:0.00861401 3:0.683146 4:-0.0912967 
-2048 1:0.849141 2:0.44152 3:0.637289 4:-0.145268 
-2048 1:0.877033 2:-0.455088 3:0.687205 4:0.258014 
-2048 1:0.894422 2:0.142298 3:0.797422 4:0.40983 
-2048 1:0.87795 2:0.374737 3:0.726967 4:0.242851 
-2048 1:0.938392 2:0.833064 3:0.535958 4:-0.425379 
-2048 1:0.885252 2:0.258144 3:0.669362 4:0.326787 
-2048 1:0.708977 2:0.37333 3:0.618292 4:-0.165599 
-2048 1:0.945551 2:0.497184 3:0.747049 4:0.0378724 
-2048 1:0.898258 2:0.69493 3:0.682789 4:0.0429344 
-2048 1:0.845846 2:0.0971687 3:0.724775 4:0.1971 
-2048 1:0.988608 2:0.989451 3:0.701985 4:-0.116821 
-2048 1:0.819253 2:0.467317 3:0.663387 4:-0.19581 
-2032.839525281645 1:0.780249 2:-0.536344 3:0.688243 4:-0.165424 
-2048 1:0.578971 2:0.373952 3:0.745884 4:0.104326 
-2048 1:0.886173 2:0.205093 3:0.679133 4:-0.138205 
-2048 1:0.786418 2:-0.0433601 3:0.69673 4:0.430404 
-2048 1:0.873643 2:0.691219 3:0.658976 4:0.139317 
-2048 1:0.800532 2:-0.284855 3:0.696876 4:0.3361 
-2048 1:0.863896 2:0.184006 3:0.762091 4:-0.00288017 
-2048 1:0.493728 2:0.326359 3:0.803251 4:0.1105 
-2048 1:0.790805 2:0.337138 3:0.594868 4:-0.284004 
-2048 1:0.923325 2:0.778601 3:0.671883 4:-0.0881226 
-2048 1:0.942084 2:0.647094 3:0.774304 4:0.413202 
-2048 1:0.832164 2:-0.364127 3:0.698246 4:0.0798656 
-2048 1:0.870993 2:-0.559176 3:0.770244 4:0.201972 
-2048 1:0.727173 2:-0.299057 3:0.656195 4:-0.214754 
-2048 1:0.908084 2:-0.28446 3:0.74062 4:-0.0816916 
-2048 1:0.89959 2:0.161736 3:0.764153 4:0.327211 
-2048 1:0.825275 2:0.0868966 3:0.692464 4:-0.104679 
-2048 1:0.872467 2:-0.0690759 3:0.649679 4:-0.264151 
-2048 1:0.815486 2:0.107702 3:0.662497 4:0.15001 
-2048 1:0.859394 2:0.0618716 3:0.689454 4:0.256441 
-2048 1:0.981478 2:0.882232 3:0.682919 4:-0.295934 
-2048 1:0.526092 2:0.163777 3:0.757353 4:0.130413 
-2048 1:0.884725 2:-0.447408 3:0.790803 4:0.0445684 
-2048 1:0.517717 2:0.29866 3:0.815947 4:0.243582 
-2048 1:0.891897 2:0.588239 3:0.716584 4:-0.12756 
-2048 1:0.832225 2:-0.324025 3:0.694483 4:0.304948 
-2048 1:0.868066 2:-0.233286 3:0.783857 4:-0.137727 
-2048 1:0.943707 2:0.282887 3:0.80681 4:0.228139 
-2048 1:0.882246 2:-0.0144033 3:0.716883 4:-0.0937412 
-2048 1:0.673579 2:0.152964 3:0.653707 4:-0.00771023 
-2048 1:0.914594 2:0.527919 3:0.602035 4:-0.0895622 
-2048 1:0.902376 2:-0.0108617 3:0.671331 4:-0.109468 
-2048 1:0.963785 2:0.845236 3:0.692118 4:-0.0998577 
-2048 1:0.439144 2:0.590606 3:0.691231 4:-0.00859537 
-2048 1:0.9038 2:0.479036 3:0.683462 4:0.151453 
-2048 1:0.903027 2:-0.16898 3:0.788621 4:0.409266 
-2048 1:0.867011 2:-0.30519 3:0.713926 4:0.22771 
-2048 1:0.8157 2:0.0380947 3:0.684733 4:-0.144158 
-2048 1:0.82364 2:-0.236925 3:0.724298 4:0.204573 
-2048 1:0.833596 2:-0.0321572 3:0.691419 4:0.135441 
-2048 1:0.920486 2:0.592895 3:0.712559 4:0.204934 
-2048 1:0.816782 2:0.267583 3:0.558765 4:-0.109648 
-2048 1:0.789754 2:-0.047221 3:0.670992 4:-0.27445 
-2048 1:0.855836 2:-0.02085 3:0.691571 4:0.048315 
-2048 1:0.813146 2:0.827502 3:0.60094 4:-0.527029 
-2048 1:0.850364 2:0.0905008 3:0.616338 4:-0.283197 
-2048 1:0.832319 2:-0.404779 3:0.743312 4:0.173009 
-2048 1:0.964561 2:0.561645 3:0.690772 4:-0.274656 
-2048 1:0.933633 2:0.45563 3:0.685613 4:0.15336 
-2048 1:0.864664 2:-0.430524 3:0.76514 4:0.199026 
-2048 1:0.865256 2:0.0118864 3:0.783192 4:-0.0406087 
-2048 1:0.795437 2:0.101326 3:0.633729 4:-0.00933753 
-2048 1:0.857695 2:-0.073734 3:0.73049 4:-0.0739724 
-2048 1:0.939312 2:0.704569 3:0.637084 4:0.13462 
-2048 1:0.927788 2:0.722025 3:0.717021 4:-0.276519 
-2048 1:0.855344 2:0.0771796 3:0.733233 4:0.282286 
-2048 1:0.987452 2:0.740801 3:0.66016 4:-0.243964 
-2048 1:0.905885 2:0.177242 3:0.765504 4:0.0783834 
-2048 1:0.834711 2:-0.506263 3:0.731405 4:0.0399193 
-2048 1:0.84211 2:0.0258191 3:0.739749 4:-0.0648489 
-2048 1:0.839724 2:0.0783191 3:0.68111 4:0.502927 
-2048 1:0.905827 2:0.569665 3:0.675025 4:-0.0868286 
-2048 1:0.861718 2:0.546982 3:0.690656 4:-0.199304 
-2048 1:0.875798 2:0.377842 3:0.682411 4:-0.452911 
-2048 1:0.828771 2:0.403963 3:0.713835 4:0.493985 
-2048 1:0.894775 2:0.556219 3:0.59717 4:-0.248101 
-2048 1:0.539307 2:0.107633 3:0.74038 4:0.121382 
-2048 1:0.923651 2:0.600961 3:0.713391 4:-0.139743 
-2048 1:0.777024 2:-0.462889 3:0.692365 4:0.0125609 
-2048 1:0.90367 2:0.216705 3:0.743283 4:0.0628659 
-2048 1:0.863077 2:0.0583384 3:0.736009 4:-0.336145 
-2048 1:0.881848 2:0.585657 3:0.727825 4:0.401846 
-2048 1:0.868328 2:-0.0326435 3:0.720068 4:-0.0773253 
-2048 1:0.846265 2:0.0776116 3:0.752916 4:0.515432 
-2048 1:0.950873 2:0.545072 3:0.65355 4:0.102781 
-2048 1:0.92898 2:0.72915 3:0.673792 4:-0.155546 
-2048 1:0.915118 2:0.583345 3:0.723593 4:0.0280885 
-2048 1:0.937394 2:0.723047 3:0.716178 4:0.294604 
-2048 1:0.856839 2:-0.426229 3:0.746944 4:-0.211584 
-2048 1:0.897503 2:0.365634 3:0.772934 4:-0.338571 
-2048 1:0.810158 2:-0.189693 3:0.705407 4:0.0373381 
-2048 1:0.823902 2:-0.364425 3:0.683126 4:0.113992 
-2048 1:0.900171 2:0.123504 3:0.803625 4:0.229815 
-2048 1:0.477971 2:0.125086 3:0.803341 4:0.310135 
-2048 1:0.93504 2:0.600346 3:0.77209 4:0.185638 
-2048 1:0.826587 2:-0.140378 3:0.724997 4:0.056342 
-2048 1:0.891461 2:-0.276645 3:0.803313 4:0.226125 
-2048 1:0.651303 2:0.112813 3:0.614897 4:-0.316227 
-2048 1:0.93839 2:0.509084 3:0.77766 4:0.144538 
-2048 1:0.888429 2:-0.410291 3:0.748957 4:0.209961 
-2048 1:0.901505 2:0.461463 3:0.745218 4:0.382303 
-2048 1:0.856371 2:0.0418638 3:0.648797 4:0.109775 
-2048 1:0.864443 2:-0.329506 3:0.759485 4:-0.0338936 
-2048 1:0.911564 2:0.361485 3:0.822414 4:0.511997 
-2048 1:0.898108 2:0.491111 3:0.658038 4:-0.359018 
-2048 1:0.731697 2:0.0177946 3:0.665345 4:0.157896 
-2048 1:0.509967 2:-0.250693 3:0.72441 4:0.209867 
-2048 1:0.833867 2:-0.440308 3:0.697255 4:-0.219861 
-2048 1:0.847029 2:-0.146924 3:0.759839 4:0.189595 
-2048 1:0.867547 2:0.0711545 3:0.659241 4:-0.182795 
-2048 1:0.915663 2:0.0565415 3:0.844418 4:0.0681611 
-2048 1:0.858639 2:-0.19427 3:0.697452 4:0.022586 
-2048 1:0.886733 2:-0.329641 3:0.743529 4:0.070317 
-2048 1:0.97476 2:0.703922 3:0.600886 4:-0.0824458 
-2048 1:0.873508 2:-0.492338 3:0.745191 4:-0.110617 
-2048 1:0.891221 2:0.568728 3:0.703451 4:-0.426732 
-2048 1:0.958806 2:0.956207 3:0.623721 4:-0.129722 
-2048 1:0.957967 2:0.719562 3:0.750234 4:0.123304 
-2048 1:0.882361 2:-0.437421 3:0.771051 4:0.511654 
-2048 1:0.754966 2:0.0856736 3:0.559764 4:-0.390085 
-2048 1:0.91875 2:0.268986 3:0.827406 4:0.193239 
-2048 1:0.782939 2:0.517004 3:0.7053 4:0.477034 
-2048 1:0.889112 2:-0.242475 3:0.803413 4:0.213936 
-2048 1:0.868813 2:0.336896 3:0.726336 4:0.116963 
-2048 1:0.718703 2:0.351242 3:0.653806 4:-0.135657 
-2048 1:0.984819 2:0.713485 3:0.68261 4:-0.237952 
-2048 1:0.930951 2:0.723102 3:0.677352 4:-0.300889 
-2048 1:0.834171 2:0.723164 3:0.659863 4:-0.00246016 
-2048 1:0.876929 2:0.0639398 3:0.794041 4:0.186317 
-2048 1:0.631039 2:0.196966 3:0.709407 4:0.161235 
-2048 1:0.904006 2:0.693003 3:0.693905 4:0.00138155 
-2048 1:0.88412 2:-0.242733 3:0.723729 4:-0.0327323 
-2048 1:0.871149 2:0.245102 3:0.729402 4:0.0497894 
-2048 1:0.830286 2:-0.233444 3:0.738507 4:0.0146863 
-2048 1:0.799613 2:-0.344599 3:0.675481 4:-0.28313 
-2048 1:0.844164 2:0.286815 3:0.615098 4:-0.190932 
-2048 1:0.8438 2:-0.0886643 3:0.690584 4:0.0650441 
-2048 1:0.891161 2:0.34587 3:0.736065 4:0.126639 
-2048 1:0.804864 2:0.186231 3:0.686466 4:0.0767729 
-2048 1:0.914046 2:0.589792 3:0.702433 4:-0.0856173 
-2048 1:0.917832 2:0.723095 3:0.974462 4:0.518112 
-2048 1:0.869992 2:-0.0586013 3:0.75969 4:0.111689 
-2048 1:0.828937 2:0.155734 3:0.672695 4:-0.368897 
-2048 1:0.893185 2:0.130122 3:0.736328 4:-0.0504869 
-2048 1:0.849921 2:0.311888 3:0.721178 4:0.224111 
-2048 1:0.871803 2:0.350355 3:0.695649 4:-0.351382 
-2048 1:0.832611 2:-0.142656 3:0.739823 4:0.386754 
-2048 1:0.870924 2:0.0550201 3:0.767488 4:0.0909278 
-2048 1:0.825703 2:-0.28537 3:0.707632 4:0.0314164 
-2048 1:0.937104 2:0.610826 3:0.763884 4:-0.111634 
-2048 1:0.760626 2:0.4322 3:0.680807 4:0.137059 
-2048 1:0.805594 2:-0.193591 3:0.686909 4:-0.154852 
-2048 1:0.877666 2:-0.183342 3:0.776466 4:-0.109949 
-2048 1:0.5107 2:0.373082 3:0.78606 4:0.80367 
-2048 1:0.869407 2:0.0306149 3:0.720724 4:0.137029 
-2048 1:0.922561 2:0.366212 3:0.731455 4:-0.133215 
-2048 1:0.786466 2:0.306215 3:0.65062 4:-0.0617189 
-2048 1:0.756902 2:-0.370008 3:0.619582 4:-0.230281 
-2048 1:0.929959 2:0.437405 3:0.789394 4:0.233304 
-2048 1:0.898116 2:0.305846 3:0.744135 4:0.080221 
-2048 1:0.913505 2:0.172763 3:0.812229 4:0.399181 
-2048 1:0.842081 2:-0.309569 3:0.63698 4:-0.143925 
-2048 1:0.818943 2:-0.194987 3:0.662922 4:-0.00346951 
-2048 1:0.879582 2:0.538575 3:0.672777 4:-0.0602181 
-2048 1:0.819941 2:0.313117 3:0.682712 4:-0.056938 
-2048 1:0.87 2:-0.254535 3:0.766894 4:0.338441 
-2048 1:0.856266 2:0.115023 3:0.747712 4:-0.00472104 
-2048 1:0.848722 2:0.127081 3:0.674779 4:-0.445235 
-2048 1:0.960517 2:0.619613 3:0.832059 4:0.34738 
-2048 1:0.823161 2:-0.218698 3:0.721132 4:-0.0738039 
-2048 1:0.614303 2:0.0163442 3:0.612837 4:-0.376859 
-2048 1:0.662277 2:0.524277 3:0.588476 4:-0.167312 
-2048 1:0.906785 2:0.659503 3:0.711793 4:0.303398 
-2048 1:0.854796 2:0.100443 3:0.706415 4:-0.140656 
-2048 1:0.854784 2:0.0244604 3:0.727587 4:0.248877 
-2048 1:0.873611 2:-0.0915234 3:0.678279 4:0.181985 
-2048 1:0.878982 2:0.0535467 3:0.817153 4:0.108889 
-2048 1:0.74869 2:-0.485773 3:0.68789 4:0.140309 
-2048 1:0.829124 2:-0.231203 3:0.718721 4:-0.167157 
-2048 1:0.869676 2:-0.558431 3:0.731889 4:0.170991 
-2048 1:0.976956 2:0.679634 3:0.699077 4:-0.223418 
-2048 1:0.912795 2:0.402202 3:0.761749 4:-0.0215887 
-2048 1:0.870257 2:0.0829793 3:0.759052 4:0.12472 
-2048 1:0.861318 2:0.650813 3:0.653792 4:0.057505 
-2048 1:0.765144 2:0.464523 3:0.686352 4:0.220754 
-2048 1:0.873012 2:-0.109296 3:0.760203 4:-0.352186 
-2048 1:0.946498 2:0.409387 3:0.783845 4:-0.0960053 
-2048 1:0.87386 2:0.157647 3:0.747705 4:0.361783 
-2048 1:0.919709 2:0.541522 3:0.757706 4:-0.214404 
-2048 1:0.991801 2:0.895812 3:0.55603 4:-0.517556 
-2048 1:0.9246 2:0.727607 3:0.700003 4:-0.155414 
-2048 1:0.848636 2:-0.019842 3:0.704299 4:0.147772 
-2048 1:0.909824 2:-0.0410603 3:0.824683 4:0.0622694 
-2048 1:0.782174 2:0.299195 3:0.602761 4:-0.00847741 
-2048 1:0.898578 2:0.772336 3:0.601836 4:0.257442 
-2048 1:0.845336 2:-0.0922413 3:0.698719 4:-0.00145527 
-2048 1:0.936161 2:0.439897 3:0.699164 4:-0.0745836 
-2048 1:0.891596 2:0.540524 3:0.643575 4:-0.0249921 
-2048 1:0.877126 2:-0.567749 3:0.764644 4:-0.0876208 
-2048 1:0.869627 2:-0.172408 3:0.734262 4:0.165037 
-2048 1:0.887436 2:0.656406 3:0.695768 4:-0.261458 
-2048 1:0.765368 2:-0.475 3:0.66554 4:0.247585 
-2048 1:0.887408 2:0.59656 3:0.694089 4:-0.339836 
-2048 1:0.633855 2:0.259504 3:0.657478 4:-0.0451216 
-2048 1:0.893646 2:0.533425 3:0.696977 4:-0.35707 
-2048 1:0.871111 2:0.126351 3:0.771724 4:0.207542 
-2048 1:0.62935 2:0.715344 3:0.641856 4:-0.0404314 
-2048 1:0.869872 2:0.410892 3:0.715642 4:0.107265 
-2048 1:0.883362 2:0.447224 3:0.722876 4:0.031836 
-2048 1:0.903349 2:0.29972 3:0.691269 4:0.0845891 
-2048 1:0.786153 2:-0.159839 3:0.695643 4:0.262287 
-2048 1:0.921756 2:0.567707 3:0.704425 4:-0.0226245 
-2048 1:0.869715 2:0.654841 3:0.956969 4:0.065348 
-2048 1:0.811285 2:-0.506609 3:0.722804 4:0.124697 
-2048 1:0.907262 2:0.139816 3:0.830773 4:0.0488583 
-2048 1:0.926581 2:0.766893 3:0.653772 4:-0.262983 
-2048 1:0.870069 2:0.0470416 3:0.744405 4:-0.221917 
-2048 1:0.837218 2:-0.633516 3:0.708677 4:0.0004419 
-2048 1:0.980158 2:0.78208 3:0.687742 4:0.175007 
-2048 1:0.954577 2:0.529568 3:0.474453 4:-0.458219 
-2048 1:0.941448 2:0.421243 3:0.605754 4:-0.132951 
-2048 1:0.915441 2:0.869496 3:0.663092 4:-0.311117 
-2048 1:0.592642 2:0.19726 3:0.710651 4:0.0324857 
-2048 1:0.826907 2:-0.122285 3:0.718176 4:-0.241149 
-2048 1:0.847836 2:-0.283263 3:0.74542 4:-0.185681 
-2048 1:0.964041 2:0.952422 3:0.653458 4:-0.344005 
-2048 1:0.901224 2:0.250055 3:0.712546 4:-0.247495 
-2048 1:0.879465 2:0.0517644 3:0.755271 4:0.278497 
-2048 1:0.857368 2:0.293568 3:0.730508 4:0.180382 
-2048 1:0.863548 2:0.0466304 3:0.763431 4:0.0345204 
-2048 1:0.867566 2:0.567997 3:0.652063 4:-0.228129 
-2048 1:0.882409 2:0.347026 3:0.764572 4:0.0663756 
-2048 1:0.907848 2:0.408306 3:0.714389 4:0.0563978 
-2048 1:0.625897 2:0.691565 3:0.970108 4:0.172303 
-2048 1:0.898394 2:0.678021 3:0.697042 4:0.340088 
-2048 1:0.878398 2:0.187719 3:0.710131 4:-0.111029 
-2048 1:0.8605 2:0.194472 3:0.752031 4:0.446171 
-2048 1:0.9205 2:0.537031 3:0.691622 4:0.02467 
-2048 1:0.706034 2:0.610317 3:0.676473 4:0.475907 
-2048 1:0.846946 2:-0.572622 3:0.697831 4:0.265 
-2048 1:0.824125 2:-0.330706 3:0.678759 4:0.0327301 
-2048 1:0.879384 2:0.230952 3:0.760548 4:0.165177 
-2048 1:0.899162 2:0.127067 3:0.789356 4:0.289782 
-2048 1:0.933476 2:0.595748 3:0.735341 4:0.225677 
-2048 1:0.87181 2:-0.467952 3:0.74376 4:-0.104705 
-2048 1:0.829592 2:-0.0699065 3:0.725095 4:-0.17658 
-2048 1:0.800132 2:-0.35662 3:0.673743 4:0.206889 
-2048 1:0.752238 2:0.360712 3:0.583458 4:-0.358316 
-2048 1:0.864864 2:0.429695 3:0.666899 4:0.0387223 
-2048 1:0.911805 2:0.511866 3:0.700018 4:-0.0384752 
-2048 1:0.847807 2:0.305094 3:0.732904 4:0.280576 
-2048 1:0.833037 2:0.383742 3:0.650824 4:-0.0825244 
-2048 1:0.841054 2:-0.0513052 3:0.72125 4:-0.00157994 
-2048 1:0.964733 2:0.783267 3:0.515636 4:-0.498938 
-2048 1:0.831354 2:-0.506336 3:0.715981 4:0.380533 
-2048 1:0.836099 2:-0.146029 3:0.748781 4:0.212262 
-2048 1:0.816083 2:0.0640254 3:0.668771 4:0.0999608 
-2048 1:0.836055 2:-0.22408 3:0.696515 4:-0.0376758 
-2048 1:0.658318 2:0.472988 3:0.596772 4:-0.0818636 
-2048 1:0.890327 2:0.301903 3:0.721492 4:0.301725 
-2048 1:0.604804 2:0.390097 3:0.733085 4:0.203025 
-2048 1:0.924553 2:0.458264 3:0.776559 4:0.103653 
-2048 1:0.865394 2:0.11559 3:0.776982 4:0.0891013 
-2048 1:0.803658 2:0.320465 3:0.688916 4:0.0854809 
-2048 1:0.857913 2:-0.0379611 3:0.7415 4:0.128685 
-2048 1:0.870404 2:-0.0416571 3:0.775018 4:0.169876 
-2048 1:0.81318 2:0.176706 3:0.690335 4:-0.115169 
-2048 1:0.914227 2:0.640203 3:0.723729 4:0.093117 
-2048 1:0.924182 2:0.59 3:0.65978 4:-0.238653 
-2048 1:0.869092 2:0.397944 3:0.735811 4:0.105313 
-2048 1:0.869045 2:-0.284133 3:0.790901 4:0.338848 
-2048 1:0.899118 2:-0.196361 3:0.717952 4:0.256816 
-2048 1:0.87383 2:0.0305127 3:0.776529 4:0.0413397 
-2048 1:0.826218 2:-0.194217 3:0.681511 4:-0.165405 
-2048 1:0.878431 2:0.118362 3:0.808811 4:0.186651 
-2048 1:0.879379 2:-0.0805751 3:0.831656 4:0.0956528 
-2048 1:0.918304 2:0.484533 3:0.704093 4:-0.178986 
-2048 1:0.435344 2:0.451678 3:0.796057 4:0.167513 
-2048 1:0.648051 2:0.275845 3:0.658886 4:0.00419872 
-2048 1:0.843564 2:0.17739 3:0.663611 4:0.167404 
-2048 1:0.857889 2:-0.213297 3:0.669807 4:-0.252224 
-2048 1:0.951377 2:0.670648 3:0.757306 4:0.107619 
-2048 1:0.907684 2:0.438916 3:0.678171 4:-0.00186009 
-2048 1:0.843415 2:-0.30085 3:0.759147 4:0.0758826 
-2048 1:0.916544 2:0.639234 3:0.685522 4:-0.0955004 
-2048 1:0.730563 2:0.289943 3:0.633115 4:-0.120631 
-2048 1:0.811223 2:-0.329502 3:0.682938 4:-0.187893 
-2048 1:0.830343 2:0.399422 3:0.655397 4:-0.439565 
-2048 1:0.911515 2:0.517079 3:0.685121 4:0.360268 
-2048 1:0.900223 2:0.371212 3:0.799135 4:0.299429 
-2048 1:0.91515 2:0.0942949 3:0.770921 4:-0.359192 
-2048 1:0.88377 2:0.329616 3:0.710376 4:-0.121609 
-2048 1:0.972164 2:0.835532 3:0.705346 4:-0.329418 
-2048 1:0.88532 2:0.539437 3:0.704205 4:0.0595309 
-2048 1:0.900463 2:0.49608 3:0.632682 4:-0.529133 
-2048 1:0.925966 2:0.474265 3:0.802378 4:-0.0154928 
-2048 1:0.907689 2:0.153388 3:0.581304 4:-0.0890886 
-2048 1:0.828132 2:-0.28464 3:0.71116 4:0.0563898 
-2048 1:0.865492 2:-0.131938 3:0.757137 4:0.0689846 
-2048 1:0.796834 2:0.137998 3:0.645923 4:-0.00317462 
-2048 1:0.8931 2:0.326121 3:0.716833 4:-0.250377 
-2048 1:0.949923 2:0.685373 3:0.701042 4:-0.149001 
-2048 1:0.876134 2:0.441197 3:0.676834 4:-0.390527 
-2048 1:0.936855 2:0.781907 3:0.687362 4:0.233105 
-2048 1:0.942001 2:0.80432 3:0.582855 4:-0.520483 
-2048 1:0.887209 2:0.242819 3:0.738212 4:0.116764 
-2048 1:0.866696 2:-0.0297635 3:0.741579 4:0.121586 
-2048 1:0.812971 2:0.437215 3:0.646141 4:-0.314874 
-2048 1:0.916403 2:0.376346 3:0.722003 4:0.163577 
-2048 1:0.659877 2:0.28705 3:0.686109 4:0.0622131 
-2048 1:0.744157 2:-0.371631 3:0.651561 4:-0.13755 
-2048 1:0.869912 2:0.371126 3:0.689026 4:0.0431136 
-2048 1:0.893206 2:-0.00973263 3:0.760473 4:0.345747 
-2048 1:0.847452 2:-0.255773 3:0.753791 4:-0.211729 
-2048 1:0.897869 2:0.388882 3:0.665825 4:-0.0832281 
-2048 1:0.876068 2:-0.152588 3:0.798718 4:0.268743 
-2048 1:0.870886 2:-0.0737737 3:0.747983 4:0.104097 
-2048 1:0.904031 2:0.200831 3:0.921324 4:0.312065 
-2048 1:0.925994 2:0.759394 3:0.678532 4:0.261943 
-2048 1:0.815333 2:-0.0794899 3:0.658421 4:-0.245404 
-2048 1:0.870634 2:0.400315 3:0.563076 4:-0.210582 
-2048 1:0.868857 2:0.334882 3:0.600997 4:-0.234545 
-2048 1:0.850714 2:-0.105385 3:0.75958 4:-0.251198 
-2048 1:0.869473 2:-0.0300306 3:0.745497 4:0.192096 
-2048 1:0.924197 2:0.629234 3:0.652828 4:0.182666 
-2048 1:0.944042 2:0.773187 3:0.691858 4:-0.382315 
-2048 1:0.866888 2:-0.265903 3:0.781157 4:0.407516 
-2048 1:0.85205 2:-0.167777 3:0.769408 4:0.113512 
-2048 1:0.881865 2:0.0421956 3:0.741783 4:0.037843 
-2048 1:0.875943 2:-0.329712 3:0.734294 4:-0.177743 
-2048 1:0.826783 2:-0.343242 3:0.719501 4:0.0157346 
-2048 1:0.862949 2:0.0984898 3:0.613108 4:-0.229384 
-2048 1:0.853936 2:0.329086 3:0.720498 4:-0.0745005 
-2048 1:0.921932 2:0.600613 3:0.685889 4:0.310344 
-2048 1:0.802992 2:-0.11375 3:0.712972 4:0.186023 
-2048 1:0.818663 2:-0.331332 3:0.718414 4:-0.180848 
-2048 1:0.860502 2:0.460821 3:0.7309 4:0.829178 
-2048 1:0.956367 2:0.864959 3:0.686838 4:-0.137777 
-2048 1:0.88045 2:0.0944535 3:0.772192 4:0.117646 
-2048 1:0.822438 2:0.427327 3:0.699421 4:0.145126 
-2048 1:0.853746 2:-0.0684477 3:0.67525 4:-0.252564 
-2048 1:0.830296 2:0.11678 3:0.719155 4:-0.0361276 
-2048 1:0.87974 2:0.34996 3:0.731109 4:-0.0448481 
-2048 1:0.907606 2:0.448631 3:0.737772 4:0.437634 
-2048 1:0.856687 2:0.277642 3:0.673624 4:-0.322882 
-2048 1:0.832302 2:-0.344538 3:0.696345 4:-0.295826 
-2048 1:0.942086 2:0.823832 3:0.686095 4:-0.17002 
-2048 1:0.848805 2:-0.159018 3:0.705955 4:-0.159151 
-2048 1:0.912807 2:0.425144 3:0.780729 4:-0.190506 
-2048 1:0.946209 2:0.848508 3:0.70855 4:-0.0386294 
-2048 1:0.967419 2:0.670867 3:0.71157 4:-0.0560904 
-2048 1:0.871199 2:0.15489 3:0.732076 4:0.146649 
-2048 1:0.918654 2:0.132814 3:0.804478 4:0.531489 
-2048 1:0.865208 2:-0.280535 3:0.732837 4:0.0885635 
-2048 1:0.799907 2:-0.375211 3:0.684701 4:-0.136041 
-2048 1:0.889338 2:-0.0226114 3:0.809464 4:0.381439 
-2048 1:0.829278 2:-0.67857 3:0.722295 4:0.0442279 
-2048 1:0.912514 2:0.180149 3:0.824153 4:0.0591846 
-2048 1:0.82338 2:0.185498 3:0.686952 4:0.191443 
-2048 1:0.855256 2:0.434733 3:0.665887 4:-0.210339 
-2048 1:0.813864 2:-0.195349 3:0.710496 4:-0.189412 
-2048 1:0.948914 2:0.529192 3:0.7874 4:0.421053 
-2048 1:0.832048 2:0.0704742 3:0.706108 4:0.0622547 
-2048 1:0.876195 2:-0.252471 3:0.796359 4:0.454878 
-2048 1:0.805185 2:-0.237182 3:0.710179 4:-0.412314 
-2048 1:0.927008 2:0.75181 3:0.715308 4:-0.144285 
-2048 1:0.97239 2:0.86862 3:0.689793 4:-0.121161 
-2048 1:0.825541 2:-0.333479 3:0.658986 4:-0.0843653 
-2048 1:0.886644 2:0.298247 3:0.739441 4:0.30524 
-2048 1:0.912027 2:0.500217 3:0.475662 4:0.0104595 
-2048 1:0.792289 2:-0.272389 3:0.667766 4:-0.0724818 
-2048 1:0.921544 2:0.593095 3:0.752224 4:0.0871046 
-2048 1:0.853648 2:-0.0487633 3:0.758261 4:-0.127462 
-2048 1:0.886575 2:0.0687733 3:0.813199 4:-0.392019 
-2048 1:0.870793 2:-0.141377 3:0.734392 4:0.0475576 
-2048 1:0.861756 2:0.280368 3:0.731649 4:-0.0663126 
-2048 1:0.876354 2:0.439197 3:0.721016 4:-0.119302 
-2048 1:0.91792 2:0.340189 3:0.663228 4:0.110073 
-304.5416870165967 1:0.737348 2:-0.0186044 3:0.682986 4:0.281023 
-2048 1:0.860748 2:-0.0709834 3:0.697688 4:-0.0411963 
-2048 1:0.811678 2:0.323316 3:0.704558 4:0.399349 
-2048 1:0.883362 2:-0.298312 3:0.733865 4:-0.174524 
-2048 1:0.853776 2:0.0797111 3:0.73383 4:-0.186648 
-2048 1:0.803312 2:0.0424168 3:0.662785 4:-0.145295 
-2048 1:0.901166 2:0.11649 3:0.68792 4:0.1515 
-2048 1:0.832872 2:0.195086 3:0.734235 4:0.314573 
-2048 1:0.963836 2:0.748682 3:0.636528 4:-0.399749 
-2048 1:0.878137 2:-0.232219 3:0.78293 4:0.161678 
-2048 1:0.856992 2:-0.584706 3:0.733437 4:0.0734358 
-2048 1:0.878648 2:0.0508983 3:0.802808 4:0.280114 
-2048 1:0.834239 2:0.570341 3:0.617042 4:-0.535585 
-2048 1:0.862474 2:-0.0393928 3:0.77245 4:-0.107967 
-2048 1:0.861774 2:-0.624824 3:0.735855 4:0.0931887 
-2048 1:0.809834 2:-0.312257 3:0.691556 4:-0.112108 
-2048 1:0.841836 2:0.497814 3:0.711526 4:0.321205 
-2048 1:0.873375 2:0.153644 3:0.745184 4:-0.0241606 
-2048 1:0.899938 2:-0.0925711 3:0.797771 4:0.281074 
-2048 1:0.800692 2:0.247419 3:0.677157 4:-0.0177359 
-2048 1:0.866623 2:0.334615 3:0.700444 4:-0.356659 
-2048 1:0.868304 2:0.538882 3:0.709357 4:0.0828641 
-2048 1:0.884864 2:0.144437 3:0.723091 4:0.0455018 
-2048 1:0.85441 2:-0.48782 3:0.762439 4:0.141899 
-2048 1:0.858089 2:0.430025 3:0.691419 4:0.0645812 
-2048 1:0.891415 2:0.219251 3:0.755934 4:0.00895953 
-2048 1:0.944291 2:0.873486 3:0.640907 4:0.0461877 
-2048 1:0.855812 2:-0.249335 3:0.730982 4:-0.199366 
-2048 1:0.878195 2:-0.305585 3:0.779424 4:0.172198 
-2048 1:0.920785 2:0.601439 3:0.704591 4:-0.149248 
-2048 1:0.936281 2:0.409844 3:0.620953 4:-0.349005 
-2048 1:0.893047 2:0.602973 3:0.721577 4:0.00929732 
-2048 1:0.852011 2:-0.203863 3:0.663773 4:-0.0226204 
-2048 1:0.869944 2:-0.215784 3:0.780532 4:-0.152082 
-2048 1:0.87861 2:0.337361 3:0.722841 4:-0.034545 
-2048 1:0.893731 2:0.509904 3:0.659023 4:0.217215 
-2048 1:0.850579 2:-0.3404 3:0.660623 4:-0.498102 
-2048 1:0.850885 2:-0.354195 3:0.734799 4:-0.0258951 
-2048 1:0.859425 2:-0.0461922 3:0.76884 4:0.316334 
-2048 1:0.908256 2:0.55212 3:0.678876 4:0.0330853 
-2048 1:0.815501 2:0.518434 3:0.634378 4:-0.25481 
-2048 1:0.824498 2:0.0250469 3:0.693634 4:0.0229569 
-2048 1:0.952926 2:0.698974 3:0.749801 4:0.0820483 
-2048 1:0.918616 2:0.69752 3:0.647568 4:-0.13929 
-2048 1:0.82743 2:-0.317445 3:0.718174 4:0.0639048 
-2048 1:0.818009 2:-0.38552 3:0.66126 4:-0.113129 
-2048 1:0.814543 2:0.339162 3:0.693892 4:0.210462 
-2048 1:0.8607 2:-0.139292 3:0.743619 4:0.13612 
-2048 1:0.700107 2:0.392407 3:0.644524 4:-0.0279871 
-2048 1:0.869444 2:0.447685 3:0.707797 4:-0.160486 
-2048 1:0.94443 2:0.808397 3:0.631953 4:-0.27153 
-2048 1:0.929816 2:0.30058 3:0.779545 4:0.0440296 
-2048 1:0.875483 2:0.460931 3:0.692766 4:0.00898857 
-2048 1:0.818511 2:0.384782 3:0.683885 4:-0.027539 
-2048 1:0.845846 2:-0.19533 3:0.753073 4:0.129748 
-2048 1:0.970797 2:0.911441 3:0.706362 4:-0.0714264 
-2048 1:0.922356 2:0.291811 3:0.751348 4:0.346768 
-2048 1:0.832148 2:-0.588018 3:0.718001 4:0.0210865 
-2048 1:0.784792 2:0.153448 3:0.645339 4:0.184733 
-2048 1:0.485063 2:0.327287 3:0.782838 4:-0.0035209 
-2048 1:0.898342 2:0.445429 3:0.720807 4:0.218 
-2048 1:0.873672 2:-0.340327 3:0.718405 4:0.32994 
-2048 1:0.79297 2:0.628718 3:0.641682 4:-0.227419 
-2048 1:0.850644 2:-0.468465 3:0.679587 4:0.196741 
-2048 1:0.802792 2:-0.177951 3:0.713249 4:0.135643 
-2048 1:0.80533 2:-0.0216785 3:0.65988 4:0.0068023 
-2048 1:0.857521 2:0.158843 3:0.656212 4:-0.163989 
-2048 1:0.639752 2:0.139737 3:0.620097 4:-0.132985 
-2048 1:0.944682 2:0.854435 3:0.726091 4:0.498147 
-2048 1:0.780215 2:-0.408765 3:0.672113 4:0.0311711 
-2048 1:0.652519 2:0.628553 3:0.424658 4:-0.419834 
-2048 1:0.830003 2:-0.590869 3:0.728309 4:0.12296 
-2048 1:0.896011 2:0.375075 3:0.698069 4:-0.0617145 
-2048 1:0.901651 2:0.331923 3:0.753438 4:-0.270341 
-2048 1:0.955538 2:0.778657 3:0.705692 4:-0.216075 
-2048 1:0.881658 2:-0.267936 3:0.726638 4:0.055535 
-2048 1:0.852095 2:-0.326876 3:0.744687 4:0.178407 
-2048 1:0.715489 2:-0.160317 3:0.620183 4:-0.701523 
-2048 1:0.927011 2:0.565215 3:0.751624 4:-0.0727553 
-2048 1:0.880727 2:0.244238 3:0.774541 4:-0.144663 
-2048 1:0.928879 2:0.79913 3:0.661543 4:-0.295477 
-2048 1:0.920095 2:0.563598 3:0.667891 4:-0.323326 
-2048 1:0.896969 2:0.229867 3:0.771159 4:0.226681 
-2048 1:0.791003 2:-0.363795 3:0.693652 4:-0.376957 
-2048 1:0.88033 2:0.474993 3:0.687512 4:-0.160802 
-2048 1:0.936747 2:0.680354 3:0.625641 4:-0.270579 
-2048 1:0.842955 2:-0.245234 3:0.750837 4:0.298124 
-2048 1:0.831386 2:-0.31261 3:0.740039 4:0.0140697 
-2048 1:0.830048 2:0.384654 3:0.68271 4:0.102419 
-2048 1:0.837647 2:0.194411 3:0.721634 4:-0.0207903 
-2048 1:0.848662 2:-0.312589 3:0.743214 4:0.150116 
-2048 1:0.847836 2:0.268531 3:0.687586 4:0.0322176 
-2048 1:0.88354 2:-0.415203 3:0.732449 4:0.149423 
-2048 1:0.800498 2:0.470995 3:0.643656 4:-0.0270082 
-2048 1:0.80483 2:0.137274 3:0.69915 4:0.214409 
-2048 1:0.957642 2:0.595381 3:0.767424 4:-0.035108 
-2048 1:0.86516 2:0.483287 3:0.700474 4:0.339001 
-2048 1:0.773322 2:0.52977 3:0.645715 4:0.0200865 
-2048 1:0.884502 2:0.46336 3:0.654129 4:-0.145292 
-2048 1:0.641976 2:0.449367 3:0.711808 4:0.170172 
-2048 1:0.905841 2:0.731861 3:0.559666 4:-0.548221 
-2048 1:0.783051 2:0.171586 3:0.666717 4:-0.0228496 
-2048 1:0.892298 2:0.475607 3:0.692867 4:-0.227083 
-2048 1:0.926517 2:0.366333 3:0.737848 4:-0.259229 
-2048 1:0.704917 2:0.298606 3:0.599961 4:-0.251834 
-2048 1:0.855976 2:0.111957 3:0.619921 4:-0.417743 
-2048 1:0.870056 2:0.154851 3:0.73347 4:0.00378497 
-2048 1:0.970683 2:0.799632 3:0.683269 4:0.178797 
-2048 1:0.825161 2:0.524726 3:0.65573 4:-0.453086 
-2048 1:0.906343 2:0.452337 3:0.684037 4:-0.236313 
-2048 1:0.819174 2:0.382866 3:0.691873 4:0.167396 
-2048 1:0.955694 2:0.822881 3:0.676371 4:0.0221624 
-2048 1:0.80465 2:-0.614669 3:0.703979 4:-0.0792099 
-2048 1:0.882269 2:0.438164 3:0.627244 4:-0.354487 
-2048 1:0.838421 2:0.527247 3:0.702248 4:0.22957 
-2048 1:0.951546 2:0.154031 3:0.765843 4:0.138993 
-2048 1:0.837371 2:-0.216692 3:0.717185 4:-0.03289 
-2048 1:0.841945 2:0.159365 3:0.726385 4:0.209451 
-2048 1:0.958063 2:0.692423 3:0.684942 4:-0.320101 
-2048 1:0.88127 2:-0.0690696 3:0.77516 4:0.540485 
-2048 1:0.859901 2:-0.311209 3:0.770916 4:0.0598432 
-2048 1:0.532833 2:0.156894 3:0.70133 4:0.0460679 
-2048 1:0.866815 2:0.0528934 3:0.763514 4:0.00949526 
-2048 1:0.671017 2:-0.0309843 3:0.646645 4:0.396111 
-2048 1:0.872193 2:-0.0180805 3:0.760924 4:0.0996021 
-2048 1:0.811235 2:0.328066 3:0.676126 4:-0.00722812 
-2048 1:0.952728 2:0.634395 3:0.703104 4:-0.0134362 
-2048 1:0.901122 2:-0.0767873 3:0.738114 4:0.0744815 
-2048 1:0.922025 2:0.319317 3:0.683374 4:-0.268998 
-2048 1:0.877556 2:0.137627 3:0.632125 4:-0.258653 
-2048 1:0.882323 2:-0.286372 3:0.805314 4:0.139992 
-2048 1:0.842732 2:0.298289 3:0.674273 4:-0.0881954 
-2048 1:0.939458 2:0.640662 3:0.724582 4:0.0847977 
-2048 1:0.892279 2:0.0961544 3:0.768095 4:0.0807551 
-2048 1:0.86891 2:0.304189 3:0.720957 4:-0.185821 
-2048 1:0.906066 2:-0.242942 3:0.825251 4:0.134535 
-2048 1:0.878714 2:-0.178189 3:0.741545 4:0.287972 
-2048 1:0.864242 2:-0.0661374 3:0.651815 4:-0.211033 
-2048 1:0.867167 2:-0.244946 3:0.727388 4:0.068985 
-2048 1:0.880115 2:0.762151 3:0.5706 4:-0.312961 
-2048 1:0.962658 2:0.686102 3:0.742841 4:0.053149 
-2048 1:0.894599 2:-0.604532 3:0.763255 4:-0.0387138 
-2048 1:0.89013 2:0.0442304 3:0.734538 4:0.117698 
-2048 1:0.877237 2:0.137785 3:0.744291 4:0.157689 
-2048 1:0.862963 2:-0.0140026 3:0.764942 4:-0.120716 
-2048 1:0.86275 2:0.268714 3:0.764767 4:0.452225 
-2048 1:0.884508 2:0.179594 3:0.78861 4:0.10745 
-2048 1:0.886779 2:0.530849 3:0.701306 4:-0.0419371 
-2048 1:0.806058 2:0.311848 3:0.682293 4:0.0107673 
-2048 1:0.783039 2:-0.114349 3:0.672224 4:-0.00855069 
-2048 1:0.859505 2:-0.0276452 3:0.750855 4:-0.113696 
-2048 1:0.851051 2:-0.10162 3:0.770637 4:0.282585 
-2048 1:0.822425 2:0.0341795 3:0.704814 4:-0.333018 
-2048 1:0.835617 2:-0.0703489 3:0.633409 4:-0.404959 
-2048 1:0.869311 2:0.100289 3:0.747476 4:0.0600072 
-1849.696841650162 1:0.442308 2:0.49608 3:0.812379 4:0.246276 
-2048 1:0.815231 2:-0.275543 3:0.680975 4:0.0562767 
-2048 1:0.844776 2:0.130905 3:0.712222 4:0.0283951 
-2048 1:0.820717 2:0.372477 3:0.651955 4:-0.230982 
-2048 1:0.744421 2:-0.0561825 3:0.661319 4:0.028085 
-2048 1:0.839425 2:-0.142878 3:0.743379 4:0.132401 
-2048 1:0.524424 2:0.312299 3:0.736185 4:-0.109243 
-2048 1:0.896446 2:0.122016 3:0.753774 4:0.103068 
-2048 1:0.885502 2:0.150193 3:0.644401 4:-0.151185 
-2048 1:0.871071 2:-0.00386613 3:0.761264 4:0.453725 
-2048 1:0.886244 2:0.218712 3:0.746945 4:0.136667 
-2048 1:0.86361 2:-0.146163 3:0.699222 4:-0.485591 
-2048 1:0.79979 2:-0.0811845 3:0.671886 4:-0.383789 
-1430.492573255357 1:0.833529 2:-0.720159 3:0.744401 4:0.419948 
-2048 1:0.872766 2:-0.212347 3:0.793831 4:0.155834 
-2048 1:0.765594 2:-0.390076 3:0.678476 4:-0.164892 
-2048 1:0.889342 2:0.696641 3:0.692101 4:-0.281562 
-2048 1:0.870737 2:0.235782 3:0.766711 4:0.0248621 
-2048 1:0.877145 2:0.132885 3:0.813852 4:0.218957 
-2048 1:0.870288 2:-0.168723 3:0.754942 4:0.380778 
-2048 1:0.87171 2:-0.314237 3:0.659568 4:-0.129537 
-2048 1:0.881388 2:0.243524 3:0.615206 4:-0.30423 
-2048 1:0.910989 2:-0.189461 3:0.832935 4:0.198981 
-2048 1:0.88937 2:0.218197 3:0.74861 4:0.178005 
-2048 1:0.490915 2:0.253984 3:0.808451 4:0.107837 
-2048 1:0.950399 2:0.757925 3:0.665488 4:0.165436 
-2048 1:0.738033 2:-0.180809 3:0.642379 4:-0.190884 
-2048 1:0.86016 2:0.57338 3:0.623275 4:0.00958909 
-2048 1:0.857536 2:-0.181773 3:0.659314 4:-0.179092 
-2048 1:0.803693 2:-0.561743 3:0.632434 4:-0.178946 
-2048 1:0.974817 2:0.638848 3:0.789554 4:0.0747068 
-2048 1:0.952725 2:0.77436 3:0.727912 4:0.228531 
-2048 1:0.853008 2:0.486401 3:0.633116 4:0.00891752 
-2048 1:0.962608 2:0.622263 3:0.831516 4:0.418297 
-2048 1:0.88637 2:0.266053 3:0.720379 4:-0.0596404 
-2048 1:0.839389 2:-0.528554 3:0.739558 4:0.0877162 
-2048 1:0.620848 2:0.366283 3:0.694798 4:-0.0367496 
-2048 1:0.767555 2:0.322078 3:0.666362 4:0.215344 
-2048 1:0.849944 2:0.338753 3:0.651597 4:0.0942107 
-2048 1:0.786665 2:-0.3764 3:0.666998 4:0.0838831 
-2048 1:0.963939 2:0.700339 3:0.672295 4:-0.275526 
-2048 1:0.790178 2:-0.480597 3:0.65984 4:-0.0255819 
-2048 1:0.877944 2:0.0365107 3:0.761927 4:0.308217 
-2048 1:0.891731 2:0.257002 3:0.703583 4:-0.0272602 
-2048 1:0.978342 2:0.642482 3:0.711239 4:-0.0645392 
-2048 1:0.95876 2:0.593638 3:0.547141 4:-0.047424 
-2048 1:0.580474 2:0.488323 3:0.680605 4:-0.119999 
-2048 1:0.90793 2:0.141776 3:0.766121 4:0.0351773 
-2048 1:0.931394 2:0.566044 3:0.721601 4:0.000833309 
-2048 1:0.938172 2:0.499117 3:0.69795 4:0.0102294 
-2048 1:0.336337 2:0.182459 3:0.814507 4:0.043975 
-2048 1:0.885839 2:-0.824612 3:0.702994 4:-0.111411 
-2048 1:0.837246 2:0.0435104 3:0.681456 4:-0.327527 
-362.5828954625307 1:0.539345 2:0.341773 3:0.825747 4:0.349006 
-2048 1:0.879114 2:-0.498881 3:0.741259 4:0.109634 
-2048 1:0.866096 2:-0.210197 3:0.773172 4:0.357849 
-2048 1:0.865774 2:-0.429645 3:0.735565 4:0.0864297 
-2048 1:0.922705 2:0.448249 3:0.778019 4:-0.0240288 
-2048 1:0.940147 2:0.636893 3:0.745249 4:-0.203808 
-2048 1:0.874236 2:-0.505113 3:0.774523 4:-0.153994 
-2048 1:0.859531 2:0.341521 3:0.70616 4:-0.0127972 
-2048 1:0.772208 2:0.223686 3:0.580179 4:-0.253672 
-2048 1:0.969774 2:0.60526 3:0.655399 4:-0.144729 
-2048 1:0.86157 2:0.230635 3:0.729686 4:0.012438 
-2048 1:0.935743 2:0.533493 3:0.737833 4:0.0847171 
-2048 1:0.871956 2:0.528535 3:0.682065 4:-0.0588625 
-2048 1:0.963391 2:0.767323 3:0.702606 4:-0.243468 
-2048 1:0.889305 2:0.265913 3:0.786199 4:-0.335113 
-2048 1:0.950457 2:0.435725 3:0.737429 4:0.0322578 
-2025.19004594453 1:0.726034 2:0.0198649 3:0.639785 4:-0.347972 
-2048 1:0.900588 2:0.339162 3:0.796711 4:-0.0947542 
-2048 1:0.878738 2:-0.458815 3:0.766997 4:0.00112106 
-2048 1:0.874451 2:0.0230476 3:0.798963 4:0.160948 
-2048 1:0.847251 2:0.0201133 3:0.696184 4:-0.00531531 
-2048 1:0.858352 2:-0.577272 3:0.746461 4:0.00633851 
-2048 1:0.845829 2:0.162055 3:0.705968 4:-0.0153396 
-2048 1:0.831067 2:-0.345578 3:0.671605 4:-0.183753 
-2048 1:0.842008 2:0.122208 3:0.742737 4:0.299248 
-2048 1:0.844847 2:-0.326094 3:0.707545 4:0.142116 
-2048 1:0.947804 2:0.142298 3:0.718528 4:-0.195011 
-2048 1:0.889621 2:0.280053 3:0.78458 4:0.185916 
-2048 1:0.879914 2:-0.321356 3:0.779106 4:0.301316 
-2048 1:0.862548 2:-0.446535 3:0.745109 4:0.109264 
-2048 1:0.814905 2:-0.0881091 3:0.710733 4:-0.0209838 
-2048 1:0.93126 2:0.326294 3:0.797798 4:-0.029215 
-2048 1:0.874675 2:0.318061 3:0.592862 4:-0.245114 
-2048 1:0.859087 2:0.0633116 3:0.749843 4:0.0193694 
-2048 1:0.875362 2:-0.0652588 3:0.812735 4:-0.0431176 
-2048 1:0.858985 2:0.265183 3:0.734344 4:-0.0344396 
-2048 1:0.845826 2:-0.318098 3:0.740953 4:-0.189633 
-2048 1:0.82222 2:0.118299 3:0.727455 4:0.270718 
-2048 1:0.928657 2:0.365058 3:0.807469 4:0.00341232 
-2048 1:0.909465 2:0.420596 3:0.725079 4:0.0376986 
-2048 1:0.853039 2:-0.30662 3:0.679431 4:-0.0477462 
-2048 1:0.948947 2:0.670314 3:0.723125 4:0.0909175 
-2048 1:0.868729 2:0.235619 3:0.728853 4:-0.120132 
-2048 1:0.829685 2:0.325599 3:0.749264 4:0.689477 
-2048 1:0.782242 2:-0.429643 3:0.691753 4:0.112603 
-2048 1:0.898391 2:0.0385955 3:0.758029 4:0.156578 
-2048 1:0.881439 2:-0.347608 3:0.646055 4:-0.231009 
-2048 1:0.860386 2:-0.308619 3:0.765962 4:0.187374 
-2048 1:0.898518 2:0.297984 3:0.769611 4:-0.148931 
-2048 1:0.830706 2:0.0654487 3:0.712181 4:0.202424 
-2048 1:0.874712 2:-0.380787 3:0.790112 4:-0.10059 
-2048 1:0.896847 2:0.122409 3:0.707865 4:0.0148892 
-2048 1:0.976664 2:0.571564 3:0.729444 4:-0.067511 
-2048 1:0.831948 2:-0.301359 3:0.686638 4:-0.0928954 
-2048 1:0.876556 2:-0.553361 3:0.752187 4:0.344698 
-2048 1:0.889338 2:-0.401636 3:0.713883 4:-0.181893 
-2048 1:0.841049 2:-0.372771 3:0.736817 4:0.109374 
-2048 1:0.860999 2:0.438592 3:0.730226 4:0.410942 
-2048 1:0.901168 2:0.396268 3:0.785496 4:0.126462 
-2048 1:0.82875 2:-0.0595906 3:0.707221 4:-0.135936 
-2048 1:0.932181 2:0.221066 3:0.801642 4:-0.0555337 
-2048 1:0.831884 2:-0.250484 3:0.744595 4:0.19509 
-2048 1:0.711969 2:0.173268 3:0.626516 4:0.10033 
-2048 1:0.866863 2:-0.0831442 3:0.779183 4:0.221204 
-2048 1:0.811073 2:-0.256775 3:0.722932 4:0.25903 
-2048 1:0.866793 2:-0.508615 3:0.706558 4:-0.0419711 
-386.1643379994337 1:0.429292 2:-0.124329 3:0.796487 4:0.161007 
-2048 1:0.669129 2:0.192178 3:0.575093 4:-0.322088 
-2048 1:0.895183 2:0.615326 3:0.724733 4:0.10308 
-2048 1:0.975353 2:0.638627 3:0.758677 4:-0.0467574 
-2048 1:0.897802 2:0.32715 3:0.686643 4:0.113506 
-2048 1:0.961072 2:0.430856 3:0.743641 4:0.128811 
-2048 1:0.895627 2:0.0737215 3:0.646511 4:-0.101233 
-2048 1:0.889926 2:0.163969 3:0.810707 4:-0.0101592 
-2048 1:0.836178 2:-0.135857 3:0.733521 4:-0.033768 
-2048 1:0.849161 2:0.070207 3:0.741987 4:0.311197 
-2048 1:0.905593 2:0.405971 3:0.669868 4:-0.0578071 
-2048 1:0.891287 2:-0.0194496 3:0.720024 4:0.0121257 
-2048 1:0.681943 2:0.616056 3:0.609033 4:0.0197197 
-2048 1:0.877546 2:-0.102708 3:0.773379 4:0.314432 
-2048 1:0.947599 2:0.701575 3:0.582098 4:-0.0790477 
-2048 1:0.910992 2:0.681654 3:0.577701 4:-0.346605 
-2048 1:0.860287 2:-0.256503 3:0.785361 4:0.154814 
-2048 1:0.833148 2:0.0317419 3:0.736042 4:0.130911 
-2048 1:0.855551 2:0.0366025 3:0.763741 4:-0.00476304 
-2048 1:0.964145 2:0.657577 3:0.909933 4:0.229765 
-2048 1:0.905959 2:0.21779 3:0.809916 4:0.502586 
-2048 1:0.878529 2:0.510017 3:0.706134 4:-0.13401 
-2048 1:0.915246 2:0.371062 3:0.697404 4:0.175137 
-2048 1:0.86341 2:-0.0901189 3:0.68647 4:0.205476 
-2048 1:0.874442 2:-0.0922664 3:0.748167 4:0.186423 
-2048 1:0.812322 2:-0.486597 3:0.716199 4:0.101948 
-2048 1:0.944678 2:0.710749 3:0.707107 4:0.0896453 
-2048 1:0.689848 2:0.252482 3:0.60442 4:-0.391416 
-2048 1:0.891806 2:-0.221899 3:0.849076 4:0.144978 
-2048 1:0.833829 2:-0.264492 3:0.722908 4:0.0546535 
-2048 1:0.83064 2:0.27903 3:0.693393 4:0.135195 
-2048 1:0.853083 2:-0.243226 3:0.710965 4:0.0219904 
-2048 1:0.868536 2:-0.213524 3:0.761193 4:0.0315545 
-2048 1:0.861809 2:0.291001 3:0.683581 4:-0.0386794 
-2048 1:0.796384 2:-0.0231227 3:0.581597 4:-0.359348 
-2048 1:0.960841 2:0.659895 3:0.778919 4:0.290181 
-2048 1:0.965831 2:0.919601 3:0.624136 4:-0.221089 
-2048 1:0.905241 2:0.460733 3:0.713713 4:-0.0307431 
-2048 1:0.94228 2:0.545729 3:0.867018 4:0.105538 
-2048 1:0.75944 2:-0.456818 3:0.646623 4:-0.017999 
-2048 1:0.895625 2:-0.0900688 3:0.813455 4:-0.0804432 
-299.5176675792592 1:0.832317 2:-0.0989802 3:0.735672 4:-0.0629034 
-2048 1:0.761009 2:0.558385 3:0.624198 4:-0.0597458 
-2048 1:0.71467 2:0.214002 3:0.580909 4:-0.448287 
-2048 1:0.952475 2:-0.0978866 3:0.609194 4:-0.132666 
-2048 1:0.835559 2:0.0312097 3:0.740326 4:0.126731 
-2048 1:0.870266 2:0.0916194 3:0.771383 4:0.161178 
-2048 1:0.899232 2:-0.0815059 3:0.770003 4:0.0856103 
-2048 1:0.976132 2:0.591263 3:0.793008 4:0.163566 
-2048 1:0.890976 2:-0.0248403 3:0.820777 4:-0.0402701 
-2048 1:0.641976 2:0.375158 3:0.734922 4:0.242673 
-2048 1:0.843043 2:0.0340856 3:0.746455 4:0.0173163 
-2048 1:0.872792 2:0.277442 3:0.653621 4:-0.296012 
-2048 1:0.929931 2:0.605258 3:0.745511 4:0.12958 
-2048 1:0.827226 2:-0.257367 3:0.737499 4:0.272686 
-2048 1:0.917379 2:0.315713 3:0.707638 4:0.0157922 
-2048 1:0.918748 2:0.548094 3:0.724986 4:-0.0128115 
-2048 1:0.88532 2:0.522635 3:0.97031 4:0.314189 
-2048 1:0.854138 2:0.0735337 3:0.74093 4:-0.0815964 
-2048 1:0.465889 2:0.263163 3:0.789755 4:0.402714 
-2048 1:0.920102 2:0.495375 3:0.750982 4:-0.299061 
-2048 1:0.918013 2:0.323579 3:0.747396 4:-0.184975 
-2048 1:0.846078 2:0.172068 3:0.741723 4:0.172899 
-2048 1:0.877693 2:0.0858155 3:0.763204 4:0.0964563 
-2048 1:0.868274 2:0.141934 3:0.727795 4:-0.23474 
-2048 1:0.868554 2:-0.0138106 3:0.753249 4:-0.160328 
-2048 1:0.886348 2:0.101933 3:0.626555 4:-0.205244 
-2048 1:0.813554 2:-0.0534841 3:0.717132 4:-0.472464 
-2048 1:0.619535 2:0.178569 3:0.728505 4:0.53274 
-2048 1:0.872666 2:0.156923 3:0.737365 4:0.229678 
-2048 1:0.931498 2:-0.354612 3:0.769028 4:0.153488 
-2048 1:0.902717 2:0.124585 3:0.666798 4:0.0882122 
-2048 1:0.973024 2:0.790254 3:0.687589 4:-0.228584 
-2048 1:0.957334 2:0.892889 3:0.707548 4:-0.240749 
-2048 1:0.903453 2:0.418637 3:0.714484 4:0.207035 
-2048 1:0.815182 2:-0.248825 3:0.637283 4:-0.187185 
-2048 1:0.852492 2:0.539343 3:0.664464 4:0.128558 
-2048 1:0.935695 2:0.608278 3:0.65116 4:0.0311796 
-2048 1:0.792054 2:-0.379804 3:0.607309 4:-0.192755 
-2048 1:0.917065 2:0.192076 3:0.767741 4:0.0686017 
-2048 1:0.92011 2:0.744539 3:0.712047 4:0.260789 
-2048 1:0.886094 2:-0.264386 3:0.759161 4:-0.128834 
-2048 1:0.828841 2:0.16279 3:0.659115 4:0.111981 
-2048 1:0.868376 2:0.288419 3:0.751758 4:0.0415068 
-2048 1:0.849181 2:-0.365348 3:0.716984 4:0.125138 
-2048 1:0.88344 2:0.427239 3:0.698692 4:-0.289109 
-2048 1:0.964356 2:0.699195 3:0.715538 4:-0.101229 
-2048 1:0.938049 2:0.42453 3:0.684242 4:-0.0471934 
-2048 1:0.777516 2:0.288486 3:0.628765 4:-0.301849 
-2048 1:0.874377 2:0.00328386 3:0.74206 4:0.399494 
-2048 1:0.832176 2:-0.233413 3:0.712855 4:-0.0709649 
-2048 1:0.889258 2:0.276622 3:0.791614 4:0.234688 
-2048 1:0.870092 2:0.0705159 3:0.757787 4:0.0306591 
-2048 1:0.853434 2:0.215893 3:0.685778 4:-0.541787 
-2048 1:0.891595 2:0.515105 3:0.754551 4:0.405341 
-2048 1:0.917538 2:0.530593 3:0.617439 4:-0.176789 
-2048 1:0.911626 2:0.296594 3:0.719378 4:-0.0285885 
-2048 1:0.886005 2:0.118068 3:0.753299 4:-0.251215 
-2048 1:0.8961 2:-0.166575 3:0.8177 4:0.122146 
-2048 1:0.870538 2:-0.235725 3:0.779004 4:-0.0353971 
-2048 1:0.495025 2:0.30475 3:0.768696 4:0.211522 
-2048 1:0.664384 2:-0.561388 3:0.648285 4:-0.10997 
-2048 1:0.908946 2:0.66874 3:0.713972 4:-0.151776 
-2048 1:0.854839 2:-0.516459 3:0.643666 4:-0.20818 
-2048 1:0.844697 2:0.147377 3:0.712361 4:0.254607 
-2048 1:0.892757 2:0.0885891 3:0.800335 4:0.234296 
-2048 1:0.956929 2:0.745823 3:0.718962 4:0.342758 
-2048 1:0.826023 2:-0.408062 3:0.728294 4:-0.111544 
-2048 1:0.872443 2:0.12777 3:0.722656 4:0.288343 
-2048 1:0.846829 2:0.609864 3:0.689044 4:0.174617 
-2048 1:0.925768 2:0.301154 3:0.734244 4:0.451513 
-2048 1:0.799181 2:0.0152235 3:0.690295 4:0.266222 
-2048 1:0.936495 2:0.685605 3:0.665364 4:-0.0892414 
-2048 1:0.897177 2:0.229181 3:0.848821 4:0.384209 
-2048 1:0.794154 2:-0.22119 3:0.694446 4:0.188686 
-2048 1:0.94206 2:0.590562 3:0.720677 4:-0.119052 
-2048 1:0.869539 2:-0.343793 3:0.701663 4:-0.0696995 
-2048 1:0.46118 2:0.454777 3:0.801383 4:0.403095 
-2048 1:0.946753 2:0.647505 3:0.750253 4:0.0876747 
-2048 1:0.838354 2:-0.0448419 3:0.709013 4:-0.405151 
-2048 1:0.917889 2:0.330272 3:0.742248 4:0.149206 
-2048 1:0.974623 2:0.643719 3:0.663731 4:0.0333417 
-2048 1:0.841331 2:-0.222325 3:0.689953 4:-0.108667 
-2048 1:0.888282 2:-0.0458728 3:0.764906 4:0.0931961 
-2048 1:0.844769 2:0.0837515 3:0.617013 4:-0.0155465 
-2048 1:0.867554 2:-0.133764 3:0.701128 4:-0.102207 
-2048 1:0.847387 2:-0.0978282 3:0.669012 4:0.143886 
-2048 1:0.725842 2:0.677967 3:0.629364 4:0.0346862 
-2048 1:0.8896 2:-0.609205 3:0.736978 4:-0.0407678 
-2048 1:0.842954 2:0.355117 3:0.636455 4:-0.0873035 
-2048 1:0.844264 2:0.430418 3:0.690225 4:-0.0258697 
-2048 1:0.83094 2:-0.287474 3:0.717974 4:0.108297 
-2048 1:0.863951 2:0.211761 3:0.714803 4:-0.0274179 
-2048 1:0.708948 2:0.0491911 3:0.624086 4:-0.255254 
-2048 1:0.864566 2:0.643602 3:0.618161 4:-0.369661 
-2048 1:0.975361 2:0.730531 3:0.723289 4:-0.0565971 
-2048 1:0.90131 2:0.436334 3:0.766577 4:-0.102608 
-2048 1:0.920021 2:0.668815 3:0.705007 4:-0.103021 
-2048 1:0.917662 2:0.461342 3:0.6549 4:-0.0135858 
-2048 1:0.711285 2:0.0323117 3:0.665741 4:0.158326 
-2048 1:0.887614 2:0.698093 3:0.698498 4:-0.0911274 
-2048 1:0.870204 2:0.494509 3:0.719524 4:0.0281046 
-2048 1:0.822904 2:-0.0850788 3:0.711175 4:-0.0473811 
-2048 1:0.818797 2:-0.326895 3:0.732864 4:0.237759 
-2048 1:0.873936 2:0.386503 3:0.707874 4:0.141984 
-2048 1:0.840616 2:-0.368651 3:0.753474 4:0.027959 
-2048 1:0.262033 2:0.356334 3:0.748128 4:0.7018 
-2048 1:0.863613 2:-0.0859074 3:0.76171 4:-0.104555 
-2048 1:0.837902 2:-0.227046 3:0.719195 4:0.0341773 
-2048 1:0.912772 2:0.296012 3:0.802652 4:0.0585332 
-2048 1:0.808916 2:-0.410272 3:0.692644 4:-0.245821 
-2048 1:0.844201 2:0.293023 3:0.691842 4:0.167119 
-2048 1:0.788961 2:-0.254247 3:0.669026 4:-0.206752 
-2048 1:0.889037 2:0.419081 3:0.686974 4:0.162977 
-1406.15610252083 1:0.959012 2:0.632548 3:0.819765 4:0.403066 
-2048 1:0.85687 2:0.0819108 3:0.645627 4:-0.322524 
-2048 1:0.923873 2:0.316882 3:0.765838 4:0.172925 
-2048 1:0.594307 2:-0.0332132 3:0.669153 4:0.205338 
-2048 1:0.812037 2:0.061137 3:0.660578 4:-0.355251 
-2048 1:0.874578 2:0.139447 3:0.766333 4:0.274319 
-2048 1:0.849713 2:-0.309525 3:0.732971 4:0.120501 
-2048 1:0.779541 2:-0.252553 3:0.649821 4:-0.160195 
-2048 1:0.641976 2:0.32227 3:0.691214 4:0.129825 
-2048 1:0.872494 2:0.587538 3:0.702808 4:0.0432141 
-2048 1:0.641976 2:0.33403 3:0.631232 4:-0.177927 
-2048 1:0.781968 2:-0.184258 3:0.688308 4:0.132056 
-2048 1:0.895212 2:-0.228506 3:0.779378 4:-0.128089 
-2048 1:0.871965 2:0.0329586 3:0.759415 4:-0.0785759 
-205.0682827668289 1:0.956232 2:0.765578 3:0.931419 4:0.268383 
-2048 1:0.843941 2:-0.28881 3:0.737881 4:-0.295288 
-2048 1:0.561398 2:0.135623 3:0.729209 4:0.252402 
-2048 1:0.945489 2:0.552518 3:0.761484 4:-0.297721 
-2048 1:0.861167 2:-0.508423 3:0.757964 4:0.385289 
-2048 1:0.948412 2:0.681915 3:0.763034 4:0.065352 
-2048 1:0.827546 2:-0.491322 3:0.647337 4:-0.119229 
-2048 1:0.822546 2:0.333396 3:0.722515 4:0.417172 
-2048 1:0.837539 2:-0.0773737 3:0.735133 4:0.171651 
-2048 1:0.78247 2:-0.449922 3:0.661181 4:-0.0856512 
-2048 1:0.839696 2:0.355414 3:0.729145 4:0.340911 
-2048 1:0.93768 2:0.545502 3:0.909697 4:0.334317 
-2048 1:0.847678 2:-0.236533 3:0.70795 4:-0.0508689 
-2048 1:0.861139 2:0.622482 3:0.682422 4:-0.00231718 
-2048 1:0.920773 2:0.570068 3:0.706483 4:-0.00898499 
-2048 1:0.735703 2:-0.781813 3:0.681019 4:-0.0121243 
-2048 1:0.867732 2:-0.332524 3:0.737307 4:-0.0122396 
-2048 1:0.815256 2:0.431718 3:0.634669 4:-0.472415 
-2048 1:0.642608 2:0.143395 3:0.537285 4:-0.526676 
-2048 1:0.895412 2:0.187998 3:0.877896 4:0.128024 
-2048 1:0.866999 2:-0.327809 3:0.758588 4:0.0839987 
-2048 1:0.823225 2:-0.0287408 3:0.656245 4:-0.100149 
-2048 1:0.89897 2:0.123659 3:0.783737 4:-0.160175 
-2048 1:0.787468 2:0.415441 3:0.644432 4:-0.250957 
-2048 1:0.954388 2:0.885006 3:0.713639 4:-0.0450639 
-2048 1:0.877683 2:-0.667997 3:0.710864 4:-0.165566 
-2048 1:0.865551 2:-0.162088 3:0.796518 4:0.0247634 
-2048 1:0.843122 2:-0.339043 3:0.631767 4:0.112039 
-2048 1:0.906126 2:0.317852 3:0.67594 4:-0.244039 
-2048 1:0.86223 2:-0.185193 3:0.775935 4:0.0529471 
-2048 1:0.908144 2:0.00690686 3:0.707975 4:0.0750554 
-2048 1:0.939794 2:0.739372 3:0.722087 4:-0.235659 
-2048 1:0.880015 2:-0.161469 3:0.683387 4:0.430037 
-2048 1:0.901955 2:0.153039 3:0.748124 4:0.0865858 
-2048 1:0.835995 2:0.18189 3:0.66651 4:-0.0856307 
-2048 1:0.890644 2:-0.372971 3:0.796762 4:0.1951 
-2048 1:0.98215 2:0.687126 3:0.678792 4:-0.0445916 
-2048 1:0.86295 2:-0.744435 3:0.717879 4:0.18494 
-2048 1:0.86365 2:-0.197108 3:0.76949 4:-0.0729197 
-2048 1:0.864971 2:0.0913481 3:0.784456 4:0.270961 
-2048 1:0.979443 2:0.734196 3:0.744308 4:0.172205 
-2048 1:0.934295 2:0.734895 3:0.724061 4:0.132975 
-2048 1:0.832902 2:-0.178995 3:0.656481 4:-0.332361 
-2048 1:0.891831 2:-0.0354776 3:0.769598 4:0.466967 
-2048 1:0.83891 2:-0.194219 3:0.745606 4:-0.153822 
-2048 1:0.868724 2:-0.518567 3:0.74101 4:0.00754 
-2048 1:0.892493 2:0.180982 3:0.788962 4:0.147623 
-2048 1:0.961719 2:0.450371 3:0.821298 4:0.216143 
-2048 1:0.861294 2:0.0293961 3:0.755595 4:0.157708 
-2048 1:0.802084 2:-0.0972438 3:0.663745 4:-0.312074 
-2048 1:0.898755 2:0.537173 3:0.66548 4:0.0830903 
-2048 1:0.847827 2:-0.261911 3:0.655957 4:-0.223817 
-2048 1:0.9206 2:0.762913 3:0.69871 4:-0.00211343 
-2048 1:0.86591 2:0.584971 3:0.689819 4:-0.119239 
-2048 1:0.598771 2:-0.148986 3:0.642893 4:-0.0447851 
-2048 1:0.793103 2:0.226755 3:0.689739 4:0.134759 
-2048 1:0.795968 2:-0.354921 3:0.705501 4:0.101912 
-2048 1:0.821601 2:-0.244407 3:0.687973 4:-0.193469 
-2048 1:0.693288 2:-0.0636664 3:0.619951 4:-0.240014 
-2048 1:0.81652 2:-0.196847 3:0.71099 4:0.0197367 
-2048 1:0.863998 2:0.0373976 3:0.738599 4:-0.179901 
-2048 1:0.786715 2:-0.234891 3:0.669238 4:0.0279795 
-2048 1:0.885736 2:-0.388311 3:0.728742 4:-0.0385811 
-2048 1:0.836107 2:-0.723256 3:0.676312 4:-0.202521 
-2048 1:0.867895 2:0.0358073 3:0.787863 4:0.0419023 
-2048 1:0.869154 2:0.212892 3:0.700952 4:-0.107834 
-2048 1:0.713045 2:-0.221649 3:0.638673 4:-0.237594 
-2048 1:0.87229 2:-0.107804 3:0.721454 4:0.230988 
-2048 1:0.862234 2:-0.0631322 3:0.787578 4:0.33965 
-2048 1:0.878041 2:0.0154029 3:0.767639 4:0.0533287 
-2048 1:0.803031 2:-0.0199233 3:0.690491 4:-0.118418 
-2048 1:0.839841 2:-0.394807 3:0.730473 4:-0.196946 
-2048 1:0.834151 2:-0.134025 3:0.732423 4:-0.192755 
-2048 1:0.544445 2:0.261447 3:0.772932 4:0.0835742 
-2048 1:0.866242 2:0.440744 3:0.700608 4:0.068456 
-2048 1:0.905079 2:0.115006 3:0.796901 4:0.0350392 
-2048 1:0.927419 2:0.708027 3:0.724439 4:-0.0821871 
-2048 1:0.74934 2:-0.184578 3:0.591365 4:-0.530358 
-345.55908402311 1:0.866751 2:0.168861 3:0.759674 4:-0.161893 
-2048 1:0.863459 2:0.262119 3:0.691816 4:-0.263684 
-2048 1:0.85775 2:-0.407995 3:0.70996 4:0.274603 
-2048 1:0.913214 2:0.561117 3:0.688351 4:-0.222157 
-2048 1:0.884108 2:0.426916 3:0.683518 4:0.254732 
-2048 1:0.778413 2:0.320006 3:0.707555 4:0.476408 
-2048 1:0.82478 2:-0.146327 3:0.690373 4:0.165358 
-2048 1:0.794488 2:0.07618 3:0.651615 4:-0.020011 
-2048 1:0.857033 2:0.236318 3:0.741706 4:-0.0365557 
-2048 1:0.937799 2:0.469027 3:0.696843 4:0.0930158 
-2048 1:0.983089 2:0.677825 3:0.658114 4:-0.092542 
-2048 1:0.94216 2:0.73953 3:0.674998 4:0.124556 
-2048 1:0.861241 2:-0.108658 3:0.77709 4:0.064839 
-2048 1:0.885732 2:0.0356508 3:0.767374 4:0.218585 
-2048 1:0.842034 2:-0.396967 3:0.747298 4:0.0661688 
-2048 1:0.788883 2:-0.354681 3:0.654896 4:-0.206633 
-2048 1:0.973779 2:0.736279 3:0.69244 4:0.110817 
-2048 1:0.941302 2:0.38109 3:0.88032 4:-0.0253295 
-2048 1:0.721395 2:0.275597 3:0.695452 4:0.262372 
-2048 1:0.900448 2:0.0965656 3:0.632259 4:0.035675 
-2048 1:0.864116 2:-0.171582 3:0.737968 4:-0.11743 
-2048 1:0.849856 2:0.245359 3:0.615309 4:-0.45805 
-2048 1:0.86814 2:0.141686 3:0.742948 4:0.137328 
-2048 1:0.937171 2:0.599893 3:0.757617 4:0.1367 
-2048 1:0.873702 2:-0.469523 3:0.721682 4:-0.202549 
-2048 1:0.660531 2:-0.36055 3:0.661438 4:0.160398 
-2048 1:0.905895 2:0.139207 3:0.785749 4:-0.142965 
-2048 1:0.815098 2:-0.0280062 3:0.710612 4:0.22387 
-2048 1:0.892797 2:0.311266 3:0.762581 4:0.221163 
-2048 1:0.828362 2:-0.0134308 3:0.655408 4:-0.280009 
-2048 1:0.914562 2:0.284506 3:0.752351 4:-0.30084 
-2048 1:0.911111 2:0.103442 3:0.761823 4:0.109766 
-2048 1:0.914276 2:0.496251 3:0.775643 4:0.505559 
-2048 1:0.88885 2:0.30188 3:0.702438 4:-0.0983653 
-1703.220831584451 1:0.689837 2:0.00356352 3:0.818581 4:0.86054 
-2048 1:0.880316 2:-0.167032 3:0.800203 4:0.159446 
-2048 1:0.895809 2:0.528825 3:0.712476 4:0.298602 
-2048 1:0.925292 2:0.738366 3:0.675216 4:-0.165592 
-2048 1:0.82006 2:-0.256835 3:0.746162 4:-0.512999 
-2048 1:0.887227 2:0.308778 3:0.760292 4:0.110127 
-2048 1:0.809716 2:-0.389803 3:0.716943 4:0.0339816 
-2048 1:0.890986 2:0.279915 3:0.804519 4:0.170522 
-2048 1:0.746773 2:0.101566 3:0.622025 4:-0.201255 
-2048 1:0.855888 2:-0.1936 3:0.743762 4:-0.00531888 
-2048 1:0.921642 2:0.257835 3:0.776408 4:-0.00887731 
-2048 1:0.854124 2:0.152762 3:0.721063 4:-0.03922 
-2048 1:0.911942 2:0.17167 3:0.819305 4:0.327033 
-2048 1:0.822621 2:-0.276862 3:0.725693 4:0.119109 
-2048 1:0.846289 2:-0.325952 3:0.744857 4:0.449823 
-2048 1:0.9359 2:0.723736 3:0.724451 4:-0.239895 
-2048 1:0.961487 2:0.429802 3:0.799463 4:0.421386 
-2048 1:0.907387 2:0.275895 3:0.738974 4:0.430158 
-2048 1:0.807893 2:-0.407064 3:0.691686 4:-0.174419 
-2048 1:0.874208 2:0.551867 3:0.6783 4:0.574342 
-2048 1:0.894869 2:0.102716 3:0.757686 4:-0.0817657 
-2048 1:0.845424 2:0.618087 3:0.647686 4:-0.284556 
-2048 1:0.868721 2:0.218264 3:0.755709 4:0.00441944 
-2048 1:0.853418 2:0.102284 3:0.726615 4:0.131692 
-2048 1:0.922673 2:0.450981 3:0.732351 4:0.0652993 
-2048 1:0.80104 2:-0.299697 3:0.702751 4:-0.015689 
-2048 1:0.90675 2:0.172477 3:0.838679 4:0.112892 
-2048 1:0.89903 2:0.0124728 3:0.753644 4:0.133098 
-2048 1:0.911841 2:0.297122 3:0.551858 4:-0.277618 
-2048 1:0.859541 2:-0.0380154 3:0.767379 4:-0.183592 
-2048 1:0.886727 2:-0.126954 3:0.74572 4:0.0741784 
-281.8878045510114 1:0.929033 2:0.798729 3:0.713447 4:0.0150536 
-2048 1:0.938524 2:0.867448 3:0.645101 4:-0.279798 
-2048 1:0.666227 2:-0.444793 3:0.634851 4:-0.391702 
-2048 1:0.845615 2:-0.243992 3:0.70604 4:-0.0771376 
-2048 1:0.744935 2:-0.120259 3:0.653364 4:-0.0911989 
-2048 1:0.876383 2:0.374745 3:0.706593 4:0.129053 
-2048 1:0.711015 2:0.431903 3:0.665558 4:-0.0582195 
-2048 1:0.848125 2:-0.0810447 3:0.709603 4:-0.011572 
-2048 1:0.896416 2:0.198567 3:0.634415 4:-0.274454 
-2048 1:0.928042 2:0.366614 3:0.767411 4:-0.329713 
-2048 1:0.843909 2:0.166636 3:0.747193 4:0.467616 
-2048 1:0.854776 2:-0.106817 3:0.751748 4:-0.250306 
-2048 1:0.849806 2:-0.36939 3:0.765587 4:0.240313 
-2048 1:0.906121 2:0.401131 3:0.784108 4:0.275038 
-2048 1:0.343622 2:0.447211 3:0.817404 4:0.57138 
-2048 1:0.938438 2:0.55664 3:0.775704 4:-0.0601953 
-2048 1:0.870171 2:0.352346 3:0.695589 4:-0.300919 
-2048 1:0.859528 2:0.0252723 3:0.765513 4:0.0976254 
-2048 1:0.833663 2:-0.239094 3:0.68094 4:0.209853 
-2048 1:0.898171 2:-0.389231 3:0.759426 4:-0.153034 
-2048 1:0.87357 2:-0.132451 3:0.803591 4:0.175926 
-2048 1:0.641976 2:0.234379 3:0.550505 4:-0.201363 
-2048 1:0.907021 2:0.572718 3:0.719774 4:0.313174 
-2048 1:0.961727 2:0.652357 3:0.56032 4:-0.33636 
-1332.795297143395 1:0.806137 2:-0.439078 3:0.719158 4:0.0528541 
-2048 1:0.860961 2:0.0149334 3:0.7715 4:0.280218 
-2048 1:0.793057 2:-0.233684 3:0.682618 4:-0.0905564 
-2048 1:0.792707 2:0.13573 3:0.699629 4:0.397866 
-2048 1:0.840871 2:0.254214 3:0.724207 4:0.229529 
-2048 1:0.890887 2:0.55759 3:0.628602 4:-0.0744648 
-603.3297206816181 1:0.84366 2:0.533556 3:0.682408 4:-0.279683 
-2048 1:0.885954 2:-0.309045 3:0.693827 4:-0.18844 
-2048 1:0.835575 2:0.253064 3:0.703919 4:-0.122678 
-2048 1:0.876102 2:0.0884827 3:0.800645 4:0.179722 
-2048 1:0.952971 2:0.558168 3:0.791434 4:-0.0236057 
-2048 1:0.83928 2:0.0508482 3:0.722566 4:0.266262 
-2048 1:0.843539 2:0.173886 3:0.706825 4:-0.0516415 
-2048 1:0.800652 2:-0.128004 3:0.688563 4:-0.174398 
-2048 1:0.878041 2:-0.0175671 3:0.770628 4:0.25139 
-2048 1:0.976537 2:0.605828 3:0.75707 4:-0.422658 
-2048 1:0.872243 2:-0.469039 3:0.733787 4:0.139318 
-2048 1:0.986134 2:0.664691 3:0.647018 4:-0.549531 
-2048 1:0.795139 2:-0.0636977 3:0.677726 4:-0.173712 
-2048 1:0.376203 2:0.374117 3:0.75716 4:-0.169008 
-2048 1:0.875621 2:-0.442015 3:0.791162 4:0.187159 
-2048 1:0.763882 2:0.452752 3:0.552465 4:-0.210959 
-2048 1:0.859921 2:0.445897 3:0.679216 4:0.153789 
-2048 1:0.877731 2:0.32707 3:0.744161 4:0.0788503 
-2048 1:0.897086 2:0.36631 3:0.73322 4:0.26675 
-2048 1:0.925607 2:0.686139 3:0.736464 4:0.22801 
-2048 1:0.838767 2:-0.278446 3:0.733372 4:0.0940064 
-2048 1:0.84325 2:0.238021 3:0.656117 4:-0.0397375 
-2048 1:0.873999 2:-0.474695 3:0.755491 4:-0.0391637 
-2048 1:0.911524 2:0.579194 3:0.742402 4:0.0103527 
-1984.595163465937 1:0.791262 2:-0.03971 3:0.681612 4:-0.223322 
-2048 1:0.939583 2:0.645101 3:0.750586 4:0.16745 
-2048 1:0.871384 2:-0.250568 3:0.797373 4:0.216459 
-2048 1:0.94005 2:0.677002 3:0.559018 4:-0.0826379 
-2048 1:0.804473 2:-0.267913 3:0.690771 4:0.0422302 
-2048 1:0.847197 2:0.502201 3:0.680042 4:0.00674824 
-2048 1:0.909831 2:0.282227 3:0.809423 4:-0.225318 
-2048 1:0.881723 2:0.137111 3:0.771388 4:0.304249 
-2048 1:0.812389 2:-0.110164 3:0.686449 4:-0.154076 
-2048 1:0.570475 2:0.21554 3:0.715375 4:-0.0509293 
-2048 1:0.911527 2:0.538584 3:0.70667 4:0.189631 
-2048 1:0.851603 2:-0.29607 3:0.744105 4:-0.0209677 
-2048 1:0.835143 2:0.501316 3:0.646574 4:-0.420151 
-2048 1:0.813469 2:-0.682633 3:0.675338 4:-0.296127 
-2048 1:0.868573 2:0.296125 3:0.724461 4:0.495998 
-2048 1:0.890551 2:-0.0107594 3:0.845106 4:0.228814 
-2048 1:0.488114 2:0.447211 3:0.782138 4:0.555865 
-2048 1:0.958062 2:0.583072 3:0.741906 4:-0.196075 
-2048 1:0.841703 2:-0.062312 3:0.724066 4:0.0996217 
-2048 1:0.903958 2:0.226179 3:0.812986 4:-0.138589 
-2048 1:0.95458 2:0.759033 3:0.730964 4:0.322586 
-2048 1:0.830698 2:0.672236 3:0.649641 4:-0.101502 
-2048 1:0.869394 2:0.312712 3:0.740778 4:5.5405e-05 
-2048 1:0.87671 2:-0.0942636 3:0.779316 4:0.448363 
-2048 1:0.919226 2:0.51738 3:0.637779 4:0.283027 
-2048 1:0.855908 2:0.153025 3:0.641942 4:0.122878 
-2048 1:0.887558 2:0.777966 3:0.975109 4:0.260793 
-2048 1:0.867048 2:-0.364694 3:0.779878 4:0.350507 
-2048 1:0.873726 2:-0.451713 3:0.765886 4:0.169143 
-2048 1:0.838768 2:-0.105972 3:0.668376 4:-0.0881579 
-2048 1:0.885975 2:0.806082 3:0.687067 4:-0.0801558 
-2048 1:0.881289 2:0.343718 3:0.71558 4:-0.305516 
-2048 1:0.940474 2:0.13329 3:0.742855 4:0.234069 
-2048 1:0.894312 2:0.20672 3:0.75646 4:0.284231 
-2048 1:0.941949 2:0.788988 3:0.717777 4:-0.150257 
-2048 1:0.641976 2:0.423566 3:0.773516 4:0.571617 
-2048 1:0.861375 2:0.204554 3:0.737804 4:0.187023 
-2048 1:0.912141 2:0.576295 3:0.646368 4:-0.195399 
-2048 1:0.864982 2:0.135638 3:0.74431 4:-0.0667693 
-2048 1:0.463161 2:0.465671 3:0.805449 4:0.213355 
-2048 1:0.647389 2:0.553601 3:0.636203 4:-0.132176 
-2048 1:0.948245 2:0.488509 3:0.617122 4:-0.237454 
-2048 1:0.871358 2:0.697054 3:0.602091 4:-0.36622 
-2048 1:0.874873 2:-0.116127 3:0.783032 4:0.0795563 
-2048 1:0.845938 2:-0.582861 3:0.660043 4:-0.0428669 
-2048 1:0.740432 2:0.232267 3:0.605955 4:-0.258958 
-2048 1:0.758837 2:0.657537 3:0.521968 4:-0.193824 
-2048 1:0.887428 2:0.0289036 3:0.777652 4:0.679035 
-2048 1:0.872212 2:0.373942 3:0.732785 4:0.0577566 
-2048 1:0.85695 2:0.0378985 3:0.754151 4:0.0150389 
-2048 1:0.779316 2:-0.0982059 3:0.600528 4:-0.349116 
-2048 1:0.874452 2:0.218817 3:0.768666 4:0.206418 
-2048 1:0.865367 2:-0.0327812 3:0.794192 4:0.288564 
-2048 1:0.822367 2:-0.335502 3:0.713329 4:0.183477 
-2048 1:0.882504 2:-0.122096 3:0.695615 4:0.241778 
-2048 1:0.765398 2:0.0789995 3:0.655584 4:-0.431147 
-2048 1:0.929646 2:0.204892 3:0.815232 4:0.545307 
-2048 1:0.929132 2:0.631888 3:0.713381 4:-0.0119755 
-2048 1:0.867702 2:-0.18306 3:0.676811 4:-0.375456 
-2048 1:0.910819 2:0.62789 3:0.707547 4:-0.0983492 
-2048 1:0.86296 2:0.0911707 3:0.766023 4:0.109574 
-2048 1:0.80511 2:0.323005 3:0.671767 4:0.102766 
-2048 1:0.845878 2:-0.161018 3:0.701419 4:-0.161629 
-2048 1:0.859365 2:0.0631384 3:0.751936 4:0.232767 
-2048 1:0.871371 2:-0.0778767 3:0.721836 4:-0.206414 
-2048 1:0.837904 2:-0.0721083 3:0.718478 4:0.19217 
-2048 1:0.830782 2:-0.347506 3:0.734268 4:-0.0195437 
-2048 1:0.805615 2:0.0674063 3:0.675227 4:0.0549765 
-2048 1:0.906513 2:0.694212 3:0.654591 4:-0.0225244 
-2048 1:0.944205 2:0.483556 3:0.746189 4:0.197408 
-2048 1:0.89678 2:-0.208069 3:0.687197 4:0.315333 
-2048 1:0.839686 2:-0.46704 3:0.717514 4:0.217407 
-2048 1:0.891005 2:0.618087 3:0.68757 4:-0.164488 
-2048 1:0.848333 2:-0.594423 3:0.713351 4:-0.210037 
-2048 1:0.853772 2:0.154707 3:0.706461 4:-0.219804 
-2048 1:0.893053 2:0.564896 3:0.727678 4:0.241575 
-2048 1:0.904969 2:0.0209105 3:0.783332 4:0.422205 
-2048 1:0.682072 2:0.405332 3:0.602426 4:-0.49417 
-2048 1:0.820144 2:-0.251601 3:0.721885 4:-0.166691 
-2048 1:0.882507 2:0.242854 3:0.783522 4:0.2293 
-2048 1:0.792502 2:0.120482 3:0.668461 4:0.133863 
-2048 1:0.859028 2:0.03731 3:0.700145 4:0.155119 
-2048 1:0.859929 2:-0.56805 3:0.755507 4:-0.0376477 
-2048 1:0.850899 2:-0.199107 3:0.736655 4:0.0811021 
-2048 1:0.794173 2:0.201582 3:0.621772 4:0.0793203 
-2048 1:0.902925 2:0.472589 3:0.772618 4:0.129916 
-2048 1:0.909264 2:0.773546 3:0.718297 4:0.600731 
-2048 1:0.830145 2:-0.198416 3:0.591442 4:-0.253791 
-2048 1:0.750638 2:-0.392576 3:0.656329 4:0.10736 
-2048 1:0.565964 2:0.421235 3:0.768076 4:0.151805 
-2048 1:0.854804 2:0.0704428 3:0.675252 4:-0.101179 
-2048 1:0.768892 2:-0.209623 3:0.6755 4:0.204132 
-2048 1:0.919267 2:0.492384 3:0.708564 4:0.0844865 
-2048 1:0.954339 2:0.554376 3:0.663553 4:-0.327726 
-2048 1:0.903349 2:0.523269 3:0.765829 4:0.255632 
-2048 1:0.812214 2:0.403733 3:0.641475 4:-0.042123 
-2048 1:0.842798 2:-0.11615 3:0.733423 4:-0.00792515 
-2048 1:0.900053 2:0.426202 3:0.737016 4:0.235784 
-2048 1:0.961985 2:0.668047 3:0.583375 4:-0.345953 
-2048 1:0.847191 2:0.121507 3:0.726233 4:-0.311381 
-2048 1:0.905316 2:0.338434 3:0.687073 4:-0.0620541 
-2048 1:0.846207 2:0.0307944 3:0.704922 4:0.176469 
-2048 1:0.851523 2:-0.270181 3:0.749199 4:0.229643 
-2048 1:0.842847 2:-0.374006 3:0.749025 4:0.155912 
-2048 1:0.773737 2:0.190632 3:0.686055 4:0.201311 
-2048 1:0.867639 2:0.0581192 3:0.758049 4:-0.183975 
-2048 1:0.874028 2:0.173195 3:0.771577 4:0.184132 
-2048 1:0.849582 2:2.19133e-05 3:0.717097 4:-0.125893 
-2048 1:0.905535 2:0.131339 3:0.728903 4:0.00909134 
-2048 1:0.867398 2:-0.043717 3:0.780768 4:-0.0831285 
-2048 1:0.871332 2:0.123308 3:0.707359 4:0.0590653 
-2048 1:0.854082 2:0.0814141 3:0.758043 4:0.337738 
-2048 1:0.835191 2:-0.316078 3:0.699621 4:-0.305307 
