# Supplementary material for: Dynalign II: common secondary structure prediction for RNA homologs with domain insertions
Source: Nucleic Acids Res. 2014 Nov 21;42(22):13939–48. doi: 10.1093/nar/gku1172 (PMC4267632; doi:10.1093/nar/gku1172)
Supplement: SUPPLEMENTARY DATA [file supp_gku1172_nar-02021-z-2014-File012.zip › data_tables/design.DNA.Helices.dat]

AiiiT
GiiiC
AAiiiTT
ACiiiGT
AGiiiCT
ATiiiAT
CAiiiTG
CCiiiGG
CGiiiCG
GAiiiTC
GCiiiGC
TAiiiTA
AACiiiGTT
ACAiiiTGT
ACCiiiGGT
ACTiiiAGT
AGAiiiTCT
AGGiiiCCT
ATCiiiGAT
ATGiiiCAT
CAAiiiTTG
CACiiiGTG
CAGiiiCTG
CCAiiiTGG
CTAiiiTAG
CTCiiiGAG
GACiiiGTC
GGAiiiTCC
GTAiiiTAC
TCAiiiTGA
AACAiiiTGTT
AACTiiiAGTT
AAGGiiiCCTT
AATCiiiGATT
AATGiiiCATT
ACAAiiiTTGT
ACAGiiiCTGT
ACATiiiATGT
ACTCiiiGAGT
AGACiiiGTCT
AGGAiiiTCCT
ATCAiiiTGAT
ATCCiiiGGAT
ATGAiiiTCAT
ATTGiiiCAAT
CAACiiiGTTG
CAAGiiiCTTG
CACAiiiTGTG
CAGAiiiTCTG
CATCiiiGATG
CCTCiiiGAGG
CTACiiiGTAG
CTAGiiiCTAG
CTCCiiiGGAG
GAACiiiGTTC
GACAiiiTGTC
GATCiiiGATC
GGAAiiiTTCC
TCAAiiiTTGA
TGAAiiiTTCA
AAACGiiiCGTTT
AATGGiiiCCATT
ACAAGiiiCTTGT
ACACCiiiGGTGT
ACAGAiiiTCTGT
ACATGiiiCATGT
ACCACiiiGTGGT
ACTCCiiiGGAGT
ACTTGiiiCAAGT
AGAGGiiiCCTCT
AGTTGiiiCAACT
ATTCGiiiCGAAT
ATTGGiiiCCAAT
CAACAiiiTGTTG
CAACCiiiGGTTG
CAAGAiiiTCTTG
CAAGGiiiCCTTG
CAATCiiiGATTG
CAATGiiiCATTG
CACAGiiiCTGTG
CACCAiiiTGGTG
CACCCiiiGGGTG
CACTCiiiGAGTG
CAGACiiiGTCTG
CAGAGiiiCTCTG
CAGGAiiiTCCTG
CAGGGiiiCCCTG
CATCCiiiGGATG
CATGAiiiTCATG
CCAAAiiiTTTGG
CCAACiiiGTTGG
CCAAGiiiCTTGG
CCACAiiiTGTGG
CCACCiiiGGTGG
CCATCiiiGATGG
CCCAAiiiTTGGG
CCCACiiiGTGGG
CCCTCiiiGAGGG
CCTACiiiGTAGG
CCTAGiiiCTAGG
CCTCAiiiTGAGG
CCTCCiiiGGAGG
CCTTCiiiGAAGG
CGAAAiiiTTTCG
CTACCiiiGGTAG
CTCACiiiGTGAG
CTCCAiiiTGGAG
CTCCCiiiGGGAG
CTGTCiiiGACAG
CTTCCiiiGGAAG
CTTGAiiiTCAAG
GAACCiiiGGTTC
GACCCiiiGGGTC
GATCCiiiGGATC
GGAACiiiGTTCC
GGACAiiiTGTCC
GGAGAiiiTCTCC
GGGACiiiGTCCC
GTTGAiiiTCAAC
TCAGAiiiTCTGA
ACAACGiiiCGTTGT
ACAAGGiiiCCTTGT
ACACCCiiiGGGTGT
ACAGGGiiiCCCTGT
ACTACGiiiCGTAGT
ACTAGCiiiGCTAGT
ACTTCGiiiCGAAGT
ACTTGGiiiCCAAGT
AGAAGCiiiGCTTCT
CAAACCiiiGGTTTG
CAAACGiiiCGTTTG
CAAAGCiiiGCTTTG
CAAAGGiiiCCTTTG
CAACCCiiiGGGTTG
CAAGGGiiiCCCTTG
CAAGTGiiiCACTTG
CAATCCiiiGGATTG
CAATCGiiiCGATTG
CAATGGiiiCCATTG
CACACGiiiCGTGTG
CACAGGiiiCCTGTG
CACTCCiiiGGAGTG
CAGACCiiiGGTCTG
CAGAGGiiiCCTCTG
CATACGiiiCGTATG
CATAGCiiiGCTATG
CATCCCiiiGGGATG
CATGGGiiiCCCATG
CATTCCiiiGGAATG
CATTCGiiiCGAATG
CATTGGiiiCCAATG
CCAAACiiiGTTTGG
CCAACCiiiGGTTGG
CCAAGAiiiTCTTGG
CCAAGGiiiCCTTGG
CCACAGiiiCTGTGG
CCACCAiiiTGGTGG
CCACCCiiiGGGTGG
CCACTCiiiGAGTGG
CCAGAGiiiCTCTGG
CCATCCiiiGGATGG
CCCAACiiiGTTGGG
CCCAAGiiiCTTGGG
CCCACAiiiTGTGGG
CCCACCiiiGGTGGG
CCCAGAiiiTCTGGG
CCCTCCiiiGGAGGG
CCCTGAiiiTCAGGG
CCTACCiiiGGTAGG
CCTAGGiiiCCTAGG
CCTCACiiiGTGAGG
CCTCAGiiiCTGAGG
CCTCCCiiiGGGAGG
CCTGTCiiiGACAGG
CCTTCCiiiGGAAGG
CCTTCGiiiCGAAGG
CCTTGAiiiTCAAGG
CGAAACiiiGTTTCG
CGAAAGiiiCTTTCG
CGAACAiiiTGTTCG
CGAAGAiiiTCTTCG
CGAGACiiiGTCTCG
CGAGAGiiiCTCTCG
CGATCAiiiTGATCG
CGATGAiiiTCATCG
CGGAACiiiGTTCCG
CGGAAGiiiCTTCCG
CGGAGAiiiTCTCCG
CGTAACiiiGTTACG
CGTAAGiiiCTTACG
CGTACAiiiTGTACG
CGTAGAiiiTCTACG
CGTCTCiiiGAGACG
CGTTCAiiiTGAACG
CGTTCCiiiGGAACG
CGTTGAiiiTCAACG
CTCACCiiiGGTGAG
CTGTCCiiiGGACAG
CTTAGCiiiGCTAAG
CTTTGCiiiGCAAAG
GAAAGCiiiGCTTTC
GAATGCiiiGCATTC
GATTGCiiiGCAATC
GCAAACiiiGTTTGC
GCAACAiiiTGTTGC
GCAAGAiiiTCTTGC
GCACACiiiGTGTGC
GCATACiiiGTATGC
GCTAACiiiGTTAGC
GCTACAiiiTGTAGC
GCTAGAiiiTCTAGC
GCTTACiiiGTAAGC
GCTTCAiiiTGAAGC
GGAACCiiiGGTTCC
GGACACiiiGTGTCC
GGATCCiiiGGATCC
GGGACCiiiGGTCCC
GGGTGAiiiTCACCC
GGTACCiiiGGTACC
GGTGGAiiiTCCACC
ACAAACGiiiCGTTTGT
ACAAAGCiiiGCTTTGT
ACAAGGGiiiCCCTTGT
ACATACGiiiCGTATGT
ACTAAGCiiiGCTTAGT
ACTCCCGiiiCGGGAGT
ACTTTCGiiiCGAAAGT
ACTTTGCiiiGCAAAGT
AGTGTGCiiiGCACACT
AGTTTGCiiiGCAAACT
CAAACCGiiiCGGTTTG
CAAAGGGiiiCCCTTTG
CAAATCGiiiCGATTTG
CAAATGCiiiGCATTTG
CAAATGGiiiCCATTTG
CAACACCiiiGGTGTTG
CAACACGiiiCGTGTTG
CAACAGGiiiCCTGTTG
CAACTCCiiiGGAGTTG
CAAGACCiiiGGTCTTG
CAAGAGGiiiCCTCTTG
CAATACGiiiCGTATTG
CAATAGCiiiGCTATTG
CAATCCCiiiGGGATTG
CAATTCGiiiCGAATTG
CAATTGGiiiCCAATTG
CACAACCiiiGGTTGTG
CACAACGiiiCGTTGTG
CACAAGGiiiCCTTGTG
CACACCCiiiGGGTGTG
CACAGGGiiiCCCTGTG
CACATCCiiiGGATGTG
CACCACCiiiGGTGGTG
CACCTCCiiiGGAGGTG
CACTACCiiiGGTAGTG
CACTCCCiiiGGGAGTG
CACTTCCiiiGGAAGTG
CAGAACCiiiGGTTCTG
CAGAAGGiiiCCTTCTG
CAGAGGGiiiCCCTCTG
CAGGAGGiiiCCTCCTG
CAGTAGGiiiCCTACTG
CATAACGiiiCGTTATG
CATAAGCiiiGCTTATG
CATATGCiiiGCATATG
CATCACCiiiGGTGATG
CATCTCGiiiCGAGATG
CATTACGiiiCGTAATG
CATTAGCiiiGCTAATG
CATTTCGiiiCGAAATG
CATTTGCiiiGCAAATG
CATTTGGiiiCCAAATG
CCAAACCiiiGGTTTGG
CCAAAGGiiiCCTTTGG
CCAACACiiiGTGTTGG
CCAACAGiiiCTGTTGG
CCAACCCiiiGGGTTGG
CCAAGACiiiGTCTTGG
CCAAGAGiiiCTCTTGG
CCAATCCiiiGGATTGG
CCACAACiiiGTTGTGG
CCACACCiiiGGTGTGG
CCACCAGiiiCTGGTGG
CCACTCCiiiGGAGTGG
CCAGAACiiiGTTCTGG
CCATACCiiiGGTATGG
CCATCACiiiGTGATGG
CCATCAGiiiCTGATGG
CCATCCCiiiGGGATGG
CCATTCCiiiGGAATGG
CCCAACCiiiGGTTGGG
CCCACACiiiGTGTGGG
CCCACAGiiiCTGTGGG
CCCACCCiiiGGGTGGG
CCCATCCiiiGGATGGG
CCCTACCiiiGGTAGGG
CCCTCACiiiGTGAGGG
CCCTCAGiiiCTGAGGG
CCCTCCCiiiGGGAGGG
CCCTTCCiiiGGAAGGG
CCTAACCiiiGGTTAGG
CCTAAGGiiiCCTTAGG
CCTACCCiiiGGGTAGG
CCTATCCiiiGGATAGG
CCTCACCiiiGGTGAGG
CCTCCACiiiGTGGAGG
CCTCCCGiiiCGGGAGG
CCTCTCCiiiGGAGAGG
CCTCTCGiiiCGAGAGG
CCTTACCiiiGGTAAGG
CCTTCACiiiGTGAAGG
CCTTCCCiiiGGGAAGG
CCTTTCCiiiGGAAAGG
CCTTTCGiiiCGAAAGG
CGAAACCiiiGGTTTCG
CGAACACiiiGTGTTCG
CGAACGAiiiTCGTTCG
CGAAGACiiiGTCTTCG
CGAAGAGiiiCTCTTCG
CGAAGGAiiiTCCTTCG
CGAATGAiiiTCATTCG
CGACAACiiiGTTGTCG
CGACGACiiiGTCGTCG
CGAGAACiiiGTTCTCG
CGAGAAGiiiCTTCTCG
CGAGGAGiiiCTCCTCG
CGAGGGAiiiTCCCTCG
CGATGACiiiGTCATCG
CGATTGAiiiTCAATCG
CGGAAACiiiGTTTCCG
CGGAAAGiiiCTTTCCG
CGGAAGAiiiTCTTCCG
CGGAGAGiiiCTCTCCG
CGGAGGAiiiTCCTCCG
CGGGAACiiiGTTCCCG
CGGGAAGiiiCTTCCCG
CGGGAGAiiiTCTCCCG
CGTAGAGiiiCTCTACG
CGTATCCiiiGGATACG
CGTATGAiiiTCATACG
CGTCGTCiiiGACGACG
CGTGTGAiiiTCACACG
CGTTGTCiiiGACAACG
CGTTTCCiiiGGAAACG
CGTTTGAiiiTCAAACG
CTTAAGCiiiGCTTAAG
CTTATGCiiiGCATAAG
CTTTAGCiiiGCTAAAG
GAAAGGCiiiGCCTTTC
GAAATGCiiiGCATTTC
GAAGAGCiiiGCTCTTC
GAGAAGCiiiGCTTCTC
GCAAACAiiiTGTTTGC
GCAAAGAiiiTCTTTGC
GCACACAiiiTGTGTGC
GCATAACiiiGTTATGC
GCATACAiiiTGTATGC
GCATAGAiiiTCTATGC
GCTAAACiiiGTTTAGC
GCTAACAiiiTGTTAGC
GCTAAGAiiiTCTTAGC
GCTATCAiiiTGATAGC
GCTCTCAiiiTGAGAGC
GCTCTCCiiiGGAGAGC
GCTTAACiiiGTTAAGC
GCTTACAiiiTGTAAGC
GCTTAGAiiiTCTAAGC
GCTTTCAiiiTGAAAGC
GCTTTCCiiiGGAAAGC
GCTTTGAiiiTCAAAGC
ACAAACCGiiiCGGTTTGT
ACAACACGiiiCGTGTTGT
ACAACAGCiiiGCTGTTGT
ACAACCCGiiiCGGGTTGT
ACAAGACGiiiCGTCTTGT
ACAAGAGCiiiGCTCTTGT
ACAATAGCiiiGCTATTGT
ACACAACGiiiCGTTGTGT
ACACAAGCiiiGCTTGTGT
ACACACCGiiiCGGTGTGT
ACACACGCiiiGCGTGTGT
ACACCACGiiiCGTGGTGT
ACACGACGiiiCGTCGTGT
ACAGAACGiiiCGTTCTGT
ACAGAAGCiiiGCTTCTGT
ACAGCAGCiiiGCTGCTGT
ACAGGACGiiiCGTCCTGT
ACATAAGCiiiGCTTATGT
ACATCCCGiiiCGGGATGT
ACCAAACGiiiCGTTTGGT
ACCAACCGiiiCGGTTGGT
ACCACACGiiiCGTGTGGT
ACCACCCGiiiCGGGTGGT
ACCCAACGiiiCGTTGGGT
ACCCACCGiiiCGGTGGGT
ACCCTACGiiiCGTAGGGT
ACCCTCCGiiiCGGAGGGT
ACCCTTCGiiiCGAAGGGT
ACCGACCGiiiCGGTCGGT
ACCTACCGiiiCGGTAGGT
ACCTCCCGiiiCGGGAGGT
ACCTCTCGiiiCGAGAGGT
ACCTTTCGiiiCGAAAGGT
ACGCGCGCiiiGCGCGCGT
ACTACAGCiiiGCTGTAGT
ACTACTGCiiiGCAGTAGT
ACTAGAGCiiiGCTCTAGT
ACTATTGCiiiGCAATAGT
ACTCACCGiiiCGGTGAGT
ACTTAAGCiiiGCTTAAGT
ACTTATGCiiiGCATAAGT
ACTTTAGCiiiGCTAAAGT
AGGAAGGCiiiGCCTTCCT
AGGAGGGCiiiGCCCTCCT
AGGGAGGCiiiGCCTCCCT
AGGGTGGCiiiGCCACCCT
AGGTAGGCiiiGCCTACCT
AGGTGGGCiiiGCCCACCT
AGGTGTGCiiiGCACACCT
CAAACACGiiiCGTGTTTG
CAAACAGCiiiGCTGTTTG
CAAACCCGiiiCGGGTTTG
CAAACTCGiiiCGAGTTTG
CAAAGACGiiiCGTCTTTG
CAAAGAGCiiiGCTCTTTG
CAAAGGGCiiiGCCCTTTG
CAAATACGiiiCGTATTTG
CAAATAGCiiiGCTATTTG
CAAATCCGiiiCGGATTTG
CAAATGGGiiiCCCATTTG
CAAATTCGiiiCGAATTTG
CAACAACGiiiCGTTGTTG
CAACAAGCiiiGCTTGTTG
CAACAAGGiiiCCTTGTTG
CAACACCGiiiCGGTGTTG
CAACAGGGiiiCCCTGTTG
CAACATCGiiiCGATGTTG
CAACCACGiiiCGTGGTTG
CAACGACGiiiCGTCGTTG
CAACTACGiiiCGTAGTTG
CAAGAACGiiiCGTTCTTG
CAAGAAGCiiiGCTTCTTG
CAAGAGGGiiiCCCTCTTG
CAAGCAGCiiiGCTGCTTG
CAAGGAGGiiiCCTCCTTG
CAATAACGiiiCGTTATTG
CAATAAGCiiiGCTTATTG
CAATACCGiiiCGGTATTG
CAATATGCiiiGCATATTG
CAATCACGiiiCGTGATTG
CAATCCCGiiiCGGGATTG
CAATCTCGiiiCGAGATTG
CAATGACGiiiCGTCATTG
CAATTACGiiiCGTAATTG
CAATTAGCiiiGCTAATTG
CAATTTCGiiiCGAAATTG
CACAAACCiiiGGTTTGTG
CACAAAGCiiiGCTTTGTG
CACAAAGGiiiCCTTTGTG
CACAACCCiiiGGGTTGTG
CACAACCGiiiCGGTTGTG
CACAAGGGiiiCCCTTGTG
CACAATCCiiiGGATTGTG
CACAATCGiiiCGATTGTG
CACACAGCiiiGCTGTGTG
CACACAGGiiiCCTGTGTG
CACACCCGiiiCGGGTGTG
CACACTCCiiiGGAGTGTG
CACACTCGiiiCGAGTGTG
CACAGACCiiiGGTCTGTG
CACAGACGiiiCGTCTGTG
CACAGAGGiiiCCTCTGTG
CACATACGiiiCGTATGTG
CACATAGCiiiGCTATGTG
CACATAGGiiiCCTATGTG
CACATCCCiiiGGGATGTG
CACATTCCiiiGGAATGTG
CACCAACCiiiGGTTGGTG
CACCAACGiiiCGTTGGTG
CACCACCCiiiGGGTGGTG
CACCACCGiiiCGGTGGTG
CACCATCCiiiGGATGGTG
CACCCACCiiiGGTGGGTG
CACCCACGiiiCGTGGGTG
CACCCTCCiiiGGAGGGTG
CACCCTCGiiiCGAGGGTG
CACCTACCiiiGGTAGGTG
CACCTCCCiiiGGGAGGTG
CACCTTCCiiiGGAAGGTG
CACTAACCiiiGGTTAGTG
CACTAACGiiiCGTTAGTG
CACTACCCiiiGGGTAGTG
CACTACCGiiiCGGTAGTG
CACTCACCiiiGGTGAGTG
CACTCACGiiiCGTGAGTG
CACTCCCGiiiCGGGAGTG
CACTCTCCiiiGGAGAGTG
CACTCTCGiiiCGAGAGTG
CACTTACGiiiCGTAAGTG
CACTTCCCiiiGGGAAGTG
CACTTTCCiiiGGAAAGTG
CACTTTCGiiiCGAAAGTG
CAGAAACGiiiCGTTTCTG
CAGAAAGCiiiGCTTTCTG
CAGAAAGGiiiCCTTTCTG
CAGAAGGGiiiCCCTTCTG
CAGACACGiiiCGTGTCTG
CAGACAGCiiiGCTGTCTG
CAGACAGGiiiCCTGTCTG
CAGAGACGiiiCGTCTCTG
CAGAGAGCiiiGCTCTCTG
CAGAGGGCiiiGCCCTCTG
CAGATACGiiiCGTATCTG
CAGATAGCiiiGCTATCTG
CAGCAAGCiiiGCTTGCTG
CAGGAACGiiiCGTTCCTG
CAGGAAGGiiiCCTTCCTG
CAGGAGGCiiiGCCTCCTG
CAGGAGGGiiiCCCTCCTG
CAGGGACCiiiGGTCCCTG
CAGGGACGiiiCGTCCCTG
CAGGGAGGiiiCCTCCCTG
CAGGTAGGiiiCCTACCTG
CAGTAACGiiiCGTTACTG
CAGTAAGCiiiGCTTACTG
CAGTAAGGiiiCCTTACTG
CAGTAGGGiiiCCCTACTG
CAGTCAGGiiiCCTGACTG
CAGTGTGGiiiCCACACTG
CATAAAGCiiiGCTTTATG
CATAAGGCiiiGCCTTATG
CATAATGCiiiGCATTATG
CATACAGCiiiGCTGTATG
CATACCCGiiiCGGGTATG
CATAGAGCiiiGCTCTATG
CATAGGGCiiiGCCCTATG
CATATTGCiiiGCAATATG
CATCAACGiiiCGTTGATG
CATCATCGiiiCGATGATG
CATCCACGiiiCGTGGATG
CATCCTCGiiiCGAGGATG
CATCTACGiiiCGTAGATG
CATCTTCGiiiCGAAGATG
CATGATGCiiiGCATCATG
CATGGTGGiiiCCACCATG
CATTAAGCiiiGCTTAATG
CATTATGCiiiGCATAATG
CATTCACGiiiCGTGAATG
CATTCTCGiiiCGAGAATG
CATTTAGCiiiGCTAAATG
CCAAACCCiiiGGGTTTGG
CCAAACCGiiiCGGTTTGG
CCAAATCCiiiGGATTTGG
CCAAATCGiiiCGATTTGG
CCAACACCiiiGGTGTTGG
CCAACACGiiiCGTGTTGG
CCAACCCGiiiCGGGTTGG
CCAACTCCiiiGGAGTTGG
CCAAGACCiiiGGTCTTGG
CCAATACCiiiGGTATTGG
CCAATACGiiiCGTATTGG
CCAATCCCiiiGGGATTGG
CCAATTCCiiiGGAATTGG
CCACAACCiiiGGTTGTGG
CCACAACGiiiCGTTGTGG
CCACACCCiiiGGGTGTGG
CCACACCGiiiCGGTGTGG
CCACAGACiiiGTCTGTGG
CCACATCCiiiGGATGTGG
CCACCACCiiiGGTGGTGG
CCACCACGiiiCGTGGTGG
CCACCCACiiiGTGGGTGG
CCACCTCCiiiGGAGGTGG
CCACTACCiiiGGTAGTGG
CCACTCCCiiiGGGAGTGG
CCACTTCCiiiGGAAGTGG
CCAGAACCiiiGGTTCTGG
CCAGACCCiiiGGGTCTGG
CCAGAGACiiiGTCTCTGG
CCAGGGACiiiGTCCCTGG
CCAGGGAGiiiCTCCCTGG
CCATAACCiiiGGTTATGG
CCATAACGiiiCGTTATGG
CCATACCCiiiGGGTATGG
CCATATCCiiiGGATATGG
CCATATCGiiiCGATATGG
CCATCACCiiiGGTGATGG
CCATCCCGiiiCGGGATGG
CCATCTCCiiiGGAGATGG
CCATTACCiiiGGTAATGG
CCATTCCCiiiGGGAATGG
CCATTTCCiiiGGAAATGG
CCATTTCGiiiCGAAATGG
CCCAAACCiiiGGTTTGGG
CCCAAACGiiiCGTTTGGG
CCCAACCCiiiGGGTTGGG
CCCAAGACiiiGTCTTGGG
CCCAATCCiiiGGATTGGG
CCCACACCiiiGGTGTGGG
CCCACACGiiiCGTGTGGG
CCCACCCGiiiCGGGTGGG
CCCACTCCiiiGGAGTGGG
CCCAGACCiiiGGTCTGGG
CCCATACCiiiGGTATGGG
CCCATCCCiiiGGGATGGG
CCCATTCCiiiGGAATGGG
CCCGACCCiiiGGGTCGGG
CCCGTCCCiiiGGGACGGG
CCCTAACCiiiGGTTAGGG
CCCTACCCiiiGGGTAGGG
CCCTATCCiiiGGATAGGG
CCCTATCGiiiCGATAGGG
CCCTCACCiiiGGTGAGGG
CCCTCCACiiiGTGGAGGG
CCCTCCCGiiiCGGGAGGG
CCCTCTCCiiiGGAGAGGG
CCCTCTCGiiiCGAGAGGG
CCCTGTCCiiiGGACAGGG
CCCTTACCiiiGGTAAGGG
CCCTTCCCiiiGGGAAGGG
CCCTTCCGiiiCGGAAGGG
CCCTTTCCiiiGGAAAGGG
CCCTTTCGiiiCGAAAGGG
CCGAAACCiiiGGTTTCGG
CCGACGACiiiGTCGTCGG
CCGTTTCCiiiGGAAACGG
CCTAAACCiiiGGTTTAGG
CCTAAACGiiiCGTTTAGG
CCTAAAGCiiiGCTTTAGG
CCTAACCCiiiGGGTTAGG
CCTAATCCiiiGGATTAGG
CCTAATCGiiiCGATTAGG
CCTACACCiiiGGTGTAGG
CCTACCCGiiiCGGGTAGG
CCTACTCCiiiGGAGTAGG
CCTACTCGiiiCGAGTAGG
CCTAGACCiiiGGTCTAGG
CCTATACCiiiGGTATAGG
CCTATACGiiiCGTATAGG
CCTATCCCiiiGGGATAGG
CCTATCCGiiiCGGATAGG
CCTATTCCiiiGGAATAGG
CCTATTCGiiiCGAATAGG
CCTCAACCiiiGGTTGAGG
CCTCACCCiiiGGGTGAGG
CCTCATCCiiiGGATGAGG
CCTCCACCiiiGGTGGAGG
CCTCCTCGiiiCGAGGAGG
CCTCTACCiiiGGTAGAGG
CCTCTCCCiiiGGGAGAGG
CCTCTCCGiiiCGGAGAGG
CCTCTTCCiiiGGAAGAGG
CCTCTTCGiiiCGAAGAGG
CCTGTCCCiiiGGGACAGG
CCTGTTCCiiiGGAACAGG
CCTTAACCiiiGGTTAAGG
CCTTACCCiiiGGGTAAGG
CCTTATCCiiiGGATAAGG
CCTTATCGiiiCGATAAGG
CCTTCACCiiiGGTGAAGG
CCTTCCCGiiiCGGGAAGG
CCTTCTCCiiiGGAGAAGG
CCTTCTCGiiiCGAGAAGG
CCTTGTCCiiiGGACAAGG
CCTTTACCiiiGGTAAAGG
CCTTTACGiiiCGTAAAGG
CCTTTCCCiiiGGGAAAGG
CCTTTCCGiiiCGGAAAGG
CGAAACACiiiGTGTTTCG
CGAAACCCiiiGGGTTTCG
CGAAAGACiiiGTCTTTCG
CGAAAGAGiiiCTCTTTCG
CGAAAGGAiiiTCCTTTCG
CGAAATCCiiiGGATTTCG
CGAAATCGiiiCGATTTCG
CGAACGACiiiGTCGTTCG
CGAACGAGiiiCTCGTTCG
CGAAGGACiiiGTCCTTCG
CGAAGGAGiiiCTCCTTCG
CGAAGGGAiiiTCCCTTCG
CGAATACCiiiGGTATTCG
CGAATCACiiiGTGATTCG
CGAATGACiiiGTCATTCG
CGAATGAGiiiCTCATTCG
CGACACACiiiGTGTGTCG
CGACACAGiiiCTGTGTCG
CGACAGACiiiGTCTGTCG
CGACAGAGiiiCTCTGTCG
CGACCAACiiiGTTGGTCG
CGACCCACiiiGTGGGTCG
CGACCGACiiiGTCGGTCG
CGACGAACiiiGTTCGTCG
CGACGACCiiiGGTCGTCG
CGACGGACiiiGTCCGTCG
CGACTGACiiiGTCAGTCG
CGAGACACiiiGTGTCTCG
CGAGACAGiiiCTGTCTCG
CGAGAGACiiiGTCTCTCG
CGAGAGGAiiiTCCTCTCG
CGAGATCGiiiCGATCTCG
CGAGGAACiiiGTTCCTCG
CGAGGGACiiiGTCCCTCG
CGAGGGAGiiiCTCCCTCG
CGAGTGAGiiiCTCACTCG
CGATAACCiiiGGTTATCG
CGATATCCiiiGGATATCG
CGATATCGiiiCGATATCG
CGATCGACiiiGTCGATCG
CGATCGAGiiiCTCGATCG
CGATGGGAiiiTCCCATCG
CGATTGACiiiGTCAATCG
CGATTGAGiiiCTCAATCG
CGATTTCCiiiGGAAATCG
CGCGCGCAiiiTGCGCGCG
CGCGCGCGiiiCGCGCGCG
CGGAACAGiiiCTGTTCCG
CGGAAGACiiiGTCTTCCG
CGGAAGAGiiiCTCTTCCG
CGGAAGGAiiiTCCTTCCG
CGGACAACiiiGTTGTCCG
CGGACGACiiiGTCGTCCG
CGGACGGAiiiTCCGTCCG
CGGAGAACiiiGTTCTCCG
CGGAGGACiiiGTCCTCCG
CGGAGGAGiiiCTCCTCCG
CGGAGGGAiiiTCCCTCCG
CGGAGTGAiiiTCACTCCG
CGGATGAGiiiCTCATCCG
CGGATGGAiiiTCCATCCG
CGGGACACiiiGTGTCCCG
CGGGACAGiiiCTGTCCCG
CGGGAGACiiiGTCTCCCG
CGGGAGAGiiiCTCTCCCG
CGGGAGGAiiiTCCTCCCG
CGGGATGAiiiTCATCCCG
CGGGTGAGiiiCTCACCCG
CGGGTGGAiiiTCCACCCG
CGGGTTGAiiiTCAACCCG
CGGTAGAGiiiCTCTACCG
CGGTCGTCiiiGACGACCG
CGGTGAGAiiiTCTCACCG
CGGTGGGAiiiTCCCACCG
CGGTGGTCiiiGACCACCG
CGGTGTGAiiiTCACACCG
CGGTTTGAiiiTCAAACCG
CGTAGGGAiiiTCCCTACG
CGTATACCiiiGGTATACG
CGTATACGiiiCGTATACG
CGTATTCCiiiGGAATACG
CGTCCTCCiiiGGAGGACG
CGTCGTCCiiiGGACGACG
CGTCTCCCiiiGGGAGACG
CGTCTTCCiiiGGAAGACG
CGTGAGAGiiiCTCTCACG
CGTGGTGAiiiTCACCACG
CGTGTGACiiiGTCACACG
CGTGTGAGiiiCTCACACG
CGTGTGGAiiiTCCACACG
CGTTATCCiiiGGATAACG
CGTTCTCCiiiGGAGAACG
CGTTGTGAiiiTCACAACG
CGTTTCCCiiiGGGAAACG
CGTTTGAGiiiCTCAAACG
CTCTATGCiiiGCATAGAG
CTCTCTGCiiiGCAGAGAG
CTCTTTGCiiiGCAAAGAG
CTGAGAGCiiiGCTCTCAG
CTGCTTGCiiiGCAAGCAG
CTGTATGCiiiGCATACAG
CTGTCTGCiiiGCAGACAG
CTGTGTGCiiiGCACACAG
CTGTTTGCiiiGCAAACAG
CTTAGGGCiiiGCCCTAAG
CTTCTAGCiiiGCTAGAAG
CTTCTTGCiiiGCAAGAAG
CTTGCTGCiiiGCAGCAAG
CTTGTTGCiiiGCAACAAG
CTTTAGGCiiiGCCTAAAG
CTTTCTGCiiiGCAGAAAG
CTTTGTGCiiiGCACAAAG
GAAGAGGCiiiGCCTCTTC
GACAAAGCiiiGCTTTGTC
GACACAGCiiiGCTGTGTC
GACAGAGCiiiGCTCTGTC
GACATAGCiiiGCTATGTC
GACTAAGCiiiGCTTAGTC
GAGAAGGCiiiGCCTTCTC
GAGACAGCiiiGCTGTCTC
GAGAGGGCiiiGCCCTCTC
GAGAGTGCiiiGCACTCTC
GAGGAAGCiiiGCTTCCTC
GAGGAGGCiiiGCCTCCTC
GAGGGAGCiiiGCTCCCTC
GAGTAGGCiiiGCCTACTC
GAGTGAGCiiiGCTCACTC
GAGTGTGCiiiGCACACTC
GCAAACACiiiGTGTTTGC
GCAAACCAiiiTGGTTTGC
GCAAAGACiiiGTCTTTGC
GCAAATGAiiiTCATTTGC
GCAACAACiiiGTTGTTGC
GCAACACAiiiTGTGTTGC
GCAACACCiiiGGTGTTGC
GCAACAGAiiiTCTGTTGC
GCAAGAACiiiGTTCTTGC
GCAAGACAiiiTGTCTTGC
GCAAGAGAiiiTCTCTTGC
GCAATAGCiiiGCTATTGC
GCAATTCAiiiTGAATTGC
GCACAAACiiiGTTTGTGC
GCACAACAiiiTGTTGTGC
GCACAACCiiiGGTTGTGC
GCACAAGAiiiTCTTGTGC
GCACACCAiiiTGGTGTGC
GCACACCCiiiGGGTGTGC
GCACAGACiiiGTCTGTGC
GCACATCAiiiTGATGTGC
GCACCAACiiiGTTGGTGC
GCACCACAiiiTGTGGTGC
GCACCACCiiiGGTGGTGC
GCACCCACiiiGTGGGTGC
GCACTAACiiiGTTAGTGC
GCACTACAiiiTGTAGTGC
GCACTCACiiiGTGAGTGC
GCAGAAACiiiGTTTCTGC
GCAGAACAiiiTGTTCTGC
GCAGAAGAiiiTCTTCTGC
GCAGACACiiiGTGTCTGC
GCAGAGACiiiGTCTCTGC
GCAGCAGAiiiTCTGCTGC
GCAGCAGCiiiGCTGCTGC
GCAGTAGAiiiTCTACTGC
GCATAAACiiiGTTTATGC
GCATAAGAiiiTCTTATGC
GCATAAGCiiiGCTTATGC
GCATACACiiiGTGTATGC
GCATAGACiiiGTCTATGC
GCATATCCiiiGGATATGC
GCATATGAiiiTCATATGC
GCATCACAiiiTGTGATGC
GCATCTCAiiiTGAGATGC
GCATTAACiiiGTTAATGC
GCCAAACAiiiTGTTTGGC
GCCAAACCiiiGGTTTGGC
GCCACAACiiiGTTGTGGC
GCCACACAiiiTGTGTGGC
GCCACACCiiiGGTGTGGC
GCCACCACiiiGTGGTGGC
GCCACCCAiiiTGGGTGGC
GCCATAACiiiGTTATGGC
GCCATACAiiiTGTATGGC
GCCCAAACiiiGTTTGGGC
GCCCACACiiiGTGTGGGC
GCCCACCAiiiTGGTGGGC
GCCCACCCiiiGGGTGGGC
GCCCATCAiiiTGATGGGC
GCCCTAACiiiGTTAGGGC
GCCCTACAiiiTGTAGGGC
GCCCTACCiiiGGTAGGGC
GCCCTCACiiiGTGAGGGC
GCCCTCCAiiiTGGAGGGC
GCCCTCCCiiiGGGAGGGC
GCCCTTCAiiiTGAAGGGC
GCCCTTCCiiiGGAAGGGC
GCCTAAACiiiGTTTAGGC
GCCTACCCiiiGGGTAGGC
GCCTCCCAiiiTGGGAGGC
GCCTCTCAiiiTGAGAGGC
GCCTCTCCiiiGGAGAGGC
GCCTTCCCiiiGGGAAGGC
GCCTTTCAiiiTGAAAGGC
GCCTTTCCiiiGGAAAGGC
GCGAGAGAiiiTCTCTCGC
GCGCGCGAiiiTCGCGCGC
GCGCGCGCiiiGCGCGCGC
GCTAAACCiiiGGTTTAGC
GCTAACACiiiGTGTTAGC
GCTACAACiiiGTTGTAGC
GCTACACAiiiTGTGTAGC
GCTACACCiiiGGTGTAGC
GCTACCACiiiGTGGTAGC
GCTACCCAiiiTGGGTAGC
GCTACTCCiiiGGAGTAGC
GCTAGAGAiiiTCTCTAGC
GCTATACCiiiGGTATAGC
GCTATAGCiiiGCTATAGC
GCTATTCCiiiGGAATAGC
GCTCACACiiiGTGTGAGC
GCTCATCAiiiTGATGAGC
GCTCCTCAiiiTGAGGAGC
GCTCCTCCiiiGGAGGAGC
GCTCTAACiiiGTTAGAGC
GCTCTACAiiiTGTAGAGC
GCTCTACCiiiGGTAGAGC
GCTCTCCAiiiTGGAGAGC
GCTCTCCCiiiGGGAGAGC
GCTCTTCAiiiTGAAGAGC
GCTCTTCCiiiGGAAGAGC
GCTTAAACiiiGTTTAAGC
GCTTATCCiiiGGATAAGC
GCTTCTCAiiiTGAGAAGC
GCTTCTCCiiiGGAGAAGC
GCTTTACCiiiGGTAAAGC
GCTTTCCCiiiGGGAAAGC
GGAAATCCiiiGGATTTCC
GGAAGACCiiiGGTCTTCC
GGAATACCiiiGGTATTCC
GGAGAACCiiiGGTTCTCC
GGAGGACCiiiGGTCCTCC
GGATAACCiiiGGTTATCC
CAACAACGCiiiGCGTTGTTG
CAACAAGGCiiiGCCTTGTTG
CAACAGGGCiiiGCCCTGTTG
CACAACAGCiiiGCTGTTGTG
CACAAGAGCiiiGCTCTTGTG
CACACAAGCiiiGCTTGTGTG
CACACACGCiiiGCGTGTGTG
CACACAGGCiiiGCCTGTGTG
CACACATGCiiiGCATGTGTG
CACACCAGCiiiGCTGGTGTG
CACACGCGCiiiGCGCGTGTG
CACACTAGCiiiGCTAGTGTG
CACAGAAGCiiiGCTTCTGTG
CACAGCAGCiiiGCTGCTGTG
CACATACGCiiiGCGTATGTG
CACATATGCiiiGCATATGTG
CACCAAAGCiiiGCTTTGGTG
CACCACAGCiiiGCTGTGGTG
CACGCACGCiiiGCGTGCGTG
CACGCGCGCiiiGCGCGCGTG
CACTACAGCiiiGCTGTAGTG
CACTACTGCiiiGCAGTAGTG
CACTAGAGCiiiGCTCTAGTG
CACTCTAGCiiiGCTAGAGTG
CAGAAAGGCiiiGCCTTTCTG
CAGAAGGGCiiiGCCCTTCTG
CAGACAGGCiiiGCCTGTCTG
CAGAGAGGCiiiGCCTCTCTG
CAGCAAAGCiiiGCTTTGCTG
CAGCACAGCiiiGCTGTGCTG
CAGCAGAGCiiiGCTCTGCTG
CAGCAGGGCiiiGCCCTGCTG
CAGCCCAGCiiiGCTGGGCTG
CAGGAAGGCiiiGCCTTCCTG
CAGGACAGCiiiGCTGTCCTG
CAGGAGAGCiiiGCTCTCCTG
CAGGAGGGCiiiGCCCTCCTG
CAGGCAGGCiiiGCCTGCCTG
CAGGGAAGCiiiGCTTCCCTG
CAGGGAGGCiiiGCCTCCCTG
CAGGGCAGCiiiGCTGCCCTG
CAGGTAGGCiiiGCCTACCTG
CAGTAGGGCiiiGCCCTACTG
CAGTGTGGCiiiGCCACACTG
CCAAACACGiiiCGTGTTTGG
CCAAACAGCiiiGCTGTTTGG
CCAAACAGGiiiCCTGTTTGG
CCAAACCCGiiiCGGGTTTGG
CCAAACTCGiiiCGAGTTTGG
CCAAAGACGiiiCGTCTTTGG
CCAAAGAGCiiiGCTCTTTGG
CCAAATACGiiiCGTATTTGG
CCAAATAGCiiiGCTATTTGG
CCAAATCCGiiiCGGATTTGG
CCAAATTCGiiiCGAATTTGG
CCAACAACGiiiCGTTGTTGG
CCAACAAGCiiiGCTTGTTGG
CCAACAAGGiiiCCTTGTTGG
CCAACACCGiiiCGGTGTTGG
CCAACATCGiiiCGATGTTGG
CCAACCACGiiiCGTGGTTGG
CCAACCAGGiiiCCTGGTTGG
CCAACGACGiiiCGTCGTTGG
CCAACTACGiiiCGTAGTTGG
CCAAGAACGiiiCGTTCTTGG
CCAAGAAGCiiiGCTTCTTGG
CCAAGAGGGiiiCCCTCTTGG
CCAAGGAGGiiiCCTCCTTGG
CCAATAACGiiiCGTTATTGG
CCAATAAGCiiiGCTTATTGG
CCAATACCGiiiCGGTATTGG
CCAATATCGiiiCGATATTGG
CCAATCACGiiiCGTGATTGG
CCAATCCCGiiiCGGGATTGG
CCAATCTCGiiiCGAGATTGG
CCAATTACGiiiCGTAATTGG
CCAATTTCGiiiCGAAATTGG
CCACAAACGiiiCGTTTGTGG
CCACAAAGGiiiCCTTTGTGG
CCACAACCGiiiCGGTTGTGG
CCACAATCGiiiCGATTGTGG
CCACACACGiiiCGTGTGTGG
CCACACAGCiiiGCTGTGTGG
CCACACAGGiiiCCTGTGTGG
CCACACCCGiiiCGGGTGTGG
CCACACTCGiiiCGAGTGTGG
CCACATACGiiiCGTATGTGG
CCACATCCGiiiCGGATGTGG
CCACATTCGiiiCGAATGTGG
CCACCAACGiiiCGTTGGTGG
CCACCACCGiiiCGGTGGTGG
CCACCATCGiiiCGATGGTGG
CCACCCACGiiiCGTGGGTGG
CCACCCTCGiiiCGAGGGTGG
CCACCTACGiiiCGTAGGTGG
CCACCTCCGiiiCGGAGGTGG
CCACTAACGiiiCGTTAGTGG
CCACTACCGiiiCGGTAGTGG
CCACTATCGiiiCGATAGTGG
CCACTCACGiiiCGTGAGTGG
CCACTCCCGiiiCGGGAGTGG
CCACTCTCGiiiCGAGAGTGG
CCACTTACGiiiCGTAAGTGG
CCACTTTCGiiiCGAAAGTGG
CCAGAAACGiiiCGTTTCTGG
CCAGAAAGCiiiGCTTTCTGG
CCAGAACCGiiiCGGTTCTGG
CCAGAAGGGiiiCCCTTCTGG
CCAGAATCGiiiCGATTCTGG
CCAGACACGiiiCGTGTCTGG
CCAGACAGGiiiCCTGTCTGG
CCAGAGACGiiiCGTCTCTGG
CCAGAGAGCiiiGCTCTCTGG
CCAGAGAGGiiiCCTCTCTGG
CCAGATACGiiiCGTATCTGG
CCAGCCAGCiiiGCTGGCTGG
CCAGGAAGGiiiCCTTCCTGG
CCAGGAGGGiiiCCCTCCTGG
CCAGGGAGGiiiCCTCCCTGG
CCATAAACGiiiCGTTTATGG
CCATAAAGCiiiGCTTTATGG
CCATAACCGiiiCGGTTATGG
CCATAATCGiiiCGATTATGG
CCATACACGiiiCGTGTATGG
CCATACCCGiiiCGGGTATGG
CCATAGACGiiiCGTCTATGG
CCATATAGCiiiGCTATATGG
CCATATCCGiiiCGGATATGG
CCATATTCGiiiCGAATATGG
CCATATTGCiiiGCAATATGG
CCATCAACGiiiCGTTGATGG
CCATCACCGiiiCGGTGATGG
CCATCATCGiiiCGATGATGG
CCATCCACGiiiCGTGGATGG
CCATCCTCGiiiCGAGGATGG
CCATCTCCGiiiCGGAGATGG
CCATCTTCGiiiCGAAGATGG
CCATTAACGiiiCGTTAATGG
CCATTACCGiiiCGGTAATGG
CCATTATCGiiiCGATAATGG
CCATTATGCiiiGCATAATGG
CCATTCACGiiiCGTGAATGG
CCATTCCCGiiiCGGGAATGG
CCATTCTCGiiiCGAGAATGG
CCATTTACGiiiCGTAAATGG
CCATTTAGCiiiGCTAAATGG
CCATTTCCGiiiCGGAAATGG
CCCAAACCGiiiCGGTTTGGG
CCCAAATCGiiiCGATTTGGG
CCCAACACGiiiCGTGTTGGG
CCCAACCCGiiiCGGGTTGGG
CCCAAGAGGiiiCCTCTTGGG
CCCAATACGiiiCGTATTGGG
CCCACAACGiiiCGTTGTGGG
CCCACACCGiiiCGGTGTGGG
CCCACATCGiiiCGATGTGGG
CCCACCACGiiiCGTGGTGGG
CCCACCTCGiiiCGAGGTGGG
CCCACTACGiiiCGTAGTGGG
CCCAGAAGGiiiCCTTCTGGG
CCCAGGAGGiiiCCTCCTGGG
CCCATAACGiiiCGTTATGGG
CCCATACCGiiiCGGTATGGG
CCCATATCGiiiCGATATGGG
CCCATCACGiiiCGTGATGGG
CCCATCCCGiiiCGGGATGGG
CCCATCTCGiiiCGAGATGGG
CCCATTACGiiiCGTAATGGG
CCCATTTCGiiiCGAAATGGG
CCCGAAACGiiiCGTTTCGGG
CCCGAACCGiiiCGGTTCGGG
CCCGACCCGiiiCGGGTCGGG
CCCGCCCGCiiiGCGGGCGGG
CCCGCCGCCiiiGGCGGCGGG
CCCGCGCCCiiiGGGCGCGGG
CCCGCGCGCiiiGCGCGCGGG
CCCGTCTCGiiiCGAGACGGG
CCCGTTTCGiiiCGAAACGGG
CCCTAAACGiiiCGTTTAGGG
CCCTAAAGCiiiGCTTTAGGG
CCCTAACCGiiiCGGTTAGGG
CCCTAATCGiiiCGATTAGGG
CCCTACACGiiiCGTGTAGGG
CCCTACCCGiiiCGGGTAGGG
CCCTACTCGiiiCGAGTAGGG
CCCTATACGiiiCGTATAGGG
CCCTATAGCiiiGCTATAGGG
CCCTATCCGiiiCGGATAGGG
CCCTATTCGiiiCGAATAGGG
CCCTCATCGiiiCGATGAGGG
CCCTCCTCGiiiCGAGGAGGG
CCCTCCTGCiiiGCAGGAGGG
CCCTCTACGiiiCGTAGAGGG
CCCTCTCCGiiiCGGAGAGGG
CCCTCTTCGiiiCGAAGAGGG
CCCTGTCCGiiiCGGACAGGG
CCCTTACCGiiiCGGTAAGGG
CCCTTATCGiiiCGATAAGGG
CCCTTCCCGiiiCGGGAAGGG
CCCTTCTCGiiiCGAGAAGGG
CCCTTTACGiiiCGTAAAGGG
CCCTTTCCGiiiCGGAAAGGG
CCGAAATCGiiiCGATTTCGG
CCGAACCCGiiiCGGGTTCGG
CCGAATCCGiiiCGGATTCGG
CCGACACCGiiiCGGTGTCGG
CCGACCACCiiiGGTGGTCGG
CCGACGACCiiiGGTCGTCGG
CCGAGACCGiiiCGGTCTCGG
CCGATACCGiiiCGGTATCGG
CCGATATCGiiiCGATATCGG
CCGATCCCGiiiCGGGATCGG
CCGATTTCGiiiCGAAATCGG
CCGCCCGCCiiiGGCGGGCGG
CCGCCGCCCiiiGGGCGGCGG
CCGCGCGCCiiiGGCGCGCGG
CCGCGCGCGiiiCGCGCGCGG
CCGTATACGiiiCGTATACGG
CCGTCTCCCiiiGGGAGACGG
CCGTGTCCCiiiGGGACACGG
CCGTTTACGiiiCGTAAACGG
CCTAAACCGiiiCGGTTTAGG
CCTAAATGCiiiGCATTTAGG
CCTAACACGiiiCGTGTTAGG
CCTAACCCGiiiCGGGTTAGG
CCTAACTCGiiiCGAGTTAGG
CCTAAGAGCiiiGCTCTTAGG
CCTAATAGCiiiGCTATTAGG
CCTAATCCGiiiCGGATTAGG
CCTACAACGiiiCGTTGTAGG
CCTACACCGiiiCGGTGTAGG
CCTACCACGiiiCGTGGTAGG
CCTACCTCGiiiCGAGGTAGG
CCTACTAGCiiiGCTAGTAGG
CCTACTCCGiiiCGGAGTAGG
CCTACTTCGiiiCGAAGTAGG
CCTAGAAGCiiiGCTTCTAGG
CCTAGTAGCiiiGCTACTAGG
CCTATAAGCiiiGCTTATAGG
CCTATATGCiiiGCATATAGG
CCTATCACGiiiCGTGATAGG
CCTATCCCGiiiCGGGATAGG
CCTATCTGCiiiGCAGATAGG
CCTATGTCGiiiCGACATAGG
CCTATGTGCiiiGCACATAGG
CCTATTAGCiiiGCTAATAGG
CCTATTCCGiiiCGGAATAGG
CCTATTTGCiiiGCAAATAGG
CCTCAATCGiiiCGATTGAGG
CCTCACACGiiiCGTGTGAGG
CCTCACCCGiiiCGGGTGAGG
CCTCACTCGiiiCGAGTGAGG
CCTCATCCGiiiCGGATGAGG
CCTCATTCGiiiCGAATGAGG
CCTCCACCGiiiCGGTGGAGG
CCTCCATCGiiiCGATGGAGG
CCTCCCACGiiiCGTGGGAGG
CCTCCCTCGiiiCGAGGGAGG
CCTCCCTGCiiiGCAGGGAGG
CCTCCTACGiiiCGTAGGAGG
CCTCCTAGCiiiGCTAGGAGG
CCTCCTCCGiiiCGGAGGAGG
CCTCCTTCGiiiCGAAGGAGG
CCTCTAACGiiiCGTTAGAGG
CCTCTACCGiiiCGGTAGAGG
CCTCTATCGiiiCGATAGAGG
CCTCTCACGiiiCGTGAGAGG
CCTCTCAGCiiiGCTGAGAGG
CCTCTCCCGiiiCGGGAGAGG
CCTCTCTCGiiiCGAGAGAGG
CCTCTCTGCiiiGCAGAGAGG
CCTCTGTCGiiiCGACAGAGG
CCTCTTACGiiiCGTAAGAGG
CCTCTTCCGiiiCGGAAGAGG
CCTCTTTCGiiiCGAAAGAGG
CCTCTTTGCiiiGCAAAGAGG
CCTGATTCGiiiCGAATCAGG
CCTGCCTGCiiiGCAGGCAGG
CCTGCTGCCiiiGGCAGCAGG
CCTGTATCGiiiCGATACAGG
CCTGTATGCiiiGCATACAGG
CCTGTCCCGiiiCGGGACAGG
CCTGTCTCGiiiCGAGACAGG
CCTGTCTGCiiiGCAGACAGG
CCTGTGTCGiiiCGACACAGG
CCTGTGTGCiiiGCACACAGG
CCTGTTCCGiiiCGGAACAGG
CCTGTTTCGiiiCGAAACAGG
CCTGTTTGCiiiGCAAACAGG
CCTTAAACGiiiCGTTTAAGG
CCTTAAAGCiiiGCTTTAAGG
CCTTAACCGiiiCGGTTAAGG
CCTTACACGiiiCGTGTAAGG
CCTTACCCGiiiCGGGTAAGG
CCTTACTCGiiiCGAGTAAGG
CCTTATAGCiiiGCTATAAGG
CCTTATCCGiiiCGGATAAGG
CCTTATTGCiiiGCAATAAGG
CCTTCATCGiiiCGATGAAGG
CCTTCCTCGiiiCGAGGAAGG
CCTTCCTGCiiiGCAGGAAGG
CCTTCGTCGiiiCGACGAAGG
CCTTCTACGiiiCGTAGAAGG
CCTTCTCCGiiiCGGAGAAGG
CCTTCTTCGiiiCGAAGAAGG
CCTTCTTGCiiiGCAAGAAGG
CCTTGTCCGiiiCGGACAAGG
CCTTGTTCGiiiCGAACAAGG
CCTTGTTGCiiiGCAACAAGG
CCTTTAACGiiiCGTTAAAGG
CCTTTAAGCiiiGCTTAAAGG
CCTTTACCGiiiCGGTAAAGG
CCTTTATGCiiiGCATAAAGG
CCTTTCACGiiiCGTGAAAGG
CCTTTCCCGiiiCGGGAAAGG
CCTTTCTCGiiiCGAGAAAGG
CCTTTCTGCiiiGCAGAAAGG
CCTTTGTCGiiiCGACAAAGG
CGAAACACGiiiCGTGTTTCG
CGAAACCCGiiiCGGGTTTCG
CGAAAGACGiiiCGTCTTTCG
CGAAAGAGCiiiGCTCTTTCG
CGAAATACGiiiCGTATTTCG
CGAAATAGCiiiGCTATTTCG
CGAAATCCGiiiCGGATTTCG
CGAACAACGiiiCGTTGTTCG
CGAACCACCiiiGGTGGTTCG
CGAACCACGiiiCGTGGTTCG
CGAACGACCiiiGGTCGTTCG
CGAACGACGiiiCGTCGTTCG
CGAACTACGiiiCGTAGTTCG
CGAAGAACGiiiCGTTCTTCG
CGAAGAAGCiiiGCTTCTTCG
CGAAGACCCiiiGGGTCTTCG
CGAAGACCGiiiCGGTCTTCG
CGAAGGACGiiiCGTCCTTCG
CGAATAACGiiiCGTTATTCG
CGAATAAGCiiiGCTTATTCG
CGAATACCGiiiCGGTATTCG
CGAATATGCiiiGCATATTCG
CGAATCACGiiiCGTGATTCG
CGAATCCCGiiiCGGGATTCG
CGAATGACGiiiCGTCATTCG
CGAATTACGiiiCGTAATTCG
CGAATTAGCiiiGCTAATTCG
CGACAAACCiiiGGTTTGTCG
CGACAAACGiiiCGTTTGTCG
CGACAACCCiiiGGGTTGTCG
CGACAACCGiiiCGGTTGTCG
CGACACACCiiiGGTGTGTCG
CGACACACGiiiCGTGTGTCG
CGACAGACCiiiGGTCTGTCG
CGACAGACGiiiCGTCTGTCG
CGACATACGiiiCGTATGTCG
CGACCAACCiiiGGTTGGTCG
CGACCAACGiiiCGTTGGTCG
CGACCACCCiiiGGGTGGTCG
CGACCACCGiiiCGGTGGTCG
CGACCCACCiiiGGTGGGTCG
CGACCCACGiiiCGTGGGTCG
CGACCGACCiiiGGTCGGTCG
CGACCGACGiiiCGTCGGTCG
CGACGAACCiiiGGTTCGTCG
CGACGAACGiiiCGTTCGTCG
CGACGACCCiiiGGGTCGTCG
CGACGACCGiiiCGGTCGTCG
CGACGCGCGiiiCGCGCGTCG
CGACGGACGiiiCGTCCGTCG
CGACGTACGiiiCGTACGTCG
CGACTAACGiiiCGTTAGTCG
CGACTGACCiiiGGTCAGTCG
CGACTGACGiiiCGTCAGTCG
CGACTTACGiiiCGTAAGTCG
CGAGAAACGiiiCGTTTCTCG
CGAGAAAGCiiiGCTTTCTCG
CGAGAACCCiiiGGGTTCTCG
CGAGAACCGiiiCGGTTCTCG
CGAGACACGiiiCGTGTCTCG
CGAGAGACCiiiGGTCTCTCG
CGAGAGACGiiiCGTCTCTCG
CGAGAGAGCiiiGCTCTCTCG
CGAGAGGGCiiiGCCCTCTCG
CGAGATACGiiiCGTATCTCG
CGAGATAGCiiiGCTATCTCG
CGAGCGAGCiiiGCTCGCTCG
CGAGGAACGiiiCGTTCCTCG
CGAGGAGGCiiiGCCTCCTCG
CGAGGGACGiiiCGTCCCTCG
CGAGGGAGCiiiGCTCCCTCG
CGATAAACGiiiCGTTTATCG
CGATAAAGCiiiGCTTTATCG
CGATAACCGiiiCGGTTATCG
CGATAATGCiiiGCATTATCG
CGATACACGiiiCGTGTATCG
CGATACCCGiiiCGGGTATCG
CGATAGACGiiiCGTCTATCG
CGATAGAGCiiiGCTCTATCG
CGATATACGiiiCGTATATCG
CGATATAGCiiiGCTATATCG
CGATATCCGiiiCGGATATCG
CGATATTGCiiiGCAATATCG
CGATCAACGiiiCGTTGATCG
CGATCGACCiiiGGTCGATCG
CGATCGACGiiiCGTCGATCG
CGATCTCCCiiiGGGAGATCG
CGATCTCCGiiiCGGAGATCG
CGATGAACGiiiCGTTCATCG
CGATGATGCiiiGCATCATCG
CGATTAACGiiiCGTTAATCG
CGATTAAGCiiiGCTTAATCG
CGATTATGCiiiGCATAATCG
CGATTCCCGiiiCGGGAATCG
CGATTGACGiiiCGTCAATCG
CGATTTACGiiiCGTAAATCG
CGATTTAGCiiiGCTAAATCG
CGATTTCCGiiiCGGAAATCG
CGATTTCGCiiiGCGAAATCG
CGCCCGCCCiiiGGGCGGGCG
CGCCCGCCGiiiCGGCGGGCG
CGCCGCCCGiiiCGGGCGGCG
CGCGCGCCCiiiGGGCGCGCG
CGCGCGCCGiiiCGGCGCGCG
CGCGCGCGCiiiGCGCGCGCG
CGGAACACGiiiCGTGTTCCG
CGGAAGACGiiiCGTCTTCCG
CGGAATACGiiiCGTATTCCG
CGGACAACGiiiCGTTGTCCG
CGGACGACGiiiCGTCGTCCG
CGGAGAACGiiiCGTTCTCCG
CGGAGGACGiiiCGTCCTCCG
CGGAGGAGCiiiGCTCCTCCG
CGGATAACGiiiCGTTATCCG
CGGGAAACGiiiCGTTTCCCG
CGGGACACGiiiCGTGTCCCG
CGGGAGACGiiiCGTCTCCCG
CGGGAGAGCiiiGCTCTCCCG
CGGGAGGGCiiiGCCCTCCCG
CGGGATACGiiiCGTATCCCG
CGGGCGGGCiiiGCCCGCCCG
CGGTAAACGiiiCGTTTACCG
CGGTATACGiiiCGTATACCG
CGGTATAGCiiiGCTATACCG
CGGTTTACGiiiCGTAAACCG
CGGTTTAGCiiiGCTAAACCG
CGTAAATGCiiiGCATTTACG
CGTAATAGCiiiGCTATTACG
CGTAATTGCiiiGCAATTACG
CGTAGTAGCiiiGCTACTACG
CGTATAAGCiiiGCTTATACG
CGTATACGCiiiGCGTATACG
CGTATATGCiiiGCATATACG
CGTATGTGCiiiGCACATACG
CGTATTAGCiiiGCTAATACG
CGTATTTGCiiiGCAAATACG
CGTCAGTCCiiiGGACTGACG
CGTCCCTCCiiiGGAGGGACG
CGTCCGTCCiiiGGACGGACG
CGTCCTCCCiiiGGGAGGACG
CGTCGTCCCiiiGGGACGACG
CGTCGTTCCiiiGGAACGACG
CGTCTCTGCiiiGCAGAGACG
CGTCTGTCCiiiGGACAGACG
CGTCTTCCCiiiGGGAAGACG
CGTGCGTGCiiiGCACGCACG
CGTGTATGCiiiGCATACACG
CGTGTCTCCiiiGGAGACACG
CGTGTGTCCiiiGGACACACG
CGTGTGTGCiiiGCACACACG
CGTGTTCCCiiiGGGAACACG
CGTGTTTGCiiiGCAAACACG
CGTTAAAGCiiiGCTTTAACG
CGTTAATGCiiiGCATTAACG
CGTTATAGCiiiGCTATAACG
CGTTATTGCiiiGCAATAACG
CGTTCGTCCiiiGGACGAACG
CGTTCTCCCiiiGGGAGAACG
CGTTGTCCCiiiGGGACAACG
CGTTGTTGCiiiGCAACAACG
CGTTTAAGCiiiGCTTAAACG
CGTTTATGCiiiGCATAAACG
CGTTTCTGCiiiGCAGAAACG
CGTTTGTGCiiiGCACAAACG
GCAAACACCiiiGGTGTTTGC
GCAAACAGCiiiGCTGTTTGC
GCAAAGACCiiiGGTCTTTGC
GCAAAGAGCiiiGCTCTTTGC
GCAAATACCiiiGGTATTTGC
GCAAATAGCiiiGCTATTTGC
GCAAATCCCiiiGGGATTTGC
GCAAATTCCiiiGGAATTTGC
GCAACAACCiiiGGTTGTTGC
GCAACAAGCiiiGCTTGTTGC
GCAACACCCiiiGGGTGTTGC
GCAACCACCiiiGGTGGTTGC
GCAACTACCiiiGGTAGTTGC
GCAAGAACCiiiGGTTCTTGC
GCAAGAAGCiiiGCTTCTTGC
GCAAGCAGCiiiGCTGCTTGC
GCAATAACCiiiGGTTATTGC
GCAATAAGCiiiGCTTATTGC
GCAATACCCiiiGGGTATTGC
GCAATATCCiiiGGATATTGC
GCAATTACCiiiGGTAATTGC
GCAATTAGCiiiGCTAATTGC
GCAATTTCCiiiGGAAATTGC
GCACAAACCiiiGGTTTGTGC
GCACAAAGCiiiGCTTTGTGC
GCACAACCCiiiGGGTTGTGC
GCACACACCiiiGGTGTGTGC
GCACACAGCiiiGCTGTGTGC
GCACACTCCiiiGGAGTGTGC
GCACATACCiiiGGTATGTGC
GCACATAGCiiiGCTATGTGC
GCACCAACCiiiGGTTGGTGC
GCACCACCCiiiGGGTGGTGC
GCACCCACCiiiGGTGGGTGC
GCACCCTCCiiiGGAGGGTGC
GCACCTACCiiiGGTAGGTGC
GCACTAACCiiiGGTTAGTGC
GCACTACCCiiiGGGTAGTGC
GCACTCACCiiiGGTGAGTGC
GCACTCTCCiiiGGAGAGTGC
GCACTTACCiiiGGTAAGTGC
GCACTTTCCiiiGGAAAGTGC
GCAGAAACCiiiGGTTTCTGC
GCAGAAAGCiiiGCTTTCTGC
GCAGACAGCiiiGCTGTCTGC
GCAGAGACCiiiGGTCTCTGC
GCAGAGAGCiiiGCTCTCTGC
GCAGAGGGCiiiGCCCTCTGC
GCAGATAGCiiiGCTATCTGC
GCAGCAAGCiiiGCTTGCTGC
GCAGCAGGCiiiGCCTGCTGC
GCAGCCAGCiiiGCTGGCTGC
GCAGGCAGCiiiGCTGCCTGC
GCAGTAAGCiiiGCTTACTGC
GCATAAACCiiiGGTTTATGC
GCATAAAGCiiiGCTTTATGC
GCATAACCCiiiGGGTTATGC
GCATAATCCiiiGGATTATGC
GCATACACCiiiGGTGTATGC
GCATACAGCiiiGCTGTATGC
GCATAGAGCiiiGCTCTATGC
GCATATACCiiiGGTATATGC
GCATATAGCiiiGCTATATGC
GCATATCCCiiiGGGATATGC
GCATATTCCiiiGGAATATGC
GCATCAACCiiiGGTTGATGC
GCATCATCCiiiGGATGATGC
GCATCCTCCiiiGGAGGATGC
GCATCTTCCiiiGGAAGATGC
GCATTAACCiiiGGTTAATGC
GCATTAAGCiiiGCTTAATGC
GCATTATCCiiiGGATAATGC
GCATTCTCCiiiGGAGAATGC
GCATTTACCiiiGGTAAATGC
GCATTTAGCiiiGCTAAATGC
GCATTTCCCiiiGGGAAATGC
GCCAAACCCiiiGGGTTTGGC
GCCAAATCCiiiGGATTTGGC
GCCAACACCiiiGGTGTTGGC
GCCAATACCiiiGGTATTGGC
GCCACAACCiiiGGTTGTGGC
GCCACACCCiiiGGGTGTGGC
GCCACATCCiiiGGATGTGGC
GCCACCACCiiiGGTGGTGGC
GCCACCTCCiiiGGAGGTGGC
GCCACTACCiiiGGTAGTGGC
GCCAGCAGCiiiGCTGCTGGC
GCCATAACCiiiGGTTATGGC
GCCATACCCiiiGGGTATGGC
GCCATATCCiiiGGATATGGC
GCCATCTCCiiiGGAGATGGC
GCCATTACCiiiGGTAATGGC
GCCATTTCCiiiGGAAATGGC
GCCCAAACCiiiGGTTTGGGC
GCCCAACCCiiiGGGTTGGGC
GCCCACACCiiiGGTGTGGGC
GCCCACTCCiiiGGAGTGGGC
GCCCAGCCCiiiGGGCTGGGC
GCCCATACCiiiGGTATGGGC
GCCCATCCCiiiGGGATGGGC
GCCCGCCGCiiiGCGGCGGGC
GCCCTAACCiiiGGTTAGGGC
GCCCTAAGCiiiGCTTAGGGC
GCCCTACCCiiiGGGTAGGGC
GCCCTATCCiiiGGATAGGGC
GCCCTCACCiiiGGTGAGGGC
GCCCTCTCCiiiGGAGAGGGC
GCCCTGCCCiiiGGGCAGGGC
GCCCTGTCCiiiGGACAGGGC
GCCCTTACCiiiGGTAAGGGC
GCCCTTCCCiiiGGGAAGGGC
GCCCTTTCCiiiGGAAAGGGC
GCCGCCCGCiiiGCGGGCGGC
GCCGCCGCCiiiGGCGGCGGC
GCCGCGCGCiiiGCGCGCGGC
GCCTAAACCiiiGGTTTAGGC
GCCTAAAGCiiiGCTTTAGGC
GCCTAACCCiiiGGGTTAGGC
GCCTAATCCiiiGGATTAGGC
GCCTACACCiiiGGTGTAGGC
GCCTACTCCiiiGGAGTAGGC
GCCTATACCiiiGGTATAGGC
GCCTATAGCiiiGCTATAGGC
GCCTATCCCiiiGGGATAGGC
GCCTATTCCiiiGGAATAGGC
GCCTCACCCiiiGGGTGAGGC
GCCTCATCCiiiGGATGAGGC
GCCTCCACCiiiGGTGGAGGC
GCCTCCTCCiiiGGAGGAGGC
GCCTCTACCiiiGGTAGAGGC
GCCTCTCCCiiiGGGAGAGGC
GCCTCTTCCiiiGGAAGAGGC
GCCTTAACCiiiGGTTAAGGC
GCCTTACCCiiiGGGTAAGGC
GCCTTATCCiiiGGATAAGGC
GCCTTCTCCiiiGGAGAAGGC
GCCTTTACCiiiGGTAAAGGC
GCCTTTAGCiiiGCTAAAGGC
GCCTTTCCCiiiGGGAAAGGC
GCGCGCGCCiiiGGCGCGCGC
GCTAAACCCiiiGGGTTTAGC
GCTAAAGCCiiiGGCTTTAGC
GCTAAATCCiiiGGATTTAGC
GCTAACACCiiiGGTGTTAGC
GCTAACTCCiiiGGAGTTAGC
GCTAAGACCiiiGGTCTTAGC
GCTAATACCiiiGGTATTAGC
GCTAATCCCiiiGGGATTAGC
GCTAATTCCiiiGGAATTAGC
GCTACAACCiiiGGTTGTAGC
GCTACACCCiiiGGGTGTAGC
GCTACCACCiiiGGTGGTAGC
GCTACCTCCiiiGGAGGTAGC
GCTACTACCiiiGGTAGTAGC
GCTACTCCCiiiGGGAGTAGC
GCTACTTCCiiiGGAAGTAGC
GCTAGTACCiiiGGTACTAGC
GCTATAACCiiiGGTTATAGC
GCTATACCCiiiGGGTATAGC
GCTATCACCiiiGGTGATAGC
GCTATCTCCiiiGGAGATAGC
GCTATGTCCiiiGGACATAGC
GCTATTACCiiiGGTAATAGC
GCTATTCCCiiiGGGAATAGC
GCTATTTCCiiiGGAAATAGC
GCTCACACCiiiGGTGTGAGC
GCTCACTCCiiiGGAGTGAGC
GCTCATTCCiiiGGAATGAGC
GCTCCACCCiiiGGGTGGAGC
GCTCCATCCiiiGGATGGAGC
GCTCCCACCiiiGGTGGGAGC
GCTCCCTCCiiiGGAGGGAGC
GCTCCTACCiiiGGTAGGAGC
GCTCCTCCCiiiGGGAGGAGC
GCTCCTTCCiiiGGAAGGAGC
GCTCTAACCiiiGGTTAGAGC
GCTCTACCCiiiGGGTAGAGC
GCTCTATCCiiiGGATAGAGC
GCTCTCACCiiiGGTGAGAGC
GCTCTCTCCiiiGGAGAGAGC
GCTCTGTCCiiiGGACAGAGC
GCTCTTACCiiiGGTAAGAGC
GCTCTTCCCiiiGGGAAGAGC
GCTCTTTCCiiiGGAAAGAGC
GCTGTATCCiiiGGATACAGC
GCTGTCTCCiiiGGAGACAGC
GCTGTGTCCiiiGGACACAGC
GCTGTTTCCiiiGGAAACAGC
GCTTAAACCiiiGGTTTAAGC
GCTTAACCCiiiGGGTTAAGC
GCTTAATCCiiiGGATTAAGC
GCTTACACCiiiGGTGTAAGC
GCTTACTCCiiiGGAGTAAGC
GCTTATACCiiiGGTATAAGC
GCTTATCCCiiiGGGATAAGC
GCTTATTCCiiiGGAATAAGC
GCTTCATCCiiiGGATGAAGC
GCTTCCTCCiiiGGAGGAAGC
GCTTCTACCiiiGGTAGAAGC
GCTTCTCCCiiiGGGAGAAGC
GCTTCTTCCiiiGGAAGAAGC
GCTTGTTCCiiiGGAACAAGC
GCTTTAACCiiiGGTTAAAGC
GCTTTACCCiiiGGGTAAAGC
GCTTTATCCiiiGGATAAAGC
GCTTTCACCiiiGGTGAAAGC
GCTTTCTCCiiiGGAGAAAGC
GCTTTGTCCiiiGGACAAAGC
CCAACACAGCiiiGCTGTGTTGG
CCAACCAAGCiiiGCTTGGTTGG
CCACAACAGCiiiGCTGTTGTGG
CCACACAAGCiiiGCTTGTGTGG
CCACACACGCiiiGCGTGTGTGG
CCACACATGCiiiGCATGTGTGG
CCACACCAGCiiiGCTGGTGTGG
CCACAGCAGCiiiGCTGCTGTGG
CCACCACAGCiiiGCTGTGGTGG
CCAGAAGAGCiiiGCTCTTCTGG
CCAGCACAGCiiiGCTGTGCTGG
CCAGCCCAGCiiiGCTGGGCTGG
CCATCATCGCiiiGCGATGATGG
CCATGCATGCiiiGCATGCATGG
CCATGTGTGCiiiGCACACATGG
CCCAGAGAGCiiiGCTCTCTGGG
CCCAGCCAGCiiiGCTGGCTGGG
CCCGCGCCGCiiiGCGGCGCGGG
CCCTCCCTGCiiiGCAGGGAGGG
CCCTCTCTGCiiiGCAGAGAGGG
CCCTCTTTGCiiiGCAAAGAGGG
CCCTGCCTGCiiiGCAGGCAGGG
CCCTGTGTGCiiiGCACACAGGG
CCCTTCTTGCiiiGCAAGAAGGG
CCCTTTCTGCiiiGCAGAAAGGG
CCGAGAGAGCiiiGCTCTCTCGG
CCGCGCGCGCiiiGCGCGCGCGG
CCTCCCTTGCiiiGCAAGGGAGG
CCTCCTCCGCiiiGCGGAGGAGG
CCTCCTCTGCiiiGCAGAGGAGG
CCTCTCCCGCiiiGCGGGAGAGG
CCTCTCCTGCiiiGCAGGAGAGG
CCTCTCTCGCiiiGCGAGAGAGG
CCTCTGCTGCiiiGCAGCAGAGG
CCTCTTTCGCiiiGCGAAAGAGG
CCTGCCCTGCiiiGCAGGGCAGG
CCTGCCTTGCiiiGCAAGGCAGG
CCTGCTCTGCiiiGCAGAGCAGG
CCTGTCCTGCiiiGCAGGACAGG
CCTGTTGTGCiiiGCACAACAGG
CGAAACAAGCiiiGCTTGTTTCG
CGAAAGAAGCiiiGCTTCTTTCG
CGAAAGAGGCiiiGCCTCTTTCG
CGAAAGATGCiiiGCATCTTTCG
CGAAAGGAGCiiiGCTCCTTTCG
CGAAAGTAGCiiiGCTACTTTCG
CGAAATACGCiiiGCGTATTTCG
CGAAATAGGCiiiGCCTATTTCG
CGAAATCAGCiiiGCTGATTTCG
CGAAATGAGCiiiGCTCATTTCG
CGAAATGTGCiiiGCACATTTCG
CGAAATTTGCiiiGCAAATTTCG
CGAACAAAGCiiiGCTTTGTTCG
CGAACGACGCiiiGCGTCGTTCG
CGAACTAAGCiiiGCTTAGTTCG
CGAAGAAAGCiiiGCTTTCTTCG
CGAAGAACGCiiiGCGTTCTTCG
CGAAGAAGGCiiiGCCTTCTTCG
CGAAGAATGCiiiGCATTCTTCG
CGAAGAGAGCiiiGCTCTCTTCG
CGAAGAGGGCiiiGCCCTCTTCG
CGAAGGAAGCiiiGCTTCCTTCG
CGAAGGAGGCiiiGCCTCCTTCG
CGAAGGGAGCiiiGCTCCCTTCG
CGAAGTAAGCiiiGCTTACTTCG
CGAATAACGCiiiGCGTTATTCG
CGAATAAGGCiiiGCCTTATTCG
CGAATACAGCiiiGCTGTATTCG
CGAATAGAGCiiiGCTCTATTCG
CGAATGAAGCiiiGCTTCATTCG
CGAATGATGCiiiGCATCATTCG
CGACACACGCiiiGCGTGTGTCG
CGACGAACGCiiiGCGTTCGTCG
CGACGACGCGiiiCGCGTCGTCG
CGACGCGCGCiiiGCGCGCGTCG
CGACTAAAGCiiiGCTTTAGTCG
CGAGAAAGGCiiiGCCTTTCTCG
CGAGAAATGCiiiGCATTTCTCG
CGAGAAGAGCiiiGCTCTTCTCG
CGAGAAGGGCiiiGCCCTTCTCG
CGAGACGAGCiiiGCTCGTCTCG
CGAGAGAAGCiiiGCTTCTCTCG
CGAGAGACGCiiiGCGTCTCTCG
CGAGAGAGGCiiiGCCTCTCTCG
CGAGAGATGCiiiGCATCTCTCG
CGAGAGGAGCiiiGCTCCTCTCG
CGAGAGTAGCiiiGCTACTCTCG
CGAGATATGCiiiGCATATCTCG
CGAGATGAGCiiiGCTCATCTCG
CGAGCGCGCGiiiCGCGCGCTCG
CGAGGAAAGCiiiGCTTTCCTCG
CGAGGAAGGCiiiGCCTTCCTCG
CGAGGAGAGCiiiGCTCTCCTCG
CGAGGAGGGCiiiGCCCTCCTCG
CGAGGGAAGCiiiGCTTCCCTCG
CGAGGGAGGCiiiGCCTCCCTCG
CGAGTAAAGCiiiGCTTTACTCG
CGAGTAGAGCiiiGCTCTACTCG
CGATAAACGCiiiGCGTTTATCG
CGATAAAGGCiiiGCCTTTATCG
CGATAACAGCiiiGCTGTTATCG
CGATAATGGCiiiGCCATTATCG
CGATAGAGGCiiiGCCTCTATCG
CGATAGATGCiiiGCATCTATCG
CGATATGTGCiiiGCACATATCG
CGATATTGGCiiiGCCAATATCG
CGATGAAAGCiiiGCTTTCATCG
CGATGAATGCiiiGCATTCATCG
CGATGAGAGCiiiGCTCTCATCG
CGATGATGGCiiiGCCATCATCG
CGATGATTGCiiiGCAATCATCG
CGATGTATGCiiiGCATACATCG
CGATGTGTGCiiiGCACACATCG
CGATTAGAGCiiiGCTCTAATCG
CGATTATGGCiiiGCCATAATCG
CGATTGATGCiiiGCATCAATCG
CGATTGTTGCiiiGCAACAATCG
CGATTTACGCiiiGCGTAAATCG
CGATTTAGGCiiiGCCTAAATCG
CGATTTCTGCiiiGCAGAAATCG
CGCACACACGiiiCGTGTGTGCG
CGCACGCACGiiiCGTGCGTGCG
CGCATATAGCiiiGCTATATGCG
CGCCCGCCCGiiiCGGGCGGGCG
CGCCCGCCGCiiiGCGGCGGGCG
CGCCGCCCGCiiiGCGGGCGGCG
CGCGACGACGiiiCGTCGTCGCG
CGCGCACACGiiiCGTGTGCGCG
CGCGCGCACGiiiCGTGCGCGCG
CGCGCGCCCGiiiCGGGCGCGCG
CGCGCGCGGCiiiGCCGCGCGCG
CGCTATATGCiiiGCATATAGCG
CGGAAAGAGCiiiGCTCTTTCCG
CGGAAAGGGCiiiGCCCTTTCCG
CGGAAATAGCiiiGCTATTTCCG
CGGAAGAAGCiiiGCTTCTTCCG
CGGAATAAGCiiiGCTTATTCCG
CGGAGAAAGCiiiGCTTTCTCCG
CGGAGAGAGCiiiGCTCTCTCCG
CGGAGAGGGCiiiGCCCTCTCCG
CGGAGATAGCiiiGCTATCTCCG
CGGAGGAAGCiiiGCTTCCTCCG
CGGAGGAGGCiiiGCCTCCTCCG
CGGAGGGAGCiiiGCTCCCTCCG
CGGATAAAGCiiiGCTTTATCCG
CGGATGATGCiiiGCATCATCCG
CGGATTTAGCiiiGCTAAATCCG
CGGCGCGCGCiiiGCGCGCGCCG
CGGCGGCGGCiiiGCCGCCGCCG
CGGGAAAGGCiiiGCCTTTCCCG
CGGGAAGAGCiiiGCTCTTCCCG
CGGGAGAAGCiiiGCTTCTCCCG
CGGGAGAGGCiiiGCCTCTCCCG
CGGGAGGAGCiiiGCTCCTCCCG
CGGGCGCGGCiiiGCCGCGCCCG
CGGGTATAGCiiiGCTATACCCG
CGGTAAATGCiiiGCATTTACCG
CGGTAGTAGCiiiGCTACTACCG
CGGTATAAGCiiiGCTTATACCG
CGGTATATGCiiiGCATATACCG
CGGTATTTGCiiiGCAAATACCG
CGGTGGTGGCiiiGCCACCACCG
CGGTGTGTGCiiiGCACACACCG
CGGTTAAAGCiiiGCTTTAACCG
CGGTTATTGCiiiGCAATAACCG
CGGTTGTTGCiiiGCAACAACCG
CGGTTTAAGCiiiGCTTAAACCG
CGGTTTATGCiiiGCATAAACCG
CGTAAAGAGCiiiGCTCTTTACG
CGTAAAGGGCiiiGCCCTTTACG
CGTAAAGTGCiiiGCACTTTACG
CGTAAATCGCiiiGCGATTTACG
CGTAAATTGCiiiGCAATTTACG
CGTAAGAAGCiiiGCTTCTTACG
CGTAATAGGCiiiGCCTATTACG
CGTAATGTGCiiiGCACATTACG
CGTAATTTGCiiiGCAAATTACG
CGTACTATGCiiiGCATAGTACG
CGTAGAAAGCiiiGCTTTCTACG
CGTAGAGAGCiiiGCTCTCTACG
CGTAGGTAGCiiiGCTACCTACG
CGTAGTAGGCiiiGCCTACTACG
CGTAGTATGCiiiGCATACTACG
CGTAGTGTGCiiiGCACACTACG
CGTAGTTTGCiiiGCAAACTACG
CGTATAAGGCiiiGCCTTATACG
CGTATACTGCiiiGCAGTATACG
CGTATAGGGCiiiGCCCTATACG
CGTATAGTGCiiiGCACTATACG
CGTATATCGCiiiGCGATATACG
CGTATATGGCiiiGCCATATACG
CGTATGATGCiiiGCATCATACG
CGTATGTTGCiiiGCAACATACG
CGTATTAGGCiiiGCCTAATACG
CGTATTCTGCiiiGCAGAATACG
CGTATTGTGCiiiGCACAATACG
CGTATTTCGCiiiGCGAAATACG
CGTATTTGGCiiiGCCAAATACG
CGTCATATGCiiiGCATATGACG
CGTCATTTGCiiiGCAAATGACG
CGTCGCGCGCiiiGCGCGCGACG
CGTCGTTCGCiiiGCGAACGACG
CGTCTATTGCiiiGCAATAGACG
CGTCTCTCGCiiiGCGAGAGACG
CGTCTCTTGCiiiGCAAGAGACG
CGTCTTATGCiiiGCATAAGACG
CGTCTTCTGCiiiGCAGAAGACG
CGTCTTTAGCiiiGCTAAAGACG
CGTCTTTCGCiiiGCGAAAGACG
CGTGAAATGCiiiGCATTTCACG
CGTGATATGCiiiGCATATCACG
CGTGATGTGCiiiGCACATCACG
CGTGGTGTGCiiiGCACACCACG
CGTGTAAAGCiiiGCTTTACACG
CGTGTAATGCiiiGCATTACACG
CGTGTAGTGCiiiGCACTACACG
CGTGTATTGCiiiGCAATACACG
CGTGTCGTGCiiiGCACGACACG
CGTGTGATGCiiiGCATCACACG
CGTGTGGTGCiiiGCACCACACG
CGTGTGTAGCiiiGCTACACACG
CGTGTGTCGCiiiGCGACACACG
CGTGTGTGGCiiiGCCACACACG
CGTGTGTTGCiiiGCAACACACG
CGTGTTATGCiiiGCATAACACG
CGTGTTGTGCiiiGCACAACACG
CGTGTTTAGCiiiGCTAAACACG
CGTTAAAGGCiiiGCCTTTAACG
CGTTAAATGCiiiGCATTTAACG
CGTTAATTGCiiiGCAATTAACG
CGTTACTTGCiiiGCAAGTAACG
CGTTAGTTGCiiiGCAACTAACG
CGTTATAGGCiiiGCCTATAACG
CGTTATCTGCiiiGCAGATAACG
CGTTATGTGCiiiGCACATAACG
CGTTATTCGCiiiGCGAATAACG
CGTTATTGGCiiiGCCAATAACG
CGTTATTTGCiiiGCAAATAACG
CGTTCGTCGCiiiGCGACGAACG
CGTTCTCTGCiiiGCAGAGAACG
CGTTCTTCGCiiiGCGAAGAACG
CGTTCTTTGCiiiGCAAAGAACG
CGTTGATTGCiiiGCAATCAACG
CGTTGGTTGCiiiGCAACCAACG
CGTTGTATGCiiiGCATACAACG
CGTTGTGTGCiiiGCACACAACG
CGTTGTTAGCiiiGCTAACAACG
CGTTGTTCGCiiiGCGAACAACG
CGTTGTTGGCiiiGCCAACAACG
CGTTGTTTGCiiiGCAAACAACG
CGTTTAATGCiiiGCATTAAACG
CGTTTACTGCiiiGCAGTAAACG
CGTTTAGAGCiiiGCTCTAAACG
CGTTTAGTGCiiiGCACTAAACG
CGTTTATCGCiiiGCGATAAACG
CGTTTATGGCiiiGCCATAAACG
CGTTTATTGCiiiGCAATAAACG
CGTTTCTCGCiiiGCGAGAAACG
CGTTTCTTGCiiiGCAAGAAACG
CGTTTGTAGCiiiGCTACAAACG
CGTTTGTTGCiiiGCAACAAACG
GCAAACAAGCiiiGCTTGTTTGC
GCAAACTAGCiiiGCTAGTTTGC
GCAAAGAAGCiiiGCTTCTTTGC
GCAAAGAGGCiiiGCCTCTTTGC
GCAAAGCAGCiiiGCTGCTTTGC
GCAAAGTAGCiiiGCTACTTTGC
GCAAATAAGCiiiGCTTATTTGC
GCAAATACGCiiiGCGTATTTGC
GCAAATAGGCiiiGCCTATTTGC
GCAAATCAGCiiiGCTGATTTGC
GCAAATTAGCiiiGCTAATTTGC
GCAACAAAGCiiiGCTTTGTTGC
GCAACAACGCiiiGCGTTGTTGC
GCAACACAGCiiiGCTGTGTTGC
GCAACAGAGCiiiGCTCTGTTGC
GCAACATAGCiiiGCTATGTTGC
GCAACTAAGCiiiGCTTAGTTGC
GCAAGAAAGCiiiGCTTTCTTGC
GCAAGAAGGCiiiGCCTTCTTGC
GCAAGACAGCiiiGCTGTCTTGC
GCAAGAGAGCiiiGCTCTCTTGC
GCAAGATAGCiiiGCTATCTTGC
GCAAGCAAGCiiiGCTTGCTTGC
GCAAGGAAGCiiiGCTTCCTTGC
GCAAGTAAGCiiiGCTTACTTGC
GCAATAAAGCiiiGCTTTATTGC
GCAATAACGCiiiGCGTTATTGC
GCAATAAGGCiiiGCCTTATTGC
GCAATACAGCiiiGCTGTATTGC
GCAATAGAGCiiiGCTCTATTGC
GCAATATAGCiiiGCTATATTGC
GCAATCAAGCiiiGCTTGATTGC
GCAATTAAGCiiiGCTTAATTGC
GCAATTTAGCiiiGCTAAATTGC
GCACAACAGCiiiGCTGTTGTGC
GCACAAGAGCiiiGCTCTTGTGC
GCACAATAGCiiiGCTATTGTGC
GCACACAAGCiiiGCTTGTGTGC
GCACACACGCiiiGCGTGTGTGC
GCACACAGGCiiiGCCTGTGTGC
GCACACTAGCiiiGCTAGTGTGC
GCACAGAAGCiiiGCTTCTGTGC
GCACAGCAGCiiiGCTGCTGTGC
GCACATAAGCiiiGCTTATGTGC
GCACGCACGCiiiGCGTGCGTGC
GCACTAAAGCiiiGCTTTAGTGC
GCAGAAAGGCiiiGCCTTTCTGC
GCAGAACAGCiiiGCTGTTCTGC
GCAGAAGAGCiiiGCTCTTCTGC
GCAGAATAGCiiiGCTATTCTGC
GCAGACAAGCiiiGCTTGTCTGC
GCAGAGAAGCiiiGCTTCTCTGC
GCAGAGAGGCiiiGCCTCTCTGC
GCAGAGCAGCiiiGCTGCTCTGC
GCAGAGGAGCiiiGCTCCTCTGC
GCAGAGTAGCiiiGCTACTCTGC
GCAGATAAGCiiiGCTTATCTGC
GCAGATTAGCiiiGCTAATCTGC
GCAGCAAAGCiiiGCTTTGCTGC
GCAGCACAGCiiiGCTGTGCTGC
GCAGCAGAGCiiiGCTCTGCTGC
GCAGCATAGCiiiGCTATGCTGC
GCAGCCCAGCiiiGCTGGGCTGC
GCAGGAAAGCiiiGCTTTCCTGC
GCAGGAGAGCiiiGCTCTCCTGC
GCAGGAGGGCiiiGCCCTCCTGC
GCAGGCAGGCiiiGCCTGCCTGC
GCAGGGAAGCiiiGCTTCCCTGC
GCAGGGAGGCiiiGCCTCCCTGC
GCAGGGCAGCiiiGCTGCCCTGC
GCAGTAAAGCiiiGCTTTACTGC
GCAGTACAGCiiiGCTGTACTGC
GCAGTAGAGCiiiGCTCTACTGC
GCAGTATAGCiiiGCTATACTGC
GCAGTTTAGCiiiGCTAAACTGC
GCATAAACGCiiiGCGTTTATGC
GCATAAAGGCiiiGCCTTTATGC
GCATAACAGCiiiGCTGTTATGC
GCATAAGAGCiiiGCTCTTATGC
GCATAATAGCiiiGCTATTATGC
GCATACAAGCiiiGCTTGTATGC
GCATACACGCiiiGCGTGTATGC
GCATACTAGCiiiGCTAGTATGC
GCATAGAAGCiiiGCTTCTATGC
GCATAGCAGCiiiGCTGCTATGC
GCATAGTAGCiiiGCTACTATGC
GCATATAAGCiiiGCTTATATGC
GCATATACGCiiiGCGTATATGC
GCATATAGGCiiiGCCTATATGC
GCATATCAGCiiiGCTGATATGC
GCATATTAGCiiiGCTAATATGC
GCATCATAGCiiiGCTATGATGC
GCATCATCGCiiiGCGATGATGC
GCATTAAAGCiiiGCTTTAATGC
GCATTATAGCiiiGCTATAATGC
GCATTTAAGCiiiGCTTAAATGC
GCATTTCAGCiiiGCTGAAATGC
GCCAAATAGCiiiGCTATTTGGC
GCCAATAAGCiiiGCTTATTGGC
GCCACACAGCiiiGCTGTGTGGC
GCCAGAGAGCiiiGCTCTCTGGC
GCCAGCCAGCiiiGCTGGCTGGC
GCCATAAAGCiiiGCTTTATGGC
GCCATATAGCiiiGCTATATGGC
GCCCGCCCGCiiiGCGGGCGGGC
GCCCGCCGCCiiiGGCGGCGGGC
GCCCGCGCGCiiiGCGCGCGGGC
GCCCTAAAGCiiiGCTTTAGGGC
GCCCTATAGCiiiGCTATAGGGC
GCCCTTTAGCiiiGCTAAAGGGC
GCCGCCCGCCiiiGGCGGGCGGC
GCCGCGCGCCiiiGGCGCGCGGC
GCCTAATAGCiiiGCTATTAGGC
GCCTACTAGCiiiGCTAGTAGGC
GCCTATAAGCiiiGCTTATAGGC
GCCTTTAAGCiiiGCTTAAAGGC
GCGAAAGAGCiiiGCTCTTTCGC
GCGAAATAGCiiiGCTATTTCGC
GCGAAGAAGCiiiGCTTCTTCGC
GCGAATAAGCiiiGCTTATTCGC
GCGAGAAAGCiiiGCTTTCTCGC
GCGAGAGAGCiiiGCTCTCTCGC
GCGAGCGAGCiiiGCTCGCTCGC
GCGATAAAGCiiiGCTTTATCGC
GCGATATAGCiiiGCTATATCGC
GCGCCCGCCCiiiGGGCGGGCGC
GCGCGCGAGCiiiGCTCGCGCGC
GCGTAGTAGCiiiGCTACTACGC
GCGTATAAGCiiiGCTTATACGC
GCTAAATAGCiiiGCTATTTAGC
GCTAACTAGCiiiGCTAGTTAGC
GCTAAGTAGCiiiGCTACTTAGC
GCTAATTAGCiiiGCTAATTAGC
GCTAGATAGCiiiGCTATCTAGC
GCTAGCTAGCiiiGCTAGCTAGC
GCTATATAGCiiiGCTATATAGC
GCTGCCTGCCiiiGGCAGGCAGC
GCTTATAAGCiiiGCTTATAAGC
GCTTTAAAGCiiiGCTTTAAAGC
