# Supplementary material for: Dynalign II: common secondary structure prediction for RNA homologs with domain insertions
Source: Nucleic Acids Res. 2014 Nov 21;42(22):13939–48. doi: 10.1093/nar/gku1172 (PMC4267632; doi:10.1093/nar/gku1172)
Supplement: SUPPLEMENTARY DATA [file supp_gku1172_nar-02021-z-2014-File012.zip › data_tables/design.DNA.Loops.dat]

A
C
G
T
AA
AC
AG
AT
CA
CC
CG
CT
GA
GC
GG
GT
TA
TC
TG
TT
AAA
AAC
ACA
ACC
ACT
AGA
CAA
CAC
CAG
CCA
CCC
CCT
CTC
GAA
GAC
TCA
TCC
TCT
AAAC
AACA
AACC
AACT
ACAA
ACAC
ACCA
ACCC
ACCT
ACTC
CAAA
CAAC
CACA
CACC
CACT
CCAA
CCAC
CCCA
CCCT
CCTC
CTCA
CTCC
CTCT
GACA
GACC
TCAC
TCCA
TCCC
TCCT
TCTC
AACAA
AACAC
AACCA
AACCC
AACCT
AACTC
ACACA
ACACC
ACACT
ACCAA
ACCAC
ACCCA
ACCCT
ACCTC
ACCTT
ACTCA
ACTCC
ACTCT
CAACA
CAACC
CACAA
CACAC
CACCA
CACCC
CACCT
CACTC
CACTT
CCAAC
CCACA
CCACC
CCACT
CCCAA
CCCAC
CCCTC
CCCTT
CCTCA
CCTCC
CCTCT
CTCAA
CTCAC
CTCCA
CTCCC
CTCCT
CTCTC
TCACA
TCACC
TCACT
TCCAA
TCCAC
TCCCA
TCCCT
TCCTC
TCCTT
TCTCA
TCTCC
TCTCT
TTCAC
TTCCA
TTCCC
TTCCT
AACACA
AACACC
AACACT
AACCAC
AACCCA
AACCCT
AACCTC
ACACAC
ACACCA
ACACCC
ACACCT
ACACTC
ACACTT
ACCACA
ACCACC
ACCACT
ACCCAC
ACCCTC
ACCCTT
ACCTCA
ACCTCC
ACCTCT
ACTCAC
ACTCCA
ACTCCC
ACTCCT
ACTCTC
ACTCTT
CACACA
CACACC
CACACT
CACCAC
CACCCA
CACCCT
CACCTC
CACCTT
CACTCA
CACTCC
CACTCT
CCACAC
CCACCA
CCACCC
CCACCT
CCACTC
CCACTT
CCCACA
CCCACC
CCCACT
CCCTCA
CCCTCC
CCCTCT
CCTCAC
CCTCCA
CCTCCC
CCTCCT
CCTCTC
CCTCTT
CTCACA
CTCACC
CTCACT
CTCCAC
CTCCCA
CTCCCT
CTCCTC
CTCCTT
CTCTCA
CTCTCC
CTCTCT
TCACAC
TCACCA
TCACCC
TCACCT
TCACTC
TCACTT
TCCACA
TCCACC
TCCACT
TCCCAC
TCCCTC
TCCCTT
TCCTCA
TCCTCC
TCCTCT
TCTCAC
TCTCCA
TCTCCC
TCTCCT
TCTCTC
TCTCTT
TTCACA
TTCACC
TTCACT
TTCCAC
TTCCCA
TTCCCT
TTCCTC
TTCCTT
TTCTCA
TTCTCC
TTCTCT
ACACACA
ACACACC
ACACACT
ACACCAC
ACACCCA
ACACCCT
ACACCTC
ACACCTT
ACACTCA
ACACTCC
ACACTCT
ACCACAC
ACCACCA
ACCACCC
ACCACCT
ACCACTC
ACCACTT
ACCCACA
ACCCACC
ACCCACT
ACCCTCA
ACCCTCC
ACCCTCT
ACCTCAC
ACCTCCA
ACCTCCC
ACCTCCT
ACCTCTC
ACTCACA
ACTCACC
ACTCACT
ACTCCAC
ACTCCCA
ACTCCCT
ACTCCTC
ACTCCTT
ACTCTCA
ACTCTCC
ACTCTCT
CACACAC
CACACCA
CACACCC
CACACCT
CACACTC
CACACTT
CACCACA
CACCACC
CACCACT
CACCCAC
CACCCTC
CACCCTT
CACCTCA
CACCTCC
CACCTCT
CACTCAC
CACTCCA
CACTCCC
CACTCCT
CACTCTC
CCACACA
CCACACC
CCACACT
CCACCAC
CCACCCA
CCACCCT
CCACCTC
CCACCTT
CCACTCA
CCACTCC
CCACTCT
CCCACAC
CCCACCA
CCCACCC
CCCACCT
CCCACTC
CCCACTT
CCCTCAC
CCCTCCA
CCCTCCC
CCCTCCT
CCCTCTC
CCTCACA
CCTCACC
CCTCACT
CCTCCAC
CCTCCCA
CCTCCCT
CCTCCTC
CCTCCTT
CCTCTCA
CCTCTCC
CCTCTCT
CTCACAC
CTCACCA
CTCACCC
CTCACCT
CTCACTC
CTCCACA
CTCCACC
CTCCACT
CTCCCAC
CTCCCTC
CTCCCTT
CTCCTCA
CTCCTCC
CTCCTCT
CTCTCAC
CTCTCCA
CTCTCCC
CTCTCCT
CTCTCTC
TCACACA
TCACACC
TCACACT
TCACCAC
TCACCCA
TCACCCT
TCACCTC
TCACCTT
TCACTCA
TCACTCC
TCACTCT
TCCACAC
TCCACCA
TCCACCC
TCCACCT
TCCACTC
TCCACTT
TCCCACA
TCCCACC
TCCCACT
TCCCTCA
TCCCTCC
TCCCTCT
TCCTCAC
TCCTCCA
TCCTCCC
TCCTCCT
TCCTCTC
TCTCACA
TCTCACC
TCTCACT
TCTCCAC
TCTCCCA
TCTCCCT
TCTCCTC
TCTCCTT
TCTCTCA
TCTCTCC
TCTCTCT
ACACACAC
ACACACCA
ACACACCC
ACACACCT
ACACACTC
ACACCACA
ACACCACC
ACACCACT
ACACCCAC
ACACCCTC
ACACCTCA
ACACCTCC
ACACCTCT
ACACTCAC
ACACTCCA
ACACTCCC
ACACTCCT
ACACTCTC
ACCACACA
ACCACACC
ACCACACT
ACCACCAC
ACCACCCA
ACCACCCT
ACCACCTC
ACCACTCA
ACCACTCC
ACCACTCT
ACCCACAC
ACCCACCA
ACCCACCC
ACCCACCT
ACCCACTC
ACCCTCAC
ACCCTCCA
ACCCTCCC
ACCCTCCT
ACCCTCTC
ACCTCACA
ACCTCACC
ACCTCACT
ACCTCCAC
ACCTCCCA
ACCTCCCT
ACCTCCTC
ACCTCTCC
ACTCACAC
ACTCACCA
ACTCACCC
ACTCACCT
ACTCACTC
ACTCCACA
ACTCCACC
ACTCCACT
ACTCCCAC
ACTCCCTC
ACTCCTCA
ACTCCTCC
ACTCCTCT
ACTCTCCA
ACTCTCCC
ACTCTCCT
CACACACA
CACACACC
CACACACT
CACACCAC
CACACCCA
CACACCCT
CACACCTC
CACACTCA
CACACTCC
CACACTCT
CACCACAC
CACCACCA
CACCACCC
CACCACCT
CACCACTC
CACCCACA
CACCCACC
CACCCACT
CACCCTCA
CACCCTCC
CACCCTCT
CACCTCAC
CACCTCCA
CACCTCCC
CACCTCCT
CACCTCTC
CACTCACA
CACTCACC
CACTCACT
CACTCCAC
CACTCCCA
CACTCCCT
CACTCCTC
CACTCTCC
CCACACAC
CCACACCA
CCACACCC
CCACACCT
CCACACTC
CCACCACA
CCACCACC
CCACCACT
CCACCCAC
CCACCCTC
CCACCTCA
CCACCTCC
CCACCTCT
CCACTCAC
CCACTCCA
CCACTCCC
CCACTCCT
CCACTCTC
CCCACACA
CCCACACC
CCCACACT
CCCACCAC
CCCACCCA
CCCACCCT
CCCACCTC
CCCACTCA
CCCACTCC
CCCACTCT
CCCTCACA
CCCTCACC
CCCTCACT
CCCTCCAC
CCCTCCCA
CCCTCCCT
CCCTCCTC
CCCTCTCC
CCTCACAC
CCTCACCA
CCTCACCC
CCTCACCT
CCTCACTC
CCTCCACA
CCTCCACC
CCTCCACT
CCTCCCAC
CCTCCCTC
CCTCCTCA
CCTCCTCC
CCTCCTCT
CCTCTCCA
CCTCTCCC
CCTCTCCT
CTCACACA
CTCACACC
CTCACACT
CTCACCAC
CTCACCCA
CTCACCCT
CTCACCTC
CTCACTCA
CTCACTCC
CTCACTCT
CTCCACAC
CTCCACCA
CTCCACCC
CTCCACCT
CTCCACTC
CTCCCACA
CTCCCACC
CTCCCACT
CTCCCTCA
CTCCCTCC
CTCCCTCT
CTCCTCAC
CTCCTCCA
CTCCTCCC
CTCCTCCT
CTCCTCTC
CTCTCACT
CTCTCCAC
CTCTCCCA
CTCTCCCT
CTCTCCTC
TCACACAC
TCACACCA
TCACACCC
TCACACCT
TCACACTC
TCACCACA
TCACCACC
TCACCACT
TCACCCAC
TCACCCTC
TCACCTCA
TCACCTCC
TCACCTCT
TCACTCAC
TCACTCCA
TCACTCCC
TCACTCCT
TCACTCTC
TCCACACA
TCCACACC
TCCACACT
TCCACCAC
TCCACCCA
TCCACCCT
TCCACCTC
TCCACTCA
TCCACTCC
TCCACTCT
TCCCACAC
TCCCACCA
TCCCACCC
TCCCACCT
TCCCACTC
TCCCTCAC
TCCCTCCA
TCCCTCCC
TCCCTCCT
TCCCTCTC
TCCTCACA
TCCTCACC
TCCTCACT
TCCTCCAC
TCCTCCCA
TCCTCCCT
TCCTCCTC
TCCTCTCA
TCCTCTCC
TCTCACAC
TCTCACCA
TCTCACCC
TCTCACCT
TCTCACTC
TCTCCACA
TCTCCACC
TCTCCACT
TCTCCCAC
TCTCCCTC
TCTCCTCA
TCTCCTCC
TCTCCTCT
TCTCTCCT
ACACACACA
ACACACACC
ACACACACT
ACACACCAC
ACACACCCA
ACACACCCT
ACACACCTC
ACACACTCA
ACACACTCC
ACACACTCT
ACACCACAC
ACACCACCA
ACACCACCC
ACACCACCT
ACACCACTC
ACACCCACA
ACACCCACC
ACACCCACT
ACACCCTCA
ACACCCTCC
ACACCCTCT
ACACCTCAC
ACACCTCCA
ACACCTCCC
ACACCTCCT
ACACCTCTC
ACACTCACA
ACACTCACC
ACACTCACT
ACACTCCAC
ACACTCCCA
ACACTCCCT
ACACTCCTC
ACACTCTCC
ACCACACAC
ACCACACCA
ACCACACCC
ACCACACCT
ACCACACTC
ACCACCACA
ACCACCACC
ACCACCACT
ACCACCCAC
ACCACCCTC
ACCACCTCA
ACCACCTCC
ACCACCTCT
ACCACTCAC
ACCACTCCA
ACCACTCCC
ACCACTCCT
ACCACTCTC
ACCCACACA
ACCCACACC
ACCCACACT
ACCCACCAC
ACCCACCCA
ACCCACCCT
ACCCACCTC
ACCCACTCA
ACCCACTCC
ACCCACTCT
ACCCTCACA
ACCCTCACC
ACCCTCACT
ACCCTCCAC
ACCCTCCCA
ACCCTCCCT
ACCCTCCTC
ACCCTCTCC
ACCTCACAC
ACCTCACCA
ACCTCACCC
ACCTCACCT
ACCTCACTC
ACCTCCACA
ACCTCCACC
ACCTCCACT
ACCTCCCAC
ACCTCCCTC
ACCTCCTCA
ACCTCCTCC
ACCTCCTCT
ACCTCTCCA
ACCTCTCCC
ACCTCTCCT
ACTCACACA
ACTCACACC
ACTCACACT
ACTCACCAC
ACTCACCCA
ACTCACCCT
ACTCACCTC
ACTCACTCA
ACTCACTCC
ACTCACTCT
ACTCCACAC
ACTCCACCA
ACTCCACCC
ACTCCACCT
ACTCCACTC
ACTCCCACA
ACTCCCACC
ACTCCCACT
ACTCCCTCA
ACTCCCTCC
ACTCCCTCT
ACTCCTCAC
ACTCCTCCA
ACTCCTCCC
ACTCCTCCT
ACTCCTCTC
ACTCTCACT
ACTCTCCAC
ACTCTCCCA
ACTCTCCCT
ACTCTCCTC
CACACACAC
CACACACCA
CACACACCC
CACACACCT
CACACACTC
CACACCACA
CACACCACC
CACACCACT
CACACCCAC
CACACCCTC
CACACCTCA
CACACCTCC
CACACCTCT
CACACTCAC
CACACTCCA
CACACTCCC
CACACTCCT
CACACTCTC
CACCACACA
CACCACACC
CACCACACT
CACCACCAC
CACCACCCA
CACCACCCT
CACCACCTC
CACCACTCA
CACCACTCC
CACCACTCT
CACCCACAC
CACCCACCA
CACCCACCC
CACCCACCT
CACCCACTC
CACCCTCAC
CACCCTCCA
CACCCTCCC
CACCCTCCT
CACCCTCTC
CACCTCACA
CACCTCACC
CACCTCACT
CACCTCCAC
CACCTCCCA
CACCTCCCT
CACCTCCTC
CACCTCTCC
CACTCACAC
CACTCACCA
CACTCACCC
CACTCACCT
CACTCACTC
CACTCCACA
CACTCCACC
CACTCCACT
CACTCCCAC
CACTCCCTC
CACTCCTCA
CACTCCTCC
CACTCCTCT
CACTCTCCA
CACTCTCCC
CACTCTCCT
CCACACACA
CCACACACC
CCACACACT
CCACACCAC
CCACACCCA
CCACACCCT
CCACACCTC
CCACACTCA
CCACACTCC
CCACACTCT
CCACCACAC
CCACCACCA
CCACCACCC
CCACCACCT
CCACCACTC
CCACCCACA
CCACCCACC
CCACCCACT
CCACCCTCA
CCACCCTCC
CCACCCTCT
CCACCTCAC
CCACCTCCA
CCACCTCCC
CCACCTCCT
CCACCTCTC
CCACTCACA
CCACTCACC
CCACTCACT
CCACTCCAC
CCACTCCCA
CCACTCCCT
CCACTCCTC
CCACTCTCC
CCCACACAC
CCCACACCA
CCCACACCC
CCCACACCT
CCCACACTC
CCCACCACA
CCCACCACC
CCCACCACT
CCCACCCAC
CCCACCCTC
CCCACCTCA
CCCACCTCC
CCCACCTCT
CCCACTCAC
CCCACTCCA
CCCACTCCC
CCCACTCCT
CCCACTCTC
CCCTCACAC
CCCTCACCA
CCCTCACCC
CCCTCACCT
CCCTCACTC
CCCTCCACA
CCCTCCACC
CCCTCCACT
CCCTCCCAC
CCCTCCCTC
CCCTCCTCA
CCCTCCTCC
CCCTCCTCT
CCCTCTCCA
CCCTCTCCC
CCCTCTCCT
CCTCACACA
CCTCACACC
CCTCACACT
CCTCACCAC
CCTCACCCA
CCTCACCCT
CCTCACCTC
CCTCACTCA
CCTCACTCC
CCTCACTCT
CCTCCACAC
CCTCCACCA
CCTCCACCC
CCTCCACCT
CCTCCACTC
CCTCCCACA
CCTCCCACC
CCTCCCACT
CCTCCCTCA
CCTCCCTCC
CCTCCCTCT
CCTCCTCAC
CCTCCTCCA
CCTCCTCCC
CCTCCTCCT
CCTCCTCTC
CCTCTCACT
CCTCTCCAC
CCTCTCCCA
CCTCTCCCT
CCTCTCCTC
CTCACACAC
CTCACACCA
CTCACACCC
CTCACACCT
CTCACACTC
CTCACCACA
CTCACCACC
CTCACCACT
CTCACCCAC
CTCACCCTC
CTCACCTCA
CTCACCTCC
CTCACCTCT
CTCACTCAC
CTCACTCCA
CTCACTCCC
CTCACTCCT
CTCACTCTC
CTCCACACA
CTCCACACC
CTCCACACT
CTCCACCAC
CTCCACCCA
CTCCACCCT
CTCCACCTC
CTCCACTCA
CTCCACTCC
CTCCACTCT
CTCCCACAC
CTCCCACCA
CTCCCACCC
CTCCCACCT
CTCCCACTC
CTCCCTCAC
CTCCCTCCA
CTCCCTCCC
CTCCCTCCT
CTCCCTCTC
CTCCTCACA
CTCCTCACC
CTCCTCACT
CTCCTCCAC
CTCCTCCCA
CTCCTCCCT
CTCCTCCTC
CTCCTCTCA
CTCCTCTCC
CTCCTCTCT
CTCTCACTC
CTCTCCACA
CTCTCCACC
CTCTCCACT
CTCTCCCAC
CTCTCCCTC
CTCTCCTCA
CTCTCCTCC
CTCTCCTCT
TCACACACA
TCACACACC
TCACACACT
TCACACCAC
TCACACCCA
TCACACCCT
TCACACCTC
TCACACTCA
TCACACTCC
TCACACTCT
TCACCACAC
TCACCACCA
TCACCACCC
TCACCACCT
TCACCACTC
TCACCCACA
TCACCCACC
TCACCCACT
TCACCCTCA
TCACCCTCC
TCACCCTCT
TCACCTCAC
TCACCTCCA
TCACCTCCC
TCACCTCCT
TCACCTCTC
TCACTCACA
TCACTCACC
TCACTCACT
TCACTCCAC
TCACTCCCA
TCACTCCCT
TCACTCCTC
TCACTCTCA
TCACTCTCC
TCACTCTCT
TCCACACAC
TCCACACCA
TCCACACCC
TCCACACCT
TCCACACTC
TCCACCACA
TCCACCACC
TCCACCACT
TCCACCCAC
TCCACCCTC
TCCACCTCA
TCCACCTCC
TCCACCTCT
TCCACTCAC
TCCACTCCA
TCCACTCCC
TCCACTCCT
TCCACTCTC
TCCCACACA
TCCCACACC
TCCCACACT
TCCCACCAC
TCCCACCCA
TCCCACCCT
TCCCACCTC
TCCCACTCA
TCCCACTCC
TCCCACTCT
TCCCTCACA
TCCCTCACC
TCCCTCACT
TCCCTCCAC
TCCCTCCCA
TCCCTCCCT
TCCCTCCTC
TCCCTCTCA
TCCCTCTCC
TCCTCACAC
TCCTCACCA
TCCTCACCC
TCCTCACCT
TCCTCACTC
TCCTCCACA
TCCTCCACC
TCCTCCACT
TCCTCCCAC
TCCTCCCTC
TCCTCCTCA
TCCTCCTCC
TCCTCCTCT
TCCTCTCAC
TCCTCTCCA
TCCTCTCCC
TCCTCTCCT
TCCTCTCTC
TCTCACACA
TCTCACACC
TCTCACACT
TCTCACCAC
TCTCACCCA
TCTCACCCT
TCTCACCTC
TCTCACTCA
TCTCACTCC
TCTCACTCT
TCTCCACAC
TCTCCACCA
TCTCCACCC
TCTCCACCT
TCTCCACTC
TCTCCCACA
TCTCCCACC
TCTCCCACT
TCTCCCTCA
TCTCCCTCC
TCTCCCTCT
TCTCCTCAC
TCTCCTCCA
TCTCCTCCC
TCTCCTCCT
TCTCCTCTC
TCTCTCCCT
TCTCTCCTC
ACACACACAC
ACACACACAT
ACACACACCA
ACACACACCC
ACACACACCG
ACACACACCT
ACACACACTC
ACACACCACA
ACACACCACC
ACACACCACT
ACACACCCAC
ACACACCCAT
ACACACCCTC
ACACACCTCA
ACACACCTCC
ACACACCTCT
ACACACTCAC
ACACACTCCA
ACACACTCCC
ACACACTCCT
ACACACTCTC
ACACCACACA
ACACCACACC
ACACCACACT
ACACCACCAC
ACACCACCAT
ACACCACCCA
ACACCACCCG
ACACCACCCT
ACACCACCTC
ACACCACTCA
ACACCACTCC
ACACCACTCT
ACACCCACAC
ACACCCACAT
ACACCCACCA
ACACCCACCC
ACACCCACCG
ACACCCACCT
ACACCCACTC
ACACCCTCAC
ACACCCTCCA
ACACCCTCCC
ACACCCTCCT
ACACCCTCTC
ACACCTCACA
ACACCTCACC
ACACCTCACT
ACACCTCCAC
ACACCTCCCA
ACACCTCCCT
ACACCTCCTC
ACACCTCTCC
ACACTCACAC
ACACTCACCA
ACACTCACCC
ACACTCACCT
ACACTCACTC
ACACTCCACA
ACACTCCACC
ACACTCCACT
ACACTCCCAC
ACACTCCCTC
ACACTCCTCA
ACACTCCTCC
ACACTCCTCT
ACACTCTCCA
ACACTCTCCC
ACACTCTCCT
ACCACACACA
ACCACACACC
ACCACACACT
ACCACACCAC
ACCACACCAT
ACCACACCCA
ACCACACCCG
ACCACACCCT
ACCACACCTC
ACCACACTCA
ACCACACTCC
ACCACACTCT
ACCACCACAC
ACCACCACAT
ACCACCACCA
ACCACCACCC
ACCACCACCG
ACCACCACCT
ACCACCACTC
ACCACCCACA
ACCACCCACC
ACCACCCACT
ACCACCCTCA
ACCACCCTCC
ACCACCCTCT
ACCACCTCAC
ACCACCTCCA
ACCACCTCCC
ACCACCTCCT
ACCACCTCTC
ACCACTCACA
ACCACTCACC
ACCACTCACT
ACCACTCCAC
ACCACTCCCA
ACCACTCCCT
ACCACTCCTC
ACCACTCTCC
ACCCACACAC
ACCCACACAT
ACCCACACCA
ACCCACACCC
ACCCACACCG
ACCCACACCT
ACCCACACTC
ACCCACCACA
ACCCACCACC
ACCCACCACT
ACCCACCCAC
ACCCACCCAT
ACCCACCCTC
ACCCACCTCA
ACCCACCTCC
ACCCACCTCT
ACCCACTCAC
ACCCACTCCA
ACCCACTCCC
ACCCACTCCT
ACCCACTCTC
ACCCTCACAC
ACCCTCACCA
ACCCTCACCC
ACCCTCACCT
ACCCTCACTC
ACCCTCCACA
ACCCTCCACC
ACCCTCCACT
ACCCTCCCAC
ACCCTCCCTC
ACCCTCCTCA
ACCCTCCTCC
ACCCTCCTCT
ACCCTCTCCA
ACCCTCTCCC
ACCCTCTCCT
ACCTCACACA
ACCTCACACC
ACCTCACACT
ACCTCACCAC
ACCTCACCCA
ACCTCACCCT
ACCTCACCTC
ACCTCACTCA
ACCTCACTCC
ACCTCACTCT
ACCTCCACAC
ACCTCCACCA
ACCTCCACCC
ACCTCCACCT
ACCTCCACTC
ACCTCCCACA
ACCTCCCACC
ACCTCCCACT
ACCTCCCTCA
ACCTCCCTCC
ACCTCCCTCT
ACCTCCTCAC
ACCTCCTCCA
ACCTCCTCCC
ACCTCCTCCT
ACCTCCTCTC
ACCTCTCACT
ACCTCTCCAC
ACCTCTCCCA
ACCTCTCCCT
ACCTCTCCTC
ACTCACACAC
ACTCACACCA
ACTCACACCC
ACTCACACCT
ACTCACACTC
ACTCACCACA
ACTCACCACC
ACTCACCACT
ACTCACCCAC
ACTCACCCTC
ACTCACCTCA
ACTCACCTCC
ACTCACCTCT
ACTCACTCAC
ACTCACTCCA
ACTCACTCCC
ACTCACTCCT
ACTCACTCTC
ACTCCACACA
ACTCCACACC
ACTCCACACT
ACTCCACCAC
ACTCCACCCA
ACTCCACCCT
ACTCCACCTC
ACTCCACTCA
ACTCCACTCC
ACTCCACTCT
ACTCCCACAC
ACTCCCACCA
ACTCCCACCC
ACTCCCACCT
ACTCCCACTC
ACTCCCTCAC
ACTCCCTCCA
ACTCCCTCCC
ACTCCCTCCT
ACTCCCTCTC
ACTCCTCACA
ACTCCTCACC
ACTCCTCACT
ACTCCTCCAC
ACTCCTCCCA
ACTCCTCCCT
ACTCCTCCTC
ACTCCTCTCA
ACTCCTCTCC
ACTCCTCTCT
ACTCTCACTC
ACTCTCCACA
ACTCTCCACC
ACTCTCCACT
ACTCTCCCAC
ACTCTCCCTC
ACTCTCCTCA
ACTCTCCTCC
ACTCTCCTCT
CACACACACA
CACACACACC
CACACACACT
CACACACCAC
CACACACCAT
CACACACCCA
CACACACCCG
CACACACCCT
CACACACCTC
CACACACTCA
CACACACTCC
CACACACTCT
CACACCACAC
CACACCACAT
CACACCACCA
CACACCACCC
CACACCACCG
CACACCACCT
CACACCACTC
CACACCCACA
CACACCCACC
CACACCCACT
CACACCCTCA
CACACCCTCC
CACACCCTCT
CACACCTCAC
CACACCTCCA
CACACCTCCC
CACACCTCCT
CACACCTCTC
CACACTCACA
CACACTCACC
CACACTCACT
CACACTCCAC
CACACTCCCA
CACACTCCCT
CACACTCCTC
CACACTCTCC
CACCACACAC
CACCACACAT
CACCACACCA
CACCACACCC
CACCACACCG
CACCACACCT
CACCACACTC
CACCACCACA
CACCACCACC
CACCACCACG
CACCACCACT
CACCACCCAC
CACCACCCAT
CACCACCCTC
CACCACCTCA
CACCACCTCC
CACCACCTCT
CACCACTCAC
CACCACTCCA
CACCACTCCC
CACCACTCCT
CACCACTCTC
CACCCACACA
CACCCACACC
CACCCACACT
CACCCACCAC
CACCCACCAT
CACCCACCCA
CACCCACCCG
CACCCACCCT
CACCCACCTC
CACCCACTCA
CACCCACTCC
CACCCACTCT
CACCCTCACA
CACCCTCACC
CACCCTCACT
CACCCTCCAC
CACCCTCCCA
CACCCTCCCT
CACCCTCCTC
CACCCTCTCC
CACCTCACAC
CACCTCACCA
CACCTCACCC
CACCTCACCT
CACCTCACTC
CACCTCCACA
CACCTCCACC
CACCTCCACT
CACCTCCCAC
CACCTCCCTC
CACCTCCTCA
CACCTCCTCC
CACCTCCTCT
CACCTCTCCA
CACCTCTCCC
CACCTCTCCT
CACTCACACA
CACTCACACC
CACTCACACT
CACTCACCAC
CACTCACCCA
CACTCACCCT
CACTCACCTC
CACTCACTCA
CACTCACTCC
CACTCACTCT
CACTCCACAC
CACTCCACCA
CACTCCACCC
CACTCCACCT
CACTCCACTC
CACTCCCACA
CACTCCCACC
CACTCCCACT
CACTCCCTCA
CACTCCCTCC
CACTCCCTCT
CACTCCTCAC
CACTCCTCCA
CACTCCTCCC
CACTCCTCCT
CACTCCTCTC
CACTCTCACT
CACTCTCCAC
CACTCTCCCA
CACTCTCCCT
CACTCTCCTC
CCACACACAC
CCACACACAT
CCACACACCA
CCACACACCC
CCACACACCG
CCACACACCT
CCACACACTC
CCACACCACA
CCACACCACC
CCACACCACG
CCACACCACT
CCACACCCAC
CCACACCCAT
CCACACCCTC
CCACACCTCA
CCACACCTCC
CCACACCTCT
CCACACTCAC
CCACACTCCA
CCACACTCCC
CCACACTCCT
CCACACTCTC
CCACCACACA
CCACCACACC
CCACCACACT
CCACCACCAC
CCACCACCAT
CCACCACCCA
CCACCACCCG
CCACCACCCT
CCACCACCTC
CCACCACTCA
CCACCACTCC
CCACCACTCT
CCACCCACAC
CCACCCACAT
CCACCCACCA
CCACCCACCC
CCACCCACCG
CCACCCACCT
CCACCCACTC
CCACCCTCAC
CCACCCTCCA
CCACCCTCCC
CCACCCTCCT
CCACCCTCTC
CCACCTCACA
CCACCTCACC
CCACCTCACT
CCACCTCCAC
CCACCTCCCA
CCACCTCCCT
CCACCTCCTC
CCACCTCTCC
CCACTCACAC
CCACTCACCA
CCACTCACCC
CCACTCACCT
CCACTCACTC
CCACTCCACA
CCACTCCACC
CCACTCCACT
CCACTCCCAC
CCACTCCCTC
CCACTCCTCA
CCACTCCTCC
CCACTCCTCT
CCACTCTCCA
CCACTCTCCC
CCACTCTCCT
CCCACACACA
CCCACACACC
CCCACACACT
CCCACACCAC
CCCACACCAT
CCCACACCCA
CCCACACCCG
CCCACACCCT
CCCACACCTC
CCCACACTCA
CCCACACTCC
CCCACACTCT
CCCACCACAC
CCCACCACAT
CCCACCACCA
CCCACCACCC
CCCACCACCG
CCCACCACCT
CCCACCACTC
CCCACCCACA
CCCACCCACC
CCCACCCACG
CCCACCCACT
CCCACCCTCA
CCCACCCTCC
CCCACCCTCT
CCCACCTCAC
CCCACCTCCA
CCCACCTCCC
CCCACCTCCT
CCCACCTCTC
CCCACTCACA
CCCACTCACC
CCCACTCACT
CCCACTCCAC
CCCACTCCCA
CCCACTCCCT
CCCACTCCTC
CCCACTCTCC
CCCTCACACA
CCCTCACACC
CCCTCACACT
CCCTCACCAC
CCCTCACCCA
CCCTCACCCT
CCCTCACCTC
CCCTCACTCA
CCCTCACTCC
CCCTCACTCT
CCCTCCACAC
CCCTCCACCA
CCCTCCACCC
CCCTCCACCT
CCCTCCACTC
CCCTCCCACA
CCCTCCCACC
CCCTCCCACT
CCCTCCCTCA
CCCTCCCTCC
CCCTCCCTCT
CCCTCCTCAC
CCCTCCTCCA
CCCTCCTCCC
CCCTCCTCCT
CCCTCCTCTC
CCCTCTCACT
CCCTCTCCAC
CCCTCTCCCA
CCCTCTCCCT
CCCTCTCCTC
CCTCACACAC
CCTCACACCA
CCTCACACCC
CCTCACACCT
CCTCACACTC
CCTCACCACA
CCTCACCACC
CCTCACCACT
CCTCACCCAC
CCTCACCCTC
CCTCACCTCA
CCTCACCTCC
CCTCACCTCT
CCTCACTCAC
CCTCACTCCA
CCTCACTCCC
CCTCACTCCT
CCTCACTCTC
CCTCCACACA
CCTCCACACC
CCTCCACACT
CCTCCACCAC
CCTCCACCCA
CCTCCACCCT
CCTCCACCTC
CCTCCACTCA
CCTCCACTCC
CCTCCACTCT
CCTCCCACAC
CCTCCCACCA
CCTCCCACCC
CCTCCCACCT
CCTCCCACTC
CCTCCCTCAC
CCTCCCTCCA
CCTCCCTCCC
CCTCCCTCCT
CCTCCCTCTC
CCTCCTCACA
CCTCCTCACC
CCTCCTCACT
CCTCCTCCAC
CCTCCTCCCA
CCTCCTCCCT
CCTCCTCCTC
CCTCCTCTCA
CCTCCTCTCC
CCTCCTCTCT
CCTCTCACTC
CCTCTCCACA
CCTCTCCACC
CCTCTCCACT
CCTCTCCCAC
CCTCTCCCTC
CCTCTCCTCA
CCTCTCCTCC
CCTCTCCTCT
CTCACACACA
CTCACACACC
CTCACACACT
CTCACACCAC
CTCACACCCA
CTCACACCCT
CTCACACCTC
CTCACACTCA
CTCACACTCC
CTCACACTCT
CTCACCACAC
CTCACCACCA
CTCACCACCC
CTCACCACCT
CTCACCACTC
CTCACCCACA
CTCACCCACC
CTCACCCACT
CTCACCCTCA
CTCACCCTCC
CTCACCCTCT
CTCACCTCAC
CTCACCTCCA
CTCACCTCCC
CTCACCTCCT
CTCACCTCTC
CTCACTCACA
CTCACTCACC
CTCACTCACT
CTCACTCCAC
CTCACTCCCA
CTCACTCCCT
CTCACTCCTC
CTCACTCTCC
CTCCACACAC
CTCCACACCA
CTCCACACCC
CTCCACACCT
CTCCACACTC
CTCCACCACA
CTCCACCACC
CTCCACCACT
CTCCACCCAC
CTCCACCCTC
CTCCACCTCA
CTCCACCTCC
CTCCACCTCT
CTCCACTCAC
CTCCACTCCA
CTCCACTCCC
CTCCACTCCT
CTCCACTCTC
CTCCCACACA
CTCCCACACC
CTCCCACACT
CTCCCACCAC
CTCCCACCCA
CTCCCACCCT
CTCCCACCTC
CTCCCACTCA
CTCCCACTCC
CTCCCACTCT
CTCCCTCACA
CTCCCTCACC
CTCCCTCACT
CTCCCTCCAC
CTCCCTCCCA
CTCCCTCCCT
CTCCCTCCTC
CTCCCTCTCA
CTCCCTCTCC
CTCCCTCTCT
CTCCTCACAC
CTCCTCACCA
CTCCTCACCC
CTCCTCACCT
CTCCTCACTC
CTCCTCCACA
CTCCTCCACC
CTCCTCCACT
CTCCTCCCAC
CTCCTCCCTC
CTCCTCCTCA
CTCCTCCTCC
CTCCTCCTCT
CTCCTCTCAC
CTCCTCTCCA
CTCCTCTCCC
CTCCTCTCCT
CTCCTCTCTC
CTCTCACACT
CTCTCACCTC
CTCTCACTCC
CTCTCCACAC
CTCTCCACCA
CTCTCCACCC
CTCTCCACCT
CTCTCCACTC
CTCTCCCACA
CTCTCCCACC
CTCTCCCACT
CTCTCCCTCA
CTCTCCCTCC
CTCTCCCTCT
CTCTCCTCAC
CTCTCCTCCA
CTCTCCTCCC
CTCTCCTCCT
CTCTCCTCTC
CTCTCTCCTC
GCACCCACAC
GCACCCACCA
GCACCCACCC
GCCACACACA
GCCACACACC
GCCACACCAC
GCCACACCCA
GCCACCACAC
GCCACCACCA
GCCACCACCC
GCCACCCACA
GCCACCCACC
GCCCACACAC
GCCCACACCA
GCCCACACCC
GCCCACCACA
GCCCACCACC
GCCCACCCAC
TACACACACA
TACACACACC
TACACACCAC
TACACACCCA
TACACCACAC
TACACCACCA
TACACCACCC
TACACCCACA
TACACCCACC
TACCACACAC
TACCACACCA
TACCACACCC
TACCACCACA
TACCACCACC
TACCACCCAC
TACCCACACA
TACCCACACC
TACCCACCAC
TACCCACCCA
TCACACACAC
TCACACACCA
TCACACACCC
TCACACACCT
TCACACACTC
TCACACCACA
TCACACCACC
TCACACCACT
TCACACCCAC
TCACACCCTC
TCACACCTCA
TCACACCTCC
TCACACCTCT
TCACACTCAC
TCACACTCCA
TCACACTCCC
TCACACTCCT
TCACACTCTC
TCACCACACA
TCACCACACC
TCACCACACT
TCACCACCAC
TCACCACCCA
TCACCACCCT
TCACCACCTC
TCACCACTCA
TCACCACTCC
TCACCACTCT
TCACCCACAC
TCACCCACCA
TCACCCACCC
TCACCCACCT
TCACCCACTC
TCACCCTCAC
TCACCCTCCA
TCACCCTCCC
TCACCCTCCT
TCACCCTCTC
TCACCTCACA
TCACCTCACC
TCACCTCACT
TCACCTCCAC
TCACCTCCCA
TCACCTCCCT
TCACCTCCTC
TCACCTCTCA
TCACCTCTCC
TCACCTCTCT
TCACTCACAC
TCACTCACCA
TCACTCACCC
TCACTCACCT
TCACTCACTC
TCACTCCACA
TCACTCCACC
TCACTCCACT
TCACTCCCAC
TCACTCCCTC
TCACTCCTCA
TCACTCCTCC
TCACTCCTCT
TCACTCTCAC
TCACTCTCCA
TCACTCTCCC
TCACTCTCCT
TCACTCTCTC
TCCACACACA
TCCACACACC
TCCACACACT
TCCACACCAC
TCCACACCCA
TCCACACCCT
TCCACACCTC
TCCACACTCA
TCCACACTCC
TCCACACTCT
TCCACCACAC
TCCACCACCA
TCCACCACCC
TCCACCACCT
TCCACCACTC
TCCACCCACA
TCCACCCACC
TCCACCCACT
TCCACCCTCA
TCCACCCTCC
TCCACCCTCT
TCCACCTCAC
TCCACCTCCA
TCCACCTCCC
TCCACCTCCT
TCCACCTCTC
TCCACTCACA
TCCACTCACC
TCCACTCACT
TCCACTCCAC
TCCACTCCCA
TCCACTCCCT
TCCACTCCTC
TCCACTCTCA
TCCACTCTCC
TCCACTCTCT
TCCCACACAC
TCCCACACCA
TCCCACACCC
TCCCACACCT
TCCCACACTC
TCCCACCACA
TCCCACCACC
TCCCACCACT
TCCCACCCAC
TCCCACCCTC
TCCCACCTCA
TCCCACCTCC
TCCCACCTCT
TCCCACTCAC
TCCCACTCCA
TCCCACTCCC
TCCCACTCCT
TCCCACTCTC
TCCCTCACAC
TCCCTCACCA
TCCCTCACCC
TCCCTCACCT
TCCCTCACTC
TCCCTCCACA
TCCCTCCACC
TCCCTCCACT
TCCCTCCCAC
TCCCTCCCTC
TCCCTCCTCA
TCCCTCCTCC
TCCCTCCTCT
TCCCTCTCAC
TCCCTCTCCA
TCCCTCTCCC
TCCCTCTCCT
TCCCTCTCTC
TCCTCACACA
TCCTCACACC
TCCTCACACT
TCCTCACCAC
TCCTCACCCA
TCCTCACCCT
TCCTCACCTC
TCCTCACTCA
TCCTCACTCC
TCCTCACTCT
TCCTCCACAC
TCCTCCACCA
TCCTCCACCC
TCCTCCACCT
TCCTCCACTC
TCCTCCCACA
TCCTCCCACC
TCCTCCCACT
TCCTCCCTCA
TCCTCCCTCC
TCCTCCCTCT
TCCTCCTCAC
TCCTCCTCCA
TCCTCCTCCC
TCCTCCTCCT
TCCTCCTCTC
TCCTCTCACA
TCCTCTCACC
TCCTCTCACT
TCCTCTCCAC
TCCTCTCCCA
TCCTCTCCCT
TCCTCTCCTC
TCTCACACAC
TCTCACACCA
TCTCACACCC
TCTCACACCT
TCTCACACTC
TCTCACCACA
TCTCACCACC
TCTCACCACT
TCTCACCCAC
TCTCACCCTC
TCTCACCTCA
TCTCACCTCC
TCTCACCTCT
TCTCACTCAC
TCTCACTCCA
TCTCACTCCC
TCTCACTCCT
TCTCACTCTC
TCTCCACACA
TCTCCACACC
TCTCCACACT
TCTCCACCAC
TCTCCACCCA
TCTCCACCCT
TCTCCACCTC
TCTCCACTCA
TCTCCACTCC
TCTCCACTCT
TCTCCCACAC
TCTCCCACCA
TCTCCCACCC
TCTCCCACCT
TCTCCCACTC
TCTCCCTCAC
TCTCCCTCCA
TCTCCCTCCC
TCTCCCTCCT
TCTCCCTCTC
TCTCCTCACA
TCTCCTCACC
TCTCCTCACT
TCTCCTCCAC
TCTCCTCCCA
TCTCCTCCCT
TCTCCTCCTC
TCTCCTCTCA
TCTCCTCTCC
TCTCCTCTCT
TCTCTCACTC
TCTCTCCACT
TCTCTCCCTC
TCTCTCCTCA
TCTCTCCTCC
TCTCTCCTCT
