# Supplementary material for: Dynalign II: common secondary structure prediction for RNA homologs with domain insertions
Source: Nucleic Acids Res. 2014 Nov 21;42(22):13939–48. doi: 10.1093/nar/gku1172 (PMC4267632; doi:10.1093/nar/gku1172)
Supplement: SUPPLEMENTARY DATA [file supp_gku1172_nar-02021-z-2014-File012.zip › data_tables/design.RNA.Helices.dat]

AiiiU
GiiiC
AAiiiUU
ACiiiGU
AGiiiCU
AUiiiAU
CAiiiUG
CCiiiGG
CGiiiCG
GAiiiUC
GCiiiGC
UAiiiUA
ACAiiiUGU
ACCiiiGGU
ACGiiiCGU
ACUiiiAGU
AGAiiiUCU
AGGiiiCCU
CACiiiGUG
CAGiiiCUG
CCAiiiUGG
CCCiiiGGG
CCGiiiCGG
CGAiiiUCG
CGCiiiGCG
CUCiiiGAG
GACiiiGUC
GCAiiiUGC
GGAiiiUCC
UCAiiiUGA
AAGGiiiCCUU
ACACiiiGUGU
ACUAiiiUAGU
AGAGiiiCUCU
AGGAiiiUCCU
AGGGiiiCCCU
AUCCiiiGGAU
AUGGiiiCCAU
CAACiiiGUUG
CAAGiiiCUUG
CACAiiiUGUG
CAGAiiiUCUG
CAUCiiiGAUG
CAUGiiiCAUG
CCAAiiiUUGG
CCCAiiiUGGG
CCUAiiiUAGG
CCUCiiiGAGG
CUACiiiGUAG
CUAGiiiCUAG
CUCAiiiUGAG
CUCCiiiGGAG
CUUCiiiGAAG
GAACiiiGUUC
GAGAiiiUCUC
GAUAiiiUAUC
GGAAiiiUUCC
GGGAiiiUCCC
UAGAiiiUCUA
UCCAiiiUGGA
ACAACiiiGUUGU
ACAAGiiiCUUGU
ACAUGiiiCAUGU
ACUACiiiGUAGU
ACUUCiiiGAAGU
ACUUGiiiCAAGU
AGAACiiiGUUCU
AGAAGiiiCUUCU
AGAGGiiiCCUCU
AGAUGiiiCAUCU
AGGAGiiiCUCCU
AGUAGiiiCUACU
AGUUGiiiCAACU
AUCCCiiiGGGAU
AUCUCiiiGAGAU
CAAACiiiGUUUG
CAAAGiiiCUUUG
CAACGiiiCGUUG
CAAGAiiiUCUUG
CAAGGiiiCCUUG
CAAUCiiiGAUUG
CAAUGiiiCAUUG
CACACiiiGUGUG
CACAGiiiCUGUG
CACUAiiiUAGUG
CAGAGiiiCUCUG
CAGGAiiiUCCUG
CAGGGiiiCCCUG
CAUACiiiGUAUG
CAUAGiiiCUAUG
CAUGAiiiUCAUG
CAUUCiiiGAAUG
CCAUAiiiUAUGG
CCCUAiiiUAGGG
CCCUCiiiGAGGG
CCUCAiiiUGAGG
CCUCCiiiGGAGG
CCUUCiiiGAAGG
CGAAGiiiCUUCG
CUAACiiiGUUAG
CUAAGiiiCUUAG
CUAGAiiiUCUAG
CUAUCiiiGAUAG
CUCCCiiiGGGAG
CUCUAiiiUAGAG
CUCUCiiiGAGAG
CUGUAiiiUACAG
CUUACiiiGUAAG
CUUCCiiiGGAAG
CUUGAiiiUCAAG
CUUUCiiiGAAAG
GAAACiiiGUUUC
GAACAiiiUGUUC
GAAGAiiiUCUUC
GAAUCiiiGAUUC
GAGGAiiiUCCUC
GAUGAiiiUCAUC
GGAGAiiiUCUCC
GGAUAiiiUAUCC
GUUGAiiiUCAAC
ACACCCiiiGGGUGU
ACCACCiiiGGUGGU
ACCCUCiiiGAGGGU
ACCUCCiiiGGAGGU
ACGCGCiiiGCGCGU
ACUCCCiiiGGGAGU
ACUUCCiiiGGAAGU
CAAACCiiiGGUUUG
CAAAGGiiiCCUUUG
CAAAUCiiiGAUUUG
CAAAUGiiiCAUUUG
CAACACiiiGUGUUG
CAACAGiiiCUGUUG
CAAGACiiiGUCUUG
CAAGAGiiiCUCUUG
CAAGGGiiiCCCUUG
CAAUACiiiGUAUUG
CAAUAGiiiCUAUUG
CAAUUCiiiGAAUUG
CAAUUGiiiCAAUUG
CACAACiiiGUUGUG
CACAAGiiiCUUGUG
CACACCiiiGGUGUG
CACAUGiiiCAUGUG
CACCACiiiGUGGUG
CACCCGiiiCGGGUG
CACUACiiiGUAGUG
CAGAACiiiGUUCUG
CAGAAGiiiCUUCUG
CAGAGGiiiCCUCUG
CAGGACiiiGUCCUG
CAGGAGiiiCUCCUG
CAGUAGiiiCUACUG
CAUAACiiiGUUAUG
CAUAAGiiiCUUAUG
CAUAGGiiiCCUAUG
CAUAUCiiiGAUAUG
CAUAUGiiiCAUAUG
CAUCACiiiGUGAUG
CAUCCCiiiGGGAUG
CAUCUCiiiGAGAUG
CAUUACiiiGUAAUG
CAUUAGiiiCUAAUG
CAUUCCiiiGGAAUG
CAUUUCiiiGAAAUG
CCAAACiiiGUUUGG
CCAAAGiiiCUUUGG
CCACACiiiGUGUGG
CCAUUCiiiGAAUGG
CCCAACiiiGUUGGG
CCCUACiiiGUAGGG
CCCUCCiiiGGAGGG
CCCUCGiiiCGAGGG
CCCUUCiiiGAAGGG
CCUAUCiiiGAUAGG
CCUCCCiiiGGGAGG
CCUCCGiiiCGGAGG
CCUCUCiiiGAGAGG
CCUUACiiiGUAAGG
CCUUCCiiiGGAAGG
CCUUCGiiiCGAAGG
CCUUUCiiiGAAAGG
CGUUUCiiiGAAACG
CUAAACiiiGUUUAG
CUAAAGiiiCUUUAG
CUAAUCiiiGAUUAG
CUACACiiiGUGUAG
CUAUACiiiGUAUAG
CUAUAGiiiCUAUAG
CUAUCCiiiGGAUAG
CUAUUCiiiGAAUAG
CUCAUCiiiGAUGAG
CUCCUCiiiGAGGAG
CUCUACiiiGUAGAG
CUCUCCiiiGGAGAG
CUCUUCiiiGAAGAG
CUGUUCiiiGAACAG
CUUAACiiiGUUAAG
CUUAAGiiiCUUAAG
CUUAUCiiiGAUAAG
CUUCACiiiGUGAAG
CUUCCCiiiGGGAAG
CUUCUCiiiGAGAAG
CUUGUCiiiGACAAG
CUUUACiiiGUAAAG
CUUUCCiiiGGAAAG
GAAAUCiiiGAUUUC
GAAGACiiiGUCUUC
GAAUACiiiGUAUUC
GACAACiiiGUUGUC
GACGACiiiGUCGUC
GAGAACiiiGUUCUC
GAGGACiiiGUCCUC
GAUAACiiiGUUAUC
GCGCGCiiiGCGCGC
GGAAACiiiGUUUCC
GGAGACiiiGUCUCC
GGGAACiiiGUUCCC
GUAAACiiiGUUUAC
GUAUACiiiGUAUAC
CAAACACiiiGUGUUUG
CAAACAGiiiCUGUUUG
CAAACCCiiiGGGUUUG
CAAACGCiiiGCGUUUG
CAAACGGiiiCCGUUUG
CAAAGACiiiGUCUUUG
CAAAGAGiiiCUCUUUG
CAAAGGGiiiCCCUUUG
CAAAGUGiiiCACUUUG
CAAAUACiiiGUAUUUG
CAAAUAGiiiCUAUUUG
CAAAUGGiiiCCAUUUG
CAAAUUCiiiGAAUUUG
CAAAUUGiiiCAAUUUG
CAACAAGiiiCUUGUUG
CAACACCiiiGGUGUUG
CAACAGGiiiCCUGUUG
CAACAUCiiiGAUGUUG
CAACAUGiiiCAUGUUG
CAACCACiiiGUGGUUG
CAACCAGiiiCUGGUUG
CAACGACiiiGUCGUUG
CAACGAGiiiCUCGUUG
CAACGGGiiiCCCGUUG
CAACUACiiiGUAGUUG
CAAGAACiiiGUUCUUG
CAAGAAGiiiCUUCUUG
CAAGAGGiiiCCUCUUG
CAAGAUGiiiCAUCUUG
CAAGGACiiiGUCCUUG
CAAGGAGiiiCUCCUUG
CAAGUAGiiiCUACUUG
CAAUAACiiiGUUAUUG
CAAUAAGiiiCUUAUUG
CAAUAGGiiiCCUAUUG
CAAUAUCiiiGAUAUUG
CAAUAUGiiiCAUAUUG
CAAUCACiiiGUGAUUG
CAAUCAGiiiCUGAUUG
CAAUGACiiiGUCAUUG
CAAUGAGiiiCUCAUUG
CAAUGGGiiiCCCAUUG
CAAUGUGiiiCACAUUG
CAAUUACiiiGUAAUUG
CAAUUAGiiiCUAAUUG
CAAUUCCiiiGGAAUUG
CAAUUGGiiiCCAAUUG
CAAUUUCiiiGAAAUUG
CACAAACiiiGUUUGUG
CACAAAGiiiCUUUGUG
CACAACCiiiGGUUGUG
CACAAUCiiiGAUUGUG
CACAAUGiiiCAUUGUG
CACACAGiiiCUGUGUG
CACACCCiiiGGGUGUG
CACACGCiiiGCGUGUG
CACACGGiiiCCGUGUG
CACACUGiiiCAGUGUG
CACAGACiiiGUCUGUG
CACAUACiiiGUAUGUG
CACAUAGiiiCUAUGUG
CACAUUCiiiGAAUGUG
CACCAACiiiGUUGGUG
CACCACCiiiGGUGGUG
CACCAUCiiiGAUGGUG
CACCCACiiiGUGGGUG
CACCCUCiiiGAGGGUG
CACCUACiiiGUAGGUG
CACCUUCiiiGAAGGUG
CACGAACiiiGUUCGUG
CACGCACiiiGUGCGUG
CACGCGCiiiGCGCGUG
CACUAACiiiGUUAGUG
CACUCACiiiGUGAGUG
CACUCUCiiiGAGAGUG
CACUUACiiiGUAAGUG
CACUUUCiiiGAAAGUG
CAGAAACiiiGUUUCUG
CAGAAAGiiiCUUUCUG
CAGAAGGiiiCCUUCUG
CAGAAUGiiiCAUUCUG
CAGACACiiiGUGUCUG
CAGACAGiiiCUGUCUG
CAGAGACiiiGUCUCUG
CAGAGAGiiiCUCUCUG
CAGAGGGiiiCCCUCUG
CAGAUAGiiiCUAUCUG
CAGCAGCiiiGCUGCUG
CAGGAACiiiGUUCCUG
CAGGAAGiiiCUUCCUG
CAGGAGGiiiCCUCCUG
CAGGAUGiiiCAUCCUG
CAGGGACiiiGUCCCUG
CAGGGAGiiiCUCCCUG
CAGUAAGiiiCUUACUG
CAGUUAGiiiCUAACUG
CAUAAACiiiGUUUAUG
CAUAAAGiiiCUUUAUG
CAUAAGGiiiCCUUAUG
CAUAAUCiiiGAUUAUG
CAUAAUGiiiCAUUAUG
CAUACACiiiGUGUAUG
CAUACAGiiiCUGUAUG
CAUACGCiiiGCGUAUG
CAUAGACiiiGUCUAUG
CAUAGAGiiiCUCUAUG
CAUAGGGiiiCCCUAUG
CAUAUACiiiGUAUAUG
CAUAUAGiiiCUAUAUG
CAUAUGCiiiGCAUAUG
CAUAUUCiiiGAAUAUG
CAUCAACiiiGUUGAUG
CAUCAUCiiiGAUGAUG
CAUCAUGiiiCAUGAUG
CAUCCACiiiGUGGAUG
CAUCCUCiiiGAGGAUG
CAUCUACiiiGUAGAUG
CAUCUCCiiiGGAGAUG
CAUCUUCiiiGAAGAUG
CAUGCGCiiiGCGCAUG
CAUUAACiiiGUUAAUG
CAUUAAGiiiCUUAAUG
CAUUACCiiiGGUAAUG
CAUUAUCiiiGAUAAUG
CAUUCACiiiGUGAAUG
CAUUCAGiiiCUGAAUG
CAUUCCCiiiGGGAAUG
CAUUCUCiiiGAGAAUG
CAUUUACiiiGUAAAUG
CAUUUAGiiiCUAAAUG
CAUUUCCiiiGGAAAUG
CCAAAUCiiiGAUUUGG
CCAACACiiiGUGUUGG
CCAAUUCiiiGAAUUGG
CCACAACiiiGUUGUGG
CCACACCiiiGGUGUGG
CCACCACiiiGUGGUGG
CCACUACiiiGUAGUGG
CCAUAUCiiiGAUAUGG
CCAUUACiiiGUAAUGG
CCAUUUCiiiGAAAUGG
CCCAAACiiiGUUUGGG
CCCAAUCiiiGAUUGGG
CCCACACiiiGUGUGGG
CCCACCCiiiGGGUGGG
CCCAUUCiiiGAAUGGG
CCCGCGCiiiGCGCGGG
CCCUAACiiiGUUAGGG
CCCUAUCiiiGAUAGGG
CCCUCACiiiGUGAGGG
CCCUCCCiiiGGGAGGG
CCCUCUCiiiGAGAGGG
CCCUUACiiiGUAAGGG
CCCUUAGiiiCUAAGGG
CCCUUCCiiiGGAAGGG
CCCUUUCiiiGAAAGGG
CCGCCGCiiiGCGGCGG
CCGUUUCiiiGAAACGG
CCUAAUCiiiGAUUAGG
CCUAUUCiiiGAAUAGG
CCUCAUCiiiGAUGAGG
CCUCCACiiiGUGGAGG
CCUCCUCiiiGAGGAGG
CCUCUACiiiGUAGAGG
CCUCUCCiiiGGAGAGG
CCUCUUCiiiGAAGAGG
CCUUAACiiiGUUAAGG
CCUUAUCiiiGAUAAGG
CCUUCACiiiGUGAAGG
CCUUCCCiiiGGGAAGG
CCUUCUCiiiGAGAAGG
CCUUUACiiiGUAAAGG
CCUUUAGiiiCUAAAGG
CCUUUCCiiiGGAAAGG
CUAAAUCiiiGAUUUAG
CUAACACiiiGUGUUAG
CUAAGAGiiiCUCUUAG
CUAAUACiiiGUAUUAG
CUAAUAGiiiCUAUUAG
CUAAUUCiiiGAAUUAG
CUACAACiiiGUUGUAG
CUACACCiiiGGUGUAG
CUACCACiiiGUGGUAG
CUACCUCiiiGAGGUAG
CUACUACiiiGUAGUAG
CUACUAGiiiCUAGUAG
CUACUUCiiiGAAGUAG
CUAGAAGiiiCUUCUAG
CUAUAACiiiGUUAUAG
CUAUAUCiiiGAUAUAG
CUAUCCCiiiGGGAUAG
CUAUCUCiiiGAGAUAG
CUAUGUCiiiGACAUAG
CUAUUACiiiGUAAUAG
CUAUUCCiiiGGAAUAG
CUAUUUCiiiGAAAUAG
CUCAAUCiiiGAUUGAG
CUCAUUCiiiGAAUGAG
CUCCAUCiiiGAUGGAG
CUCCCACiiiGUGGGAG
CUCCCUCiiiGAGGGAG
CUCCUACiiiGUAGGAG
CUCCUCCiiiGGAGGAG
CUCCUUCiiiGAAGGAG
CUCGUUCiiiGAACGAG
CUCUAUCiiiGAUAGAG
CUCUCACiiiGUGAGAG
CUCUCCCiiiGGGAGAG
CUCUGUCiiiGACAGAG
CUCUUACiiiGUAAGAG
CUCUUCCiiiGGAAGAG
CUCUUUCiiiGAAAGAG
CUGCUGCiiiGCAGCAG
CUGUAUCiiiGAUACAG
CUGUCUCiiiGAGACAG
CUGUGUCiiiGACACAG
CUGUUUCiiiGAAACAG
CUUAAACiiiGUUUAAG
CUUAAUCiiiGAUUAAG
CUUACACiiiGUGUAAG
CUUACCCiiiGGGUAAG
CUUACUCiiiGAGUAAG
CUUAUACiiiGUAUAAG
CUUAUCCiiiGGAUAAG
CUUAUUCiiiGAAUAAG
CUUCAACiiiGUUGAAG
CUUCAUCiiiGAUGAAG
CUUCCACiiiGUGGAAG
CUUCCUCiiiGAGGAAG
CUUCGUCiiiGACGAAG
CUUCUACiiiGUAGAAG
CUUCUCCiiiGGAGAAG
CUUCUUCiiiGAAGAAG
CUUGUUCiiiGAACAAG
CUUUAACiiiGUUAAAG
CUUUACCiiiGGUAAAG
CUUUAUCiiiGAUAAAG
CUUUCACiiiGUGAAAG
CUUUCCCiiiGGGAAAG
CUUUCGCiiiGCGAAAG
CUUUCUCiiiGAGAAAG
CUUUGUCiiiGACAAAG
GAAACACiiiGUGUUUC
GAAAGACiiiGUCUUUC
GAAAGGCiiiGCCUUUC
GAAAUACiiiGUAUUUC
GAACAACiiiGUUGUUC
GAACGACiiiGUCGUUC
GAAGAACiiiGUUCUUC
GAAGGACiiiGUCCUUC
GAAUAACiiiGUUAUUC
GAAUGACiiiGUCAUUC
GAAUUACiiiGUAAUUC
GACAAACiiiGUUUGUC
GACACACiiiGUGUGUC
GACAGACiiiGUCUGUC
GACAUACiiiGUAUGUC
GACGAACiiiGUUCGUC
GACGGACiiiGUCCGUC
GAGAAACiiiGUUUCUC
GAGAGACiiiGUCUCUC
GAGGAACiiiGUUCCUC
GAGGGACiiiGUCCCUC
GAUAAACiiiGUUUAUC
GAUAAUCiiiGAUUAUC
GAUACACiiiGUGUAUC
GAUAGACiiiGUCUAUC
GAUAUACiiiGUAUAUC
GAUUAACiiiGUUAAUC
GAUUUACiiiGUAAAUC
GCACAACiiiGUUGUGC
GCGCAACiiiGUUGCGC
GCGCGACiiiGUCGCGC
GGAAGACiiiGUCUUCC
GGAGAACiiiGUUCUCC
GGAGGACiiiGUCCUCC
GGGAAACiiiGUUUCCC
GGGAGACiiiGUCUCCC
GUAAUACiiiGUAUUAC
GUAUAACiiiGUUAUAC
GUUAAACiiiGUUUAAC
CAAACACCiiiGGUGUUUG
CAAACAGCiiiGCUGUUUG
CAAACGGCiiiGCCGUUUG
CAAAGAGCiiiGCUCUUUG
CAAAGAUCiiiGAUCUUUG
CAAAGCGCiiiGCGCUUUG
CAAAGGGCiiiGCCCUUUG
CAAAUACCiiiGGUAUUUG
CAAAUAGCiiiGCUAUUUG
CAAAUCCCiiiGGGAUUUG
CAAAUCUCiiiGAGAUUUG
CAAAUUCCiiiGGAAUUUG
CAAAUUGCiiiGCAAUUUG
CAACAACCiiiGGUUGUUG
CAACAAGCiiiGCUUGUUG
CAACAAGGiiiCCUUGUUG
CAACAAUCiiiGAUUGUUG
CAACACCCiiiGGGUGUUG
CAACACGCiiiGCGUGUUG
CAACACGGiiiCCGUGUUG
CAACAGGGiiiCCCUGUUG
CAACAUUCiiiGAAUGUUG
CAACCACCiiiGGUGGUUG
CAACCAUCiiiGAUGGUUG
CAACCCUCiiiGAGGGUUG
CAACCUUCiiiGAAGGUUG
CAACGAGGiiiCCUCGUUG
CAACGCGCiiiGCGCGUUG
CAACGCGGiiiCCGCGUUG
CAAGAAGCiiiGCUUCUUG
CAAGAAUCiiiGAUUCUUG
CAAGAGGGiiiCCCUCUUG
CAAGCAGCiiiGCUGCUUG
CAAGCGGGiiiCCCGCUUG
CAAGGAGCiiiGCUCCUUG
CAAGGAGGiiiCCUCCUUG
CAAGUAGGiiiCCUACUUG
CAAGUGGGiiiCCCACUUG
CAAUAACCiiiGGUUAUUG
CAAUAAGCiiiGCUUAUUG
CAAUACCCiiiGGGUAUUG
CAAUACGCiiiGCGUAUUG
CAAUAUGCiiiGCAUAUUG
CAAUCAUCiiiGAUGAUUG
CAAUCCUCiiiGAGGAUUG
CAAUCGUCiiiGACGAUUG
CAAUCUCCiiiGGAGAUUG
CAAUGAUCiiiGAUCAUUG
CAAUGCGCiiiGCGCAUUG
CAAUGUGCiiiGCACAUUG
CAAUUACCiiiGGUAAUUG
CAAUUAGCiiiGCUAAUUG
CAAUUCCCiiiGGGAAUUG
CAAUUCGCiiiGCGAAUUG
CAAUUCUCiiiGAGAAUUG
CAAUUGUCiiiGACAAUUG
CAAUUUCCiiiGGAAAUUG
CAAUUUGCiiiGCAAAUUG
CACAAACCiiiGGUUUGUG
CACAAAGGiiiCCUUUGUG
CACAAAUCiiiGAUUUGUG
CACAACCCiiiGGGUUGUG
CACAACGCiiiGCGUUGUG
CACAACGGiiiCCGUUGUG
CACAAGACiiiGUCUUGUG
CACAAGGGiiiCCCUUGUG
CACAAUACiiiGUAUUGUG
CACAAUUCiiiGAAUUGUG
CACACACCiiiGGUGUGUG
CACACAGCiiiGCUGUGUG
CACACAGGiiiCCUGUGUG
CACACAUCiiiGAUGUGUG
CACACCGCiiiGCGGUGUG
CACACCUCiiiGAGGUGUG
CACACGACiiiGUCGUGUG
CACACGCCiiiGGCGUGUG
CACACGGGiiiCCCGUGUG
CACACUACiiiGUAGUGUG
CACACUUCiiiGAAGUGUG
CACAGGACiiiGUCCUGUG
CACAUACCiiiGGUAUGUG
CACAUAUCiiiGAUAUGUG
CACAUUACiiiGUAAUGUG
CACAUUUCiiiGAAAUGUG
CACCAACCiiiGGUUGGUG
CACCAAUCiiiGAUUGGUG
CACCACCCiiiGGGUGGUG
CACCACGCiiiGCGUGGUG
CACCACUCiiiGAGUGGUG
CACCAUACiiiGUAUGGUG
CACCAUUCiiiGAAUGGUG
CACCCACCiiiGGUGGGUG
CACCCAUCiiiGAUGGGUG
CACCCUACiiiGUAGGGUG
CACCCUCCiiiGGAGGGUG
CACCCUUCiiiGAAGGGUG
CACCGCGCiiiGCGCGGUG
CACCUACCiiiGGUAGGUG
CACCUAUCiiiGAUAGGUG
CACCUCCCiiiGGGAGGUG
CACCUCUCiiiGAGAGGUG
CACCUUACiiiGUAAGGUG
CACCUUCCiiiGGAAGGUG
CACCUUUCiiiGAAAGGUG
CACGACGGiiiCCGUCGUG
CACGAGACiiiGUCUCGUG
CACGAUACiiiGUAUCGUG
CACGCAGCiiiGCUGCGUG
CACGCAUCiiiGAUGCGUG
CACGCCGCiiiGCGGCGUG
CACGCGACiiiGUCGCGUG
CACGCGCCiiiGGCGCGUG
CACGCUACiiiGUAGCGUG
CACGGGACiiiGUCCCGUG
CACUAACCiiiGGUUAGUG
CACUAAUCiiiGAUUAGUG
CACUACCCiiiGGGUAGUG
CACUACUCiiiGAGUAGUG
CACUAUACiiiGUAUAGUG
CACUAUUCiiiGAAUAGUG
CACUCAUCiiiGAUGAGUG
CACUCCUCiiiGAGGAGUG
CACUCUACiiiGUAGAGUG
CACUCUCCiiiGGAGAGUG
CACUCUUCiiiGAAGAGUG
CACUUACCiiiGGUAAGUG
CACUUAUCiiiGAUAAGUG
CACUUCCCiiiGGGAAGUG
CACUUCUCiiiGAGAAGUG
CACUUUACiiiGUAAAGUG
CACUUUCCiiiGGAAAGUG
CAGAAAGCiiiGCUUUCUG
CAGAAAGGiiiCCUUUCUG
CAGAAAUCiiiGAUUUCUG
CAGAACGGiiiCCGUUCUG
CAGAAGACiiiGUCUUCUG
CAGAAGGGiiiCCCUUCUG
CAGAAUACiiiGUAUUCUG
CAGAAUGGiiiCCAUUCUG
CAGACAGGiiiCCUGUCUG
CAGACGACiiiGUCGUCUG
CAGACGGGiiiCCCGUCUG
CAGAGAGCiiiGCUCUCUG
CAGAGAGGiiiCCUCUCUG
CAGAGGACiiiGUCCUCUG
CAGAUAGGiiiCCUAUCUG
CAGCAAGCiiiGCUUGCUG
CAGCAGACiiiGUCUGCUG
CAGCAGGGiiiCCCUGCUG
CAGCAUACiiiGUAUGCUG
CAGCGCGCiiiGCGCGCUG
CAGCGCGGiiiCCGCGCUG
CAGGAAGCiiiGCUUCCUG
CAGGAAGGiiiCCUUCCUG
CAGGACGGiiiCCGUCCUG
CAGGAGACiiiGUCUCCUG
CAGGAGGGiiiCCCUCCUG
CAGGAUACiiiGUAUCCUG
CAGGGAGCiiiGCUCCCUG
CAGGGAGGiiiCCUCCCUG
CAGGGCGGiiiCCGCCCUG
CAGGUAGGiiiCCUACCUG
CAGUAAGGiiiCCUUACUG
CAGUAGGGiiiCCCUACUG
CAGUAUACiiiGUAUACUG
CAGUGUGGiiiCCACACUG
CAUAAACCiiiGGUUUAUG
CAUAAAGCiiiGCUUUAUG
CAUAAAGGiiiCCUUUAUG
CAUAAAUCiiiGAUUUAUG
CAUAACGCiiiGCGUUAUG
CAUAACGGiiiCCGUUAUG
CAUAAGACiiiGUCUUAUG
CAUAAGGGiiiCCCUUAUG
CAUAAUGCiiiGCAUUAUG
CAUAAUGGiiiCCAUUAUG
CAUAAUUCiiiGAAUUAUG
CAUACACCiiiGGUGUAUG
CAUACAGCiiiGCUGUAUG
CAUACAGGiiiCCUGUAUG
CAUACAUCiiiGAUGUAUG
CAUACGACiiiGUCGUAUG
CAUACGGGiiiCCCGUAUG
CAUACUUCiiiGAAGUAUG
CAUAGAGGiiiCCUCUAUG
CAUAGGACiiiGUCCUAUG
CAUAUACCiiiGGUAUAUG
CAUAUAGCiiiGCUAUAUG
CAUAUAGGiiiCCUAUAUG
CAUAUAUCiiiGAUAUAUG
CAUAUCCCiiiGGGAUAUG
CAUAUCUCiiiGAGAUAUG
CAUAUGACiiiGUCAUAUG
CAUAUGGGiiiCCCAUAUG
CAUAUGUCiiiGACAUAUG
CAUAUUCCiiiGGAAUAUG
CAUAUUGCiiiGCAAUAUG
CAUAUUGGiiiCCAAUAUG
CAUCAACCiiiGGUUGAUG
CAUCAAUCiiiGAUUGAUG
CAUCACCCiiiGGGUGAUG
CAUCACUCiiiGAGUGAUG
CAUCAUCCiiiGGAUGAUG
CAUCAUUCiiiGAAUGAUG
CAUCCACCiiiGGUGGAUG
CAUCCAUCiiiGAUGGAUG
CAUCCCUCiiiGAGGGAUG
CAUCCUCCiiiGGAGGAUG
CAUCCUUCiiiGAAGGAUG
CAUCGCGCiiiGCGCGAUG
CAUCGUUCiiiGAACGAUG
CAUCUAUCiiiGAUAGAUG
CAUCUCCCiiiGGGAGAUG
CAUCUCUCiiiGAGAGAUG
CAUCUUCCiiiGGAAGAUG
CAUCUUUCiiiGAAAGAUG
CAUGGUGGiiiCCACCAUG
CAUGUAUCiiiGAUACAUG
CAUGUGUCiiiGACACAUG
CAUUAACCiiiGGUUAAUG
CAUUACCCiiiGGGUAAUG
CAUUACGCiiiGCGUAAUG
CAUUACUCiiiGAGUAAUG
CAUUAUCCiiiGGAUAAUG
CAUUAUGCiiiGCAUAAUG
CAUUCACCiiiGGUGAAUG
CAUUCAUCiiiGAUGAAUG
CAUUCCGCiiiGCGGAAUG
CAUUCCUCiiiGAGGAAUG
CAUUCGUCiiiGACGAAUG
CAUUCUCCiiiGGAGAAUG
CAUUCUUCiiiGAAGAAUG
CAUUGCGCiiiGCGCAAUG
CAUUUACCiiiGGUAAAUG
CAUUUAGCiiiGCUAAAUG
CAUUUCCCiiiGGGAAAUG
CAUUUCGCiiiGCGAAAUG
CAUUUCUCiiiGAGAAAUG
CAUUUGUCiiiGACAAAUG
CCAAACACiiiGUGUUUGG
CCAAACCCiiiGGGUUUGG
CCAAAGACiiiGUCUUUGG
CCAAAGAGiiiCUCUUUGG
CCAAAUACiiiGUAUUUGG
CCAAAUUCiiiGAAUUUGG
CCAACAACiiiGUUGUUGG
CCAACACCiiiGGUGUUGG
CCAACAUCiiiGAUGUUGG
CCAACCACiiiGUGGUUGG
CCAACUACiiiGUAGUUGG
CCAAGAACiiiGUUCUUGG
CCAAUAACiiiGUUAUUGG
CCAAUAUCiiiGAUAUUGG
CCAAUUACiiiGUAAUUGG
CCAAUUUCiiiGAAAUUGG
CCACAAACiiiGUUUGUGG
CCACAACCiiiGGUUGUGG
CCACAAUCiiiGAUUGUGG
CCACACACiiiGUGUGUGG
CCACACCCiiiGGGUGUGG
CCACACGCiiiGCGUGUGG
CCACACUCiiiGAGUGUGG
CCACAUACiiiGUAUGUGG
CCACAUUCiiiGAAUGUGG
CCACCAACiiiGUUGGUGG
CCACCACCiiiGGUGGUGG
CCACCAUCiiiGAUGGUGG
CCACCCACiiiGUGGGUGG
CCACCCUCiiiGAGGGUGG
CCACCUACiiiGUAGGUGG
CCACCUUCiiiGAAGGUGG
CCACGCACiiiGUGCGUGG
CCACGCGCiiiGCGCGUGG
CCACUAACiiiGUUAGUGG
CCACUAUCiiiGAUAGUGG
CCACUCUCiiiGAGAGUGG
CCACUUACiiiGUAAGUGG
CCACUUUCiiiGAAAGUGG
CCAGAAACiiiGUUUCUGG
CCAGAGAGiiiCUCUCUGG
CCAUAAACiiiGUUUAUGG
CCAUAAUCiiiGAUUAUGG
CCAUACACiiiGUGUAUGG
CCAUAUACiiiGUAUAUGG
CCAUAUUCiiiGAAUAUGG
CCAUCAUCiiiGAUGAUGG
CCAUCCUCiiiGAGGAUGG
CCAUCUUCiiiGAAGAUGG
CCAUUAACiiiGUUAAUGG
CCAUUACCiiiGGUAAUGG
CCAUUAUCiiiGAUAAUGG
CCAUUCACiiiGUGAAUGG
CCAUUCCCiiiGGGAAUGG
CCAUUCUCiiiGAGAAUGG
CCAUUUACiiiGUAAAUGG
CCAUUUCCiiiGGAAAUGG
CCCAAACCiiiGGUUUGGG
CCCAAAUCiiiGAUUUGGG
CCCAACACiiiGUGUUGGG
CCCAACCCiiiGGGUUGGG
CCCAAUACiiiGUAUUGGG
CCCAAUUCiiiGAAUUGGG
CCCACAACiiiGUUGUGGG
CCCACACCiiiGGUGUGGG
CCCACAUCiiiGAUGUGGG
CCCACCACiiiGUGGUGGG
CCCACCUCiiiGAGGUGGG
CCCACUACiiiGUAGUGGG
CCCACUUCiiiGAAGUGGG
CCCAUAACiiiGUUAUGGG
CCCAUAUCiiiGAUAUGGG
CCCAUCUCiiiGAGAUGGG
CCCAUUACiiiGUAAUGGG
CCCAUUCCiiiGGAAUGGG
CCCAUUUCiiiGAAAUGGG
CCCGCCGCiiiGCGGCGGG
CCCGCGCCiiiGGCGCGGG
CCCGCUACiiiGUAGCGGG
CCCGCUUCiiiGAAGCGGG
CCCGUCUCiiiGAGACGGG
CCCGUUUCiiiGAAACGGG
CCCUAAACiiiGUUUAGGG
CCCUAAUCiiiGAUUAGGG
CCCUACACiiiGUGUAGGG
CCCUACCCiiiGGGUAGGG
CCCUACUCiiiGAGUAGGG
CCCUAUACiiiGUAUAGGG
CCCUAUCCiiiGGAUAGGG
CCCUAUUCiiiGAAUAGGG
CCCUCAACiiiGUUGAGGG
CCCUCAUCiiiGAUGAGGG
CCCUCCACiiiGUGGAGGG
CCCUCCUCiiiGAGGAGGG
CCCUCGUCiiiGACGAGGG
CCCUCUACiiiGUAGAGGG
CCCUCUAGiiiCUAGAGGG
CCCUCUCCiiiGGAGAGGG
CCCUCUUCiiiGAAGAGGG
CCCUGUUCiiiGAACAGGG
CCCUUAACiiiGUUAAGGG
CCCUUACCiiiGGUAAGGG
CCCUUAUCiiiGAUAAGGG
CCCUUCACiiiGUGAAGGG
CCCUUCCCiiiGGGAAGGG
CCCUUCUCiiiGAGAAGGG
CCCUUGUCiiiGACAAGGG
CCCUUUACiiiGUAAAGGG
CCCUUUCCiiiGGAAAGGG
CCGAAAUCiiiGAUUUCGG
CCGACGACiiiGUCGUCGG
CCGCACACiiiGUGUGCGG
CCGCACGCiiiGCGUGCGG
CCGCAUACiiiGUAUGCGG
CCGCCCGCiiiGCGGGCGG
CCGCCGCCiiiGGCGGCGG
CCGCGCACiiiGUGCGCGG
CCGCGCCCiiiGGGCGCGG
CCGCGCGCiiiGCGCGCGG
CCGCGCUCiiiGAGCGCGG
CCGCUUUCiiiGAAAGCGG
CCGUAUACiiiGUAUACGG
CCGUAUUCiiiGAAUACGG
CCGUCGUCiiiGACGACGG
CCGUCUUCiiiGAAGACGG
CCGUGUUCiiiGAACACGG
CCGUUAUCiiiGAUAACGG
CCGUUGUCiiiGACAACGG
CCGUUUACiiiGUAAACGG
CCGUUUCCiiiGGAAACGG
CCUAAAUCiiiGAUUUAGG
CCUAAUACiiiGUAUUAGG
CCUAAUUCiiiGAAUUAGG
CCUACCACiiiGUGGUAGG
CCUACCUCiiiGAGGUAGG
CCUACUACiiiGUAGUAGG
CCUACUUCiiiGAAGUAGG
CCUAUAUCiiiGAUAUAGG
CCUAUCCCiiiGGGAUAGG
CCUAUCUCiiiGAGAUAGG
CCUAUUACiiiGUAAUAGG
CCUAUUCCiiiGGAAUAGG
CCUAUUUCiiiGAAAUAGG
CCUCAAUCiiiGAUUGAGG
CCUCACUCiiiGAGUGAGG
CCUCAUUCiiiGAAUGAGG
CCUCCAACiiiGUUGGAGG
CCUCCACCiiiGGUGGAGG
CCUCCAUCiiiGAUGGAGG
CCUCCCACiiiGUGGGAGG
CCUCCCUCiiiGAGGGAGG
CCUCCUACiiiGUAGGAGG
CCUCCUAGiiiCUAGGAGG
CCUCCUCCiiiGGAGGAGG
CCUCCUUCiiiGAAGGAGG
CCUCGUUCiiiGAACGAGG
CCUCUAACiiiGUUAGAGG
CCUCUAUCiiiGAUAGAGG
CCUCUCACiiiGUGAGAGG
CCUCUCCCiiiGGGAGAGG
CCUCUCUCiiiGAGAGAGG
CCUCUGUCiiiGACAGAGG
CCUCUUACiiiGUAAGAGG
CCUCUUCCiiiGGAAGAGG
CCUCUUUCiiiGAAAGAGG
CCUGUCUCiiiGAGACAGG
CCUGUGUCiiiGACACAGG
CCUGUUUCiiiGAAACAGG
CCUUAAACiiiGUUUAAGG
CCUUAAUCiiiGAUUAAGG
CCUUACACiiiGUGUAAGG
CCUUACCCiiiGGGUAAGG
CCUUACUCiiiGAGUAAGG
CCUUAUACiiiGUAUAAGG
CCUUAUCCiiiGGAUAAGG
CCUUAUUCiiiGAAUAAGG
CCUUCAACiiiGUUGAAGG
CCUUCAUCiiiGAUGAAGG
CCUUCCACiiiGUGGAAGG
CCUUCCUCiiiGAGGAAGG
CCUUCGUCiiiGACGAAGG
CCUUCUACiiiGUAGAAGG
CCUUCUAGiiiCUAGAAGG
CCUUCUCCiiiGGAGAAGG
CCUUCUUCiiiGAAGAAGG
CCUUGUUCiiiGAACAAGG
CCUUUAACiiiGUUAAAGG
CCUUUACCiiiGGUAAAGG
CCUUUAUCiiiGAUAAAGG
CCUUUCACiiiGUGAAAGG
CCUUUCCCiiiGGGAAAGG
CCUUUCUCiiiGAGAAAGG
CCUUUGUCiiiGACAAAGG
CUAAACCCiiiGGGUUUAG
CUAAACUCiiiGAGUUUAG
CUAAAUCCiiiGGAUUUAG
CUAACACCiiiGGUGUUAG
CUAACAUCiiiGAUGUUAG
CUAACCUCiiiGAGGUUAG
CUAAUACCiiiGGUAUUAG
CUAAUAGCiiiGCUAUUAG
CUAAUAUCiiiGAUAUUAG
CUAAUCCCiiiGGGAUUAG
CUAAUCUCiiiGAGAUUAG
CUAAUGUCiiiGACAUUAG
CUAAUUCCiiiGGAAUUAG
CUAAUUGCiiiGCAAUUAG
CUACAACCiiiGGUUGUAG
CUACAAUCiiiGAUUGUAG
CUACACCCiiiGGGUGUAG
CUACACGCiiiGCGUGUAG
CUACACUCiiiGAGUGUAG
CUACAUUCiiiGAAUGUAG
CUACCACCiiiGGUGGUAG
CUACCAUCiiiGAUGGUAG
CUACCCUCiiiGAGGGUAG
CUACCUCCiiiGGAGGUAG
CUACCUUCiiiGAAGGUAG
CUACGCGCiiiGCGCGUAG
CUACUACCiiiGGUAGUAG
CUACUAUCiiiGAUAGUAG
CUACUCCCiiiGGGAGUAG
CUACUCUCiiiGAGAGUAG
CUACUUCCiiiGGAAGUAG
CUAUAACCiiiGGUUAUAG
CUAUACCCiiiGGGUAUAG
CUAUACGCiiiGCGUAUAG
CUAUACUCiiiGAGUAUAG
CUAUAUCCiiiGGAUAUAG
CUAUAUGCiiiGCAUAUAG
CUAUCAUCiiiGAUGAUAG
CUAUCCUCiiiGAGGAUAG
CUAUCGUCiiiGACGAUAG
CUAUCUCCiiiGGAGAUAG
CUAUCUUCiiiGAAGAUAG
CUAUGCGCiiiGCGCAUAG
CUAUGUGCiiiGCACAUAG
CUAUGUUCiiiGAACAUAG
CUAUUACCiiiGGUAAUAG
CUAUUCCCiiiGGGAAUAG
CUAUUCUCiiiGAGAAUAG
CUAUUGUCiiiGACAAUAG
CUAUUUCCiiiGGAAAUAG
CUAUUUGCiiiGCAAAUAG
CUCAAAUCiiiGAUUUGAG
CUCAACUCiiiGAGUUGAG
CUCAAUUCiiiGAAUUGAG
CUCACACCiiiGGUGUGAG
CUCACAUCiiiGAUGUGAG
CUCACCUCiiiGAGGUGAG
CUCACUCCiiiGGAGUGAG
CUCACUUCiiiGAAGUGAG
CUCAUAUCiiiGAUAUGAG
CUCAUCCCiiiGGGAUGAG
CUCAUCUCiiiGAGAUGAG
CUCAUUCCiiiGGAAUGAG
CUCAUUUCiiiGAAAUGAG
CUCCAAUCiiiGAUUGGAG
CUCCACCCiiiGGGUGGAG
CUCCACUCiiiGAGUGGAG
CUCCAUCCiiiGGAUGGAG
CUCCAUUCiiiGAAUGGAG
CUCCCACCiiiGGUGGGAG
CUCCCAUCiiiGAUGGGAG
CUCCCGUCiiiGACGGGAG
CUCCCUCCiiiGGAGGGAG
CUCCCUUCiiiGAAGGGAG
CUCCGCUCiiiGAGCGGAG
CUCCGUUCiiiGAACGGAG
CUCCUACCiiiGGUAGGAG
CUCCUAUCiiiGAUAGGAG
CUCCUCCCiiiGGGAGGAG
CUCCUCGCiiiGCGAGGAG
CUCCUCUCiiiGAGAGGAG
CUCCUGUCiiiGACAGGAG
CUCCUUCCiiiGGAAGGAG
CUCCUUUCiiiGAAAGGAG
CUCGCCGCiiiGCGGCGAG
CUCGCGCCiiiGGCGCGAG
CUCGCUUCiiiGAAGCGAG
CUCGUCCCiiiGGGACGAG
CUCGUCUCiiiGAGACGAG
CUCGUGUCiiiGACACGAG
CUCGUUCCiiiGGAACGAG
CUCGUUUCiiiGAAACGAG
CUCUAAUCiiiGAUUAGAG
CUCUACCCiiiGGGUAGAG
CUCUACUCiiiGAGUAGAG
CUCUAUCCiiiGGAUAGAG
CUCUAUUCiiiGAAUAGAG
CUCUCACCiiiGGUGAGAG
CUCUCAUCiiiGAUGAGAG
CUCUCCGCiiiGCGGAGAG
CUCUCCUCiiiGAGGAGAG
CUCUCGUCiiiGACGAGAG
CUCUCUCCiiiGGAGAGAG
CUCUCUGCiiiGCAGAGAG
CUCUCUUCiiiGAAGAGAG
CUCUGUCCiiiGGACAGAG
CUCUGUUCiiiGAACAGAG
CUCUUACCiiiGGUAAGAG
CUCUUAUCiiiGAUAAGAG
CUCUUCCCiiiGGGAAGAG
CUCUUCGCiiiGCGAAGAG
CUCUUCUCiiiGAGAAGAG
CUCUUGUCiiiGACAAGAG
CUCUUUCCiiiGGAAAGAG
CUCUUUGCiiiGCAAAGAG
CUGCGCGCiiiGCGCGCAG
CUGCGUGCiiiGCACGCAG
CUGCUUGCiiiGCAAGCAG
CUGUAUGCiiiGCAUACAG
CUGUCCUCiiiGAGGACAG
CUGUCGUCiiiGACGACAG
CUGUCUCCiiiGGAGACAG
CUGUGCGCiiiGCGCACAG
CUGUGUGCiiiGCACACAG
CUGUUCCCiiiGGGAACAG
CUGUUCUCiiiGAGAACAG
CUGUUGUCiiiGACAACAG
CUGUUUCCiiiGGAAACAG
CUGUUUGCiiiGCAAACAG
CUUAAACCiiiGGUUUAAG
CUUAACCCiiiGGGUUAAG
CUUAAUCCiiiGGAUUAAG
CUUACACCiiiGGUGUAAG
CUUACUCCiiiGGAGUAAG
CUUAUACCiiiGGUAUAAG
CUUAUCCCiiiGGGAUAAG
CUUAUUCCiiiGGAAUAAG
CUUAUUGCiiiGCAAUAAG
CUUCACCCiiiGGGUGAAG
CUUCAUCCiiiGGAUGAAG
CUUCCACCiiiGGUGGAAG
CUUCCCGCiiiGCGGGAAG
CUUCCUCCiiiGGAGGAAG
CUUCGCGCiiiGCGCGAAG
CUUCGUCCiiiGGACGAAG
CUUCUACCiiiGGUAGAAG
CUUCUCCCiiiGGGAGAAG
CUUCUCGCiiiGCGAGAAG
CUUCUUCCiiiGGAAGAAG
CUUCUUGCiiiGCAAGAAG
CUUGCUGCiiiGCAGCAAG
CUUGUCCCiiiGGGACAAG
CUUGUUCCiiiGGAACAAG
CUUGUUGCiiiGCAACAAG
CUUUCCGCiiiGCGGAAAG
CUUUCUGCiiiGCAGAAAG
GAAACAACiiiGUUGUUUC
GAAACGACiiiGUCGUUUC
GAAAGAACiiiGUUCUUUC
GAAAGAGCiiiGCUCUUUC
GAAAGAUCiiiGAUCUUUC
GAAAGGACiiiGUCCUUUC
GAAAGGGCiiiGCCCUUUC
GAAAUAACiiiGUUAUUUC
GAAAUAGCiiiGCUAUUUC
GAAAUGACiiiGUCAUUUC
GAAAUUACiiiGUAAUUUC
GAAAUUUCiiiGAAAUUUC
GAACAAACiiiGUUUGUUC
GAACACACiiiGUGUGUUC
GAACAGACiiiGUCUGUUC
GAACAUACiiiGUAUGUUC
GAACCAACiiiGUUGGUUC
GAACCGACiiiGUCGGUUC
GAACGAACiiiGUUCGUUC
GAACGGACiiiGUCCGUUC
GAACUAACiiiGUUAGUUC
GAAGAAACiiiGUUUCUUC
GAAGAAGCiiiGCUUCUUC
GAAGAAUCiiiGAUUCUUC
GAAGACACiiiGUGUCUUC
GAAGAGACiiiGUCUCUUC
GAAGAGGCiiiGCCUCUUC
GAAGAUACiiiGUAUCUUC
GAAGGAACiiiGUUCCUUC
GAAGGAGCiiiGCUCCUUC
GAAGGGACiiiGUCCCUUC
GAAUAAACiiiGUUUAUUC
GAAUAAGCiiiGCUUAUUC
GAAUAAUCiiiGAUUAUUC
GAAUACACiiiGUGUAUUC
GAAUAGACiiiGUCUAUUC
GAAUAUACiiiGUAUAUUC
GAAUGAACiiiGUUCAUUC
GAAUGGACiiiGUCCAUUC
GAAUUAACiiiGUUAAUUC
GAAUUAUCiiiGAUAAUUC
GAAUUGACiiiGUCAAUUC
GAAUUUACiiiGUAAAUUC
GACAACACiiiGUGUUGUC
GACAAGACiiiGUCUUGUC
GACAAUACiiiGUAUUGUC
GACACAACiiiGUUGUGUC
GACACACCiiiGGUGUGUC
GACACGACiiiGUCGUGUC
GACAGAACiiiGUUCUGUC
GACAGGACiiiGUCCUGUC
GACAUAACiiiGUUAUGUC
GACAUGACiiiGUCAUGUC
GACAUUACiiiGUAAUGUC
GACCAAACiiiGUUUGGUC
GACCACACiiiGUGUGGUC
GACCCAACiiiGUUGGGUC
GACGAAACiiiGUUUCGUC
GACGACACiiiGUGUCGUC
GACGACGCiiiGCGUCGUC
GACGAGACiiiGUCUCGUC
GACGAUACiiiGUAUCGUC
GACGCAACiiiGUUGCGUC
GACGCGACiiiGUCGCGUC
GACGGAACiiiGUUCCGUC
GACGGGACiiiGUCCCGUC
GACUAAACiiiGUUUAGUC
GACUUAACiiiGUUAAGUC
GACUUUACiiiGUAAAGUC
GAGAAAGCiiiGCUUUCUC
GAGAAAUCiiiGAUUUCUC
GAGAACACiiiGUGUUCUC
GAGAAGACiiiGUCUUCUC
GAGAAGGCiiiGCCUUCUC
GAGAAUACiiiGUAUUCUC
GAGACAACiiiGUUGUCUC
GAGACGACiiiGUCGUCUC
GAGAGAACiiiGUUCUCUC
GAGAGAGCiiiGCUCUCUC
GAGAGAUCiiiGAUCUCUC
GAGAGGACiiiGUCCUCUC
GAGAGGGCiiiGCCCUCUC
GAGAUAACiiiGUUAUCUC
GAGCGCGCiiiGCGCGCUC
GAGGAAACiiiGUUUCCUC
GAGGAAGCiiiGCUUCCUC
GAGGAGACiiiGUCUCCUC
GAGGAGGCiiiGCCUCCUC
GAGGGAACiiiGUUCCCUC
GAGGGAGCiiiGCUCCCUC
GAUAAAGCiiiGCUUUAUC
GAUAAAUCiiiGAUUUAUC
GAUAACACiiiGUGUUAUC
GAUAAGACiiiGUCUUAUC
GAUAAUACiiiGUAUUAUC
GAUAAUGCiiiGCAUUAUC
GAUACAACiiiGUUGUAUC
GAUACGACiiiGUCGUAUC
GAUAGAACiiiGUUCUAUC
GAUAGGACiiiGUCCUAUC
GAUAUAACiiiGUUAUAUC
GAUAUAGCiiiGCUAUAUC
GAUAUAUCiiiGAUAUAUC
GAUAUGACiiiGUCAUAUC
GAUAUUACiiiGUAAUAUC
GAUCAAUCiiiGAUUGAUC
GAUCGAUCiiiGAUCGAUC
GAUGAAACiiiGUUUCAUC
GAUGAGACiiiGUCUCAUC
GAUGAUACiiiGUAUCAUC
GAUGGAACiiiGUUCCAUC
GAUGGGACiiiGUCCCAUC
GAUUAAACiiiGUUUAAUC
GAUUAAUCiiiGAUUAAUC
GAUUACACiiiGUGUAAUC
GAUUAGACiiiGUCUAAUC
GAUUAUACiiiGUAUAAUC
GAUUGAACiiiGUUCAAUC
GAUUUAACiiiGUUAAAUC
GAUUUAGCiiiGCUAAAUC
GAUUUCCCiiiGGGAAAUC
GAUUUGACiiiGUCAAAUC
GCAAACACiiiGUGUUUGC
GCAAAGACiiiGUCUUUGC
GCAAAUACiiiGUAUUUGC
GCAACAACiiiGUUGUUGC
GCAACGACiiiGUCGUUGC
GCAAGAACiiiGUUCUUGC
GCAAUAACiiiGUUAUUGC
GCAAUUACiiiGUAAUUGC
GCACAAACiiiGUUUGUGC
GCACACACiiiGUGUGUGC
GCACAUACiiiGUAUGUGC
GCACGCACiiiGUGCGUGC
GCAGAAACiiiGUUUCUGC
GCAGCAACiiiGUUGCUGC
GCAUAAACiiiGUUUAUGC
GCAUACACiiiGUGUAUGC
GCAUAUACiiiGUAUAUGC
GCAUUAACiiiGUUAAUGC
GCAUUUACiiiGUAAAUGC
GCCCGCCCiiiGGGCGGGC
GCCCUCCCiiiGGGAGGGC
GCCCUUACiiiGUAAGGGC
GCCUUUACiiiGUAAAGGC
GCCUUUCCiiiGGAAAGGC
GCGACAACiiiGUUGUCGC
GCGACGACiiiGUCGUCGC
GCGAUAACiiiGUUAUCGC
GCGCAAACiiiGUUUGCGC
GCGCACACiiiGUGUGCGC
GCGCAUACiiiGUAUGCGC
GCGCGAACiiiGUUCGCGC
GCGCGCACiiiGUGCGCGC
GCGCGCCCiiiGGGCGCGC
GCGCGUACiiiGUACGCGC
GCGGAAACiiiGUUUCCGC
GCGGCGACiiiGUCGCCGC
GCGUAUACiiiGUAUACGC
GCGUGUACiiiGUACACGC
GCUACUACiiiGUAGUAGC
GCUAUUACiiiGUAAUAGC
GCUCCUCCiiiGGAGGAGC
GCUCUCCCiiiGGGAGAGC
GCUUCUCCiiiGGAGAAGC
GCUUUAACiiiGUUAAAGC
GCUUUCCCiiiGGGAAAGC
GGAAACACiiiGUGUUUCC
GGAAAGACiiiGUCUUUCC
GGAAAUACiiiGUAUUUCC
GGAACAACiiiGUUGUUCC
GGAACGACiiiGUCGUUCC
GGAAGAACiiiGUUCUUCC
GGAAGGACiiiGUCCUUCC
GGAAUAACiiiGUUAUUCC
GGACAAACiiiGUUUGUCC
GGACACACiiiGUGUGUCC
GGACAGACiiiGUCUGUCC
GGACGAACiiiGUUCGUCC
GGACGGACiiiGUCCGUCC
GGAGAAACiiiGUUUCUCC
GGAGAGACiiiGUCUCUCC
GGAGGAACiiiGUUCCUCC
GGAGGGACiiiGUCCCUCC
GGAUAAACiiiGUUUAUCC
GGAUAUACiiiGUAUAUCC
GGAUUAACiiiGUUAAUCC
GGCGCGACiiiGUCGCGCC
GGGAAGACiiiGUCUUCCC
GGGAAUACiiiGUAUUCCC
GGGACAACiiiGUUGUCCC
GGGACGACiiiGUCGUCCC
GGGAGAACiiiGUUCUCCC
GGGAGGACiiiGUCCUCCC
GGGAUAACiiiGUUAUCCC
GUAAAGACiiiGUCUUUAC
GUAAAUACiiiGUAUUUAC
GUAACGACiiiGUCGUUAC
GUAAGAACiiiGUUCUUAC
GUAAGGACiiiGUCCUUAC
GUAAGUACiiiGUACUUAC
GUAAUGACiiiGUCAUUAC
GUAAUUACiiiGUAAUUAC
GUACACACiiiGUGUGUAC
GUACAUACiiiGUAUGUAC
GUACGCACiiiGUGCGUAC
GUACGUACiiiGUACGUAC
GUAGAGACiiiGUCUCUAC
GUAGGAACiiiGUUCCUAC
GUAGGGACiiiGUCCCUAC
GUAGUAACiiiGUUACUAC
CCAAACACCiiiGGUGUUUGG
CCAAAUACCiiiGGUAUUUGG
CCAACAACCiiiGGUUGUUGG
CCAACACCCiiiGGGUGUUGG
CCAACCACCiiiGGUGGUUGG
CCAAUAACCiiiGGUUAUUGG
CCAAUUACCiiiGGUAAUUGG
CCAAUUCCCiiiGGGAAUUGG
CCACAAACCiiiGGUUUGUGG
CCACACACCiiiGGUGUGUGG
CCACAUACCiiiGGUAUGUGG
CCACCAACCiiiGGUUGGUGG
CCACCACCCiiiGGGUGGUGG
CCACCCACCiiiGGUGGGUGG
CCACCCUCCiiiGGAGGGUGG
CCACCUCCCiiiGGGAGGUGG
CCACCUUCCiiiGGAAGGUGG
CCACGCGCCiiiGGCGCGUGG
CCACUUCCCiiiGGGAAGUGG
CCACUUUCCiiiGGAAAGUGG
CCAUACACCiiiGGUGUAUGG
CCAUAUACCiiiGGUAUAUGG
CCAUAUUCCiiiGGAAUAUGG
CCAUCAUCCiiiGGAUGAUGG
CCAUCCUCCiiiGGAGGAUGG
CCAUCUCCCiiiGGGAGAUGG
CCAUCUUCCiiiGGAAGAUGG
CCAUUACCCiiiGGGUAAUGG
CCAUUAUCCiiiGGAUAAUGG
CCAUUCUCCiiiGGAGAAUGG
CCAUUUACCiiiGGUAAAUGG
CCAUUUCCCiiiGGGAAAUGG
CCCAAACCCiiiGGGUUUGGG
CCCAACACCiiiGGUGUUGGG
CCCACACCCiiiGGGUGUGGG
CCCACCACCiiiGGUGGUGGG
CCCACCUCCiiiGGAGGUGGG
CCCACUACCiiiGGUAGUGGG
CCCACUUCCiiiGGAAGUGGG
CCCAUCUCCiiiGGAGAUGGG
CCCAUUACCiiiGGUAAUGGG
CCCAUUCCCiiiGGGAAUGGG
CCCAUUUCCiiiGGAAAUGGG
CCCGCCCGCiiiGCGGGCGGG
CCCGCCGCCiiiGGCGGCGGG
CCCGCGCCCiiiGGGCGCGGG
CCCGCGCGCiiiGCGCGCGGG
CCCGUUUCCiiiGGAAACGGG
CCCUAAUCCiiiGGAUUAGGG
CCCUAUCCCiiiGGGAUAGGG
CCCUAUUCCiiiGGAAUAGGG
CCCUCACCCiiiGGGUGAGGG
CCCUCAUCCiiiGGAUGAGGG
CCCUCCACCiiiGGUGGAGGG
CCCUCCCGCiiiGCGGGAGGG
CCCUCCUCCiiiGGAGGAGGG
CCCUCUACCiiiGGUAGAGGG
CCCUCUCCCiiiGGGAGAGGG
CCCUCUCGCiiiGCGAGAGGG
CCCUCUUCCiiiGGAAGAGGG
CCCUGUUCCiiiGGAACAGGG
CCCUUAACCiiiGGUUAAGGG
CCCUUACCCiiiGGGUAAGGG
CCCUUAUCCiiiGGAUAAGGG
CCCUUCACCiiiGGUGAAGGG
CCCUUCUCCiiiGGAGAAGGG
CCCUUGUCCiiiGGACAAGGG
CCCUUUACCiiiGGUAAAGGG
CCCUUUCCCiiiGGGAAAGGG
CCCUUUCGCiiiGCGAAAGGG
CCGCCCGCCiiiGGCGGGCGG
CCGCCGCCCiiiGGGCGGCGG
CCGCGCACCiiiGGUGCGCGG
CCGCGCGCCiiiGGCGCGCGG
CCGUCGUCCiiiGGACGACGG
CCUAAUCCCiiiGGGAUUAGG
CCUAAUUCCiiiGGAAUUAGG
CCUACCACCiiiGGUGGUAGG
CCUACCUCCiiiGGAGGUAGG
CCUACUACCiiiGGUAGUAGG
CCUACUCCCiiiGGGAGUAGG
CCUACUUCCiiiGGAAGUAGG
CCUAUAUCCiiiGGAUAUAGG
CCUAUCUCCiiiGGAGAUAGG
CCUAUUACCiiiGGUAAUAGG
CCUAUUCCCiiiGGGAAUAGG
CCUAUUUCCiiiGGAAAUAGG
CCUAUUUGCiiiGCAAAUAGG
CCUCAUCCCiiiGGGAUGAGG
CCUCAUUCCiiiGGAAUGAGG
CCUCCACCCiiiGGGUGGAGG
CCUCCAUCCiiiGGAUGGAGG
CCUCCCACCiiiGGUGGGAGG
CCUCCCUCCiiiGGAGGGAGG
CCUCCUACCiiiGGUAGGAGG
CCUCCUCCCiiiGGGAGGAGG
CCUCCUCGCiiiGCGAGGAGG
CCUCCUUCCiiiGGAAGGAGG
CCUCUACCCiiiGGGUAGAGG
CCUCUAUCCiiiGGAUAGAGG
CCUCUCACCiiiGGUGAGAGG
CCUCUCUCCiiiGGAGAGAGG
CCUCUUACCiiiGGUAAGAGG
CCUCUUCCCiiiGGGAAGAGG
CCUCUUCGCiiiGCGAAGAGG
CCUCUUUCCiiiGGAAAGAGG
CCUCUUUGCiiiGCAAAGAGG
CCUGCGCGCiiiGCGCGCAGG
CCUGUUCCCiiiGGGAACAGG
CCUGUUUCCiiiGGAAACAGG
CCUUAAUCCiiiGGAUUAAGG
CCUUACUCCiiiGGAGUAAGG
CCUUAUACCiiiGGUAUAAGG
CCUUAUCCCiiiGGGAUAAGG
CCUUAUUCCiiiGGAAUAAGG
CCUUCACCCiiiGGGUGAAGG
CCUUCAUCCiiiGGAUGAAGG
CCUUCCACCiiiGGUGGAAGG
CCUUCCCGCiiiGCGGGAAGG
CCUUCCUCCiiiGGAGGAAGG
CCUUCUACCiiiGGUAGAAGG
CCUUCUCCCiiiGGGAGAAGG
CCUUCUCGCiiiGCGAGAAGG
CCUUCUUCCiiiGGAAGAAGG
CCUUGUUCCiiiGGAACAAGG
CCUUUACCCiiiGGGUAAAGG
CCUUUAUCCiiiGGAUAAAGG
CCUUUCACCiiiGGUGAAAGG
CCUUUCCGCiiiGCGGAAAGG
CCUUUCUCCiiiGGAGAAAGG
CCUUUCUGCiiiGCAGAAAGG
CCUUUGUCCiiiGGACAAAGG
GAAACAAGCiiiGCUUGUUUC
GAAACGCGCiiiGCGCGUUUC
GAAAGAAGCiiiGCUUCUUUC
GAAAGAGGCiiiGCCUCUUUC
GAAAGCAGCiiiGCUGCUUUC
GAAAGCGGCiiiGCCGCUUUC
GAAAGGAGCiiiGCUCCUUUC
GAAAGUAGCiiiGCUACUUUC
GAAAUAAGCiiiGCUUAUUUC
GAAAUACGCiiiGCGUAUUUC
GAAAUAGGCiiiGCCUAUUUC
GAAAUAUGCiiiGCAUAUUUC
GAAAUGAGCiiiGCUCAUUUC
GAAAUGCGCiiiGCGCAUUUC
GAAAUGGGCiiiGCCCAUUUC
GAAAUGUGCiiiGCACAUUUC
GAAAUUAGCiiiGCUAAUUUC
GAAAUUGGCiiiGCCAAUUUC
GAAAUUUGCiiiGCAAAUUUC
GAACAAAGCiiiGCUUUGUUC
GAACGAACCiiiGGUUCGUUC
GAACGAAGCiiiGCUUCGUUC
GAACGACGCiiiGCGUCGUUC
GAAGAAACCiiiGGUUUCUUC
GAAGAAAGCiiiGCUUUCUUC
GAAGAAGGCiiiGCCUUCUUC
GAAGAGAGCiiiGCUCUCUUC
GAAGAGGGCiiiGCCCUCUUC
GAAGCGAGCiiiGCUCGCUUC
GAAGCGCGCiiiGCGCGCUUC
GAAGCGGGCiiiGCCCGCUUC
GAAGGAAGCiiiGCUUCCUUC
GAAGGAGGCiiiGCCUCCUUC
GAAGGGAGCiiiGCUCCCUUC
GAAGUAAGCiiiGCUUACUUC
GAAUAAAGCiiiGCUUUAUUC
GAAUAAGGCiiiGCCUUAUUC
GAAUAAUGCiiiGCAUUAUUC
GAAUAGAGCiiiGCUCUAUUC
GAAUAGGGCiiiGCCCUAUUC
GAAUAUAGCiiiGCUAUAUUC
GAAUGAAGCiiiGCUUCAUUC
GAAUUAAGCiiiGCUUAAUUC
GAAUUAUGCiiiGCAUAAUUC
GAAUUUAGCiiiGCUAAAUUC
GACACACGCiiiGCGUGUGUC
GACACGCGCiiiGCGCGUGUC
GACGAAAGCiiiGCUUUCGUC
GACGCACGCiiiGCGUGCGUC
GACGCGCGCiiiGCGCGCGUC
GAGAAAGGCiiiGCCUUUCUC
GAGAAGAGCiiiGCUCUUCUC
GAGAAGGGCiiiGCCCUUCUC
GAGAGAAGCiiiGCUUCUCUC
GAGAGAGGCiiiGCCUCUCUC
GAGAGGAGCiiiGCUCCUCUC
GAGCGAAGCiiiGCUUCGCUC
GAGCGCGGCiiiGCCGCGCUC
GAGGAAAGCiiiGCUUUCCUC
GAGGAAGGCiiiGCCUUCCUC
GAGGAGAGCiiiGCUCUCCUC
GAGGAGGGCiiiGCCCUCCUC
GAGGGAAGCiiiGCUUCCCUC
GAGGGAGGCiiiGCCUCCCUC
GAGUAAAGCiiiGCUUUACUC
GAUAAAGGCiiiGCCUUUAUC
GAUAAAUGCiiiGCAUUUAUC
GAUAAGAGCiiiGCUCUUAUC
GAUAAGGGCiiiGCCCUUAUC
GAUAAUACCiiiGGUAUUAUC
GAUAAUAGCiiiGCUAUUAUC
GAUAAUGGCiiiGCCAUUAUC
GAUAAUUGCiiiGCAAUUAUC
GAUACGCGCiiiGCGCGUAUC
GAUAGAAGCiiiGCUUCUAUC
GAUAUAAGCiiiGCUUAUAUC
GAUAUACGCiiiGCGUAUAUC
GAUAUAUGCiiiGCAUAUAUC
GAUAUGCGCiiiGCGCAUAUC
GAUAUGUGCiiiGCACAUAUC
GAUCCCUCCiiiGGAGGGAUC
GAUCUCUCCiiiGGAGAGAUC
GAUCUUCCCiiiGGGAAGAUC
GAUCUUUCCiiiGGAAAGAUC
GAUGAAAGCiiiGCUUUCAUC
GAUGCGCGCiiiGCGCGCAUC
GAUGCGUGCiiiGCACGCAUC
GAUGUAUGCiiiGCAUACAUC
GAUGUGUGCiiiGCACACAUC
GAUUAAAGCiiiGCUUUAAUC
GAUUAAGGCiiiGCCUUAAUC
GAUUAAUCCiiiGGAUUAAUC
GAUUAAUGCiiiGCAUUAAUC
GAUUAUAGCiiiGCUAUAAUC
GAUUAUUCCiiiGGAAUAAUC
GAUUAUUGCiiiGCAAUAAUC
GAUUCCUCCiiiGGAGGAAUC
GAUUCUCCCiiiGGGAGAAUC
GAUUCUUCCiiiGGAAGAAUC
GAUUUAAGCiiiGCUUAAAUC
GAUUUAUGCiiiGCAUAAAUC
GAUUUCUCCiiiGGAGAAAUC
GCAAACAGCiiiGCUGUUUGC
GCAAACGACiiiGUCGUUUGC
GCAAAGAGCiiiGCUCUUUGC
GCAAAGGACiiiGUCCUUUGC
GCAAAUAGCiiiGCUAUUUGC
GCAAAUGACiiiGUCAUUUGC
GCAACACGCiiiGCGUGUUGC
GCAACGCGCiiiGCGCGUUGC
GCAAGAAGCiiiGCUUCUUGC
GCAAGAGACiiiGUCUCUUGC
GCAAGCAGCiiiGCUGCUUGC
GCAAUAAGCiiiGCUUAUUGC
GCAAUACGCiiiGCGUAUUGC
GCACAACGCiiiGCGUUGUGC
GCACACACCiiiGGUGUGUGC
GCACACAGCiiiGCUGUGUGC
GCACACGACiiiGUCGUGUGC
GCACGCCGCiiiGCGGCGUGC
GCACGCGACiiiGUCGCGUGC
GCAGAAAGCiiiGCUUUCUGC
GCAGAAGACiiiGUCUUCUGC
GCAGCAAGCiiiGCUUGCUGC
GCAUAUACCiiiGGUAUAUGC
GCAUAUAGCiiiGCUAUAUGC
GCCCGCCGCiiiGCGGCGGGC
GCCCUCUCCiiiGGAGAGGGC
GCCCUUCCCiiiGGGAAGGGC
GCCCUUUCCiiiGGAAAGGGC
GCCGCCCGCiiiGCGGGCGGC
GCCGCGCCCiiiGGGCGCGGC
GCCUCCUCCiiiGGAGGAGGC
GCCUCUCCCiiiGGGAGAGGC
GCCUCUUCCiiiGGAAGAGGC
GCCUUCUCCiiiGGAGAAGGC
GCCUUUCCCiiiGGGAAAGGC
GCGAAAGACiiiGUCUUUCGC
GCGAACGACiiiGUCGUUCGC
GCGAAGAGCiiiGCUCUUCGC
GCGAGAAGCiiiGCUUCUCGC
GCGAGAGACiiiGUCUCUCGC
GCGCACGACiiiGUCGUGCGC
GCGCCGCCCiiiGGGCGGCGC
GCGCGCACCiiiGGUGCGCGC
GCGCGCGACiiiGUCGCGCGC
GCGGAAAGCiiiGCUUUCCGC
GCGGGAAGCiiiGCUUCCCGC
GCUCCCUCCiiiGGAGGGAGC
GCUCCUCCCiiiGGGAGGAGC
GCUCCUUCCiiiGGAAGGAGC
GCUCUCUCCiiiGGAGAGAGC
GCUCUUCCCiiiGGGAAGAGC
GCUCUUUCCiiiGGAAAGAGC
GCUUCCUCCiiiGGAGGAAGC
GCUUCUCCCiiiGGGAGAAGC
GCUUCUUCCiiiGGAAGAAGC
GCUUUCUCCiiiGGAGAAAGC
GGACAGGACiiiGUCCUGUCC
GGACGAGACiiiGUCUCGUCC
GGACGGGACiiiGUCCCGUCC
GGAGACGACiiiGUCGUCUCC
GGAGAGGACiiiGUCCUCUCC
GGAGGAGACiiiGUCUCCUCC
GGGACAGACiiiGUCUGUCCC
GGGACGGACiiiGUCCGUCCC
GGGAGAGACiiiGUCUCUCCC
GGGAGGGACiiiGUCCCUCCC
GACAAACACCiiiGGUGUUUGUC
GACAAACAGCiiiGCUGUUUGUC
GACAAAGACCiiiGGUCUUUGUC
GACAAAGAGCiiiGCUCUUUGUC
GACAAAGGGCiiiGCCCUUUGUC
GACAAAUAGCiiiGCUAUUUGUC
GACAAAUUGCiiiGCAAUUUGUC
GACAACAACCiiiGGUUGUUGUC
GACAACAAGCiiiGCUUGUUGUC
GACAACACGCiiiGCGUGUUGUC
GACAACGACCiiiGGUCGUUGUC
GACAACGCGCiiiGCGCGUUGUC
GACAAGAACCiiiGGUUCUUGUC
GACAAGAAGCiiiGCUUCUUGUC
GACAAUAAGCiiiGCUUAUUGUC
GACAAUACGCiiiGCGUAUUGUC
GACAAUAUGCiiiGCAUAUUGUC
GACAAUUAGCiiiGCUAAUUGUC
GACACAAACCiiiGGUUUGUGUC
GACACAAAGCiiiGCUUUGUGUC
GACACAACGCiiiGCGUUGUGUC
GACACACACCiiiGGUGUGUGUC
GACACACAGCiiiGCUGUGUGUC
GACACAUACCiiiGGUAUGUGUC
GACACGACGCiiiGCGUCGUGUC
GACAGAAACCiiiGGUUUCUGUC
GACAGAAAGCiiiGCUUUCUGUC
GACAGACAGCiiiGCUGUCUGUC
GACAGAGAGCiiiGCUCUCUGUC
GACAUAAAGCiiiGCUUUAUGUC
GACAUAACGCiiiGCGUUAUGUC
GACAUAAUGCiiiGCAUUAUGUC
GACAUACACCiiiGGUGUAUGUC
GACAUAUACCiiiGGUAUAUGUC
GACAUAUAGCiiiGCUAUAUGUC
GACAUAUUGCiiiGCAAUAUGUC
GACAUUAUGCiiiGCAUAAUGUC
GACCACCACCiiiGGUGGUGGUC
GACCCUCUCCiiiGGAGAGGGUC
GACCCUUCCCiiiGGGAAGGGUC
GACCCUUUCCiiiGGAAAGGGUC
GACCUCCUCCiiiGGAGGAGGUC
GACCUCUCCCiiiGGGAGAGGUC
GACCUCUUCCiiiGGAAGAGGUC
GACCUUCUCCiiiGGAGAAGGUC
GACCUUUACCiiiGGUAAAGGUC
GACCUUUCCCiiiGGGAAAGGUC
GACGAAACGCiiiGCGUUUCGUC
GACGAAAGGCiiiGCCUUUCGUC
GACGAAAUGCiiiGCAUUUCGUC
GACGAAGAGCiiiGCUCUUCGUC
GACGACAACCiiiGGUUGUCGUC
GACGACACGCiiiGCGUGUCGUC
GACGACGACCiiiGGUCGUCGUC
GACGACGAGCiiiGCUCGUCGUC
GACGACGCGCiiiGCGCGUCGUC
GACGAGAAGCiiiGCUUCUCGUC
GACGCGACGCiiiGCGUCGCGUC
GACGCGCAGCiiiGCUGCGCGUC
GACGCGCGCCiiiGGCGCGCGUC
GACGCGCGGCiiiGCCGCGCGUC
GACGGAAAGCiiiGCUUUCCGUC
GACUAAAUGCiiiGCAUUUAGUC
GACUAAUACCiiiGGUAUUAGUC
GACUAAUAGCiiiGCUAUUAGUC
GACUAAUUGCiiiGCAAUUAGUC
GACUACUACCiiiGGUAGUAGUC
GACUAUUACCiiiGGUAAUAGUC
GACUCCCUCCiiiGGAGGGAGUC
GACUCCUCCCiiiGGGAGGAGUC
GACUCCUUCCiiiGGAAGGAGUC
GACUCUCUCCiiiGGAGAGAGUC
GACUCUUCCCiiiGGGAAGAGUC
GACUCUUUCCiiiGGAAAGAGUC
GACUUAAAGCiiiGCUUUAAGUC
GACUUAUUCCiiiGGAAUAAGUC
GACUUCCUCCiiiGGAGGAAGUC
GACUUCUCCCiiiGGGAGAAGUC
GACUUCUUCCiiiGGAAGAAGUC
GACUUUAAGCiiiGCUUAAAGUC
GACUUUACCCiiiGGGUAAAGUC
GACUUUCUCCiiiGGAGAAAGUC
GAGAAACAGCiiiGCUGUUUCUC
GAGAAAGAGCiiiGCUCUUUCUC
GAGAAAGCGCiiiGCGCUUUCUC
GAGAAAGGGCiiiGCCCUUUCUC
GAGAAAGUGCiiiGCACUUUCUC
GAGAAAUAGCiiiGCUAUUUCUC
GAGAAAUGGCiiiGCCAUUUCUC
GAGAAAUUGCiiiGCAAUUUCUC
GAGAACAAGCiiiGCUUGUUCUC
GAGAAGAAGCiiiGCUUCUUCUC
GAGAAGAGGCiiiGCCUCUUCUC
GAGAAGAUGCiiiGCAUCUUCUC
GAGAAGGAGCiiiGCUCCUUCUC
GAGAAGUAGCiiiGCUACUUCUC
GAGAAUAAGCiiiGCUUAUUCUC
GAGAAUAGGCiiiGCCUAUUCUC
GAGAAUAUGCiiiGCAUAUUCUC
GAGAAUGAGCiiiGCUCAUUCUC
GAGAAUUAGCiiiGCUAAUUCUC
GAGACAAAGCiiiGCUUUGUCUC
GAGACGAAGCiiiGCUUCGUCUC
GAGAGAAAGCiiiGCUUUCUCUC
GAGAGAACGCiiiGCGUUCUCUC
GAGAGAAGGCiiiGCCUUCUCUC
GAGAGAAUGCiiiGCAUUCUCUC
GAGAGAGACCiiiGGUCUCUCUC
GAGAGAGAGCiiiGCUCUCUCUC
GAGAGAGCGCiiiGCGCUCUCUC
GAGAGAGGGCiiiGCCCUCUCUC
GAGAGAUAGCiiiGCUAUCUCUC
GAGAGCGAGCiiiGCUCGCUCUC
GAGAGGAAGCiiiGCUUCCUCUC
GAGAGGAGGCiiiGCCUCCUCUC
GAGAGGGACCiiiGGUCCCUCUC
GAGAGGGAGCiiiGCUCCCUCUC
GAGAGUAAGCiiiGCUUACUCUC
GAGAUAAAGCiiiGCUUUAUCUC
GAGAUAAGGCiiiGCCUUAUCUC
GAGAUAGAGCiiiGCUCUAUCUC
GAGAUGAAGCiiiGCUUCAUCUC
GAGAUUAAGCiiiGCUUAAUCUC
GAGCGCGCGCiiiGCGCGCGCUC
GAGCGGCGGCiiiGCCGCCGCUC
GAGGAAAGGCiiiGCCUUUCCUC
GAGGAAAUGCiiiGCAUUUCCUC
GAGGAAGAGCiiiGCUCUUCCUC
GAGGAAGGGCiiiGCCCUUCCUC
GAGGAAUAGCiiiGCUAUUCCUC
GAGGAGAAGCiiiGCUUCUCCUC
GAGGAGAGGCiiiGCCUCUCCUC
GAGGAGGAGCiiiGCUCCUCCUC
GAGGAUAAGCiiiGCUUAUCCUC
GAGGGAAAGCiiiGCUUUCCCUC
GAGGGAAGGCiiiGCCUUCCCUC
GAGGGAAUGCiiiGCAUUCCCUC
GAGGGAGACCiiiGGUCUCCCUC
GAGGGAGAGCiiiGCUCUCCCUC
GAGGGAGGGCiiiGCCCUCCCUC
GAGGGCGGGCiiiGCCCGCCCUC
GAGGUAAAGCiiiGCUUUACCUC
GAGUAAAGGCiiiGCCUUUACUC
GAGUAAAUGCiiiGCAUUUACUC
GAGUAAGAGCiiiGCUCUUACUC
GAGUAAGGGCiiiGCCCUUACUC
GAGUAAUAGCiiiGCUAUUACUC
GAGUAGAAGCiiiGCUUCUACUC
GAGUAGUAGCiiiGCUACUACUC
GAGUAUAAGCiiiGCUUAUACUC
GAGUAUAUGCiiiGCAUAUACUC
GAGUGAAAGCiiiGCUUUCACUC
GAGUGUGUGCiiiGCACACACUC
GAGUUAAAGCiiiGCUUUAACUC
GAGUUUAAGCiiiGCUUAAACUC
GCAAACAACCiiiGGUUGUUUGC
GCAAACAAGCiiiGCUUGUUUGC
GCAAACACGCiiiGCGUGUUUGC
GCAAAGAAGCiiiGCUUCUUUGC
GCAAAGAGGCiiiGCCUCUUUGC
GCAAAGCAGCiiiGCUGCUUUGC
GCAAAGGAGCiiiGCUCCUUUGC
GCAAAGUAGCiiiGCUACUUUGC
GCAAAUAACCiiiGGUUAUUUGC
GCAAAUAAGCiiiGCUUAUUUGC
GCAAAUACGCiiiGCGUAUUUGC
GCAAAUAGGCiiiGCCUAUUUGC
GCAAAUUACCiiiGGUAAUUUGC
GCAAAUUAGCiiiGCUAAUUUGC
GCAAAUUUCCiiiGGAAAUUUGC
GCAACAAACCiiiGGUUUGUUGC
GCAACAAAGCiiiGCUUUGUUGC
GCAACAACGCiiiGCGUUGUUGC
GCAACACACCiiiGGUGUGUUGC
GCAACACAGCiiiGCUGUGUUGC
GCAAGAAAGCiiiGCUUUCUUGC
GCAAGAAGGCiiiGCCUUCUUGC
GCAAGAGAGCiiiGCUCUCUUGC
GCAAGAGGGCiiiGCCCUCUUGC
GCAAGCAAGCiiiGCUUGCUUGC
GCAAGGAAGCiiiGCUUCCUUGC
GCAAGGGAGCiiiGCUCCCUUGC
GCAAGUAAGCiiiGCUUACUUGC
GCAAUAAACCiiiGGUUUAUUGC
GCAAUAAAGCiiiGCUUUAUUGC
GCAAUAACGCiiiGCGUUAUUGC
GCAAUAAGGCiiiGCCUUAUUGC
GCAAUACAGCiiiGCUGUAUUGC
GCAAUAGAGCiiiGCUCUAUUGC
GCAAUAUACCiiiGGUAUAUUGC
GCAAUAUAGCiiiGCUAUAUUGC
GCAAUUAACCiiiGGUUAAUUGC
GCAAUUAAGCiiiGCUUAAUUGC
GCAAUUACGCiiiGCGUAAUUGC
GCAAUUUACCiiiGGUAAAUUGC
GCAAUUUAGCiiiGCUAAAUUGC
GCAAUUUCCCiiiGGGAAAUUGC
GCAAUUUCGCiiiGCGAAAUUGC
GCACAAACGCiiiGCGUUUGUGC
GCACAACAGCiiiGCUGUUGUGC
GCACAAUAGCiiiGCUAUUGUGC
GCACACAACCiiiGGUUGUGUGC
GCACACAAGCiiiGCUUGUGUGC
GCACACACCCiiiGGGUGUGUGC
GCACACACGCiiiGCGUGUGUGC
GCACACCACCiiiGGUGGUGUGC
GCACAGCAGCiiiGCUGCUGUGC
GCACAUAACCiiiGGUUAUGUGC
GCACAUAAGCiiiGCUUAUGUGC
GCACAUACGCiiiGCGUAUGUGC
GCACAUUACCiiiGGUAAUGUGC
GCACAUUUCCiiiGGAAAUGUGC
GCACGCACGCiiiGCGUGCGUGC
GCACUUUACCiiiGGUAAAGUGC
GCAGAAAGGCiiiGCCUUUCUGC
GCAGAAGAGCiiiGCUCUUCUGC
GCAGAAUAGCiiiGCUAUUCUGC
GCAGAGAAGCiiiGCUUCUCUGC
GCAGAGGAGCiiiGCUCCUCUGC
GCAGCAAAGCiiiGCUUUGCUGC
GCAGCAUAGCiiiGCUAUGCUGC
GCAGCGCAGCiiiGCUGCGCUGC
GCAGGAAAGCiiiGCUUUCCUGC
GCAGGAGAGCiiiGCUCUCCUGC
GCAGGGAAGCiiiGCUUCCCUGC
GCAGUAAAGCiiiGCUUUACUGC
GCAGUAUAGCiiiGCUAUACUGC
GCAUAAACGCiiiGCGUUUAUGC
GCAUAAAGGCiiiGCCUUUAUGC
GCAUAACAGCiiiGCUGUUAUGC
GCAUAAGAGCiiiGCUCUUAUGC
GCAUAAUACCiiiGGUAUUAUGC
GCAUAAUAGCiiiGCUAUUAUGC
GCAUACACGCiiiGCGUGUAUGC
GCAUAGCAGCiiiGCUGCUAUGC
GCAUAGUAGCiiiGCUACUAUGC
GCAUAUAACCiiiGGUUAUAUGC
GCAUAUAAGCiiiGCUUAUAUGC
GCAUAUACCCiiiGGGUAUAUGC
GCAUAUACGCiiiGCGUAUAUGC
GCAUAUAUCCiiiGGAUAUAUGC
GCAUAUUACCiiiGGUAAUAUGC
GCAUAUUAGCiiiGCUAAUAUGC
GCAUAUUUCCiiiGGAAAUAUGC
GCAUCUUUCCiiiGGAAAGAUGC
GCAUGCACGCiiiGCGUGCAUGC
GCAUUAAACCiiiGGUUUAAUGC
GCAUUAAAGCiiiGCUUUAAUGC
GCAUUAACGCiiiGCGUUAAUGC
GCAUUACACCiiiGGUGUAAUGC
GCAUUAUACCiiiGGUAUAAUGC
GCAUUAUAGCiiiGCUAUAAUGC
GCAUUAUCGCiiiGCGAUAAUGC
GCAUUAUUCCiiiGGAAUAAUGC
GCAUUCUUCCiiiGGAAGAAUGC
GCAUUUAACCiiiGGUUAAAUGC
GCAUUUAAGCiiiGCUUAAAUGC
GCAUUUACGCiiiGCGUAAAUGC
GCAUUUAUCCiiiGGAUAAAUGC
GCAUUUCCGCiiiGCGGAAAUGC
GCAUUUCUCCiiiGGAGAAAUGC
GCCACACACCiiiGGUGUGUGGC
GCCAUUUACCiiiGGUAAAUGGC
GCCCGCCCGCiiiGCGGGCGGGC
GCCCGCCGCCiiiGGCGGCGGGC
GCCCGCGCCCiiiGGGCGCGGGC
GCCCUCCCGCiiiGCGGGAGGGC
GCCCUCCUCCiiiGGAGGAGGGC
GCCCUCUCCCiiiGGGAGAGGGC
GCCCUCUCGCiiiGCGAGAGGGC
GCCCUCUUCCiiiGGAAGAGGGC
GCCCUUAUCCiiiGGAUAAGGGC
GCCCUUCUCCiiiGGAGAAGGGC
GCCCUUUACCiiiGGUAAAGGGC
GCCCUUUCCCiiiGGGAAAGGGC
GCCCUUUCGCiiiGCGAAAGGGC
GCCGCCCGCCiiiGGCGGGCGGC
GCCGCCGCCCiiiGGGCGGCGGC
GCCGCGCCGCiiiGCGGCGCGGC
GCCGCGCGCCiiiGGCGCGCGGC
GCCUAUUUCCiiiGGAAAUAGGC
GCCUCCCUCCiiiGGAGGGAGGC
GCCUCCUCCCiiiGGGAGGAGGC
GCCUCCUUCCiiiGGAAGGAGGC
GCCUCUCUCCiiiGGAGAGAGGC
GCCUCUUCCCiiiGGGAAGAGGC
GCCUCUUCGCiiiGCGAAGAGGC
GCCUCUUUCCiiiGGAAAGAGGC
GCCUUAUUCCiiiGGAAUAAGGC
GCCUUCCCGCiiiGCGGGAAGGC
GCCUUCCUCCiiiGGAGGAAGGC
GCCUUCUCCCiiiGGGAGAAGGC
GCCUUCUCGCiiiGCGAGAAGGC
GCCUUCUUCCiiiGGAAGAAGGC
GCCUUUAACCiiiGGUUAAAGGC
GCCUUUAUCCiiiGGAUAAAGGC
GCCUUUCCGCiiiGCGGAAAGGC
GCCUUUCUCCiiiGGAGAAAGGC
GCGAAAGAGCiiiGCUCUUUCGC
GCGAAAUAGCiiiGCUAUUUCGC
GCGAAGAAGCiiiGCUUCUUCGC
GCGAAGGAGCiiiGCUCCUUCGC
GCGAAUAAGCiiiGCUUAUUCGC
GCGAGAAAGCiiiGCUUUCUCGC
GCGAGAGAGCiiiGCUCUCUCGC
GCGAGCGAGCiiiGCUCGCUCGC
GCGAGGAAGCiiiGCUUCCUCGC
GCGAGGGAGCiiiGCUCCCUCGC
GCGAUAAAGCiiiGCUUUAUCGC
GCGCGCGCCCiiiGGGCGCGCGC
GCGGAAGAGCiiiGCUCUUCCGC
GCGGAGAAGCiiiGCUUCUCCGC
GCGGAGGAGCiiiGCUCCUCCGC
GCGGGAAAGCiiiGCUUUCCCGC
GCGGGAGAGCiiiGCUCUCCCGC
GCGUAAUAGCiiiGCUAUUACGC
GCGUAGUAGCiiiGCUACUACGC
GCGUAUAAGCiiiGCUUAUACGC
GCUAAAUACCiiiGGUAUUUAGC
GCUAAAUUCCiiiGGAAUUUAGC
GCUAAUAACCiiiGGUUAUUAGC
GCUAAUUACCiiiGGUAAUUAGC
GCUAAUUCCCiiiGGGAAUUAGC
GCUAAUUUCCiiiGGAAAUUAGC
GCUACACACCiiiGGUGUGUAGC
GCUACUACCCiiiGGGUAGUAGC
GCUACUUACCiiiGGUAAGUAGC
GCUACUUUCCiiiGGAAAGUAGC
GCUAUAUACCiiiGGUAUAUAGC
GCUAUAUUCCiiiGGAAUAUAGC
GCUAUCUUCCiiiGGAAGAUAGC
GCUAUUAACCiiiGGUUAAUAGC
GCUAUUACCCiiiGGGUAAUAGC
GCUAUUAUCCiiiGGAUAAUAGC
GCUAUUCUCCiiiGGAGAAUAGC
GCUAUUUACCiiiGGUAAAUAGC
GCUAUUUCCCiiiGGGAAAUAGC
GCUCAUUUCCiiiGGAAAUGAGC
GCUCCCUCCCiiiGGGAGGGAGC
GCUCCCUUCCiiiGGAAGGGAGC
GCUCCUCUCCiiiGGAGAGGAGC
GCUCCUUACCiiiGGUAAGGAGC
GCUCCUUCCCiiiGGGAAGGAGC
GCUCCUUUCCiiiGGAAAGGAGC
GCUCUAUUCCiiiGGAAUAGAGC
GCUCUCCUCCiiiGGAGGAGAGC
GCUCUCUCCCiiiGGGAGAGAGC
GCUCUCUUCCiiiGGAAGAGAGC
GCUCUUAUCCiiiGGAUAAGAGC
GCUCUUCUCCiiiGGAGAAGAGC
GCUCUUUACCiiiGGUAAAGAGC
GCUCUUUCCCiiiGGGAAAGAGC
GCUGCGCGCCiiiGGCGCGCAGC
GCUUAAAUCCiiiGGAUUUAAGC
GCUUAAUACCiiiGGUAUUAAGC
GCUUAAUUCCiiiGGAAUUAAGC
GCUUACUACCiiiGGUAGUAAGC
GCUUACUUCCiiiGGAAGUAAGC
GCUUAUAUCCiiiGGAUAUAAGC
GCUUAUCUCCiiiGGAGAUAAGC
GCUUAUUACCiiiGGUAAUAAGC
GCUUAUUCCCiiiGGGAAUAAGC
GCUUAUUUCCiiiGGAAAUAAGC
GCUUCAUUCCiiiGGAAUGAAGC
GCUUCCCUCCiiiGGAGGGAAGC
GCUUCCUCCCiiiGGGAGGAAGC
GCUUCCUUCCiiiGGAAGGAAGC
GCUUCUAUCCiiiGGAUAGAAGC
GCUUCUCUCCiiiGGAGAGAAGC
GCUUCUUACCiiiGGUAAGAAGC
GCUUCUUCCCiiiGGGAAGAAGC
GCUUCUUUCCiiiGGAAAGAAGC
GCUUGUUUCCiiiGGAAACAAGC
GCUUUAAACCiiiGGUUUAAAGC
GCUUUAAUCCiiiGGAUUAAAGC
GCUUUACUCCiiiGGAGUAAAGC
GCUUUAUACCiiiGGUAUAAAGC
GCUUUAUCCCiiiGGGAUAAAGC
GCUUUAUUCCiiiGGAAUAAAGC
GCUUUCAUCCiiiGGAUGAAAGC
GCUUUCCGCCiiiGGCGGAAAGC
GCUUUCCUCCiiiGGAGGAAAGC
GCUUUCGCCCiiiGGGCGAAAGC
GCUUUCUACCiiiGGUAGAAAGC
GCUUUCUCCCiiiGGGAGAAAGC
GCUUUCUUCCiiiGGAAGAAAGC
GCUUUGUUCCiiiGGAACAAAGC
GGAAAGAACCiiiGGUUCUUUCC
GGAAAGGACCiiiGGUCCUUUCC
GGAAAUAACCiiiGGUUAUUUCC
GGAAGAAACCiiiGGUUUCUUCC
GGAAGAGACCiiiGGUCUCUUCC
GGAAGGAACCiiiGGUUCCUUCC
GGAAUAAACCiiiGGUUUAUUCC
GGAGAAGACCiiiGGUCUUCUCC
GGAGAGAACCiiiGGUUCUCUCC
GGAGGAAACCiiiGGUUUCCUCC
GGGAAAGACCiiiGGUCUUUCCC
GGGAAGAACCiiiGGUUCUUCCC
GGGAGAAACCiiiGGUUUCUCCC
