# Supplementary material for: Dynalign II: common secondary structure prediction for RNA homologs with domain insertions
Source: Nucleic Acids Res. 2014 Nov 21;42(22):13939–48. doi: 10.1093/nar/gku1172 (PMC4267632; doi:10.1093/nar/gku1172)
Supplement: SUPPLEMENTARY DATA [file supp_gku1172_nar-02021-z-2014-File012.zip › data_tables/design.RNA.Loops.dat]

A
C
G
U
AA
AC
AG
AU
CA
CC
CG
CU
GA
GC
GG
GU
UA
UC
UG
UU
ACA
ACC
ACU
AUC
CAA
CAC
CAU
CCA
CCC
CCU
CUA
CUC
CUU
UAC
UCA
UCC
UCU
UUC
ACAC
ACCA
ACCC
ACCU
ACUA
ACUC
ACUU
CACA
CACC
CACU
CCAC
CCCA
CCCU
CCUA
CCUC
CCUU
CUCA
CUCC
CUCU
CUUC
UCAC
UCCA
UCCC
UCCU
UCUA
UCUC
UCUU
UUCA
UUCC
UUCU
ACACA
ACACC
ACACU
ACCAC
ACCCA
ACCCU
ACCUC
ACCUU
ACUCA
ACUCC
ACUCU
ACUUC
ACUUU
CACAC
CACCA
CACCC
CACCU
CACUC
CACUU
CCACA
CCACC
CCACU
CCCAC
CCCUC
CCCUU
CCUCA
CCUCC
CCUCU
CCUUC
CCUUU
CUCAC
CUCCA
CUCCC
CUCCU
CUCUC
CUCUU
CUUCA
CUUCC
CUUCU
UCACA
UCACC
UCACU
UCCAC
UCCCA
UCCCU
UCCUC
UCCUU
UCUCA
UCUCC
UCUCU
UCUUC
UCUUU
UUCAC
UUCCA
UUCCC
UUCCU
UUCUC
UUCUU
UUUCC
UUUCU
ACACAC
ACACCA
ACACCC
ACACCU
ACACUC
ACACUU
ACCACA
ACCACC
ACCACU
ACCCAC
ACCCUC
ACCCUU
ACCUCA
ACCUCC
ACCUCU
ACUCAC
ACUCCA
ACUCCC
ACUCCU
ACUCUC
ACUCUU
CACACA
CACACC
CACACU
CACCAC
CACCCA
CACCCU
CACCUC
CACCUU
CACUCA
CACUCC
CACUCU
CCACAC
CCACCA
CCACCC
CCACCU
CCACUC
CCACUU
CCCACA
CCCACC
CCCACU
CCCUCA
CCCUCC
CCCUCU
CCUCAC
CCUCCA
CCUCCC
CCUCCU
CCUCUC
CCUCUU
CUCACA
CUCACC
CUCACU
CUCCAC
CUCCCA
CUCCCU
CUCCUC
CUCCUU
CUCUCA
CUCUCC
CUCUCU
CUUCCA
CUUCCC
CUUCCU
CUUCUC
UCACAC
UCACCA
UCACCC
UCACCU
UCACUC
UCACUU
UCCACA
UCCACC
UCCACU
UCCCAC
UCCCUC
UCCCUU
UCCUCA
UCCUCC
UCCUCU
UCCUUC
UCUCAC
UCUCCA
UCUCCC
UCUCCU
UCUCUC
UCUCUU
UCUUCA
UCUUCC
UCUUCU
UUCACA
UUCACC
UUCACU
UUCCAC
UUCCCA
UUCCCU
UUCCUC
UUCUCA
UUCUCC
UUCUCU
ACACACA
ACACACC
ACACACU
ACACCAC
ACACCCA
ACACCCU
ACACCUC
ACACUCA
ACACUCC
ACACUCU
ACCACAC
ACCACCA
ACCACCC
ACCACCU
ACCACUC
ACCCACA
ACCCACC
ACCCACU
ACCCUCA
ACCCUCC
ACCCUCU
ACCUCAC
ACCUCCA
ACCUCCC
ACCUCCU
ACCUCUC
ACUCACA
ACUCACC
ACUCACU
ACUCCAC
ACUCCCA
ACUCCCU
ACUCCUC
ACUCUCA
ACUCUCC
ACUCUCU
CACACAC
CACACCA
CACACCC
CACACCU
CACACUC
CACCACA
CACCACC
CACCACU
CACCCAC
CACCCUC
CACCUCA
CACCUCC
CACCUCU
CACUCAC
CACUCCA
CACUCCC
CACUCCU
CACUCUC
CACUCUU
CCACACA
CCACACC
CCACACU
CCACCAC
CCACCCA
CCACCCU
CCACCUC
CCACCUU
CCACUCA
CCACUCC
CCACUCU
CCCACAC
CCCACCA
CCCACCC
CCCACCU
CCCACUC
CCCACUU
CCCUCAC
CCCUCCA
CCCUCCC
CCCUCCU
CCCUCUC
CCCUCUU
CCUCACA
CCUCACC
CCUCACU
CCUCCAC
CCUCCCA
CCUCCCU
CCUCCUC
CCUCCUU
CCUCUCA
CCUCUCC
CCUCUCU
CUCACAC
CUCACCA
CUCACCC
CUCACCU
CUCACUC
CUCACUU
CUCCACA
CUCCACC
CUCCACU
CUCCCAC
CUCCCUC
CUCCCUU
CUCCUCA
CUCCUCC
CUCCUCU
CUCUCAC
CUCUCCA
CUCUCCC
CUCUCCU
CUCUCUC
CUCUCUU
UCACACA
UCACACC
UCACACU
UCACCAC
UCACCCA
UCACCCU
UCACCUC
UCACCUU
UCACUCA
UCACUCC
UCACUCU
UCCACAC
UCCACCA
UCCACCC
UCCACCU
UCCACUC
UCCACUU
UCCCACA
UCCCACC
UCCCACU
UCCCUCA
UCCCUCC
UCCCUCU
UCCUCAC
UCCUCCA
UCCUCCC
UCCUCCU
UCCUCUC
UCCUCUU
UCUCACA
UCUCACC
UCUCACU
UCUCCAC
UCUCCCA
UCUCCCU
UCUCCUC
UCUCCUU
UCUCUCA
UCUCUCC
UCUCUCU
ACACACAC
ACACACCA
ACACACCC
ACACACCU
ACACACUC
ACACCACA
ACACCACC
ACACCACU
ACACCCAC
ACACCCUC
ACACCUCA
ACACCUCC
ACACCUCU
ACACUCAC
ACACUCCA
ACACUCCC
ACACUCCU
ACACUCUC
ACCACACA
ACCACACC
ACCACACU
ACCACCAC
ACCACCCA
ACCACCCU
ACCACCUC
ACCACUCA
ACCACUCC
ACCACUCU
ACCCACAC
ACCCACCA
ACCCACCC
ACCCACCU
ACCCACUC
ACCCUCAC
ACCCUCCA
ACCCUCCC
ACCCUCCU
ACCCUCUC
ACCUCACA
ACCUCACC
ACCUCACU
ACCUCCAC
ACCUCCCA
ACCUCCCU
ACCUCCUC
ACCUCUCA
ACCUCUCC
ACCUCUCU
ACUCACAC
ACUCACCA
ACUCACCC
ACUCACCU
ACUCACUC
ACUCCACA
ACUCCACC
ACUCCACU
ACUCCCAC
ACUCCCUC
ACUCCUCA
ACUCCUCC
ACUCCUCU
ACUCUCAC
ACUCUCCA
ACUCUCCC
ACUCUCCU
ACUCUCUC
CACACACA
CACACACC
CACACACU
CACACCAC
CACACCCA
CACACCCU
CACACCUC
CACACUCA
CACACUCC
CACACUCU
CACCACAC
CACCACCA
CACCACCC
CACCACCU
CACCACUC
CACCCACA
CACCCACC
CACCCACU
CACCCUCA
CACCCUCC
CACCCUCU
CACCUCAC
CACCUCCA
CACCUCCC
CACCUCCU
CACCUCUC
CACUCACA
CACUCACC
CACUCACU
CACUCCAC
CACUCCCA
CACUCCCU
CACUCCUC
CACUCUCA
CACUCUCC
CACUCUCU
CCACACAC
CCACACCA
CCACACCC
CCACACCU
CCACACUC
CCACCACA
CCACCACC
CCACCACU
CCACCCAC
CCACCCUC
CCACCUCA
CCACCUCC
CCACCUCU
CCACUCAC
CCACUCCA
CCACUCCC
CCACUCCU
CCACUCUC
CCCACACA
CCCACACC
CCCACACU
CCCACCAC
CCCACCCA
CCCACCCU
CCCACCUC
CCCACUCA
CCCACUCC
CCCACUCU
CCCUCACA
CCCUCACC
CCCUCACU
CCCUCCAC
CCCUCCCA
CCCUCCCU
CCCUCCUC
CCCUCUCA
CCCUCUCC
CCCUCUCU
CCUCACAC
CCUCACCA
CCUCACCC
CCUCACCU
CCUCACUC
CCUCCACA
CCUCCACC
CCUCCACU
CCUCCCAC
CCUCCCUC
CCUCCUCA
CCUCCUCC
CCUCCUCU
CCUCUCAC
CCUCUCCA
CCUCUCCC
CCUCUCCU
CCUCUCUC
CUCACACA
CUCACACC
CUCACACU
CUCACCAC
CUCACCCA
CUCACCCU
CUCACCUC
CUCACUCA
CUCACUCC
CUCACUCU
CUCCACAC
CUCCACCA
CUCCACCC
CUCCACCU
CUCCACUC
CUCCCACA
CUCCCACC
CUCCCACU
CUCCCUCA
CUCCCUCC
CUCCCUCU
CUCCUCAC
CUCCUCCA
CUCCUCCC
CUCCUCCU
CUCCUCUC
CUCUCACA
CUCUCACC
CUCUCACU
CUCUCCAC
CUCUCCCA
CUCUCCCU
CUCUCCUC
CUCUCUCA
CUCUCUCC
CUCUCUCU
UCACACAC
UCACACCA
UCACACCC
UCACACCU
UCACACUC
UCACCACA
UCACCACC
UCACCACU
UCACCCAC
UCACCCUC
UCACCUCA
UCACCUCC
UCACCUCU
UCACUCAC
UCACUCCA
UCACUCCC
UCACUCCU
UCACUCUC
UCCACACA
UCCACACC
UCCACACU
UCCACCAC
UCCACCCA
UCCACCCU
UCCACCUC
UCCACUCA
UCCACUCC
UCCACUCU
UCCCACAC
UCCCACCA
UCCCACCC
UCCCACCU
UCCCACUC
UCCCUCAC
UCCCUCCA
UCCCUCCC
UCCCUCCU
UCCCUCUC
UCCUCACA
UCCUCACC
UCCUCACU
UCCUCCAC
UCCUCCCA
UCCUCCCU
UCCUCCUC
UCCUCUCA
UCCUCUCC
UCCUCUCU
UCUCACAC
UCUCACCA
UCUCACCC
UCUCACCU
UCUCACUC
UCUCCACA
UCUCCACC
UCUCCACU
UCUCCCAC
UCUCCCUC
UCUCCUCA
UCUCCUCC
UCUCCUCU
UCUCUCAC
UCUCUCCA
UCUCUCCC
UCUCUCCU
UCUCUCUC
ACACACACA
ACACACACC
ACACACACU
ACACACCAC
ACACACCCA
ACACACCCU
ACACACCUC
ACACACUCA
ACACACUCC
ACACACUCU
ACACCACAC
ACACCACCA
ACACCACCC
ACACCACCU
ACACCACUC
ACACCCACA
ACACCCACC
ACACCCACU
ACACCCUCA
ACACCCUCC
ACACCCUCU
ACACCUCAC
ACACCUCCA
ACACCUCCC
ACACCUCCU
ACACCUCUC
ACACUCACA
ACACUCACC
ACACUCACU
ACACUCCAC
ACACUCCCA
ACACUCCCU
ACACUCCUC
ACACUCUCA
ACACUCUCC
ACACUCUCU
ACCACACAC
ACCACACCA
ACCACACCC
ACCACACCU
ACCACACUC
ACCACCACA
ACCACCACC
ACCACCACU
ACCACCCAC
ACCACCCUC
ACCACCUCA
ACCACCUCC
ACCACCUCU
ACCACUCAC
ACCACUCCA
ACCACUCCC
ACCACUCCU
ACCACUCUC
ACCCACACA
ACCCACACC
ACCCACACU
ACCCACCAC
ACCCACCCA
ACCCACCCU
ACCCACCUC
ACCCACUCA
ACCCACUCC
ACCCACUCU
ACCCUCACA
ACCCUCACC
ACCCUCACU
ACCCUCCAC
ACCCUCCCA
ACCCUCCCU
ACCCUCCUC
ACCCUCUCA
ACCCUCUCC
ACCCUCUCU
ACCUCACAC
ACCUCACCA
ACCUCACCC
ACCUCACCU
ACCUCACUC
ACCUCCACA
ACCUCCACC
ACCUCCACU
ACCUCCCAC
ACCUCCCUC
ACCUCCUCA
ACCUCCUCC
ACCUCCUCU
ACCUCUCAC
ACCUCUCCA
ACCUCUCCC
ACCUCUCCU
ACCUCUCUC
ACUCACACA
ACUCACACC
ACUCACACU
ACUCACCAC
ACUCACCCA
ACUCACCCU
ACUCACCUC
ACUCACUCA
ACUCACUCC
ACUCACUCU
ACUCCACAC
ACUCCACCA
ACUCCACCC
ACUCCACCU
ACUCCACUC
ACUCCCACA
ACUCCCACC
ACUCCCACU
ACUCCCUCA
ACUCCCUCC
ACUCCCUCU
ACUCCUCAC
ACUCCUCCA
ACUCCUCCC
ACUCCUCCU
ACUCCUCUC
ACUCUCACA
ACUCUCACC
ACUCUCACU
ACUCUCCAC
ACUCUCCCA
ACUCUCCCU
ACUCUCCUC
ACUCUCUCA
ACUCUCUCC
ACUCUCUCU
CACACACAC
CACACACCA
CACACACCC
CACACACCU
CACACACUC
CACACCACA
CACACCACC
CACACCACU
CACACCCAC
CACACCCUC
CACACCUCA
CACACCUCC
CACACCUCU
CACACUCAC
CACACUCCA
CACACUCCC
CACACUCCU
CACACUCUC
CACCACACA
CACCACACC
CACCACACU
CACCACCAC
CACCACCCA
CACCACCCU
CACCACCUC
CACCACUCA
CACCACUCC
CACCACUCU
CACCCACAC
CACCCACCA
CACCCACCC
CACCCACCU
CACCCACUC
CACCCUCAC
CACCCUCCA
CACCCUCCC
CACCCUCCU
CACCCUCUC
CACCUCACA
CACCUCACC
CACCUCACU
CACCUCCAC
CACCUCCCA
CACCUCCCU
CACCUCCUC
CACCUCUCA
CACCUCUCC
CACCUCUCU
CACUCACAC
CACUCACCA
CACUCACCC
CACUCACCU
CACUCACUC
CACUCCACA
CACUCCACC
CACUCCACU
CACUCCCAC
CACUCCCUC
CACUCCUCA
CACUCCUCC
CACUCCUCU
CACUCUCAC
CACUCUCCA
CACUCUCCC
CACUCUCCU
CACUCUCUC
CCACACACA
CCACACACC
CCACACACU
CCACACCAC
CCACACCCA
CCACACCCU
CCACACCUC
CCACACUCA
CCACACUCC
CCACACUCU
CCACCACAC
CCACCACCA
CCACCACCC
CCACCACCU
CCACCACUC
CCACCCACA
CCACCCACC
CCACCCACU
CCACCCUCA
CCACCCUCC
CCACCCUCU
CCACCUCAC
CCACCUCCA
CCACCUCCC
CCACCUCCU
CCACCUCUC
CCACUCACA
CCACUCACC
CCACUCACU
CCACUCCAC
CCACUCCCA
CCACUCCCU
CCACUCCUC
CCACUCUCA
CCACUCUCC
CCACUCUCU
CCCACACAC
CCCACACCA
CCCACACCC
CCCACACCU
CCCACACUC
CCCACCACA
CCCACCACC
CCCACCACU
CCCACCCAC
CCCACCCUC
CCCACCUCA
CCCACCUCC
CCCACCUCU
CCCACUCAC
CCCACUCCA
CCCACUCCC
CCCACUCCU
CCCACUCUC
CCCUCACAC
CCCUCACCA
CCCUCACCC
CCCUCACCU
CCCUCACUC
CCCUCCACA
CCCUCCACC
CCCUCCACU
CCCUCCCAC
CCCUCCCUC
CCCUCCUCA
CCCUCCUCC
CCCUCCUCU
CCCUCUCAC
CCCUCUCCA
CCCUCUCCC
CCCUCUCCU
CCCUCUCUC
CCUCACACA
CCUCACACC
CCUCACACU
CCUCACCAC
CCUCACCCA
CCUCACCCU
CCUCACCUC
CCUCACUCA
CCUCACUCC
CCUCACUCU
CCUCCACAC
CCUCCACCA
CCUCCACCC
CCUCCACCU
CCUCCACUC
CCUCCCACA
CCUCCCACC
CCUCCCACU
CCUCCCUCA
CCUCCCUCC
CCUCCCUCU
CCUCCUCAC
CCUCCUCCA
CCUCCUCCC
CCUCCUCCU
CCUCCUCUC
CCUCUCACA
CCUCUCACC
CCUCUCACU
CCUCUCCAC
CCUCUCCCA
CCUCUCCCU
CCUCUCCUC
CCUCUCUCA
CCUCUCUCC
CCUCUCUCU
CUCACACAC
CUCACACCA
CUCACACCC
CUCACACCU
CUCACACUC
CUCACCACA
CUCACCACC
CUCACCACU
CUCACCCAC
CUCACCCUC
CUCACCUCA
CUCACCUCC
CUCACCUCU
CUCACUCAC
CUCACUCCA
CUCACUCCC
CUCACUCCU
CUCACUCUC
CUCCACACA
CUCCACACC
CUCCACACU
CUCCACCAC
CUCCACCCA
CUCCACCCU
CUCCACCUC
CUCCACUCA
CUCCACUCC
CUCCACUCU
CUCCCACAC
CUCCCACCA
CUCCCACCC
CUCCCACCU
CUCCCACUC
CUCCCUCAC
CUCCCUCCA
CUCCCUCCC
CUCCCUCCU
CUCCCUCUC
CUCCUCACA
CUCCUCACC
CUCCUCACU
CUCCUCCAC
CUCCUCCCA
CUCCUCCCU
CUCCUCCUC
CUCCUCUCA
CUCCUCUCC
CUCCUCUCU
CUCUCACAC
CUCUCACCA
CUCUCACCC
CUCUCACCU
CUCUCACUC
CUCUCCACA
CUCUCCACC
CUCUCCACU
CUCUCCCAC
CUCUCCCUC
CUCUCCUCA
CUCUCCUCC
CUCUCCUCU
CUCUCUCAC
CUCUCUCCA
CUCUCUCCC
CUCUCUCCU
CUCUCUCUC
UCACACACA
UCACACACC
UCACACACU
UCACACCAC
UCACACCCA
UCACACCCU
UCACACCUC
UCACACUCA
UCACACUCC
UCACACUCU
UCACCACAC
UCACCACCA
UCACCACCC
UCACCACCU
UCACCACUC
UCACCCACA
UCACCCACC
UCACCCACU
UCACCCUCA
UCACCCUCC
UCACCCUCU
UCACCUCAC
UCACCUCCA
UCACCUCCC
UCACCUCCU
UCACCUCUC
UCACUCACA
UCACUCACC
UCACUCACU
UCACUCCAC
UCACUCCCA
UCACUCCCU
UCACUCCUC
UCACUCUCA
UCACUCUCC
UCACUCUCU
UCCACACAC
UCCACACCA
UCCACACCC
UCCACACCU
UCCACACUC
UCCACCACA
UCCACCACC
UCCACCACU
UCCACCCAC
UCCACCCUC
UCCACCUCA
UCCACCUCC
UCCACCUCU
UCCACUCAC
UCCACUCCA
UCCACUCCC
UCCACUCCU
UCCACUCUC
UCCCACACA
UCCCACACC
UCCCACACU
UCCCACCAC
UCCCACCCA
UCCCACCCU
UCCCACCUC
UCCCACUCA
UCCCACUCC
UCCCACUCU
UCCCUCACA
UCCCUCACC
UCCCUCACU
UCCCUCCAC
UCCCUCCCA
UCCCUCCCU
UCCCUCCUC
UCCCUCUCA
UCCCUCUCC
UCCCUCUCU
UCCUCACAC
UCCUCACCA
UCCUCACCC
UCCUCACCU
UCCUCACUC
UCCUCCACA
UCCUCCACC
UCCUCCACU
UCCUCCCAC
UCCUCCCUC
UCCUCCUCA
UCCUCCUCC
UCCUCCUCU
UCCUCUCAC
UCCUCUCCA
UCCUCUCCC
UCCUCUCCU
UCCUCUCUC
UCUCACACA
UCUCACACC
UCUCACACU
UCUCACCAC
UCUCACCCA
UCUCACCCU
UCUCACCUC
UCUCACUCA
UCUCACUCC
UCUCACUCU
UCUCCACAC
UCUCCACCA
UCUCCACCC
UCUCCACCU
UCUCCACUC
UCUCCCACA
UCUCCCACC
UCUCCCACU
UCUCCCUCA
UCUCCCUCC
UCUCCCUCU
UCUCCUCAC
UCUCCUCCA
UCUCCUCCC
UCUCCUCCU
UCUCCUCUC
UCUCUCACA
UCUCUCACC
UCUCUCACU
UCUCUCCAC
UCUCUCCCA
UCUCUCCCU
UCUCUCCUC
UCUCUCUCA
UCUCUCUCC
UCUCUCUCU
ACACACACAC
ACACACACCA
ACACACACCC
ACACACACCU
ACACACACUC
ACACACCACA
ACACACCACC
ACACACCACU
ACACACCCAC
ACACACCCUC
ACACACCUCA
ACACACCUCC
ACACACCUCU
ACACACUCAC
ACACACUCCA
ACACACUCCC
ACACACUCCU
ACACACUCUC
ACACCACACA
ACACCACACC
ACACCACACU
ACACCACCAC
ACACCACCCA
ACACCACCCU
ACACCACCUC
ACACCACUCA
ACACCACUCC
ACACCACUCU
ACACCCACAC
ACACCCACCA
ACACCCACCC
ACACCCACCU
ACACCCACUC
ACACCCUCAC
ACACCCUCCA
ACACCCUCCC
ACACCCUCCU
ACACCCUCUC
ACACCUCACA
ACACCUCACC
ACACCUCACU
ACACCUCCAC
ACACCUCCCA
ACACCUCCCU
ACACCUCCUC
ACACCUCUCA
ACACCUCUCC
ACACCUCUCU
ACACUCACAC
ACACUCACCA
ACACUCACCC
ACACUCACCU
ACACUCACUC
ACACUCCACA
ACACUCCACC
ACACUCCACU
ACACUCCCAC
ACACUCCCUC
ACACUCCUCA
ACACUCCUCC
ACACUCCUCU
ACACUCUCAC
ACACUCUCCA
ACACUCUCCC
ACACUCUCCU
ACACUCUCUC
ACCACACACA
ACCACACACC
ACCACACACU
ACCACACCAC
ACCACACCCA
ACCACACCCU
ACCACACCUC
ACCACACUCA
ACCACACUCC
ACCACACUCU
ACCACCACAC
ACCACCACCA
ACCACCACCC
ACCACCACCU
ACCACCACUC
ACCACCCACA
ACCACCCACC
ACCACCCACU
ACCACCCUCA
ACCACCCUCC
ACCACCCUCU
ACCACCUCAC
ACCACCUCCA
ACCACCUCCC
ACCACCUCCU
ACCACCUCUC
ACCACUCACA
ACCACUCACC
ACCACUCACU
ACCACUCCAC
ACCACUCCCA
ACCACUCCCU
ACCACUCCUC
ACCACUCUCA
ACCACUCUCC
ACCACUCUCU
ACCCACACAC
ACCCACACCA
ACCCACACCC
ACCCACACCU
ACCCACACUC
ACCCACCACA
ACCCACCACC
ACCCACCACU
ACCCACCCAC
ACCCACCCUC
ACCCACCUCA
ACCCACCUCC
ACCCACCUCU
ACCCACUCAC
ACCCACUCCA
ACCCACUCCC
ACCCACUCCU
ACCCACUCUC
ACCCUCACAC
ACCCUCACCA
ACCCUCACCC
ACCCUCACCU
ACCCUCACUC
ACCCUCCACA
ACCCUCCACC
ACCCUCCACU
ACCCUCCCAC
ACCCUCCCUC
ACCCUCCUCA
ACCCUCCUCC
ACCCUCCUCU
ACCCUCUCAC
ACCCUCUCCA
ACCCUCUCCC
ACCCUCUCCU
ACCCUCUCUC
ACCUCACACA
ACCUCACACC
ACCUCACACU
ACCUCACCAC
ACCUCACCCA
ACCUCACCCU
ACCUCACCUC
ACCUCACUCA
ACCUCACUCC
ACCUCACUCU
ACCUCCACAC
ACCUCCACCA
ACCUCCACCC
ACCUCCACCU
ACCUCCACUC
ACCUCCCACA
ACCUCCCACC
ACCUCCCACU
ACCUCCCUCA
ACCUCCCUCC
ACCUCCCUCU
ACCUCCUCAC
ACCUCCUCCA
ACCUCCUCCC
ACCUCCUCCU
ACCUCCUCUC
ACCUCUCACA
ACCUCUCACC
ACCUCUCACU
ACCUCUCCAC
ACCUCUCCCA
ACCUCUCCCU
ACCUCUCCUC
ACCUCUCUCA
ACCUCUCUCC
ACCUCUCUCU
ACUCACACAC
ACUCACACCA
ACUCACACCC
ACUCACACCU
ACUCACACUC
ACUCACCACA
ACUCACCACC
ACUCACCACU
ACUCACCCAC
ACUCACCCUC
ACUCACCUCA
ACUCACCUCC
ACUCACCUCU
ACUCACUCAC
ACUCACUCCA
ACUCACUCCC
ACUCACUCCU
ACUCACUCUC
ACUCCACACA
ACUCCACACC
ACUCCACACU
ACUCCACCAC
ACUCCACCCA
ACUCCACCCU
ACUCCACCUC
ACUCCACUCA
ACUCCACUCC
ACUCCACUCU
ACUCCCACAC
ACUCCCACCA
ACUCCCACCC
ACUCCCACCU
ACUCCCACUC
ACUCCCUCAC
ACUCCCUCCA
ACUCCCUCCC
ACUCCCUCCU
ACUCCCUCUC
ACUCCUCACA
ACUCCUCACC
ACUCCUCACU
ACUCCUCCAC
ACUCCUCCCA
ACUCCUCCCU
ACUCCUCCUC
ACUCCUCUCA
ACUCCUCUCC
ACUCCUCUCU
ACUCUCACAC
ACUCUCACCA
ACUCUCACCC
ACUCUCACCU
ACUCUCACUC
ACUCUCCACA
ACUCUCCACC
ACUCUCCACU
ACUCUCCCAC
ACUCUCCCUC
ACUCUCCUCA
ACUCUCCUCC
ACUCUCCUCU
ACUCUCUCAC
ACUCUCUCCA
ACUCUCUCCC
ACUCUCUCCU
ACUCUCUCUC
CACACACACA
CACACACACC
CACACACACU
CACACACCAC
CACACACCCA
CACACACCCU
CACACACCUC
CACACACUCA
CACACACUCC
CACACACUCU
CACACCACAC
CACACCACCA
CACACCACCC
CACACCACCU
CACACCACUC
CACACCCACA
CACACCCACC
CACACCCACU
CACACCCUCA
CACACCCUCC
CACACCCUCU
CACACCUCAC
CACACCUCCA
CACACCUCCC
CACACCUCCU
CACACCUCUC
CACACUCACA
CACACUCACC
CACACUCACU
CACACUCCAC
CACACUCCCA
CACACUCCCU
CACACUCCUC
CACACUCUCA
CACACUCUCC
CACACUCUCU
CACCACACAC
CACCACACCA
CACCACACCC
CACCACACCU
CACCACACUC
CACCACCACA
CACCACCACC
CACCACCACU
CACCACCCAC
CACCACCCUC
CACCACCUCA
CACCACCUCC
CACCACCUCU
CACCACUCAC
CACCACUCCA
CACCACUCCC
CACCACUCCU
CACCACUCUC
CACCCACACA
CACCCACACC
CACCCACACU
CACCCACCAC
CACCCACCCA
CACCCACCCU
CACCCACCUC
CACCCACUCA
CACCCACUCC
CACCCACUCU
CACCCUCACA
CACCCUCACC
CACCCUCACU
CACCCUCCAC
CACCCUCCCA
CACCCUCCCU
CACCCUCCUC
CACCCUCUCA
CACCCUCUCC
CACCCUCUCU
CACCUCACAC
CACCUCACCA
CACCUCACCC
CACCUCACCU
CACCUCACUC
CACCUCCACA
CACCUCCACC
CACCUCCACU
CACCUCCCAC
CACCUCCCUC
CACCUCCUCA
CACCUCCUCC
CACCUCCUCU
CACCUCUCAC
CACCUCUCCA
CACCUCUCCC
CACCUCUCCU
CACCUCUCUC
CACUCACACA
CACUCACACC
CACUCACACU
CACUCACCAC
CACUCACCCA
CACUCACCCU
CACUCACCUC
CACUCACUCA
CACUCACUCC
CACUCACUCU
CACUCCACAC
CACUCCACCA
CACUCCACCC
CACUCCACCU
CACUCCACUC
CACUCCCACA
CACUCCCACC
CACUCCCACU
CACUCCCUCA
CACUCCCUCC
CACUCCCUCU
CACUCCUCAC
CACUCCUCCA
CACUCCUCCC
CACUCCUCCU
CACUCCUCUC
CACUCUCACA
CACUCUCACC
CACUCUCACU
CACUCUCCAC
CACUCUCCCA
CACUCUCCCU
CACUCUCCUC
CACUCUCUCA
CACUCUCUCC
CACUCUCUCU
CCACACACAC
CCACACACCA
CCACACACCC
CCACACACCU
CCACACACUC
CCACACCACA
CCACACCACC
CCACACCACU
CCACACCCAC
CCACACCCUC
CCACACCUCA
CCACACCUCC
CCACACCUCU
CCACACUCAC
CCACACUCCA
CCACACUCCC
CCACACUCCU
CCACACUCUC
CCACCACACA
CCACCACACC
CCACCACACU
CCACCACCAC
CCACCACCCA
CCACCACCCU
CCACCACCUC
CCACCACUCA
CCACCACUCC
CCACCACUCU
CCACCCACAC
CCACCCACCA
CCACCCACCC
CCACCCACCU
CCACCCACUC
CCACCCUCAC
CCACCCUCCA
CCACCCUCCC
CCACCCUCCU
CCACCCUCUC
CCACCUCACA
CCACCUCACC
CCACCUCACU
CCACCUCCAC
CCACCUCCCA
CCACCUCCCU
CCACCUCCUC
CCACCUCUCA
CCACCUCUCC
CCACCUCUCU
CCACUCACAC
CCACUCACCA
CCACUCACCC
CCACUCACCU
CCACUCACUC
CCACUCCACA
CCACUCCACC
CCACUCCACU
CCACUCCCAC
CCACUCCCUC
CCACUCCUCA
CCACUCCUCC
CCACUCCUCU
CCACUCUCAC
CCACUCUCCA
CCACUCUCCC
CCACUCUCCU
CCACUCUCUC
CCCACACACA
CCCACACACC
CCCACACACU
CCCACACCAC
CCCACACCCA
CCCACACCCU
CCCACACCUC
CCCACACUCA
CCCACACUCC
CCCACACUCU
CCCACCACAC
CCCACCACCA
CCCACCACCC
CCCACCACCU
CCCACCACUC
CCCACCCACA
CCCACCCACC
CCCACCCACU
CCCACCCUCA
CCCACCCUCC
CCCACCCUCU
CCCACCUCAC
CCCACCUCCA
CCCACCUCCC
CCCACCUCCU
CCCACCUCUC
CCCACUCACA
CCCACUCACC
CCCACUCACU
CCCACUCCAC
CCCACUCCCA
CCCACUCCCU
CCCACUCCUC
CCCACUCUCA
CCCACUCUCC
CCCACUCUCU
CCCUCACACA
CCCUCACACC
CCCUCACACU
CCCUCACCAC
CCCUCACCCA
CCCUCACCCU
CCCUCACCUC
CCCUCACUCA
CCCUCACUCC
CCCUCACUCU
CCCUCCACAC
CCCUCCACCA
CCCUCCACCC
CCCUCCACCU
CCCUCCACUC
CCCUCCCACA
CCCUCCCACC
CCCUCCCACU
CCCUCCCUCA
CCCUCCCUCC
CCCUCCCUCU
CCCUCCUCAC
CCCUCCUCCA
CCCUCCUCCC
CCCUCCUCCU
CCCUCCUCUC
CCCUCUCACA
CCCUCUCACC
CCCUCUCACU
CCCUCUCCAC
CCCUCUCCCA
CCCUCUCCCU
CCCUCUCCUC
CCCUCUCUCA
CCCUCUCUCC
CCCUCUCUCU
CCUCACACAC
CCUCACACCA
CCUCACACCC
CCUCACACCU
CCUCACACUC
CCUCACCACA
CCUCACCACC
CCUCACCACU
CCUCACCCAC
CCUCACCCUC
CCUCACCUCA
CCUCACCUCC
CCUCACCUCU
CCUCACUCAC
CCUCACUCCA
CCUCACUCCC
CCUCACUCCU
CCUCACUCUC
CCUCCACACA
CCUCCACACC
CCUCCACACU
CCUCCACCAC
CCUCCACCCA
CCUCCACCCU
CCUCCACCUC
CCUCCACUCA
CCUCCACUCC
CCUCCACUCU
CCUCCCACAC
CCUCCCACCA
CCUCCCACCC
CCUCCCACCU
CCUCCCACUC
CCUCCCUCAC
CCUCCCUCCA
CCUCCCUCCC
CCUCCCUCCU
CCUCCCUCUC
CCUCCUCACA
CCUCCUCACC
CCUCCUCACU
CCUCCUCCAC
CCUCCUCCCA
CCUCCUCCCU
CCUCCUCCUC
CCUCCUCUCA
CCUCCUCUCC
CCUCCUCUCU
CCUCUCACAC
CCUCUCACCA
CCUCUCACCC
CCUCUCACCU
CCUCUCACUC
CCUCUCCACA
CCUCUCCACC
CCUCUCCACU
CCUCUCCCAC
CCUCUCCCUC
CCUCUCCUCA
CCUCUCCUCC
CCUCUCCUCU
CCUCUCUCAC
CCUCUCUCCA
CCUCUCUCCC
CCUCUCUCCU
CCUCUCUCUC
CUCACACACA
CUCACACACC
CUCACACACU
CUCACACCAC
CUCACACCCA
CUCACACCCU
CUCACACCUC
CUCACACUCA
CUCACACUCC
CUCACACUCU
CUCACCACAC
CUCACCACCA
CUCACCACCC
CUCACCACCU
CUCACCACUC
CUCACCCACA
CUCACCCACC
CUCACCCACU
CUCACCCUCA
CUCACCCUCC
CUCACCCUCU
CUCACCUCAC
CUCACCUCCA
CUCACCUCCC
CUCACCUCCU
CUCACCUCUC
CUCACUCACA
CUCACUCACC
CUCACUCACU
CUCACUCCAC
CUCACUCCCA
CUCACUCCCU
CUCACUCCUC
CUCACUCUCA
CUCACUCUCC
CUCACUCUCU
CUCCACACAC
CUCCACACCA
CUCCACACCC
CUCCACACCU
CUCCACACUC
CUCCACCACA
CUCCACCACC
CUCCACCACU
CUCCACCCAC
CUCCACCCUC
CUCCACCUCA
CUCCACCUCC
CUCCACCUCU
CUCCACUCAC
CUCCACUCCA
CUCCACUCCC
CUCCACUCCU
CUCCACUCUC
CUCCCACACA
CUCCCACACC
CUCCCACACU
CUCCCACCAC
CUCCCACCCA
CUCCCACCCU
CUCCCACCUC
CUCCCACUCA
CUCCCACUCC
CUCCCACUCU
CUCCCUCACA
CUCCCUCACC
CUCCCUCACU
CUCCCUCCAC
CUCCCUCCCA
CUCCCUCCCU
CUCCCUCCUC
CUCCCUCUCA
CUCCCUCUCC
CUCCCUCUCU
CUCCUCACAC
CUCCUCACCA
CUCCUCACCC
CUCCUCACCU
CUCCUCACUC
CUCCUCCACA
CUCCUCCACC
CUCCUCCACU
CUCCUCCCAC
CUCCUCCCUC
CUCCUCCUCA
CUCCUCCUCC
CUCCUCCUCU
CUCCUCUCAC
CUCCUCUCCA
CUCCUCUCCC
CUCCUCUCCU
CUCCUCUCUC
CUCUCACACA
CUCUCACACC
CUCUCACACU
CUCUCACCAC
CUCUCACCCA
CUCUCACCCU
CUCUCACCUC
CUCUCACUCA
CUCUCACUCC
CUCUCACUCU
CUCUCCACAC
CUCUCCACCA
CUCUCCACCC
CUCUCCACCU
CUCUCCACUC
CUCUCCCACA
CUCUCCCACC
CUCUCCCACU
CUCUCCCUCA
CUCUCCCUCC
CUCUCCCUCU
CUCUCCUCAC
CUCUCCUCCA
CUCUCCUCCC
CUCUCCUCCU
CUCUCCUCUC
CUCUCUCACA
CUCUCUCACC
CUCUCUCACU
CUCUCUCCAC
CUCUCUCCCA
CUCUCUCCCU
CUCUCUCCUC
CUCUCUCUCA
CUCUCUCUCC
CUCUCUCUCU
UCACACACAC
UCACACACCA
UCACACACCC
UCACACACCU
UCACACACUC
UCACACCACA
UCACACCACC
UCACACCACU
UCACACCCAC
UCACACCCUC
UCACACCUCA
UCACACCUCC
UCACACCUCU
UCACACUCAC
UCACACUCCA
UCACACUCCC
UCACACUCCU
UCACACUCUC
UCACCACACA
UCACCACACC
UCACCACACU
UCACCACCAC
UCACCACCCA
UCACCACCCU
UCACCACCUC
UCACCACUCA
UCACCACUCC
UCACCACUCU
UCACCCACAC
UCACCCACCA
UCACCCACCC
UCACCCACCU
UCACCCACUC
UCACCCUCAC
UCACCCUCCA
UCACCCUCCC
UCACCCUCCU
UCACCCUCUC
UCACCUCACA
UCACCUCACC
UCACCUCACU
UCACCUCCAC
UCACCUCCCA
UCACCUCCCU
UCACCUCCUC
UCACCUCUCA
UCACCUCUCC
UCACCUCUCU
UCACUCACAC
UCACUCACCA
UCACUCACCC
UCACUCACCU
UCACUCACUC
UCACUCCACA
UCACUCCACC
UCACUCCACU
UCACUCCCAC
UCACUCCCUC
UCACUCCUCA
UCACUCCUCC
UCACUCCUCU
UCACUCUCAC
UCACUCUCCA
UCACUCUCCC
UCACUCUCCU
UCACUCUCUC
UCCACACACA
UCCACACACC
UCCACACACU
UCCACACCAC
UCCACACCCA
UCCACACCCU
UCCACACCUC
UCCACACUCA
UCCACACUCC
UCCACACUCU
UCCACCACAC
UCCACCACCA
UCCACCACCC
UCCACCACCU
UCCACCACUC
UCCACCCACA
UCCACCCACC
UCCACCCACU
UCCACCCUCA
UCCACCCUCC
UCCACCCUCU
UCCACCUCAC
UCCACCUCCA
UCCACCUCCC
UCCACCUCCU
UCCACCUCUC
UCCACUCACA
UCCACUCACC
UCCACUCACU
UCCACUCCAC
UCCACUCCCA
UCCACUCCCU
UCCACUCCUC
UCCACUCUCA
UCCACUCUCC
UCCACUCUCU
UCCCACACAC
UCCCACACCA
UCCCACACCC
UCCCACACCU
UCCCACACUC
UCCCACCACA
UCCCACCACC
UCCCACCACU
UCCCACCCAC
UCCCACCCUC
UCCCACCUCA
UCCCACCUCC
UCCCACCUCU
UCCCACUCAC
UCCCACUCCA
UCCCACUCCC
UCCCACUCCU
UCCCACUCUC
UCCCUCACAC
UCCCUCACCA
UCCCUCACCC
UCCCUCACCU
UCCCUCACUC
UCCCUCCACA
UCCCUCCACC
UCCCUCCACU
UCCCUCCCAC
UCCCUCCCUC
UCCCUCCUCA
UCCCUCCUCC
UCCCUCCUCU
UCCCUCUCAC
UCCCUCUCCA
UCCCUCUCCC
UCCCUCUCCU
UCCCUCUCUC
UCCUCACACA
UCCUCACACC
UCCUCACACU
UCCUCACCAC
UCCUCACCCA
UCCUCACCCU
UCCUCACCUC
UCCUCACUCA
UCCUCACUCC
UCCUCACUCU
UCCUCCACAC
UCCUCCACCA
UCCUCCACCC
UCCUCCACCU
UCCUCCACUC
UCCUCCCACA
UCCUCCCACC
UCCUCCCACU
UCCUCCCUCA
UCCUCCCUCC
UCCUCCCUCU
UCCUCCUCAC
UCCUCCUCCA
UCCUCCUCCC
UCCUCCUCCU
UCCUCCUCUC
UCCUCUCACA
UCCUCUCACC
UCCUCUCACU
UCCUCUCCAC
UCCUCUCCCA
UCCUCUCCCU
UCCUCUCCUC
UCCUCUCUCA
UCCUCUCUCC
UCCUCUCUCU
UCUCACACAC
UCUCACACCA
UCUCACACCC
UCUCACACCU
UCUCACACUC
UCUCACCACA
UCUCACCACC
UCUCACCACU
UCUCACCCAC
UCUCACCCUC
UCUCACCUCA
UCUCACCUCC
UCUCACCUCU
UCUCACUCAC
UCUCACUCCA
UCUCACUCCC
UCUCACUCCU
UCUCACUCUC
UCUCCACACA
UCUCCACACC
UCUCCACACU
UCUCCACCAC
UCUCCACCCA
UCUCCACCCU
UCUCCACCUC
UCUCCACUCA
UCUCCACUCC
UCUCCACUCU
UCUCCCACAC
UCUCCCACCA
UCUCCCACCC
UCUCCCACCU
UCUCCCACUC
UCUCCCUCAC
UCUCCCUCCA
UCUCCCUCCC
UCUCCCUCCU
UCUCCCUCUC
UCUCCUCACA
UCUCCUCACC
UCUCCUCACU
UCUCCUCCAC
UCUCCUCCCA
UCUCCUCCCU
UCUCCUCCUC
UCUCCUCUCA
UCUCCUCUCC
UCUCCUCUCU
UCUCUCACAC
UCUCUCACCA
UCUCUCACCC
UCUCUCACCU
UCUCUCACUC
UCUCUCCACA
UCUCUCCACC
UCUCUCCACU
UCUCUCCCAC
UCUCUCCCUC
UCUCUCCUCA
UCUCUCCUCC
UCUCUCCUCG
UCUCUCCUCU
UCUCUCUCAC
UCUCUCUCCA
UCUCUCUCCC
UCUCUCUCCU
UCUCUCUCUC
