# Supplementary material for: Dynalign II: common secondary structure prediction for RNA homologs with domain insertions
Source: Nucleic Acids Res. 2014 Nov 21;42(22):13939–48. doi: 10.1093/nar/gku1172 (PMC4267632; doi:10.1093/nar/gku1172)
Supplement: SUPPLEMENTARY DATA [file supp_gku1172_nar-02021-z-2014-File012.zip › data_tables/dists/SHAPEdist.txt]

# Gamma distribution parameters: first line is for paired reactivities, second line for unpaired. Order: shape, location and scale
1.82374892807 0 0.0830320205572
1.27932240423 0 0.374470347084
