# Supplementary material for: Dynalign II: common secondary structure prediction for RNA homologs with domain insertions
Source: Nucleic Acids Res. 2014 Nov 21;42(22):13939–48. doi: 10.1093/nar/gku1172 (PMC4267632; doi:10.1093/nar/gku1172)
Supplement: SUPPLEMENTARY DATA [file supp_gku1172_nar-02021-z-2014-File012.zip › data_tables/dnadynalignmiscloop.dat]

Miscellaneous free energy rules
-------------------------------

Extrapolation for large loops based on polymer theory
internal, bulge or hairpin loops > 30: dS(T)=dS(30)+param*ln(n/30)
--> 
 1.079

asymmetric internal loops: the ninio equation
the maximum correction
--> 
 3.0

the f(m) array (see ninio for details)
-->
 .4  .3  .2  .1

multibranched loops
offset,  free base penalty,  helix penalty
--> 
     3.0          .2                 .2

efn2 multibranched loops
offset,  free base penalty,  helix penalty
--> 
     3.0          .2                 .2

terminal AU penalty
-->
 0.0

bonus for GGG hairpin
-->
0.0

c hairpin slope
--> 
0.0

c hairpin intercept
--> 
0.0

c hairpin of 3
--> 
0.0

Intermolecular initiation free energy
--> 
1.0

GAIL Rule (Grossly Asymmetric Interior Loop Rule) (on/off <-> 1/0)
--> 
0
