# Supplementary material for: Dynalign II: common secondary structure prediction for RNA homologs with domain insertions
Source: Nucleic Acids Res. 2014 Nov 21;42(22):13939–48. doi: 10.1093/nar/gku1172 (PMC4267632; doi:10.1093/nar/gku1172)
Supplement: SUPPLEMENTARY DATA [file supp_gku1172_nar-02021-z-2014-File012.zip › data_tables/dnaint11.dat]

Data table for symetric interior loops of size 2
Free energies at 37 degrees for DNA
Data Arrangement:

            Y
    ------------------
(X)  A    C    G    T  
    ------------------
        5' --> 3'
            X
           A A
           T T
            Y
        3' <-- 5'
(A)  .    .    .    .   
(C)  .    .    .    .   
(G)  .    .    .    .   
(T)  .    .    .    .   


  
          Y                   Y                   Y                   Y                   Y                   Y
  ------------------  ------------------  ------------------  ------------------  ------------------  ------------------
   A    C    G    T    A    C    G    T    A    C    G    T    A    C    G    T    A    C    G    T    A    C    G    T  
  ------------------  ------------------  ------------------  ------------------  ------------------  ------------------
      5' --> 3'           5' --> 3'           5' --> 3'           5' --> 3'           5' --> 3'           5' --> 3'
          X                   X                   X                   X                   X                   X
         A A                 A C                 A G                 A T                 A G                 A T        
         T T                 T G                 T C                 T A                 T T                 T G        
          Y                   Y                   Y                   Y                   Y                   Y
      3' <-- 5'           3' <-- 5'           3' <-- 5'           3' <-- 5'           3' <-- 5'           3' <-- 5'
  1.3  2.2  0.9  1.0  0.8  1.4 -0.4  1.0  1.0  1.7  0.3  1.0  1.2  1.7  0.2  1.0  2.0  2.7  1.3  1.0  1.8  2.4  0.6  1.0
  1.7  2.4  1.0  1.4  1.6  2.1  1.0  1.6  1.5  2.0  1.0  1.0  1.7  2.7  1.0  1.4  2.5  3.0  1.0  2.0  2.6  3.1  1.0  2.6
  0.4  1.0  0.3  2.0 -0.2  1.0 -1.2  2.0  0.1  1.0 -0.3  2.0  0.2  1.0 -0.3  2.0  1.1  1.0  0.7  2.0  0.8  1.0 -0.2  2.0
  1.0  1.7  2.0  1.4  1.0  1.4  2.0  1.1  1.0  1.4  2.0  0.6  1.0  1.4  2.0  1.4  1.0  2.4  2.0  1.6  1.0  2.4  2.0  2.1
  
          Y                   Y                   Y                   Y                   Y                   Y
  ------------------  ------------------  ------------------  ------------------  ------------------  ------------------
   A    C    G    T    A    C    G    T    A    C    G    T    A    C    G    T    A    C    G    T    A    C    G    T  
  ------------------  ------------------  ------------------  ------------------  ------------------  ------------------
      5' --> 3'           5' --> 3'           5' --> 3'           5' --> 3'           5' --> 3'           5' --> 3'
          X                   X                   X                   X                   X                   X
         C A                 C C                 C G                 C T                 C G                 C T        
         G T                 G G                 G C                 G A                 G T                 G G        
          Y                   Y                   Y                   Y                   Y                   Y
      3' <-- 5'           3' <-- 5'           3' <-- 5'           3' <-- 5'           3' <-- 5'           3' <-- 5'
  1.1  2.1  0.8  1.0  0.6  1.2 -0.5  1.0  0.9  1.5  0.1  1.0  1.0  1.5  0.1  1.0  1.9  2.5  1.1  1.0  1.6  2.2  0.5  1.0
  1.7  1.8  1.0  1.4  1.6  1.5  1.0  1.6  1.5  1.4  1.0  1.0  1.7  2.0  1.0  1.4  2.5  2.4  1.0  2.0  2.6  2.5  1.0  2.6
  0.5  1.0  0.3  2.0 -0.1  1.0 -1.3  2.0  0.1  1.0 -0.3  2.0  0.3  1.0 -0.3  2.0  1.1  1.0  0.7  2.0  0.9  1.0 -0.3  2.0
  1.0  1.4  2.0  0.6  1.0  1.0  2.0  0.3  1.0  1.0  2.0 -0.2  1.0  1.0  2.0  0.6  1.0  2.0  2.0  0.8  1.0  2.0  2.0  1.3
  

          Y                   Y                   Y                   Y                   Y                   Y
  ------------------  ------------------  ------------------  ------------------  ------------------  ------------------
   A    C    G    T    A    C    G    T    A    C    G    T    A    C    G    T    A    C    G    T    A    C    G    T  
  ------------------  ------------------  ------------------  ------------------  ------------------  ------------------
      5' --> 3'           5' --> 3'           5' --> 3'           5' --> 3'           5' --> 3'           5' --> 3'
          X                   X                   X                   X                   X                   X
         G A                 G C                 G G                 G T                 G G                 G T        
         C T                 C G                 C C                 C A                 C T                 C G        
          Y                   Y                   Y                   Y                   Y                   Y
      3' <-- 5'           3' <-- 5'           3' <-- 5'           3' <-- 5'           3' <-- 5'           3' <-- 5'
  0.9  2.1  0.5  1.0  0.3  1.3 -0.8  1.0  0.6  1.6 -0.1  1.0  0.8  1.6 -0.2  1.0  1.6  2.6  0.9  1.0  1.3  2.3  0.2  1.0
  1.4  1.8  1.0  1.4  1.3  1.6  1.0  1.6  1.2  1.5  1.0  1.0  1.4  2.1  1.0  1.4  2.2  2.5  1.0  2.0  2.3  2.6  1.0  2.6
 -0.1  1.0 -0.7  2.0 -0.8  1.0 -2.2  2.0 -0.5  1.0 -1.3  2.0 -0.4  1.0 -1.2  2.0  0.5  1.0 -0.3  2.0  0.2  1.0 -1.2  2.0
  1.0  2.0  2.0  1.1  1.0  1.6  2.0  0.9  1.0  1.6  2.0  0.3  1.0  1.6  2.0  1.1  1.0  2.6  2.0  1.3  1.0  2.6  2.0  1.9
  
          Y                   Y                   Y                   Y                   Y                   Y
  ------------------  ------------------  ------------------  ------------------  ------------------  ------------------
   A    C    G    T    A    C    G    T    A    C    G    T    A    C    G    T    A    C    G    T    A    C    G    T  
  ------------------  ------------------  ------------------  ------------------  ------------------  ------------------
      5' --> 3'           5' --> 3'           5' --> 3'           5' --> 3'           5' --> 3'           5' --> 3'
          X                   X                   X                   X                   X                   X
         T A                 T C                 T G                 T T                 T G                 T T        
         A T                 A G                 A C                 A A                 A T                 A G        
          Y                   Y                   Y                   Y                   Y                   Y
      3' <-- 5'           3' <-- 5'           3' <-- 5'           3' <-- 5'           3' <-- 5'           3' <-- 5'
  1.4  2.3  1.2  1.0  0.9  1.4 -0.1  1.0  1.1  1.7  0.5  1.0  1.3  1.7  0.4  1.0  2.1  2.7  1.5  1.0  1.9  2.4  0.9  1.0
  2.3  2.1  1.0  1.7  2.1  1.8  1.0  2.0  2.1  1.8  1.0  1.4  2.2  2.4  1.0  1.7  3.1  2.8  1.0  2.4  3.1  2.8  1.0  3.0
  1.2  1.0  0.9  2.0  0.5  1.0 -0.7  2.0  0.8  1.0  0.3  2.0  0.9  1.0  0.3  2.0  1.8  1.0  1.3  2.0  1.5  1.0  0.3  2.0
  1.0  1.7  2.0  1.4  1.0  1.4  2.0  1.1  1.0  1.4  2.0  0.6  1.0  1.4  2.0  1.4  1.0  2.4  2.0  1.6  1.0  2.4  2.0  2.1
  
          Y                   Y                   Y                   Y                   Y                   Y
  ------------------  ------------------  ------------------  ------------------  ------------------  ------------------
   A    C    G    T    A    C    G    T    A    C    G    T    A    C    G    T    A    C    G    T    A    C    G    T  
  ------------------  ------------------  ------------------  ------------------  ------------------  ------------------
      5' --> 3'           5' --> 3'           5' --> 3'           5' --> 3'           5' --> 3'           5' --> 3'
          X                   X                   X                   X                   X                   X
         G A                 G C                 G G                 G T                 G G                 G T        
         T T                 T G                 T C                 T A                 T T                 T G        
          Y                   Y                   Y                   Y                   Y                   Y
      3' <-- 5'           3' <-- 5'           3' <-- 5'           3' <-- 5'           3' <-- 5'           3' <-- 5'
  1.9  3.1  1.5  1.0  1.3  2.3  0.2  1.0  1.6  2.6  0.9  1.0  1.8  2.6  0.8  1.0  3.0  3.0  3.0  3.0  3.0  3.0  3.0  3.0
  2.4  2.8  1.0  2.4  2.3  2.6  1.0  2.6  2.2  2.5  1.0  2.0  2.4  3.1  1.0  2.4  3.0  3.0  3.0  3.0  3.0  3.0  3.0  3.0
  0.9  1.0  0.3  2.0  0.2  1.0 -1.2  2.0  0.5  1.0 -0.3  2.0  0.6  1.0 -0.2  2.0  3.0  3.0  3.0  3.0  3.0  3.0  3.0  3.0
  1.0  3.0  2.0  2.1  1.0  2.6  2.0  1.9  1.0  2.6  2.0  1.3  1.0  2.6  2.0  2.1  3.0  3.0  3.0  3.0  3.0  3.0  3.0  3.0
  
          Y                   Y                   Y                   Y                   Y                   Y
  ------------------  ------------------  ------------------  ------------------  ------------------  ------------------
   A    C    G    T    A    C    G    T    A    C    G    T    A    C    G    T    A    C    G    T    A    C    G    T  
  ------------------  ------------------  ------------------  ------------------  ------------------  ------------------
      5' --> 3'           5' --> 3'           5' --> 3'           5' --> 3'           5' --> 3'           5' --> 3'
          X                   X                   X                   X                   X                   X
         T A                 T C                 T G                 T T                 T G                 T T        
         G T                 G G                 G C                 G A                 G T                 G G        
          Y                   Y                   Y                   Y                   Y                   Y
      3' <-- 5'           3' <-- 5'           3' <-- 5'           3' <-- 5'           3' <-- 5'           3' <-- 5'
  2.1  3.1  1.8  1.0  1.6  2.2  0.5  1.0  1.9  2.5  1.1  1.0  2.0  2.5  1.1  1.0  3.0  3.0  3.0  3.0  3.0  3.0  3.0  3.0
  2.7  2.8  1.0  2.4  2.6  2.5  1.0  2.6  2.5  2.4  1.0  2.0  2.7  3.0  1.0  2.4  3.0  3.0  3.0  3.0  3.0  3.0  3.0  3.0
  1.5  1.0  1.3  2.0  0.9  1.0 -0.3  2.0  1.1  1.0  0.7  2.0  1.3  1.0  0.7  2.0  3.0  3.0  3.0  3.0  3.0  3.0  3.0  3.0
  1.0  2.4  2.0  1.6  1.0  2.0  2.0  1.3  1.0  2.0  2.0  0.8  1.0  2.0  2.0  1.6  3.0  3.0  3.0  3.0  3.0  3.0  3.0  3.0
