# Supplementary material for: Dynalign II: common secondary structure prediction for RNA homologs with domain insertions
Source: Nucleic Acids Res. 2014 Nov 21;42(22):13939–48. doi: 10.1093/nar/gku1172 (PMC4267632; doi:10.1093/nar/gku1172)
Supplement: SUPPLEMENTARY DATA [file supp_gku1172_nar-02021-z-2014-File012.zip › data_tables/dnaint22.dat]

Data tables for symetric interior loops of size 4
Free energies at 37 degrees for DNA
Data arrangement:

                                Y
     ----------------------------------------------------------------
(X)   A   A   A   A   C   C   C   C   G   G   G   G   T   T   T   T
      A   C   G   T   A   C   G   T   A   C   G   T   A   C   G   T
     ----------------------------------------------------------------
                           5' ------> 3'
                            A \/ \_/ A
                            T /\  |  T
                           3' <------ 5'

(AA)  .   .   .   .   .   .   .   .   .   .   .   .   .   .   .   .  
(AC)  .   .   .   .   .   .   .   .   .   .   .   .   .   .   .   .  
(AG)  .   .   .   .   .   .   .   .   .   .   .   .   .   .   .   .  
(AT)  .   .   .   .   .   .   .   .   .   .   .   .   .   .   .   .  
(CA)  .   .   .   .   .   .   .   .   .   .   .   .   .   .   .   .  
(CC)  .   .   .   .   .   .   .   .   .   .   .   .   .   .   .   .  
(CG)  .   .   .   .   .   .   .   .   .   .   .   .   .   .   .   .  
(CT)  .   .   .   .   .   .   .   .   .   .   .   .   .   .   .   .  
(GA)  .   .   .   .   .   .   .   .   .   .   .   .   .   .   .   .  
(GC)  .   .   .   .   .   .   .   .   .   .   .   .   .   .   .   .  
(GG)  .   .   .   .   .   .   .   .   .   .   .   .   .   .   .   .  
(GT)  .   .   .   .   .   .   .   .   .   .   .   .   .   .   .   .  
(TA)  .   .   .   .   .   .   .   .   .   .   .   .   .   .   .   .  
(TC)  .   .   .   .   .   .   .   .   .   .   .   .   .   .   .   .  
(TG)  .   .   .   .   .   .   .   .   .   .   .   .   .   .   .   .  
(TT)  .   .   .   .   .   .   .   .   .   .   .   .   .   .   .   .  
  

                                       Y
  ------------------------------------------------------------------------------
   A    A    A    A    C    C    C    C    G    G    G    G    T    T    T    T  
   A    C    G    T    A    C    G    T    A    C    G    T    A    C    G    T  
  ------------------------------------------------------------------------------
                                  5' ------> 3'
                                   A \/ \_/ A
                                   T /\  |  T
                                  3' <------ 5'
  1.8  1.9  1.8  2.4  1.9  2.1  2.4  2.0  1.8  1.9  1.8  2.3  2.4  2.0  2.4  1.8
  2.0  2.1  2.0  2.6  2.1  2.3  2.6  2.2  2.0  2.1  2.0  2.5  2.6  2.2  2.6  2.0
  1.9  2.0  1.9  2.5  2.0  2.2  2.5  2.1  1.9  2.0  1.9  2.4  2.5  2.1  2.5  1.9
  2.5  2.6  2.5  3.1  2.6  2.8  3.1  2.7  2.5  2.6  2.5  3.0  3.1  2.7  3.1  2.5
  2.0  2.1  2.0  2.6  2.1  2.3  2.6  2.2  2.0  2.1  2.0  2.5  2.6  2.2  2.6  2.0
  2.2  2.3  2.2  2.8  2.3  2.5  2.8  2.4  2.2  2.3  2.2  2.7  2.8  2.4  2.8  2.2
  2.1  2.2  2.1  2.7  2.2  2.4  2.7  2.3  2.1  2.2  2.1  2.6  2.7  2.3  2.7  2.1
  2.1  2.2  2.1  2.7  2.2  2.4  2.7  2.3  2.1  2.2  2.1  2.6  2.7  2.3  2.7  2.1
  1.9  2.0  1.9  2.5  2.0  2.2  2.5  2.1  1.9  2.0  1.9  2.4  2.5  2.1  2.5  1.9
  2.3  2.4  2.3  2.9  2.4  2.6  2.9  2.5  2.3  2.4  2.3  2.8  2.9  2.5  2.9  2.3
  1.9  2.0  1.9  2.5  2.0  2.2  2.5  2.1  1.9  2.0  1.9  2.4  2.5  2.1  2.5  1.9
  2.5  2.6  2.5  3.1  2.6  2.8  3.1  2.7  2.5  2.6  2.5  3.0  3.1  2.7  3.1  2.5
  2.5  2.6  2.5  3.1  2.6  2.8  3.1  2.7  2.5  2.6  2.5  3.0  3.1  2.7  3.1  2.5
  2.1  2.2  2.1  2.7  2.2  2.4  2.7  2.3  2.1  2.2  2.1  2.6  2.7  2.3  2.7  2.1
  2.5  2.6  2.5  3.1  2.6  2.8  3.1  2.7  2.5  2.6  2.5  3.0  3.1  2.7  3.1  2.5
  1.9  2.0  1.9  2.5  2.0  2.2  2.5  2.1  1.9  2.0  1.9  2.4  2.5  2.1  2.5  1.9

                                       Y
  ------------------------------------------------------------------------------
   A    A    A    A    C    C    C    C    G    G    G    G    T    T    T    T  
   A    C    G    T    A    C    G    T    A    C    G    T    A    C    G    T  
  ------------------------------------------------------------------------------
                                  5' ------> 3'
                                   A \/ \_/ C
                                   T /\  |  G
                                  3' <------ 5'
  1.3  1.6  1.4  2.0  1.6  1.8  1.6  1.7  1.4  1.1  1.4  2.0  1.9  1.7  2.1  1.5
  1.5  1.8  1.6  2.2  1.8  2.0  1.8  1.9  1.6  1.3  1.6  2.2  2.1  1.9  2.3  1.7
  1.4  1.7  1.5  2.1  1.7  1.9  1.7  1.8  1.5  1.2  1.5  2.1  2.0  1.8  2.2  1.6
  2.0  2.3  2.1  2.7  2.3  2.5  2.3  2.4  2.1  1.8  2.1  2.7  2.6  2.4  2.8  2.2
  1.5  1.8  1.6  2.2  1.8  2.0  1.8  1.9  1.6  1.3  1.6  2.2  2.1  1.9  2.3  1.7
  1.7  2.0  1.8  2.4  2.0  2.2  2.0  2.1  1.8  1.5  1.8  2.4  2.3  2.1  2.5  1.9
  1.6  1.9  1.7  2.3  1.9  2.1  1.9  2.0  1.7  1.4  1.7  2.3  2.2  2.0  2.4  1.8
  1.6  1.9  1.7  2.3  1.9  2.1  1.9  2.0  1.7  1.4  1.7  2.3  2.2  2.0  2.4  1.8
  1.4  1.7  1.5  2.1  1.7  1.9  1.7  1.8  1.5  1.2  1.5  2.1  2.0  1.8  2.2  1.6
  1.8  2.1  1.9  2.5  2.1  2.3  2.1  2.2  1.9  1.6  1.9  2.5  2.4  2.2  2.6  2.0
  1.4  1.7  1.5  2.1  1.7  1.9  1.7  1.8  1.5  1.2  1.5  2.1  2.0  1.8  2.2  1.6
  2.0  2.3  2.1  2.7  2.3  2.5  2.3  2.4  2.1  1.8  2.1  2.7  2.6  2.4  2.8  2.2
  2.0  2.3  2.1  2.7  2.3  2.5  2.3  2.4  2.1  1.8  2.1  2.7  2.6  2.4  2.8  2.2
  1.6  1.9  1.7  2.3  1.9  2.1  1.9  2.0  1.7  1.4  1.7  2.3  2.2  2.0  2.4  1.8
  2.0  2.3  2.1  2.7  2.3  2.5  2.3  2.4  2.1  1.8  2.1  2.7  2.6  2.4  2.8  2.2
  1.4  1.7  1.5  2.1  1.7  1.9  1.7  1.8  1.5  1.2  1.5  2.1  2.0  1.8  2.2  1.6

                                       Y
  ------------------------------------------------------------------------------
   A    A    A    A    C    C    C    C    G    G    G    G    T    T    T    T  
   A    C    G    T    A    C    G    T    A    C    G    T    A    C    G    T  
  ------------------------------------------------------------------------------
                                  5' ------> 3'
                                   A \/ \_/ G
                                   T /\  |  C
                                  3' <------ 5'
  1.4  1.7  1.5  2.2  1.7  1.9  1.3  1.7  1.5  1.6  1.5  2.0  2.0  1.7  1.9  1.5
  1.6  1.9  1.7  2.4  1.9  2.1  1.5  1.9  1.7  1.8  1.7  2.2  2.2  1.9  2.1  1.7
  1.5  1.8  1.6  2.3  1.8  2.0  1.4  1.8  1.6  1.7  1.6  2.1  2.1  1.8  2.0  1.6
  2.1  2.4  2.2  2.9  2.4  2.6  2.0  2.4  2.2  2.3  2.2  2.7  2.7  2.4  2.6  2.2
  1.6  1.9  1.7  2.4  1.9  2.1  1.5  1.9  1.7  1.8  1.7  2.2  2.2  1.9  2.1  1.7
  1.8  2.1  1.9  2.6  2.1  2.3  1.7  2.1  1.9  2.0  1.9  2.4  2.4  2.1  2.3  1.9
  1.7  2.0  1.8  2.5  2.0  2.2  1.6  2.0  1.8  1.9  1.8  2.3  2.3  2.0  2.2  1.8
  1.7  2.0  1.8  2.5  2.0  2.2  1.6  2.0  1.8  1.9  1.8  2.3  2.3  2.0  2.2  1.8
  1.5  1.8  1.6  2.3  1.8  2.0  1.4  1.8  1.6  1.7  1.6  2.1  2.1  1.8  2.0  1.6
  1.9  2.2  2.0  2.7  2.2  2.4  1.8  2.2  2.0  2.1  2.0  2.5  2.5  2.2  2.4  2.0
  1.5  1.8  1.6  2.3  1.8  2.0  1.4  1.8  1.6  1.7  1.6  2.1  2.1  1.8  2.0  1.6
  2.1  2.4  2.2  2.9  2.4  2.6  2.0  2.4  2.2  2.3  2.2  2.7  2.7  2.4  2.6  2.2
  2.1  2.4  2.2  2.9  2.4  2.6  2.0  2.4  2.2  2.3  2.2  2.7  2.7  2.4  2.6  2.2
  1.7  2.0  1.8  2.5  2.0  2.2  1.6  2.0  1.8  1.9  1.8  2.3  2.3  2.0  2.2  1.8
  2.1  2.4  2.2  2.9  2.4  2.6  2.0  2.4  2.2  2.3  2.2  2.7  2.7  2.4  2.6  2.2
  1.5  1.8  1.6  2.3  1.8  2.0  1.4  1.8  1.6  1.7  1.6  2.1  2.1  1.8  2.0  1.6

                                       Y
  ------------------------------------------------------------------------------
   A    A    A    A    C    C    C    C    G    G    G    G    T    T    T    T  
   A    C    G    T    A    C    G    T    A    C    G    T    A    C    G    T  
  ------------------------------------------------------------------------------
                                  5' ------> 3'
                                   A \/ \_/ T
                                   T /\  |  A
                                  3' <------ 5'
  1.7  1.9  1.8  2.4  1.9  2.1  2.2  2.0  1.8  2.0  1.8  2.4  2.4  2.0  2.4  1.8
  1.9  2.1  2.0  2.6  2.1  2.3  2.4  2.2  2.0  2.2  2.0  2.6  2.6  2.2  2.6  2.0
  1.8  2.0  1.9  2.5  2.0  2.2  2.3  2.1  1.9  2.1  1.9  2.5  2.5  2.1  2.5  1.9
  2.4  2.6  2.5  3.1  2.6  2.8  2.9  2.7  2.5  2.7  2.5  3.1  3.1  2.7  3.1  2.5
  1.9  2.1  2.0  2.6  2.1  2.3  2.4  2.2  2.0  2.2  2.0  2.6  2.6  2.2  2.6  2.0
  2.1  2.3  2.2  2.8  2.3  2.5  2.6  2.4  2.2  2.4  2.2  2.8  2.8  2.4  2.8  2.2
  2.0  2.2  2.1  2.7  2.2  2.4  2.5  2.3  2.1  2.3  2.1  2.7  2.7  2.3  2.7  2.1
  2.0  2.2  2.1  2.7  2.2  2.4  2.5  2.3  2.1  2.3  2.1  2.7  2.7  2.3  2.7  2.1
  1.8  2.0  1.9  2.5  2.0  2.2  2.3  2.1  1.9  2.1  1.9  2.5  2.5  2.1  2.5  1.9
  2.2  2.4  2.3  2.9  2.4  2.6  2.7  2.5  2.3  2.5  2.3  2.9  2.9  2.5  2.9  2.3
  1.8  2.0  1.9  2.5  2.0  2.2  2.3  2.1  1.9  2.1  1.9  2.5  2.5  2.1  2.5  1.9
  2.4  2.6  2.5  3.1  2.6  2.8  2.9  2.7  2.5  2.7  2.5  3.1  3.1  2.7  3.1  2.5
  2.4  2.6  2.5  3.1  2.6  2.8  2.9  2.7  2.5  2.7  2.5  3.1  3.1  2.7  3.1  2.5
  2.0  2.2  2.1  2.7  2.2  2.4  2.5  2.3  2.1  2.3  2.1  2.7  2.7  2.3  2.7  2.1
  2.4  2.6  2.5  3.1  2.6  2.8  2.9  2.7  2.5  2.7  2.5  3.1  3.1  2.7  3.1  2.5
  1.8  2.0  1.9  2.5  2.0  2.2  2.3  2.1  1.9  2.1  1.9  2.5  2.5  2.1  2.5  1.9

                                       Y
  ------------------------------------------------------------------------------
   A    A    A    A    C    C    C    C    G    G    G    G    T    T    T    T  
   A    C    G    T    A    C    G    T    A    C    G    T    A    C    G    T  
  ------------------------------------------------------------------------------
                                  5' ------> 3'
                                   A \/ \_/ G
                                   T /\  |  T
                                  3' <------ 5'
  1.9  2.2  1.9  2.4  2.2  2.2  1.9  2.2  1.9  2.1  1.9  2.4  2.4  2.2  2.4  2.2
  2.1  2.4  2.1  2.6  2.4  2.4  2.1  2.4  2.1  2.3  2.1  2.6  2.6  2.4  2.6  2.4
  2.0  2.3  2.0  2.5  2.3  2.3  2.0  2.3  2.0  2.2  2.0  2.5  2.5  2.3  2.5  2.3
  2.6  2.9  2.6  3.1  2.9  2.9  2.6  2.9  2.6  2.8  2.6  3.1  3.1  2.9  3.1  2.9
  2.1  2.4  2.1  2.6  2.4  2.4  2.1  2.4  2.1  2.3  2.1  2.6  2.6  2.4  2.6  2.4
  2.3  2.6  2.3  2.8  2.6  2.6  2.3  2.6  2.3  2.5  2.3  2.8  2.8  2.6  2.8  2.6
  2.2  2.5  2.2  2.7  2.5  2.5  2.2  2.5  2.2  2.4  2.2  2.7  2.7  2.5  2.7  2.5
  2.2  2.5  2.2  2.7  2.5  2.5  2.2  2.5  2.2  2.4  2.2  2.7  2.7  2.5  2.7  2.5
  2.0  2.3  2.0  2.5  2.3  2.3  2.0  2.3  2.0  2.2  2.0  2.5  2.5  2.3  2.5  2.3
  2.4  2.7  2.4  2.9  2.7  2.7  2.4  2.7  2.4  2.6  2.4  2.9  2.9  2.7  2.9  2.7
  2.0  2.3  2.0  2.5  2.3  2.3  2.0  2.3  2.0  2.2  2.0  2.5  2.5  2.3  2.5  2.3
  2.6  2.9  2.6  3.1  2.9  2.9  2.6  2.9  2.6  2.8  2.6  3.1  3.1  2.9  3.1  2.9
  2.6  2.9  2.6  3.1  2.9  2.9  2.6  2.9  2.6  2.8  2.6  3.1  3.1  2.9  3.1  2.9
  2.2  2.5  2.2  2.7  2.5  2.5  2.2  2.5  2.2  2.4  2.2  2.7  2.7  2.5  2.7  2.5
  2.6  2.9  2.6  3.1  2.9  2.9  2.6  2.9  2.6  2.8  2.6  3.1  3.1  2.9  3.1  2.9
  2.0  2.3  2.0  2.5  2.3  2.3  2.0  2.3  2.0  2.2  2.0  2.5  2.5  2.3  2.5  2.3

                                       Y
  ------------------------------------------------------------------------------
   A    A    A    A    C    C    C    C    G    G    G    G    T    T    T    T  
   A    C    G    T    A    C    G    T    A    C    G    T    A    C    G    T  
  ------------------------------------------------------------------------------
                                  5' ------> 3'
                                   A \/ \_/ T
                                   T /\  |  G
                                  3' <------ 5'
  1.9  2.2  1.9  2.4  2.2  2.2  2.0  2.2  1.9  2.0  1.9  2.4  2.2  2.2  2.4  2.2
  2.1  2.4  2.1  2.6  2.4  2.4  2.2  2.4  2.1  2.2  2.1  2.6  2.4  2.4  2.6  2.4
  2.0  2.3  2.0  2.5  2.3  2.3  2.1  2.3  2.0  2.1  2.0  2.5  2.3  2.3  2.5  2.3
  2.6  2.9  2.6  3.1  2.9  2.9  2.7  2.9  2.6  2.7  2.6  3.1  2.9  2.9  3.1  2.9
  2.1  2.4  2.1  2.6  2.4  2.4  2.2  2.4  2.1  2.2  2.1  2.6  2.4  2.4  2.6  2.4
  2.3  2.6  2.3  2.8  2.6  2.6  2.4  2.6  2.3  2.4  2.3  2.8  2.6  2.6  2.8  2.6
  2.2  2.5  2.2  2.7  2.5  2.5  2.3  2.5  2.2  2.3  2.2  2.7  2.5  2.5  2.7  2.5
  2.2  2.5  2.2  2.7  2.5  2.5  2.3  2.5  2.2  2.3  2.2  2.7  2.5  2.5  2.7  2.5
  2.0  2.3  2.0  2.5  2.3  2.3  2.1  2.3  2.0  2.1  2.0  2.5  2.3  2.3  2.5  2.3
  2.4  2.7  2.4  2.9  2.7  2.7  2.5  2.7  2.4  2.5  2.4  2.9  2.7  2.7  2.9  2.7
  2.0  2.3  2.0  2.5  2.3  2.3  2.1  2.3  2.0  2.1  2.0  2.5  2.3  2.3  2.5  2.3
  2.6  2.9  2.6  3.1  2.9  2.9  2.7  2.9  2.6  2.7  2.6  3.1  2.9  2.9  3.1  2.9
  2.6  2.9  2.6  3.1  2.9  2.9  2.7  2.9  2.6  2.7  2.6  3.1  2.9  2.9  3.1  2.9
  2.2  2.5  2.2  2.7  2.5  2.5  2.3  2.5  2.2  2.3  2.2  2.7  2.5  2.5  2.7  2.5
  2.6  2.9  2.6  3.1  2.9  2.9  2.7  2.9  2.6  2.7  2.6  3.1  2.9  2.9  3.1  2.9
  2.0  2.3  2.0  2.5  2.3  2.3  2.1  2.3  2.0  2.1  2.0  2.5  2.3  2.3  2.5  2.3

                                       Y
  ------------------------------------------------------------------------------
   A    A    A    A    C    C    C    C    G    G    G    G    T    T    T    T  
   A    C    G    T    A    C    G    T    A    C    G    T    A    C    G    T  
  ------------------------------------------------------------------------------
                                  5' ------> 3'
                                   C \/ \_/ A
                                   G /\  |  T
                                  3' <------ 5'
  1.5  1.6  1.5  2.1  1.6  1.8  2.1  1.7  1.5  1.6  1.5  2.0  2.1  1.7  2.1  1.5
  1.8  1.9  1.8  2.4  1.9  2.1  2.4  2.0  1.8  1.9  1.8  2.3  2.4  2.0  2.4  1.8
  1.6  1.7  1.6  2.2  1.7  1.9  2.2  1.8  1.6  1.7  1.6  2.1  2.2  1.8  2.2  1.6
  2.1  2.2  2.1  2.7  2.2  2.4  2.7  2.3  2.1  2.2  2.1  2.6  2.7  2.3  2.7  2.1
  1.8  1.9  1.8  2.4  1.9  2.1  2.4  2.0  1.8  1.9  1.8  2.3  2.4  2.0  2.4  1.8
  2.0  2.1  2.0  2.6  2.1  2.3  2.6  2.2  2.0  2.1  2.0  2.5  2.6  2.2  2.6  2.0
  1.7  1.8  1.7  2.3  1.8  2.0  2.3  1.9  1.7  1.8  1.7  2.2  2.3  1.9  2.3  1.7
  1.8  1.9  1.8  2.4  1.9  2.1  2.4  2.0  1.8  1.9  1.8  2.3  2.4  2.0  2.4  1.8
  1.6  1.7  1.6  2.2  1.7  1.9  2.2  1.8  1.6  1.7  1.6  2.1  2.2  1.8  2.2  1.6
  1.4  1.5  1.4  2.0  1.5  1.7  2.0  1.6  1.4  1.5  1.4  1.9  2.0  1.6  2.0  1.4
  1.6  1.7  1.6  2.2  1.7  1.9  2.2  1.8  1.6  1.7  1.6  2.1  2.2  1.8  2.2  1.6
  2.0  2.1  2.0  2.6  2.1  2.3  2.6  2.2  2.0  2.1  2.0  2.5  2.6  2.2  2.6  2.0
  2.3  2.4  2.3  2.9  2.4  2.6  2.9  2.5  2.3  2.4  2.3  2.8  2.9  2.5  2.9  2.3
  1.8  1.9  1.8  2.4  1.9  2.1  2.4  2.0  1.8  1.9  1.8  2.3  2.4  2.0  2.4  1.8
  2.1  2.2  2.1  2.7  2.2  2.4  2.7  2.3  2.1  2.2  2.1  2.6  2.7  2.3  2.7  2.1
  1.6  1.7  1.6  2.2  1.7  1.9  2.2  1.8  1.6  1.7  1.6  2.1  2.2  1.8  2.2  1.6

                                       Y
  ------------------------------------------------------------------------------
   A    A    A    A    C    C    C    C    G    G    G    G    T    T    T    T  
   A    C    G    T    A    C    G    T    A    C    G    T    A    C    G    T  
  ------------------------------------------------------------------------------
                                  5' ------> 3'
                                   C \/ \_/ C
                                   G /\  |  G
                                  3' <------ 5'
  1.0  1.3  1.1  1.7  1.3  1.5  1.3  1.4  1.1  0.8  1.1  1.7  1.6  1.4  1.8  1.2
  1.3  1.6  1.4  2.0  1.6  1.8  1.6  1.7  1.4  1.1  1.4  2.0  1.9  1.7  2.1  1.5
  1.1  1.4  1.2  1.8  1.4  1.6  1.4  1.5  1.2  0.9  1.2  1.8  1.7  1.5  1.9  1.3
  1.6  1.9  1.7  2.3  1.9  2.1  1.9  2.0  1.7  1.4  1.7  2.3  2.2  2.0  2.4  1.8
  1.3  1.6  1.4  2.0  1.6  1.8  1.6  1.7  1.4  1.1  1.4  2.0  1.9  1.7  2.1  1.5
  1.5  1.8  1.6  2.2  1.8  2.0  1.8  1.9  1.6  1.3  1.6  2.2  2.1  1.9  2.3  1.7
  1.2  1.5  1.3  1.9  1.5  1.7  1.5  1.6  1.3  1.0  1.3  1.9  1.8  1.6  2.0  1.4
  1.3  1.6  1.4  2.0  1.6  1.8  1.6  1.7  1.4  1.1  1.4  2.0  1.9  1.7  2.1  1.5
  1.1  1.4  1.2  1.8  1.4  1.6  1.4  1.5  1.2  0.9  1.2  1.8  1.7  1.5  1.9  1.3
  0.9  1.2  1.0  1.6  1.2  1.4  1.2  1.3  1.0  0.7  1.0  1.6  1.5  1.3  1.7  1.1
  1.1  1.4  1.2  1.8  1.4  1.6  1.4  1.5  1.2  0.9  1.2  1.8  1.7  1.5  1.9  1.3
  1.5  1.8  1.6  2.2  1.8  2.0  1.8  1.9  1.6  1.3  1.6  2.2  2.1  1.9  2.3  1.7
  1.8  2.1  1.9  2.5  2.1  2.3  2.1  2.2  1.9  1.6  1.9  2.5  2.4  2.2  2.6  2.0
  1.3  1.6  1.4  2.0  1.6  1.8  1.6  1.7  1.4  1.1  1.4  2.0  1.9  1.7  2.1  1.5
  1.6  1.9  1.7  2.3  1.9  2.1  1.9  2.0  1.7  1.4  1.7  2.3  2.2  2.0  2.4  1.8
  1.1  1.4  1.2  1.8  1.4  1.6  1.4  1.5  1.2  0.9  1.2  1.8  1.7  1.5  1.9  1.3

                                       Y
  ------------------------------------------------------------------------------
   A    A    A    A    C    C    C    C    G    G    G    G    T    T    T    T  
   A    C    G    T    A    C    G    T    A    C    G    T    A    C    G    T  
  ------------------------------------------------------------------------------
                                  5' ------> 3'
                                   C \/ \_/ G
                                   G /\  |  C
                                  3' <------ 5'
  1.1  1.4  1.2  1.9  1.4  1.6  1.0  1.4  1.2  1.3  1.2  1.7  1.7  1.4  1.6  1.2
  1.4  1.7  1.5  2.2  1.7  1.9  1.3  1.7  1.5  1.6  1.5  2.0  2.0  1.7  1.9  1.5
  1.2  1.5  1.3  2.0  1.5  1.7  1.1  1.5  1.3  1.4  1.3  1.8  1.8  1.5  1.7  1.3
  1.7  2.0  1.8  2.5  2.0  2.2  1.6  2.0  1.8  1.9  1.8  2.3  2.3  2.0  2.2  1.8
  1.4  1.7  1.5  2.2  1.7  1.9  1.3  1.7  1.5  1.6  1.5  2.0  2.0  1.7  1.9  1.5
  1.6  1.9  1.7  2.4  1.9  2.1  1.5  1.9  1.7  1.8  1.7  2.2  2.2  1.9  2.1  1.7
  1.3  1.6  1.4  2.1  1.6  1.8  1.2  1.6  1.4  1.5  1.4  1.9  1.9  1.6  1.8  1.4
  1.4  1.7  1.5  2.2  1.7  1.9  1.3  1.7  1.5  1.6  1.5  2.0  2.0  1.7  1.9  1.5
  1.2  1.5  1.3  2.0  1.5  1.7  1.1  1.5  1.3  1.4  1.3  1.8  1.8  1.5  1.7  1.3
  1.0  1.3  1.1  1.8  1.3  1.5  0.9  1.3  1.1  1.2  1.1  1.6  1.6  1.3  1.5  1.1
  1.2  1.5  1.3  2.0  1.5  1.7  1.1  1.5  1.3  1.4  1.3  1.8  1.8  1.5  1.7  1.3
  1.6  1.9  1.7  2.4  1.9  2.1  1.5  1.9  1.7  1.8  1.7  2.2  2.2  1.9  2.1  1.7
  1.9  2.2  2.0  2.7  2.2  2.4  1.8  2.2  2.0  2.1  2.0  2.5  2.5  2.2  2.4  2.0
  1.4  1.7  1.5  2.2  1.7  1.9  1.3  1.7  1.5  1.6  1.5  2.0  2.0  1.7  1.9  1.5
  1.7  2.0  1.8  2.5  2.0  2.2  1.6  2.0  1.8  1.9  1.8  2.3  2.3  2.0  2.2  1.8
  1.2  1.5  1.3  2.0  1.5  1.7  1.1  1.5  1.3  1.4  1.3  1.8  1.8  1.5  1.7  1.3

                                       Y
  ------------------------------------------------------------------------------
   A    A    A    A    C    C    C    C    G    G    G    G    T    T    T    T  
   A    C    G    T    A    C    G    T    A    C    G    T    A    C    G    T  
  ------------------------------------------------------------------------------
                                  5' ------> 3'
                                   C \/ \_/ T
                                   G /\  |  A
                                  3' <------ 5'
  1.4  1.6  1.5  2.1  1.6  1.8  1.9  1.7  1.5  1.7  1.5  2.1  2.1  1.7  2.1  1.5
  1.7  1.9  1.8  2.4  1.9  2.1  2.2  2.0  1.8  2.0  1.8  2.4  2.4  2.0  2.4  1.8
  1.5  1.7  1.6  2.2  1.7  1.9  2.0  1.8  1.6  1.8  1.6  2.2  2.2  1.8  2.2  1.6
  2.0  2.2  2.1  2.7  2.2  2.4  2.5  2.3  2.1  2.3  2.1  2.7  2.7  2.3  2.7  2.1
  1.7  1.9  1.8  2.4  1.9  2.1  2.2  2.0  1.8  2.0  1.8  2.4  2.4  2.0  2.4  1.8
  1.9  2.1  2.0  2.6  2.1  2.3  2.4  2.2  2.0  2.2  2.0  2.6  2.6  2.2  2.6  2.0
  1.6  1.8  1.7  2.3  1.8  2.0  2.1  1.9  1.7  1.9  1.7  2.3  2.3  1.9  2.3  1.7
  1.7  1.9  1.8  2.4  1.9  2.1  2.2  2.0  1.8  2.0  1.8  2.4  2.4  2.0  2.4  1.8
  1.5  1.7  1.6  2.2  1.7  1.9  2.0  1.8  1.6  1.8  1.6  2.2  2.2  1.8  2.2  1.6
  1.3  1.5  1.4  2.0  1.5  1.7  1.8  1.6  1.4  1.6  1.4  2.0  2.0  1.6  2.0  1.4
  1.5  1.7  1.6  2.2  1.7  1.9  2.0  1.8  1.6  1.8  1.6  2.2  2.2  1.8  2.2  1.6
  1.9  2.1  2.0  2.6  2.1  2.3  2.4  2.2  2.0  2.2  2.0  2.6  2.6  2.2  2.6  2.0
  2.2  2.4  2.3  2.9  2.4  2.6  2.7  2.5  2.3  2.5  2.3  2.9  2.9  2.5  2.9  2.3
  1.7  1.9  1.8  2.4  1.9  2.1  2.2  2.0  1.8  2.0  1.8  2.4  2.4  2.0  2.4  1.8
  2.0  2.2  2.1  2.7  2.2  2.4  2.5  2.3  2.1  2.3  2.1  2.7  2.7  2.3  2.7  2.1
  1.5  1.7  1.6  2.2  1.7  1.9  2.0  1.8  1.6  1.8  1.6  2.2  2.2  1.8  2.2  1.6

                                       Y
  ------------------------------------------------------------------------------
   A    A    A    A    C    C    C    C    G    G    G    G    T    T    T    T  
   A    C    G    T    A    C    G    T    A    C    G    T    A    C    G    T  
  ------------------------------------------------------------------------------
                                  5' ------> 3'
                                   C \/ \_/ G
                                   G /\  |  T
                                  3' <------ 5'
  1.6  1.9  1.6  2.1  1.9  1.9  1.6  1.9  1.6  1.8  1.6  2.1  2.1  1.9  2.1  1.9
  1.9  2.2  1.9  2.4  2.2  2.2  1.9  2.2  1.9  2.1  1.9  2.4  2.4  2.2  2.4  2.2
  1.7  2.0  1.7  2.2  2.0  2.0  1.7  2.0  1.7  1.9  1.7  2.2  2.2  2.0  2.2  2.0
  2.2  2.5  2.2  2.7  2.5  2.5  2.2  2.5  2.2  2.4  2.2  2.7  2.7  2.5  2.7  2.5
  1.9  2.2  1.9  2.4  2.2  2.2  1.9  2.2  1.9  2.1  1.9  2.4  2.4  2.2  2.4  2.2
  2.1  2.4  2.1  2.6  2.4  2.4  2.1  2.4  2.1  2.3  2.1  2.6  2.6  2.4  2.6  2.4
  1.8  2.1  1.8  2.3  2.1  2.1  1.8  2.1  1.8  2.0  1.8  2.3  2.3  2.1  2.3  2.1
  1.9  2.2  1.9  2.4  2.2  2.2  1.9  2.2  1.9  2.1  1.9  2.4  2.4  2.2  2.4  2.2
  1.7  2.0  1.7  2.2  2.0  2.0  1.7  2.0  1.7  1.9  1.7  2.2  2.2  2.0  2.2  2.0
  1.5  1.8  1.5  2.0  1.8  1.8  1.5  1.8  1.5  1.7  1.5  2.0  2.0  1.8  2.0  1.8
  1.7  2.0  1.7  2.2  2.0  2.0  1.7  2.0  1.7  1.9  1.7  2.2  2.2  2.0  2.2  2.0
  2.1  2.4  2.1  2.6  2.4  2.4  2.1  2.4  2.1  2.3  2.1  2.6  2.6  2.4  2.6  2.4
  2.4  2.7  2.4  2.9  2.7  2.7  2.4  2.7  2.4  2.6  2.4  2.9  2.9  2.7  2.9  2.7
  1.9  2.2  1.9  2.4  2.2  2.2  1.9  2.2  1.9  2.1  1.9  2.4  2.4  2.2  2.4  2.2
  2.2  2.5  2.2  2.7  2.5  2.5  2.2  2.5  2.2  2.4  2.2  2.7  2.7  2.5  2.7  2.5
  1.7  2.0  1.7  2.2  2.0  2.0  1.7  2.0  1.7  1.9  1.7  2.2  2.2  2.0  2.2  2.0

                                       Y
  ------------------------------------------------------------------------------
   A    A    A    A    C    C    C    C    G    G    G    G    T    T    T    T  
   A    C    G    T    A    C    G    T    A    C    G    T    A    C    G    T  
  ------------------------------------------------------------------------------
                                  5' ------> 3'
                                   C \/ \_/ T
                                   G /\  |  G
                                  3' <------ 5'
  1.6  1.9  1.6  2.1  1.9  1.9  1.7  1.9  1.6  1.7  1.6  2.1  1.9  1.9  2.1  1.9
  1.9  2.2  1.9  2.4  2.2  2.2  2.0  2.2  1.9  2.0  1.9  2.4  2.2  2.2  2.4  2.2
  1.7  2.0  1.7  2.2  2.0  2.0  1.8  2.0  1.7  1.8  1.7  2.2  2.0  2.0  2.2  2.0
  2.2  2.5  2.2  2.7  2.5  2.5  2.3  2.5  2.2  2.3  2.2  2.7  2.5  2.5  2.7  2.5
  1.9  2.2  1.9  2.4  2.2  2.2  2.0  2.2  1.9  2.0  1.9  2.4  2.2  2.2  2.4  2.2
  2.1  2.4  2.1  2.6  2.4  2.4  2.2  2.4  2.1  2.2  2.1  2.6  2.4  2.4  2.6  2.4
  1.8  2.1  1.8  2.3  2.1  2.1  1.9  2.1  1.8  1.9  1.8  2.3  2.1  2.1  2.3  2.1
  1.9  2.2  1.9  2.4  2.2  2.2  2.0  2.2  1.9  2.0  1.9  2.4  2.2  2.2  2.4  2.2
  1.7  2.0  1.7  2.2  2.0  2.0  1.8  2.0  1.7  1.8  1.7  2.2  2.0  2.0  2.2  2.0
  1.5  1.8  1.5  2.0  1.8  1.8  1.6  1.8  1.5  1.6  1.5  2.0  1.8  1.8  2.0  1.8
  1.7  2.0  1.7  2.2  2.0  2.0  1.8  2.0  1.7  1.8  1.7  2.2  2.0  2.0  2.2  2.0
  2.1  2.4  2.1  2.6  2.4  2.4  2.2  2.4  2.1  2.2  2.1  2.6  2.4  2.4  2.6  2.4
  2.4  2.7  2.4  2.9  2.7  2.7  2.5  2.7  2.4  2.5  2.4  2.9  2.7  2.7  2.9  2.7
  1.9  2.2  1.9  2.4  2.2  2.2  2.0  2.2  1.9  2.0  1.9  2.4  2.2  2.2  2.4  2.2
  2.2  2.5  2.2  2.7  2.5  2.5  2.3  2.5  2.2  2.3  2.2  2.7  2.5  2.5  2.7  2.5
  1.7  2.0  1.7  2.2  2.0  2.0  1.8  2.0  1.7  1.8  1.7  2.2  2.0  2.0  2.2  2.0

                                       Y
  ------------------------------------------------------------------------------
   A    A    A    A    C    C    C    C    G    G    G    G    T    T    T    T  
   A    C    G    T    A    C    G    T    A    C    G    T    A    C    G    T  
  ------------------------------------------------------------------------------
                                  5' ------> 3'
                                   G \/ \_/ A
                                   C /\  |  T
                                  3' <------ 5'
  1.4  1.5  1.4  2.0  1.5  1.7  2.0  1.6  1.4  1.5  1.4  1.9  2.0  1.6  2.0  1.4
  1.7  1.8  1.7  2.3  1.8  2.0  2.3  1.9  1.7  1.8  1.7  2.2  2.3  1.9  2.3  1.7
  1.5  1.6  1.5  2.1  1.6  1.8  2.1  1.7  1.5  1.6  1.5  2.0  2.1  1.7  2.1  1.5
  2.0  2.1  2.0  2.6  2.1  2.3  2.6  2.2  2.0  2.1  2.0  2.5  2.6  2.2  2.6  2.0
  1.7  1.8  1.7  2.3  1.8  2.0  2.3  1.9  1.7  1.8  1.7  2.2  2.3  1.9  2.3  1.7
  1.9  2.0  1.9  2.5  2.0  2.2  2.5  2.1  1.9  2.0  1.9  2.4  2.5  2.1  2.5  1.9
  1.2  1.3  1.2  1.8  1.3  1.5  1.8  1.4  1.2  1.3  1.2  1.7  1.8  1.4  1.8  1.2
  1.8  1.9  1.8  2.4  1.9  2.1  2.4  2.0  1.8  1.9  1.8  2.3  2.4  2.0  2.4  1.8
  1.5  1.6  1.5  2.1  1.6  1.8  2.1  1.7  1.5  1.6  1.5  2.0  2.1  1.7  2.1  1.5
  1.7  1.8  1.7  2.3  1.8  2.0  2.3  1.9  1.7  1.8  1.7  2.2  2.3  1.9  2.3  1.7
  1.5  1.6  1.5  2.1  1.6  1.8  2.1  1.7  1.5  1.6  1.5  2.0  2.1  1.7  2.1  1.5
  2.2  2.3  2.2  2.8  2.3  2.5  2.8  2.4  2.2  2.3  2.2  2.7  2.8  2.4  2.8  2.2
  2.1  2.2  2.1  2.7  2.2  2.4  2.7  2.3  2.1  2.2  2.1  2.6  2.7  2.3  2.7  2.1
  1.8  1.9  1.8  2.4  1.9  2.1  2.4  2.0  1.8  1.9  1.8  2.3  2.4  2.0  2.4  1.8
  2.1  2.2  2.1  2.7  2.2  2.4  2.7  2.3  2.1  2.2  2.1  2.6  2.7  2.3  2.7  2.1
  1.6  1.7  1.6  2.2  1.7  1.9  2.2  1.8  1.6  1.7  1.6  2.1  2.2  1.8  2.2  1.6

                                       Y
  ------------------------------------------------------------------------------
   A    A    A    A    C    C    C    C    G    G    G    G    T    T    T    T  
   A    C    G    T    A    C    G    T    A    C    G    T    A    C    G    T  
  ------------------------------------------------------------------------------
                                  5' ------> 3'
                                   G \/ \_/ C
                                   C /\  |  G
                                  3' <------ 5'
  0.9  1.2  1.0  1.6  1.2  1.4  1.2  1.3  1.0  0.7  1.0  1.6  1.5  1.3  1.7  1.1
  1.2  1.5  1.3  1.9  1.5  1.7  1.5  1.6  1.3  1.0  1.3  1.9  1.8  1.6  2.0  1.4
  1.0  1.3  1.1  1.7  1.3  1.5  1.3  1.4  1.1  0.8  1.1  1.7  1.6  1.4  1.8  1.2
  1.5  1.8  1.6  2.2  1.8  2.0  1.8  1.9  1.6  1.3  1.6  2.2  2.1  1.9  2.3  1.7
  1.2  1.5  1.3  1.9  1.5  1.7  1.5  1.6  1.3  1.0  1.3  1.9  1.8  1.6  2.0  1.4
  1.4  1.7  1.5  2.1  1.7  1.9  1.7  1.8  1.5  1.2  1.5  2.1  2.0  1.8  2.2  1.6
  0.7  1.0  0.8  1.4  1.0  1.2  1.0  1.1  0.8  0.5  0.8  1.4  1.3  1.1  1.5  0.9
  1.3  1.6  1.4  2.0  1.6  1.8  1.6  1.7  1.4  1.1  1.4  2.0  1.9  1.7  2.1  1.5
  1.0  1.3  1.1  1.7  1.3  1.5  1.3  1.4  1.1  0.8  1.1  1.7  1.6  1.4  1.8  1.2
  1.2  1.5  1.3  1.9  1.5  1.7  1.5  1.6  1.3  1.0  1.3  1.9  1.8  1.6  2.0  1.4
  1.0  1.3  1.1  1.7  1.3  1.5  1.3  1.4  1.1  0.8  1.1  1.7  1.6  1.4  1.8  1.2
  1.7  2.0  1.8  2.4  2.0  2.2  2.0  2.1  1.8  1.5  1.8  2.4  2.3  2.1  2.5  1.9
  1.6  1.9  1.7  2.3  1.9  2.1  1.9  2.0  1.7  1.4  1.7  2.3  2.2  2.0  2.4  1.8
  1.3  1.6  1.4  2.0  1.6  1.8  1.6  1.7  1.4  1.1  1.4  2.0  1.9  1.7  2.1  1.5
  1.6  1.9  1.7  2.3  1.9  2.1  1.9  2.0  1.7  1.4  1.7  2.3  2.2  2.0  2.4  1.8
  1.1  1.4  1.2  1.8  1.4  1.6  1.4  1.5  1.2  0.9  1.2  1.8  1.7  1.5  1.9  1.3

                                       Y
  ------------------------------------------------------------------------------
   A    A    A    A    C    C    C    C    G    G    G    G    T    T    T    T  
   A    C    G    T    A    C    G    T    A    C    G    T    A    C    G    T  
  ------------------------------------------------------------------------------
                                  5' ------> 3'
                                   G \/ \_/ G
                                   C /\  |  C
                                  3' <------ 5'
  1.0  1.3  1.1  1.8  1.3  1.5  0.9  1.3  1.1  1.2  1.1  1.6  1.6  1.3  1.5  1.1
  1.3  1.6  1.4  2.1  1.6  1.8  1.2  1.6  1.4  1.5  1.4  1.9  1.9  1.6  1.8  1.4
  1.1  1.4  1.2  1.9  1.4  1.6  1.0  1.4  1.2  1.3  1.2  1.7  1.7  1.4  1.6  1.2
  1.6  1.9  1.7  2.4  1.9  2.1  1.5  1.9  1.7  1.8  1.7  2.2  2.2  1.9  2.1  1.7
  1.3  1.6  1.4  2.1  1.6  1.8  1.2  1.6  1.4  1.5  1.4  1.9  1.9  1.6  1.8  1.4
  1.5  1.8  1.6  2.3  1.8  2.0  1.4  1.8  1.6  1.7  1.6  2.1  2.1  1.8  2.0  1.6
  0.8  1.1  0.9  1.6  1.1  1.3  0.7  1.1  0.9  1.0  0.9  1.4  1.4  1.1  1.3  0.9
  1.4  1.7  1.5  2.2  1.7  1.9  1.3  1.7  1.5  1.6  1.5  2.0  2.0  1.7  1.9  1.5
  1.1  1.4  1.2  1.9  1.4  1.6  1.0  1.4  1.2  1.3  1.2  1.7  1.7  1.4  1.6  1.2
  1.3  1.6  1.4  2.1  1.6  1.8  1.2  1.6  1.4  1.5  1.4  1.9  1.9  1.6  1.8  1.4
  1.1  1.4  1.2  1.9  1.4  1.6  1.0  1.4  1.2  1.3  1.2  1.7  1.7  1.4  1.6  1.2
  1.8  2.1  1.9  2.6  2.1  2.3  1.7  2.1  1.9  2.0  1.9  2.4  2.4  2.1  2.3  1.9
  1.7  2.0  1.8  2.5  2.0  2.2  1.6  2.0  1.8  1.9  1.8  2.3  2.3  2.0  2.2  1.8
  1.4  1.7  1.5  2.2  1.7  1.9  1.3  1.7  1.5  1.6  1.5  2.0  2.0  1.7  1.9  1.5
  1.7  2.0  1.8  2.5  2.0  2.2  1.6  2.0  1.8  1.9  1.8  2.3  2.3  2.0  2.2  1.8
  1.2  1.5  1.3  2.0  1.5  1.7  1.1  1.5  1.3  1.4  1.3  1.8  1.8  1.5  1.7  1.3

                                       Y
  ------------------------------------------------------------------------------
   A    A    A    A    C    C    C    C    G    G    G    G    T    T    T    T  
   A    C    G    T    A    C    G    T    A    C    G    T    A    C    G    T  
  ------------------------------------------------------------------------------
                                  5' ------> 3'
                                   G \/ \_/ T
                                   C /\  |  A
                                  3' <------ 5'
  1.3  1.5  1.4  2.0  1.5  1.7  1.8  1.6  1.4  1.6  1.4  2.0  2.0  1.6  2.0  1.4
  1.6  1.8  1.7  2.3  1.8  2.0  2.1  1.9  1.7  1.9  1.7  2.3  2.3  1.9  2.3  1.7
  1.4  1.6  1.5  2.1  1.6  1.8  1.9  1.7  1.5  1.7  1.5  2.1  2.1  1.7  2.1  1.5
  1.9  2.1  2.0  2.6  2.1  2.3  2.4  2.2  2.0  2.2  2.0  2.6  2.6  2.2  2.6  2.0
  1.6  1.8  1.7  2.3  1.8  2.0  2.1  1.9  1.7  1.9  1.7  2.3  2.3  1.9  2.3  1.7
  1.8  2.0  1.9  2.5  2.0  2.2  2.3  2.1  1.9  2.1  1.9  2.5  2.5  2.1  2.5  1.9
  1.1  1.3  1.2  1.8  1.3  1.5  1.6  1.4  1.2  1.4  1.2  1.8  1.8  1.4  1.8  1.2
  1.7  1.9  1.8  2.4  1.9  2.1  2.2  2.0  1.8  2.0  1.8  2.4  2.4  2.0  2.4  1.8
  1.4  1.6  1.5  2.1  1.6  1.8  1.9  1.7  1.5  1.7  1.5  2.1  2.1  1.7  2.1  1.5
  1.6  1.8  1.7  2.3  1.8  2.0  2.1  1.9  1.7  1.9  1.7  2.3  2.3  1.9  2.3  1.7
  1.4  1.6  1.5  2.1  1.6  1.8  1.9  1.7  1.5  1.7  1.5  2.1  2.1  1.7  2.1  1.5
  2.1  2.3  2.2  2.8  2.3  2.5  2.6  2.4  2.2  2.4  2.2  2.8  2.8  2.4  2.8  2.2
  2.0  2.2  2.1  2.7  2.2  2.4  2.5  2.3  2.1  2.3  2.1  2.7  2.7  2.3  2.7  2.1
  1.7  1.9  1.8  2.4  1.9  2.1  2.2  2.0  1.8  2.0  1.8  2.4  2.4  2.0  2.4  1.8
  2.0  2.2  2.1  2.7  2.2  2.4  2.5  2.3  2.1  2.3  2.1  2.7  2.7  2.3  2.7  2.1
  1.5  1.7  1.6  2.2  1.7  1.9  2.0  1.8  1.6  1.8  1.6  2.2  2.2  1.8  2.2  1.6

                                       Y
  ------------------------------------------------------------------------------
   A    A    A    A    C    C    C    C    G    G    G    G    T    T    T    T  
   A    C    G    T    A    C    G    T    A    C    G    T    A    C    G    T  
  ------------------------------------------------------------------------------
                                  5' ------> 3'
                                   G \/ \_/ G
                                   C /\  |  T
                                  3' <------ 5'
  1.5  1.8  1.5  2.0  1.8  1.8  1.5  1.8  1.5  1.7  1.5  2.0  2.0  1.8  2.0  1.8
  1.8  2.1  1.8  2.3  2.1  2.1  1.8  2.1  1.8  2.0  1.8  2.3  2.3  2.1  2.3  2.1
  1.6  1.9  1.6  2.1  1.9  1.9  1.6  1.9  1.6  1.8  1.6  2.1  2.1  1.9  2.1  1.9
  2.1  2.4  2.1  2.6  2.4  2.4  2.1  2.4  2.1  2.3  2.1  2.6  2.6  2.4  2.6  2.4
  1.8  2.1  1.8  2.3  2.1  2.1  1.8  2.1  1.8  2.0  1.8  2.3  2.3  2.1  2.3  2.1
  2.0  2.3  2.0  2.5  2.3  2.3  2.0  2.3  2.0  2.2  2.0  2.5  2.5  2.3  2.5  2.3
  1.3  1.6  1.3  1.8  1.6  1.6  1.3  1.6  1.3  1.5  1.3  1.8  1.8  1.6  1.8  1.6
  1.9  2.2  1.9  2.4  2.2  2.2  1.9  2.2  1.9  2.1  1.9  2.4  2.4  2.2  2.4  2.2
  1.6  1.9  1.6  2.1  1.9  1.9  1.6  1.9  1.6  1.8  1.6  2.1  2.1  1.9  2.1  1.9
  1.8  2.1  1.8  2.3  2.1  2.1  1.8  2.1  1.8  2.0  1.8  2.3  2.3  2.1  2.3  2.1
  1.6  1.9  1.6  2.1  1.9  1.9  1.6  1.9  1.6  1.8  1.6  2.1  2.1  1.9  2.1  1.9
  2.3  2.6  2.3  2.8  2.6  2.6  2.3  2.6  2.3  2.5  2.3  2.8  2.8  2.6  2.8  2.6
  2.2  2.5  2.2  2.7  2.5  2.5  2.2  2.5  2.2  2.4  2.2  2.7  2.7  2.5  2.7  2.5
  1.9  2.2  1.9  2.4  2.2  2.2  1.9  2.2  1.9  2.1  1.9  2.4  2.4  2.2  2.4  2.2
  2.2  2.5  2.2  2.7  2.5  2.5  2.2  2.5  2.2  2.4  2.2  2.7  2.7  2.5  2.7  2.5
  1.7  2.0  1.7  2.2  2.0  2.0  1.7  2.0  1.7  1.9  1.7  2.2  2.2  2.0  2.2  2.0

                                       Y
  ------------------------------------------------------------------------------
   A    A    A    A    C    C    C    C    G    G    G    G    T    T    T    T  
   A    C    G    T    A    C    G    T    A    C    G    T    A    C    G    T  
  ------------------------------------------------------------------------------
                                  5' ------> 3'
                                   G \/ \_/ T
                                   C /\  |  G
                                  3' <------ 5'
  1.5  1.8  1.5  2.0  1.8  1.8  1.6  1.8  1.5  1.6  1.5  2.0  1.8  1.8  2.0  1.8
  1.8  2.1  1.8  2.3  2.1  2.1  1.9  2.1  1.8  1.9  1.8  2.3  2.1  2.1  2.3  2.1
  1.6  1.9  1.6  2.1  1.9  1.9  1.7  1.9  1.6  1.7  1.6  2.1  1.9  1.9  2.1  1.9
  2.1  2.4  2.1  2.6  2.4  2.4  2.2  2.4  2.1  2.2  2.1  2.6  2.4  2.4  2.6  2.4
  1.8  2.1  1.8  2.3  2.1  2.1  1.9  2.1  1.8  1.9  1.8  2.3  2.1  2.1  2.3  2.1
  2.0  2.3  2.0  2.5  2.3  2.3  2.1  2.3  2.0  2.1  2.0  2.5  2.3  2.3  2.5  2.3
  1.3  1.6  1.3  1.8  1.6  1.6  1.4  1.6  1.3  1.4  1.3  1.8  1.6  1.6  1.8  1.6
  1.9  2.2  1.9  2.4  2.2  2.2  2.0  2.2  1.9  2.0  1.9  2.4  2.2  2.2  2.4  2.2
  1.6  1.9  1.6  2.1  1.9  1.9  1.7  1.9  1.6  1.7  1.6  2.1  1.9  1.9  2.1  1.9
  1.8  2.1  1.8  2.3  2.1  2.1  1.9  2.1  1.8  1.9  1.8  2.3  2.1  2.1  2.3  2.1
  1.6  1.9  1.6  2.1  1.9  1.9  1.7  1.9  1.6  1.7  1.6  2.1  1.9  1.9  2.1  1.9
  2.3  2.6  2.3  2.8  2.6  2.6  2.4  2.6  2.3  2.4  2.3  2.8  2.6  2.6  2.8  2.6
  2.2  2.5  2.2  2.7  2.5  2.5  2.3  2.5  2.2  2.3  2.2  2.7  2.5  2.5  2.7  2.5
  1.9  2.2  1.9  2.4  2.2  2.2  2.0  2.2  1.9  2.0  1.9  2.4  2.2  2.2  2.4  2.2
  2.2  2.5  2.2  2.7  2.5  2.5  2.3  2.5  2.2  2.3  2.2  2.7  2.5  2.5  2.7  2.5
  1.7  2.0  1.7  2.2  2.0  2.0  1.8  2.0  1.7  1.8  1.7  2.2  2.0  2.0  2.2  2.0

                                       Y
  ------------------------------------------------------------------------------
   A    A    A    A    C    C    C    C    G    G    G    G    T    T    T    T  
   A    C    G    T    A    C    G    T    A    C    G    T    A    C    G    T  
  ------------------------------------------------------------------------------
                                  5' ------> 3'
                                   T \/ \_/ A
                                   A /\  |  T
                                  3' <------ 5'
  1.9  2.0  1.9  2.5  2.0  2.2  2.5  2.1  1.9  2.0  1.9  2.4  2.5  2.1  2.5  1.9
  2.0  2.1  2.0  2.6  2.1  2.3  2.6  2.2  2.0  2.1  2.0  2.5  2.6  2.2  2.6  2.0
  1.9  2.0  1.9  2.5  2.0  2.2  2.5  2.1  1.9  2.0  1.9  2.4  2.5  2.1  2.5  1.9
  2.5  2.6  2.5  3.1  2.6  2.8  3.1  2.7  2.5  2.6  2.5  3.0  3.1  2.7  3.1  2.5
  2.0  2.1  2.0  2.6  2.1  2.3  2.6  2.2  2.0  2.1  2.0  2.5  2.6  2.2  2.6  2.0
  2.2  2.3  2.2  2.8  2.3  2.5  2.8  2.4  2.2  2.3  2.2  2.7  2.8  2.4  2.8  2.2
  2.0  2.1  2.0  2.6  2.1  2.3  2.6  2.2  2.0  2.1  2.0  2.5  2.6  2.2  2.6  2.0
  2.1  2.2  2.1  2.7  2.2  2.4  2.7  2.3  2.1  2.2  2.1  2.6  2.7  2.3  2.7  2.1
  1.9  2.0  1.9  2.5  2.0  2.2  2.5  2.1  1.9  2.0  1.9  2.4  2.5  2.1  2.5  1.9
  2.5  2.6  2.5  3.1  2.6  2.8  3.1  2.7  2.5  2.6  2.5  3.0  3.1  2.7  3.1  2.5
  1.9  2.0  1.9  2.5  2.0  2.2  2.5  2.1  1.9  2.0  1.9  2.4  2.5  2.1  2.5  1.9
  2.5  2.6  2.5  3.1  2.6  2.8  3.1  2.7  2.5  2.6  2.5  3.0  3.1  2.7  3.1  2.5
  2.5  2.6  2.5  3.1  2.6  2.8  3.1  2.7  2.5  2.6  2.5  3.0  3.1  2.7  3.1  2.5
  2.1  2.2  2.1  2.7  2.2  2.4  2.7  2.3  2.1  2.2  2.1  2.6  2.7  2.3  2.7  2.1
  2.4  2.5  2.4  3.0  2.5  2.7  3.0  2.6  2.4  2.5  2.4  2.9  3.0  2.6  3.0  2.4
  1.9  2.0  1.9  2.5  2.0  2.2  2.5  2.1  1.9  2.0  1.9  2.4  2.5  2.1  2.5  1.9

                                       Y
  ------------------------------------------------------------------------------
   A    A    A    A    C    C    C    C    G    G    G    G    T    T    T    T  
   A    C    G    T    A    C    G    T    A    C    G    T    A    C    G    T  
  ------------------------------------------------------------------------------
                                  5' ------> 3'
                                   T \/ \_/ C
                                   A /\  |  G
                                  3' <------ 5'
  1.4  1.7  1.5  2.1  1.7  1.9  1.7  1.8  1.5  1.2  1.5  2.1  2.0  1.8  2.2  1.6
  1.5  1.8  1.6  2.2  1.8  2.0  1.8  1.9  1.6  1.3  1.6  2.2  2.1  1.9  2.3  1.7
  1.4  1.7  1.5  2.1  1.7  1.9  1.7  1.8  1.5  1.2  1.5  2.1  2.0  1.8  2.2  1.6
  2.0  2.3  2.1  2.7  2.3  2.5  2.3  2.4  2.1  1.8  2.1  2.7  2.6  2.4  2.8  2.2
  1.5  1.8  1.6  2.2  1.8  2.0  1.8  1.9  1.6  1.3  1.6  2.2  2.1  1.9  2.3  1.7
  1.7  2.0  1.8  2.4  2.0  2.2  2.0  2.1  1.8  1.5  1.8  2.4  2.3  2.1  2.5  1.9
  1.5  1.8  1.6  2.2  1.8  2.0  1.8  1.9  1.6  1.3  1.6  2.2  2.1  1.9  2.3  1.7
  1.6  1.9  1.7  2.3  1.9  2.1  1.9  2.0  1.7  1.4  1.7  2.3  2.2  2.0  2.4  1.8
  1.4  1.7  1.5  2.1  1.7  1.9  1.7  1.8  1.5  1.2  1.5  2.1  2.0  1.8  2.2  1.6
  2.0  2.3  2.1  2.7  2.3  2.5  2.3  2.4  2.1  1.8  2.1  2.7  2.6  2.4  2.8  2.2
  1.4  1.7  1.5  2.1  1.7  1.9  1.7  1.8  1.5  1.2  1.5  2.1  2.0  1.8  2.2  1.6
  2.0  2.3  2.1  2.7  2.3  2.5  2.3  2.4  2.1  1.8  2.1  2.7  2.6  2.4  2.8  2.2
  2.0  2.3  2.1  2.7  2.3  2.5  2.3  2.4  2.1  1.8  2.1  2.7  2.6  2.4  2.8  2.2
  1.6  1.9  1.7  2.3  1.9  2.1  1.9  2.0  1.7  1.4  1.7  2.3  2.2  2.0  2.4  1.8
  1.9  2.2  2.0  2.6  2.2  2.4  2.2  2.3  2.0  1.7  2.0  2.6  2.5  2.3  2.7  2.1
  1.4  1.7  1.5  2.1  1.7  1.9  1.7  1.8  1.5  1.2  1.5  2.1  2.0  1.8  2.2  1.6

                                       Y
  ------------------------------------------------------------------------------
   A    A    A    A    C    C    C    C    G    G    G    G    T    T    T    T  
   A    C    G    T    A    C    G    T    A    C    G    T    A    C    G    T  
  ------------------------------------------------------------------------------
                                  5' ------> 3'
                                   T \/ \_/ G
                                   A /\  |  C
                                  3' <------ 5'
  1.5  1.8  1.6  2.3  1.8  2.0  1.4  1.8  1.6  1.7  1.6  2.1  2.1  1.8  2.0  1.6
  1.6  1.9  1.7  2.4  1.9  2.1  1.5  1.9  1.7  1.8  1.7  2.2  2.2  1.9  2.1  1.7
  1.5  1.8  1.6  2.3  1.8  2.0  1.4  1.8  1.6  1.7  1.6  2.1  2.1  1.8  2.0  1.6
  2.1  2.4  2.2  2.9  2.4  2.6  2.0  2.4  2.2  2.3  2.2  2.7  2.7  2.4  2.6  2.2
  1.6  1.9  1.7  2.4  1.9  2.1  1.5  1.9  1.7  1.8  1.7  2.2  2.2  1.9  2.1  1.7
  1.8  2.1  1.9  2.6  2.1  2.3  1.7  2.1  1.9  2.0  1.9  2.4  2.4  2.1  2.3  1.9
  1.6  1.9  1.7  2.4  1.9  2.1  1.5  1.9  1.7  1.8  1.7  2.2  2.2  1.9  2.1  1.7
  1.7  2.0  1.8  2.5  2.0  2.2  1.6  2.0  1.8  1.9  1.8  2.3  2.3  2.0  2.2  1.8
  1.5  1.8  1.6  2.3  1.8  2.0  1.4  1.8  1.6  1.7  1.6  2.1  2.1  1.8  2.0  1.6
  2.1  2.4  2.2  2.9  2.4  2.6  2.0  2.4  2.2  2.3  2.2  2.7  2.7  2.4  2.6  2.2
  1.5  1.8  1.6  2.3  1.8  2.0  1.4  1.8  1.6  1.7  1.6  2.1  2.1  1.8  2.0  1.6
  2.1  2.4  2.2  2.9  2.4  2.6  2.0  2.4  2.2  2.3  2.2  2.7  2.7  2.4  2.6  2.2
  2.1  2.4  2.2  2.9  2.4  2.6  2.0  2.4  2.2  2.3  2.2  2.7  2.7  2.4  2.6  2.2
  1.7  2.0  1.8  2.5  2.0  2.2  1.6  2.0  1.8  1.9  1.8  2.3  2.3  2.0  2.2  1.8
  2.0  2.3  2.1  2.8  2.3  2.5  1.9  2.3  2.1  2.2  2.1  2.6  2.6  2.3  2.5  2.1
  1.5  1.8  1.6  2.3  1.8  2.0  1.4  1.8  1.6  1.7  1.6  2.1  2.1  1.8  2.0  1.6

                                       Y
  ------------------------------------------------------------------------------
   A    A    A    A    C    C    C    C    G    G    G    G    T    T    T    T  
   A    C    G    T    A    C    G    T    A    C    G    T    A    C    G    T  
  ------------------------------------------------------------------------------
                                  5' ------> 3'
                                   T \/ \_/ T
                                   A /\  |  A
                                  3' <------ 5'
  1.8  2.0  1.9  2.5  2.0  2.2  2.3  2.1  1.9  2.1  1.9  2.5  2.5  2.1  2.5  1.9
  1.9  2.1  2.0  2.6  2.1  2.3  2.4  2.2  2.0  2.2  2.0  2.6  2.6  2.2  2.6  2.0
  1.8  2.0  1.9  2.5  2.0  2.2  2.3  2.1  1.9  2.1  1.9  2.5  2.5  2.1  2.5  1.9
  2.4  2.6  2.5  3.1  2.6  2.8  2.9  2.7  2.5  2.7  2.5  3.1  3.1  2.7  3.1  2.5
  1.9  2.1  2.0  2.6  2.1  2.3  2.4  2.2  2.0  2.2  2.0  2.6  2.6  2.2  2.6  2.0
  2.1  2.3  2.2  2.8  2.3  2.5  2.6  2.4  2.2  2.4  2.2  2.8  2.8  2.4  2.8  2.2
  1.9  2.1  2.0  2.6  2.1  2.3  2.4  2.2  2.0  2.2  2.0  2.6  2.6  2.2  2.6  2.0
  2.0  2.2  2.1  2.7  2.2  2.4  2.5  2.3  2.1  2.3  2.1  2.7  2.7  2.3  2.7  2.1
  1.8  2.0  1.9  2.5  2.0  2.2  2.3  2.1  1.9  2.1  1.9  2.5  2.5  2.1  2.5  1.9
  2.4  2.6  2.5  3.1  2.6  2.8  2.9  2.7  2.5  2.7  2.5  3.1  3.1  2.7  3.1  2.5
  1.8  2.0  1.9  2.5  2.0  2.2  2.3  2.1  1.9  2.1  1.9  2.5  2.5  2.1  2.5  1.9
  2.4  2.6  2.5  3.1  2.6  2.8  2.9  2.7  2.5  2.7  2.5  3.1  3.1  2.7  3.1  2.5
  2.4  2.6  2.5  3.1  2.6  2.8  2.9  2.7  2.5  2.7  2.5  3.1  3.1  2.7  3.1  2.5
  2.0  2.2  2.1  2.7  2.2  2.4  2.5  2.3  2.1  2.3  2.1  2.7  2.7  2.3  2.7  2.1
  2.3  2.5  2.4  3.0  2.5  2.7  2.8  2.6  2.4  2.6  2.4  3.0  3.0  2.6  3.0  2.4
  1.8  2.0  1.9  2.5  2.0  2.2  2.3  2.1  1.9  2.1  1.9  2.5  2.5  2.1  2.5  1.9

                                       Y
  ------------------------------------------------------------------------------
   A    A    A    A    C    C    C    C    G    G    G    G    T    T    T    T  
   A    C    G    T    A    C    G    T    A    C    G    T    A    C    G    T  
  ------------------------------------------------------------------------------
                                  5' ------> 3'
                                   T \/ \_/ G
                                   A /\  |  T
                                  3' <------ 5'
  2.0  2.3  2.0  2.5  2.3  2.3  2.0  2.3  2.0  2.2  2.0  2.5  2.5  2.3  2.5  2.3
  2.1  2.4  2.1  2.6  2.4  2.4  2.1  2.4  2.1  2.3  2.1  2.6  2.6  2.4  2.6  2.4
  2.0  2.3  2.0  2.5  2.3  2.3  2.0  2.3  2.0  2.2  2.0  2.5  2.5  2.3  2.5  2.3
  2.6  2.9  2.6  3.1  2.9  2.9  2.6  2.9  2.6  2.8  2.6  3.1  3.1  2.9  3.1  2.9
  2.1  2.4  2.1  2.6  2.4  2.4  2.1  2.4  2.1  2.3  2.1  2.6  2.6  2.4  2.6  2.4
  2.3  2.6  2.3  2.8  2.6  2.6  2.3  2.6  2.3  2.5  2.3  2.8  2.8  2.6  2.8  2.6
  2.1  2.4  2.1  2.6  2.4  2.4  2.1  2.4  2.1  2.3  2.1  2.6  2.6  2.4  2.6  2.4
  2.2  2.5  2.2  2.7  2.5  2.5  2.2  2.5  2.2  2.4  2.2  2.7  2.7  2.5  2.7  2.5
  2.0  2.3  2.0  2.5  2.3  2.3  2.0  2.3  2.0  2.2  2.0  2.5  2.5  2.3  2.5  2.3
  2.6  2.9  2.6  3.1  2.9  2.9  2.6  2.9  2.6  2.8  2.6  3.1  3.1  2.9  3.1  2.9
  2.0  2.3  2.0  2.5  2.3  2.3  2.0  2.3  2.0  2.2  2.0  2.5  2.5  2.3  2.5  2.3
  2.6  2.9  2.6  3.1  2.9  2.9  2.6  2.9  2.6  2.8  2.6  3.1  3.1  2.9  3.1  2.9
  2.6  2.9  2.6  3.1  2.9  2.9  2.6  2.9  2.6  2.8  2.6  3.1  3.1  2.9  3.1  2.9
  2.2  2.5  2.2  2.7  2.5  2.5  2.2  2.5  2.2  2.4  2.2  2.7  2.7  2.5  2.7  2.5
  2.5  2.8  2.5  3.0  2.8  2.8  2.5  2.8  2.5  2.7  2.5  3.0  3.0  2.8  3.0  2.8
  2.0  2.3  2.0  2.5  2.3  2.3  2.0  2.3  2.0  2.2  2.0  2.5  2.5  2.3  2.5  2.3

                                       Y
  ------------------------------------------------------------------------------
   A    A    A    A    C    C    C    C    G    G    G    G    T    T    T    T  
   A    C    G    T    A    C    G    T    A    C    G    T    A    C    G    T  
  ------------------------------------------------------------------------------
                                  5' ------> 3'
                                   T \/ \_/ T
                                   A /\  |  G
                                  3' <------ 5'
  2.0  2.3  2.0  2.5  2.3  2.3  2.1  2.3  2.0  2.1  2.0  2.5  2.3  2.3  2.5  2.3
  2.1  2.4  2.1  2.6  2.4  2.4  2.2  2.4  2.1  2.2  2.1  2.6  2.4  2.4  2.6  2.4
  2.0  2.3  2.0  2.5  2.3  2.3  2.1  2.3  2.0  2.1  2.0  2.5  2.3  2.3  2.5  2.3
  2.6  2.9  2.6  3.1  2.9  2.9  2.7  2.9  2.6  2.7  2.6  3.1  2.9  2.9  3.1  2.9
  2.1  2.4  2.1  2.6  2.4  2.4  2.2  2.4  2.1  2.2  2.1  2.6  2.4  2.4  2.6  2.4
  2.3  2.6  2.3  2.8  2.6  2.6  2.4  2.6  2.3  2.4  2.3  2.8  2.6  2.6  2.8  2.6
  2.1  2.4  2.1  2.6  2.4  2.4  2.2  2.4  2.1  2.2  2.1  2.6  2.4  2.4  2.6  2.4
  2.2  2.5  2.2  2.7  2.5  2.5  2.3  2.5  2.2  2.3  2.2  2.7  2.5  2.5  2.7  2.5
  2.0  2.3  2.0  2.5  2.3  2.3  2.1  2.3  2.0  2.1  2.0  2.5  2.3  2.3  2.5  2.3
  2.6  2.9  2.6  3.1  2.9  2.9  2.7  2.9  2.6  2.7  2.6  3.1  2.9  2.9  3.1  2.9
  2.0  2.3  2.0  2.5  2.3  2.3  2.1  2.3  2.0  2.1  2.0  2.5  2.3  2.3  2.5  2.3
  2.6  2.9  2.6  3.1  2.9  2.9  2.7  2.9  2.6  2.7  2.6  3.1  2.9  2.9  3.1  2.9
  2.6  2.9  2.6  3.1  2.9  2.9  2.7  2.9  2.6  2.7  2.6  3.1  2.9  2.9  3.1  2.9
  2.2  2.5  2.2  2.7  2.5  2.5  2.3  2.5  2.2  2.3  2.2  2.7  2.5  2.5  2.7  2.5
  2.5  2.8  2.5  3.0  2.8  2.8  2.6  2.8  2.5  2.6  2.5  3.0  2.8  2.8  3.0  2.8
  2.0  2.3  2.0  2.5  2.3  2.3  2.1  2.3  2.0  2.1  2.0  2.5  2.3  2.3  2.5  2.3

                                       Y
  ------------------------------------------------------------------------------
   A    A    A    A    C    C    C    C    G    G    G    G    T    T    T    T  
   A    C    G    T    A    C    G    T    A    C    G    T    A    C    G    T  
  ------------------------------------------------------------------------------
                                  5' ------> 3'
                                   G \/ \_/ A
                                   T /\  |  T
                                  3' <------ 5'
  2.0  2.1  2.0  2.6  2.1  2.3  2.6  2.2  2.0  2.1  2.0  2.5  2.6  2.2  2.6  2.0
  2.3  2.4  2.3  2.9  2.4  2.6  2.9  2.5  2.3  2.4  2.3  2.8  2.9  2.5  2.9  2.3
  2.0  2.1  2.0  2.6  2.1  2.3  2.6  2.2  2.0  2.1  2.0  2.5  2.6  2.2  2.6  2.0
  2.3  2.4  2.3  2.9  2.4  2.6  2.9  2.5  2.3  2.4  2.3  2.8  2.9  2.5  2.9  2.3
  2.3  2.4  2.3  2.9  2.4  2.6  2.9  2.5  2.3  2.4  2.3  2.8  2.9  2.5  2.9  2.3
  2.3  2.4  2.3  2.9  2.4  2.6  2.9  2.5  2.3  2.4  2.3  2.8  2.9  2.5  2.9  2.3
  2.1  2.2  2.1  2.7  2.2  2.4  2.7  2.3  2.1  2.2  2.1  2.6  2.7  2.3  2.7  2.1
  2.3  2.4  2.3  2.9  2.4  2.6  2.9  2.5  2.3  2.4  2.3  2.8  2.9  2.5  2.9  2.3
  2.0  2.1  2.0  2.6  2.1  2.3  2.6  2.2  2.0  2.1  2.0  2.5  2.6  2.2  2.6  2.0
  2.1  2.2  2.1  2.7  2.2  2.4  2.7  2.3  2.1  2.2  2.1  2.6  2.7  2.3  2.7  2.1
  2.0  2.1  2.0  2.6  2.1  2.3  2.6  2.2  2.0  2.1  2.0  2.5  2.6  2.2  2.6  2.0
  2.5  2.6  2.5  3.1  2.6  2.8  3.1  2.7  2.5  2.6  2.5  3.0  3.1  2.7  3.1  2.5
  2.5  2.6  2.5  3.1  2.6  2.8  3.1  2.7  2.5  2.6  2.5  3.0  3.1  2.7  3.1  2.5
  2.3  2.4  2.3  2.9  2.4  2.6  2.9  2.5  2.3  2.4  2.3  2.8  2.9  2.5  2.9  2.3
  2.5  2.6  2.5  3.1  2.6  2.8  3.1  2.7  2.5  2.6  2.5  3.0  3.1  2.7  3.1  2.5
  2.3  2.4  2.3  2.9  2.4  2.6  2.9  2.5  2.3  2.4  2.3  2.8  2.9  2.5  2.9  2.3

                                       Y
  ------------------------------------------------------------------------------
   A    A    A    A    C    C    C    C    G    G    G    G    T    T    T    T  
   A    C    G    T    A    C    G    T    A    C    G    T    A    C    G    T  
  ------------------------------------------------------------------------------
                                  5' ------> 3'
                                   G \/ \_/ C
                                   T /\  |  G
                                  3' <------ 5'
  1.5  1.8  1.6  2.2  1.8  2.0  1.8  1.9  1.6  1.3  1.6  2.2  2.1  1.9  2.3  1.7
  1.8  2.1  1.9  2.5  2.1  2.3  2.1  2.2  1.9  1.6  1.9  2.5  2.4  2.2  2.6  2.0
  1.5  1.8  1.6  2.2  1.8  2.0  1.8  1.9  1.6  1.3  1.6  2.2  2.1  1.9  2.3  1.7
  1.8  2.1  1.9  2.5  2.1  2.3  2.1  2.2  1.9  1.6  1.9  2.5  2.4  2.2  2.6  2.0
  1.8  2.1  1.9  2.5  2.1  2.3  2.1  2.2  1.9  1.6  1.9  2.5  2.4  2.2  2.6  2.0
  1.8  2.1  1.9  2.5  2.1  2.3  2.1  2.2  1.9  1.6  1.9  2.5  2.4  2.2  2.6  2.0
  1.6  1.9  1.7  2.3  1.9  2.1  1.9  2.0  1.7  1.4  1.7  2.3  2.2  2.0  2.4  1.8
  1.8  2.1  1.9  2.5  2.1  2.3  2.1  2.2  1.9  1.6  1.9  2.5  2.4  2.2  2.6  2.0
  1.5  1.8  1.6  2.2  1.8  2.0  1.8  1.9  1.6  1.3  1.6  2.2  2.1  1.9  2.3  1.7
  1.6  1.9  1.7  2.3  1.9  2.1  1.9  2.0  1.7  1.4  1.7  2.3  2.2  2.0  2.4  1.8
  1.5  1.8  1.6  2.2  1.8  2.0  1.8  1.9  1.6  1.3  1.6  2.2  2.1  1.9  2.3  1.7
  2.0  2.3  2.1  2.7  2.3  2.5  2.3  2.4  2.1  1.8  2.1  2.7  2.6  2.4  2.8  2.2
  2.0  2.3  2.1  2.7  2.3  2.5  2.3  2.4  2.1  1.8  2.1  2.7  2.6  2.4  2.8  2.2
  1.8  2.1  1.9  2.5  2.1  2.3  2.1  2.2  1.9  1.6  1.9  2.5  2.4  2.2  2.6  2.0
  2.0  2.3  2.1  2.7  2.3  2.5  2.3  2.4  2.1  1.8  2.1  2.7  2.6  2.4  2.8  2.2
  1.8  2.1  1.9  2.5  2.1  2.3  2.1  2.2  1.9  1.6  1.9  2.5  2.4  2.2  2.6  2.0

                                       Y
  ------------------------------------------------------------------------------
   A    A    A    A    C    C    C    C    G    G    G    G    T    T    T    T  
   A    C    G    T    A    C    G    T    A    C    G    T    A    C    G    T  
  ------------------------------------------------------------------------------
                                  5' ------> 3'
                                   G \/ \_/ G
                                   T /\  |  C
                                  3' <------ 5'
  1.6  1.9  1.7  2.4  1.9  2.1  1.5  1.9  1.7  1.8  1.7  2.2  2.2  1.9  2.1  1.7
  1.9  2.2  2.0  2.7  2.2  2.4  1.8  2.2  2.0  2.1  2.0  2.5  2.5  2.2  2.4  2.0
  1.6  1.9  1.7  2.4  1.9  2.1  1.5  1.9  1.7  1.8  1.7  2.2  2.2  1.9  2.1  1.7
  1.9  2.2  2.0  2.7  2.2  2.4  1.8  2.2  2.0  2.1  2.0  2.5  2.5  2.2  2.4  2.0
  1.9  2.2  2.0  2.7  2.2  2.4  1.8  2.2  2.0  2.1  2.0  2.5  2.5  2.2  2.4  2.0
  1.9  2.2  2.0  2.7  2.2  2.4  1.8  2.2  2.0  2.1  2.0  2.5  2.5  2.2  2.4  2.0
  1.7  2.0  1.8  2.5  2.0  2.2  1.6  2.0  1.8  1.9  1.8  2.3  2.3  2.0  2.2  1.8
  1.9  2.2  2.0  2.7  2.2  2.4  1.8  2.2  2.0  2.1  2.0  2.5  2.5  2.2  2.4  2.0
  1.6  1.9  1.7  2.4  1.9  2.1  1.5  1.9  1.7  1.8  1.7  2.2  2.2  1.9  2.1  1.7
  1.7  2.0  1.8  2.5  2.0  2.2  1.6  2.0  1.8  1.9  1.8  2.3  2.3  2.0  2.2  1.8
  1.6  1.9  1.7  2.4  1.9  2.1  1.5  1.9  1.7  1.8  1.7  2.2  2.2  1.9  2.1  1.7
  2.1  2.4  2.2  2.9  2.4  2.6  2.0  2.4  2.2  2.3  2.2  2.7  2.7  2.4  2.6  2.2
  2.1  2.4  2.2  2.9  2.4  2.6  2.0  2.4  2.2  2.3  2.2  2.7  2.7  2.4  2.6  2.2
  1.9  2.2  2.0  2.7  2.2  2.4  1.8  2.2  2.0  2.1  2.0  2.5  2.5  2.2  2.4  2.0
  2.1  2.4  2.2  2.9  2.4  2.6  2.0  2.4  2.2  2.3  2.2  2.7  2.7  2.4  2.6  2.2
  1.9  2.2  2.0  2.7  2.2  2.4  1.8  2.2  2.0  2.1  2.0  2.5  2.5  2.2  2.4  2.0

                                       Y
  ------------------------------------------------------------------------------
   A    A    A    A    C    C    C    C    G    G    G    G    T    T    T    T  
   A    C    G    T    A    C    G    T    A    C    G    T    A    C    G    T  
  ------------------------------------------------------------------------------
                                  5' ------> 3'
                                   G \/ \_/ T
                                   T /\  |  A
                                  3' <------ 5'
  1.9  2.1  2.0  2.6  2.1  2.3  2.4  2.2  2.0  2.2  2.0  2.6  2.6  2.2  2.6  2.0
  2.2  2.4  2.3  2.9  2.4  2.6  2.7  2.5  2.3  2.5  2.3  2.9  2.9  2.5  2.9  2.3
  1.9  2.1  2.0  2.6  2.1  2.3  2.4  2.2  2.0  2.2  2.0  2.6  2.6  2.2  2.6  2.0
  2.2  2.4  2.3  2.9  2.4  2.6  2.7  2.5  2.3  2.5  2.3  2.9  2.9  2.5  2.9  2.3
  2.2  2.4  2.3  2.9  2.4  2.6  2.7  2.5  2.3  2.5  2.3  2.9  2.9  2.5  2.9  2.3
  2.2  2.4  2.3  2.9  2.4  2.6  2.7  2.5  2.3  2.5  2.3  2.9  2.9  2.5  2.9  2.3
  2.0  2.2  2.1  2.7  2.2  2.4  2.5  2.3  2.1  2.3  2.1  2.7  2.7  2.3  2.7  2.1
  2.2  2.4  2.3  2.9  2.4  2.6  2.7  2.5  2.3  2.5  2.3  2.9  2.9  2.5  2.9  2.3
  1.9  2.1  2.0  2.6  2.1  2.3  2.4  2.2  2.0  2.2  2.0  2.6  2.6  2.2  2.6  2.0
  2.0  2.2  2.1  2.7  2.2  2.4  2.5  2.3  2.1  2.3  2.1  2.7  2.7  2.3  2.7  2.1
  1.9  2.1  2.0  2.6  2.1  2.3  2.4  2.2  2.0  2.2  2.0  2.6  2.6  2.2  2.6  2.0
  2.4  2.6  2.5  3.1  2.6  2.8  2.9  2.7  2.5  2.7  2.5  3.1  3.1  2.7  3.1  2.5
  2.4  2.6  2.5  3.1  2.6  2.8  2.9  2.7  2.5  2.7  2.5  3.1  3.1  2.7  3.1  2.5
  2.2  2.4  2.3  2.9  2.4  2.6  2.7  2.5  2.3  2.5  2.3  2.9  2.9  2.5  2.9  2.3
  2.4  2.6  2.5  3.1  2.6  2.8  2.9  2.7  2.5  2.7  2.5  3.1  3.1  2.7  3.1  2.5
  2.2  2.4  2.3  2.9  2.4  2.6  2.7  2.5  2.3  2.5  2.3  2.9  2.9  2.5  2.9  2.3

                                       Y
  ------------------------------------------------------------------------------
   A    A    A    A    C    C    C    C    G    G    G    G    T    T    T    T  
   A    C    G    T    A    C    G    T    A    C    G    T    A    C    G    T  
  ------------------------------------------------------------------------------
                                  5' ------> 3'
                                   G \/ \_/ G
                                   T /\  |  T
                                  3' <------ 5'
  2.1  2.4  2.1  2.6  2.4  2.4  2.1  2.4  2.1  2.3  2.1  2.6  2.6  2.4  2.6  2.4
  2.4  2.7  2.4  2.9  2.7  2.7  2.4  2.7  2.4  2.6  2.4  2.9  2.9  2.7  2.9  2.7
  2.1  2.4  2.1  2.6  2.4  2.4  2.1  2.4  2.1  2.3  2.1  2.6  2.6  2.4  2.6  2.4
  2.4  2.7  2.4  2.9  2.7  2.7  2.4  2.7  2.4  2.6  2.4  2.9  2.9  2.7  2.9  2.7
  2.4  2.7  2.4  2.9  2.7  2.7  2.4  2.7  2.4  2.6  2.4  2.9  2.9  2.7  2.9  2.7
  2.4  2.7  2.4  2.9  2.7  2.7  2.4  2.7  2.4  2.6  2.4  2.9  2.9  2.7  2.9  2.7
  2.2  2.5  2.2  2.7  2.5  2.5  2.2  2.5  2.2  2.4  2.2  2.7  2.7  2.5  2.7  2.5
  2.4  2.7  2.4  2.9  2.7  2.7  2.4  2.7  2.4  2.6  2.4  2.9  2.9  2.7  2.9  2.7
  2.1  2.4  2.1  2.6  2.4  2.4  2.1  2.4  2.1  2.3  2.1  2.6  2.6  2.4  2.6  2.4
  2.2  2.5  2.2  2.7  2.5  2.5  2.2  2.5  2.2  2.4  2.2  2.7  2.7  2.5  2.7  2.5
  2.1  2.4  2.1  2.6  2.4  2.4  2.1  2.4  2.1  2.3  2.1  2.6  2.6  2.4  2.6  2.4
  2.6  2.9  2.6  3.1  2.9  2.9  2.6  2.9  2.6  2.8  2.6  3.1  3.1  2.9  3.1  2.9
  2.6  2.9  2.6  3.1  2.9  2.9  2.6  2.9  2.6  2.8  2.6  3.1  3.1  2.9  3.1  2.9
  2.4  2.7  2.4  2.9  2.7  2.7  2.4  2.7  2.4  2.6  2.4  2.9  2.9  2.7  2.9  2.7
  2.6  2.9  2.6  3.1  2.9  2.9  2.6  2.9  2.6  2.8  2.6  3.1  3.1  2.9  3.1  2.9
  2.4  2.7  2.4  2.9  2.7  2.7  2.4  2.7  2.4  2.6  2.4  2.9  2.9  2.7  2.9  2.7

                                       Y
  ------------------------------------------------------------------------------
   A    A    A    A    C    C    C    C    G    G    G    G    T    T    T    T  
   A    C    G    T    A    C    G    T    A    C    G    T    A    C    G    T  
  ------------------------------------------------------------------------------
                                  5' ------> 3'
                                   G \/ \_/ T
                                   T /\  |  G
                                  3' <------ 5'
  2.1  2.4  2.1  2.6  2.4  2.4  2.2  2.4  2.1  2.2  2.1  2.6  2.4  2.4  2.6  2.4
  2.4  2.7  2.4  2.9  2.7  2.7  2.5  2.7  2.4  2.5  2.4  2.9  2.7  2.7  2.9  2.7
  2.1  2.4  2.1  2.6  2.4  2.4  2.2  2.4  2.1  2.2  2.1  2.6  2.4  2.4  2.6  2.4
  2.4  2.7  2.4  2.9  2.7  2.7  2.5  2.7  2.4  2.5  2.4  2.9  2.7  2.7  2.9  2.7
  2.4  2.7  2.4  2.9  2.7  2.7  2.5  2.7  2.4  2.5  2.4  2.9  2.7  2.7  2.9  2.7
  2.4  2.7  2.4  2.9  2.7  2.7  2.5  2.7  2.4  2.5  2.4  2.9  2.7  2.7  2.9  2.7
  2.2  2.5  2.2  2.7  2.5  2.5  2.3  2.5  2.2  2.3  2.2  2.7  2.5  2.5  2.7  2.5
  2.4  2.7  2.4  2.9  2.7  2.7  2.5  2.7  2.4  2.5  2.4  2.9  2.7  2.7  2.9  2.7
  2.1  2.4  2.1  2.6  2.4  2.4  2.2  2.4  2.1  2.2  2.1  2.6  2.4  2.4  2.6  2.4
  2.2  2.5  2.2  2.7  2.5  2.5  2.3  2.5  2.2  2.3  2.2  2.7  2.5  2.5  2.7  2.5
  2.1  2.4  2.1  2.6  2.4  2.4  2.2  2.4  2.1  2.2  2.1  2.6  2.4  2.4  2.6  2.4
  2.6  2.9  2.6  3.1  2.9  2.9  2.7  2.9  2.6  2.7  2.6  3.1  2.9  2.9  3.1  2.9
  2.6  2.9  2.6  3.1  2.9  2.9  2.7  2.9  2.6  2.7  2.6  3.1  2.9  2.9  3.1  2.9
  2.4  2.7  2.4  2.9  2.7  2.7  2.5  2.7  2.4  2.5  2.4  2.9  2.7  2.7  2.9  2.7
  2.6  2.9  2.6  3.1  2.9  2.9  2.7  2.9  2.6  2.7  2.6  3.1  2.9  2.9  3.1  2.9
  2.4  2.7  2.4  2.9  2.7  2.7  2.5  2.7  2.4  2.5  2.4  2.9  2.7  2.7  2.9  2.7

                                       Y
  ------------------------------------------------------------------------------
   A    A    A    A    C    C    C    C    G    G    G    G    T    T    T    T  
   A    C    G    T    A    C    G    T    A    C    G    T    A    C    G    T  
  ------------------------------------------------------------------------------
                                  5' ------> 3'
                                   T \/ \_/ A
                                   G /\  |  T
                                  3' <------ 5'
  2.0  2.1  2.0  2.6  2.1  2.3  2.6  2.2  2.0  2.1  2.0  2.5  2.6  2.2  2.6  2.0
  2.3  2.4  2.3  2.9  2.4  2.6  2.9  2.5  2.3  2.4  2.3  2.8  2.9  2.5  2.9  2.3
  2.0  2.1  2.0  2.6  2.1  2.3  2.6  2.2  2.0  2.1  2.0  2.5  2.6  2.2  2.6  2.0
  2.5  2.6  2.5  3.1  2.6  2.8  3.1  2.7  2.5  2.6  2.5  3.0  3.1  2.7  3.1  2.5
  2.3  2.4  2.3  2.9  2.4  2.6  2.9  2.5  2.3  2.4  2.3  2.8  2.9  2.5  2.9  2.3
  2.3  2.4  2.3  2.9  2.4  2.6  2.9  2.5  2.3  2.4  2.3  2.8  2.9  2.5  2.9  2.3
  2.2  2.3  2.2  2.8  2.3  2.5  2.8  2.4  2.2  2.3  2.2  2.7  2.8  2.4  2.8  2.2
  2.3  2.4  2.3  2.9  2.4  2.6  2.9  2.5  2.3  2.4  2.3  2.8  2.9  2.5  2.9  2.3
  2.0  2.1  2.0  2.6  2.1  2.3  2.6  2.2  2.0  2.1  2.0  2.5  2.6  2.2  2.6  2.0
  2.0  2.1  2.0  2.6  2.1  2.3  2.6  2.2  2.0  2.1  2.0  2.5  2.6  2.2  2.6  2.0
  2.0  2.1  2.0  2.6  2.1  2.3  2.6  2.2  2.0  2.1  2.0  2.5  2.6  2.2  2.6  2.0
  2.5  2.6  2.5  3.1  2.6  2.8  3.1  2.7  2.5  2.6  2.5  3.0  3.1  2.7  3.1  2.5
  2.5  2.6  2.5  3.1  2.6  2.8  3.1  2.7  2.5  2.6  2.5  3.0  3.1  2.7  3.1  2.5
  2.3  2.4  2.3  2.9  2.4  2.6  2.9  2.5  2.3  2.4  2.3  2.8  2.9  2.5  2.9  2.3
  2.5  2.6  2.5  3.1  2.6  2.8  3.1  2.7  2.5  2.6  2.5  3.0  3.1  2.7  3.1  2.5
  2.3  2.4  2.3  2.9  2.4  2.6  2.9  2.5  2.3  2.4  2.3  2.8  2.9  2.5  2.9  2.3

                                       Y
  ------------------------------------------------------------------------------
   A    A    A    A    C    C    C    C    G    G    G    G    T    T    T    T  
   A    C    G    T    A    C    G    T    A    C    G    T    A    C    G    T  
  ------------------------------------------------------------------------------
                                  5' ------> 3'
                                   T \/ \_/ C
                                   G /\  |  G
                                  3' <------ 5'
  1.5  1.8  1.6  2.2  1.8  2.0  1.8  1.9  1.6  1.3  1.6  2.2  2.1  1.9  2.3  1.7
  1.8  2.1  1.9  2.5  2.1  2.3  2.1  2.2  1.9  1.6  1.9  2.5  2.4  2.2  2.6  2.0
  1.5  1.8  1.6  2.2  1.8  2.0  1.8  1.9  1.6  1.3  1.6  2.2  2.1  1.9  2.3  1.7
  2.0  2.3  2.1  2.7  2.3  2.5  2.3  2.4  2.1  1.8  2.1  2.7  2.6  2.4  2.8  2.2
  1.8  2.1  1.9  2.5  2.1  2.3  2.1  2.2  1.9  1.6  1.9  2.5  2.4  2.2  2.6  2.0
  1.8  2.1  1.9  2.5  2.1  2.3  2.1  2.2  1.9  1.6  1.9  2.5  2.4  2.2  2.6  2.0
  1.7  2.0  1.8  2.4  2.0  2.2  2.0  2.1  1.8  1.5  1.8  2.4  2.3  2.1  2.5  1.9
  1.8  2.1  1.9  2.5  2.1  2.3  2.1  2.2  1.9  1.6  1.9  2.5  2.4  2.2  2.6  2.0
  1.5  1.8  1.6  2.2  1.8  2.0  1.8  1.9  1.6  1.3  1.6  2.2  2.1  1.9  2.3  1.7
  1.5  1.8  1.6  2.2  1.8  2.0  1.8  1.9  1.6  1.3  1.6  2.2  2.1  1.9  2.3  1.7
  1.5  1.8  1.6  2.2  1.8  2.0  1.8  1.9  1.6  1.3  1.6  2.2  2.1  1.9  2.3  1.7
  2.0  2.3  2.1  2.7  2.3  2.5  2.3  2.4  2.1  1.8  2.1  2.7  2.6  2.4  2.8  2.2
  2.0  2.3  2.1  2.7  2.3  2.5  2.3  2.4  2.1  1.8  2.1  2.7  2.6  2.4  2.8  2.2
  1.8  2.1  1.9  2.5  2.1  2.3  2.1  2.2  1.9  1.6  1.9  2.5  2.4  2.2  2.6  2.0
  2.0  2.3  2.1  2.7  2.3  2.5  2.3  2.4  2.1  1.8  2.1  2.7  2.6  2.4  2.8  2.2
  1.8  2.1  1.9  2.5  2.1  2.3  2.1  2.2  1.9  1.6  1.9  2.5  2.4  2.2  2.6  2.0

                                       Y
  ------------------------------------------------------------------------------
   A    A    A    A    C    C    C    C    G    G    G    G    T    T    T    T  
   A    C    G    T    A    C    G    T    A    C    G    T    A    C    G    T  
  ------------------------------------------------------------------------------
                                  5' ------> 3'
                                   T \/ \_/ G
                                   G /\  |  C
                                  3' <------ 5'
  1.6  1.9  1.7  2.4  1.9  2.1  1.5  1.9  1.7  1.8  1.7  2.2  2.2  1.9  2.1  1.7
  1.9  2.2  2.0  2.7  2.2  2.4  1.8  2.2  2.0  2.1  2.0  2.5  2.5  2.2  2.4  2.0
  1.6  1.9  1.7  2.4  1.9  2.1  1.5  1.9  1.7  1.8  1.7  2.2  2.2  1.9  2.1  1.7
  2.1  2.4  2.2  2.9  2.4  2.6  2.0  2.4  2.2  2.3  2.2  2.7  2.7  2.4  2.6  2.2
  1.9  2.2  2.0  2.7  2.2  2.4  1.8  2.2  2.0  2.1  2.0  2.5  2.5  2.2  2.4  2.0
  1.9  2.2  2.0  2.7  2.2  2.4  1.8  2.2  2.0  2.1  2.0  2.5  2.5  2.2  2.4  2.0
  1.8  2.1  1.9  2.6  2.1  2.3  1.7  2.1  1.9  2.0  1.9  2.4  2.4  2.1  2.3  1.9
  1.9  2.2  2.0  2.7  2.2  2.4  1.8  2.2  2.0  2.1  2.0  2.5  2.5  2.2  2.4  2.0
  1.6  1.9  1.7  2.4  1.9  2.1  1.5  1.9  1.7  1.8  1.7  2.2  2.2  1.9  2.1  1.7
  1.6  1.9  1.7  2.4  1.9  2.1  1.5  1.9  1.7  1.8  1.7  2.2  2.2  1.9  2.1  1.7
  1.6  1.9  1.7  2.4  1.9  2.1  1.5  1.9  1.7  1.8  1.7  2.2  2.2  1.9  2.1  1.7
  2.1  2.4  2.2  2.9  2.4  2.6  2.0  2.4  2.2  2.3  2.2  2.7  2.7  2.4  2.6  2.2
  2.1  2.4  2.2  2.9  2.4  2.6  2.0  2.4  2.2  2.3  2.2  2.7  2.7  2.4  2.6  2.2
  1.9  2.2  2.0  2.7  2.2  2.4  1.8  2.2  2.0  2.1  2.0  2.5  2.5  2.2  2.4  2.0
  2.1  2.4  2.2  2.9  2.4  2.6  2.0  2.4  2.2  2.3  2.2  2.7  2.7  2.4  2.6  2.2
  1.9  2.2  2.0  2.7  2.2  2.4  1.8  2.2  2.0  2.1  2.0  2.5  2.5  2.2  2.4  2.0

                                       Y
  ------------------------------------------------------------------------------
   A    A    A    A    C    C    C    C    G    G    G    G    T    T    T    T  
   A    C    G    T    A    C    G    T    A    C    G    T    A    C    G    T  
  ------------------------------------------------------------------------------
                                  5' ------> 3'
                                   T \/ \_/ T
                                   G /\  |  A
                                  3' <------ 5'
  1.9  2.1  2.0  2.6  2.1  2.3  2.4  2.2  2.0  2.2  2.0  2.6  2.6  2.2  2.6  2.0
  2.2  2.4  2.3  2.9  2.4  2.6  2.7  2.5  2.3  2.5  2.3  2.9  2.9  2.5  2.9  2.3
  1.9  2.1  2.0  2.6  2.1  2.3  2.4  2.2  2.0  2.2  2.0  2.6  2.6  2.2  2.6  2.0
  2.4  2.6  2.5  3.1  2.6  2.8  2.9  2.7  2.5  2.7  2.5  3.1  3.1  2.7  3.1  2.5
  2.2  2.4  2.3  2.9  2.4  2.6  2.7  2.5  2.3  2.5  2.3  2.9  2.9  2.5  2.9  2.3
  2.2  2.4  2.3  2.9  2.4  2.6  2.7  2.5  2.3  2.5  2.3  2.9  2.9  2.5  2.9  2.3
  2.1  2.3  2.2  2.8  2.3  2.5  2.6  2.4  2.2  2.4  2.2  2.8  2.8  2.4  2.8  2.2
  2.2  2.4  2.3  2.9  2.4  2.6  2.7  2.5  2.3  2.5  2.3  2.9  2.9  2.5  2.9  2.3
  1.9  2.1  2.0  2.6  2.1  2.3  2.4  2.2  2.0  2.2  2.0  2.6  2.6  2.2  2.6  2.0
  1.9  2.1  2.0  2.6  2.1  2.3  2.4  2.2  2.0  2.2  2.0  2.6  2.6  2.2  2.6  2.0
  1.9  2.1  2.0  2.6  2.1  2.3  2.4  2.2  2.0  2.2  2.0  2.6  2.6  2.2  2.6  2.0
  2.4  2.6  2.5  3.1  2.6  2.8  2.9  2.7  2.5  2.7  2.5  3.1  3.1  2.7  3.1  2.5
  2.4  2.6  2.5  3.1  2.6  2.8  2.9  2.7  2.5  2.7  2.5  3.1  3.1  2.7  3.1  2.5
  2.2  2.4  2.3  2.9  2.4  2.6  2.7  2.5  2.3  2.5  2.3  2.9  2.9  2.5  2.9  2.3
  2.4  2.6  2.5  3.1  2.6  2.8  2.9  2.7  2.5  2.7  2.5  3.1  3.1  2.7  3.1  2.5
  2.2  2.4  2.3  2.9  2.4  2.6  2.7  2.5  2.3  2.5  2.3  2.9  2.9  2.5  2.9  2.3

                                       Y
  ------------------------------------------------------------------------------
   A    A    A    A    C    C    C    C    G    G    G    G    T    T    T    T  
   A    C    G    T    A    C    G    T    A    C    G    T    A    C    G    T  
  ------------------------------------------------------------------------------
                                  5' ------> 3'
                                   T \/ \_/ G
                                   G /\  |  T
                                  3' <------ 5'
  2.1  2.4  2.1  2.6  2.4  2.4  2.1  2.4  2.1  2.3  2.1  2.6  2.6  2.4  2.6  2.4
  2.4  2.7  2.4  2.9  2.7  2.7  2.4  2.7  2.4  2.6  2.4  2.9  2.9  2.7  2.9  2.7
  2.1  2.4  2.1  2.6  2.4  2.4  2.1  2.4  2.1  2.3  2.1  2.6  2.6  2.4  2.6  2.4
  2.6  2.9  2.6  3.1  2.9  2.9  2.6  2.9  2.6  2.8  2.6  3.1  3.1  2.9  3.1  2.9
  2.4  2.7  2.4  2.9  2.7  2.7  2.4  2.7  2.4  2.6  2.4  2.9  2.9  2.7  2.9  2.7
  2.4  2.7  2.4  2.9  2.7  2.7  2.4  2.7  2.4  2.6  2.4  2.9  2.9  2.7  2.9  2.7
  2.3  2.6  2.3  2.8  2.6  2.6  2.3  2.6  2.3  2.5  2.3  2.8  2.8  2.6  2.8  2.6
  2.4  2.7  2.4  2.9  2.7  2.7  2.4  2.7  2.4  2.6  2.4  2.9  2.9  2.7  2.9  2.7
  2.1  2.4  2.1  2.6  2.4  2.4  2.1  2.4  2.1  2.3  2.1  2.6  2.6  2.4  2.6  2.4
  2.1  2.4  2.1  2.6  2.4  2.4  2.1  2.4  2.1  2.3  2.1  2.6  2.6  2.4  2.6  2.4
  2.1  2.4  2.1  2.6  2.4  2.4  2.1  2.4  2.1  2.3  2.1  2.6  2.6  2.4  2.6  2.4
  2.6  2.9  2.6  3.1  2.9  2.9  2.6  2.9  2.6  2.8  2.6  3.1  3.1  2.9  3.1  2.9
  2.6  2.9  2.6  3.1  2.9  2.9  2.6  2.9  2.6  2.8  2.6  3.1  3.1  2.9  3.1  2.9
  2.4  2.7  2.4  2.9  2.7  2.7  2.4  2.7  2.4  2.6  2.4  2.9  2.9  2.7  2.9  2.7
  2.6  2.9  2.6  3.1  2.9  2.9  2.6  2.9  2.6  2.8  2.6  3.1  3.1  2.9  3.1  2.9
  2.4  2.7  2.4  2.9  2.7  2.7  2.4  2.7  2.4  2.6  2.4  2.9  2.9  2.7  2.9  2.7

                                       Y
  ------------------------------------------------------------------------------
   A    A    A    A    C    C    C    C    G    G    G    G    T    T    T    T  
   A    C    G    T    A    C    G    T    A    C    G    T    A    C    G    T  
  ------------------------------------------------------------------------------
                                  5' ------> 3'
                                   T \/ \_/ T
                                   G /\  |  G
                                  3' <------ 5'
  2.1  2.4  2.1  2.6  2.4  2.4  2.2  2.4  2.1  2.2  2.1  2.6  2.4  2.4  2.6  2.4
  2.4  2.7  2.4  2.9  2.7  2.7  2.5  2.7  2.4  2.5  2.4  2.9  2.7  2.7  2.9  2.7
  2.1  2.4  2.1  2.6  2.4  2.4  2.2  2.4  2.1  2.2  2.1  2.6  2.4  2.4  2.6  2.4
  2.6  2.9  2.6  3.1  2.9  2.9  2.7  2.9  2.6  2.7  2.6  3.1  2.9  2.9  3.1  2.9
  2.4  2.7  2.4  2.9  2.7  2.7  2.5  2.7  2.4  2.5  2.4  2.9  2.7  2.7  2.9  2.7
  2.4  2.7  2.4  2.9  2.7  2.7  2.5  2.7  2.4  2.5  2.4  2.9  2.7  2.7  2.9  2.7
  2.3  2.6  2.3  2.8  2.6  2.6  2.4  2.6  2.3  2.4  2.3  2.8  2.6  2.6  2.8  2.6
  2.4  2.7  2.4  2.9  2.7  2.7  2.5  2.7  2.4  2.5  2.4  2.9  2.7  2.7  2.9  2.7
  2.1  2.4  2.1  2.6  2.4  2.4  2.2  2.4  2.1  2.2  2.1  2.6  2.4  2.4  2.6  2.4
  2.1  2.4  2.1  2.6  2.4  2.4  2.2  2.4  2.1  2.2  2.1  2.6  2.4  2.4  2.6  2.4
  2.1  2.4  2.1  2.6  2.4  2.4  2.2  2.4  2.1  2.2  2.1  2.6  2.4  2.4  2.6  2.4
  2.6  2.9  2.6  3.1  2.9  2.9  2.7  2.9  2.6  2.7  2.6  3.1  2.9  2.9  3.1  2.9
  2.6  2.9  2.6  3.1  2.9  2.9  2.7  2.9  2.6  2.7  2.6  3.1  2.9  2.9  3.1  2.9
  2.4  2.7  2.4  2.9  2.7  2.7  2.5  2.7  2.4  2.5  2.4  2.9  2.7  2.7  2.9  2.7
  2.6  2.9  2.6  3.1  2.9  2.9  2.7  2.9  2.6  2.7  2.6  3.1  2.9  2.9  3.1  2.9
  2.4  2.7  2.4  2.9  2.7  2.7  2.5  2.7  2.4  2.5  2.4  2.9  2.7  2.7  2.9  2.7
