# Supplementary material for: Dynalign II: common secondary structure prediction for RNA homologs with domain insertions
Source: Nucleic Acids Res. 2014 Nov 21;42(22):13939–48. doi: 10.1093/nar/gku1172 (PMC4267632; doi:10.1093/nar/gku1172)
Supplement: SUPPLEMENTARY DATA [file supp_gku1172_nar-02021-z-2014-File012.zip › data_tables/dnatloop.dat]

 Seq  Energy                                      
 -----------                                      
 AGAAAT -1.0              
 AGCAAT -1.5              
 AGGAAT -1.0              
 AGTAAT -1.5              
 AGAGAT -1.0              
 AGCGAT -1.0              
 AGGGAT -1.0              
 AGTGAT -1.0              
 AGATAT -1.5              
 AAAAAT  1.5                
 AGCTTT -0.1              
 ACTTGT -1.5              
 ATTTTT -0.5              
 ATTCGT -0.4              
 ATTTGT -0.4              
 AGGGGT  0.8              
 ATTTAT -1.0              
 AAAACT  1.0              
 AAACAT  1.0              
 CGAAAG -1.0              
 CGCAAG -1.5              
 CGGAAG -1.0              
 CGTAAG -1.5              
 CGAGAG -1.0              
 CGCGAG -1.0              
 CGGGAG -1.0              
 CGTGAG -1.0              
 CGATAG -1.5              
 CAAAAG  1.5                
 CGCTTG -0.1              
 CCTTGG -1.5              
 CTTTTG -0.5              
 CTTCGG -0.4              
 CTTTGG -0.4              
 CGGGGG  0.8              
 CTTTAG -1.0              
 CAAACG  1.0              
 CAACAG  1.0              
 GGAAAC -1.0              
 GGCAAC -1.5              
 GGGAAC -1.0              
 GGTAAC -1.5              
 GGAGAC -1.0              
 GGCGAC -1.0              
 GGGGAC -1.0              
 GGTGAC -1.0              
 GGATAC -1.5              
 GAAAAC  1.5                
 GGCTTC -0.1              
 GCTTGC -1.5              
 GTTTTC -0.5              
 GTTCGC -0.4              
 GTTTGC -0.4              
 GGGGGC  0.8              
 GTTTAC -1.0              
 GAAACC  1.0              
 GAACAC  1.0              
 TGAAAA -1.0              
 TGCAAA -1.5              
 TGGAAA -1.0              
 TGTAAA -1.5              
 TGAGAA -1.0              
 TGCGAA -1.0              
 TGGGAA -1.0              
 TGTGAA -1.0              
 TGATAA -1.5              
 TAAAAA  1.5                
 TGCTTA -0.1              
 TCTTGA -1.5              
 TTTTTA -0.5              
 TTTCGA -0.4              
 TTTTGA -0.4              
 TGGGGA  0.8              
 TTTTAA -1.0              
 TAAACA  1.0              
 TAACAA  1.0              
 GGAAAT -1.0              
 GGCAAT -1.5              
 GGGAAT -1.0              
 GGTAAT -1.5              
 GGAGAT -1.0              
 GGCGAT -1.0              
 GGGGAT -1.0              
 GGTGAT -1.0              
 GGATAT -1.5              
 GAAAAT  1.5                
 GGCTTT -0.1              
 GCTTGT -1.5              
 GTTTTT -0.5              
 GTTCGT -0.4              
 GTTTGT -0.4              
 GGGGGT  0.8              
 GTTTAT -1.0              
 GAAACT  1.0              
 GAACAT  1.0              
 TGAAAG -1.0              
 TGCAAG -1.5              
 TGGAAG -1.0              
 TGTAAG -1.5              
 TGAGAG -1.0              
 TGCGAG -1.0              
 TGGGAG -1.0              
 TGTGAG -1.0              
 TGATAG -1.5              
 TAAAAG  1.5                
 TGCTTG -0.1              
 TCTTGG -1.5              
 TTTTTG -0.5              
 TTTCGG -0.4              
 TTTTGG -0.4              
 TGGGGG  0.8              
 TTTTAG -1.0              
 TAAACG  1.0              
 TAACAG  1.0              
