# Supplementary material for: Dynalign II: common secondary structure prediction for RNA homologs with domain insertions
Source: Nucleic Acids Res. 2014 Nov 21;42(22):13939–48. doi: 10.1093/nar/gku1172 (PMC4267632; doi:10.1093/nar/gku1172)
Supplement: SUPPLEMENTARY DATA [file supp_gku1172_nar-02021-z-2014-File012.zip › data_tables/dnatloop.dh]

 Seq  Energy                                      
 -----------                                      
 GGTCAC  -22.0
 GGCTAC  -23.1
 GGAAAC  -15.3
 CTTTTG  -28.0
 CAAAAG  -19.7
 ATTTTT  -38.9
 AAAAAT  -32.6
 TTAATA  -24.3
 GAAAAC  -31.1
 GTAATC  -26.3
 CTTTTG  -42.4
 CAAAAG  -22.9
