# Supplementary material for: Dynalign II: common secondary structure prediction for RNA homologs with domain insertions
Source: Nucleic Acids Res. 2014 Nov 21;42(22):13939–48. doi: 10.1093/nar/gku1172 (PMC4267632; doi:10.1093/nar/gku1172)
Supplement: SUPPLEMENTARY DATA [file supp_gku1172_nar-02021-z-2014-File012.zip › data_tables/dnatriloop.dat]

 Seq    Energy
 -------------
 GGAAC   -2.0
 CGAAG   -2.0
 AGAAT   -1.0
 TGAAA   -1.0
 GGCAC   -2.0
 CGCAG   -2.0
 AGCAT   -1.0
 TGCAA   -1.0
 GGTAC   -2.0
 CGTAG   -2.0
 AGTAT   -1.0
 TGTAA   -1.0
 GGGAC   -2.0
 CGGAG   -2.0
 AGGAT   -1.0
 TGGAA   -1.0
 
