# Supplementary material for: Dynalign II: common secondary structure prediction for RNA homologs with domain insertions
Source: Nucleic Acids Res. 2014 Nov 21;42(22):13939–48. doi: 10.1093/nar/gku1172 (PMC4267632; doi:10.1093/nar/gku1172)
Supplement: SUPPLEMENTARY DATA [file supp_gku1172_nar-02021-z-2014-File012.zip › data_tables/hexaloop.dh]

 Seq         enthalpy
 -------------
 ACAGUGCU	-12.8
 ACAGUGAU	-11.4
 ACAGUGUU	-15.4
 ACAGUACU	-16.8
