# Supplementary material for: Dynalign II: common secondary structure prediction for RNA homologs with domain insertions
Source: Nucleic Acids Res. 2014 Nov 21;42(22):13939–48. doi: 10.1093/nar/gku1172 (PMC4267632; doi:10.1093/nar/gku1172)
Supplement: SUPPLEMENTARY DATA [file supp_gku1172_nar-02021-z-2014-File012.zip › data_tables/int21.dat]

Data tables for asymmetric interior loops of size 3
Free energies at 37 degrees for RNA
Data arrangement:

            Y
    ------------------
(X)  A    C    G    U
    ------------------
        5' --> 3'
            X
           A  A
           U  U
            YA
        3' <-- 5'
(A)  .    .    .    .
(C)  .    .    .    .
(G)  .    .    .    .
(U)  .    .    .    .


          Y                   Y                   Y                   Y                   Y                   Y
  ------------------  ------------------  ------------------  ------------------  ------------------  ------------------
   A    C    G    U    A    C    G    U    A    C    G    U    A    C    G    U    A    C    G    U    A    C    G    U
  ------------------  ------------------  ------------------  ------------------  ------------------  ------------------
      5' --> 3'           5' --> 3'           5' --> 3'           5' --> 3'           5' --> 3'           5' --> 3'
          X                   X                   X                   X                   X                   X
         A  A                A  C                A  G                A  U                A  G                A  U
         U  U                U  G                U  C                U  A                U  U                U  G
          YA                  YA                  YA                  YA                  YA                  YA
      3' <-- 5'           3' <-- 5'           3' <-- 5'           3' <-- 5'           3' <-- 5'           3' <-- 5'
  3.7  3.7  3.7  3.7  3.0  3.0  3.0  3.0  3.0  3.0  3.0  3.0  3.7  3.7  3.7  3.7  3.7  3.7  3.7  3.7  3.7  3.7  3.7  3.7
  3.7  3.7  3.7  3.7  3.0  3.0  3.0  3.0  3.0  3.0  3.0  3.0  3.7  3.7  3.7  3.7  3.7  3.7  3.7  3.7  3.7  3.7  3.7  3.7
  2.6  2.6  2.6  2.6  1.9  3.0  1.9  3.0  1.9  1.9  1.9  1.9  2.6  3.7  2.6  3.7  2.6  2.6  2.6  2.6  2.6  3.7  2.6  3.7
  3.7  3.7  3.7  3.0  3.0  3.0  3.0  2.2  3.0  3.0  3.0  2.2  3.7  3.7  3.7  3.0  3.7  3.7  3.7  3.0  3.7  3.7  3.7  3.0
          Y                   Y                   Y                   Y                   Y                   Y
  ------------------  ------------------  ------------------  ------------------  ------------------  ------------------
   A    C    G    U    A    C    G    U    A    C    G    U    A    C    G    U    A    C    G    U    A    C    G    U
  ------------------  ------------------  ------------------  ------------------  ------------------  ------------------
      5' --> 3'           5' --> 3'           5' --> 3'           5' --> 3'           5' --> 3'           5' --> 3'
          X                   X                   X                   X                   X                   X
         A  A                A  C                A  G                A  U                A  G                A  U
         U  U                U  G                U  C                U  A                U  U                U  G
          YC                  YC                  YC                  YC                  YC                  YC
      3' <-- 5'           3' <-- 5'           3' <-- 5'           3' <-- 5'           3' <-- 5'           3' <-- 5'
  3.7  3.7  3.7  3.7  3.0  3.0  3.0  3.0  3.0  3.0  3.0  3.0  3.7  3.7  3.7  3.7  3.7  3.7  3.7  3.7  3.7  3.7  3.7  3.7
  3.7  3.7  3.7  3.7  3.0  3.0  3.0  3.0  3.0  3.0  3.0  3.0  3.7  3.7  3.7  3.7  3.7  3.7  3.7  3.7  3.7  3.7  3.7  3.7
  2.6  3.7  2.6  3.7  1.9  3.0  1.9  3.0  1.9  3.0  1.9  3.0  2.6  3.7  2.6  3.7  2.6  3.7  2.6  3.7  2.6  3.7  2.6  3.7
  3.7  3.7  3.7  3.0  3.0  3.0  3.0  2.2  3.0  3.0  3.0  2.2  3.7  3.7  3.7  3.0  3.7  3.7  3.7  3.0  3.7  3.7  3.7  3.0
          Y                   Y                   Y                   Y                   Y                   Y
  ------------------  ------------------  ------------------  ------------------  ------------------  ------------------
   A    C    G    U    A    C    G    U    A    C    G    U    A    C    G    U    A    C    G    U    A    C    G    U
  ------------------  ------------------  ------------------  ------------------  ------------------  ------------------
      5' --> 3'           5' --> 3'           5' --> 3'           5' --> 3'           5' --> 3'           5' --> 3'
          X                   X                   X                   X                   X                   X
         A  A                A  C                A  G                A  U                A  G                A  U
         U  U                U  G                U  C                U  A                U  U                U  G
          YG                  YG                  YG                  YG                  YG                  YG
      3' <-- 5'           3' <-- 5'           3' <-- 5'           3' <-- 5'           3' <-- 5'           3' <-- 5'
  2.6  2.6  2.6  2.6  1.9  1.9  1.9  1.9  1.9  1.9  1.9  1.9  2.6  2.6  2.6  2.6  2.6  2.6  2.6  2.6  2.6  2.6  2.6  2.6
  3.7  3.7  3.7  3.7  3.0  3.0  3.0  3.0  3.0  3.0  3.0  3.0  3.7  3.7  3.7  3.7  3.7  3.7  3.7  3.7  3.7  3.7  3.7  3.7
  2.6  2.6  2.6  2.6  1.9  1.9  1.9  1.9  1.9  1.9  1.9  1.9  2.6  2.6  2.6  2.6  2.6  2.6  2.6  2.6  2.6  2.6  2.6  2.6
  3.7  3.7  3.7  3.0  3.0  3.0  3.0  2.2  3.0  3.0  3.0  2.2  3.7  3.7  3.7  3.0  3.7  3.7  3.7  3.0  3.7  3.7  3.7  3.0
          Y                   Y                   Y                   Y                   Y                   Y
  ------------------  ------------------  ------------------  ------------------  ------------------  ------------------
   A    C    G    U    A    C    G    U    A    C    G    U    A    C    G    U    A    C    G    U    A    C    G    U
  ------------------  ------------------  ------------------  ------------------  ------------------  ------------------
      5' --> 3'           5' --> 3'           5' --> 3'           5' --> 3'           5' --> 3'           5' --> 3'
          X                   X                   X                   X                   X                   X
         A  A                A  C                A  G                A  U                A  G                A  U
         U  U                U  G                U  C                U  A                U  U                U  G
          YU                  YU                  YU                  YU                  YU                  YU
      3' <-- 5'           3' <-- 5'           3' <-- 5'           3' <-- 5'           3' <-- 5'           3' <-- 5'
  3.7  3.7  3.7  3.7  3.0  3.0  3.0  3.0  3.0  3.0  3.0  3.0  3.7  3.7  3.7  3.7  3.7  3.7  3.7  3.7  3.7  3.7  3.7  3.7
  3.7  3.7  3.7  3.7  3.0  3.0  3.0  3.0  3.0  3.0  3.0  3.0  3.7  3.7  3.7  3.7  3.7  3.7  3.7  3.7  3.7  3.7  3.7  3.7
  2.6  3.7  2.6  3.7  1.9  3.0  1.9  3.0  1.9  3.0  1.9  3.0  2.6  3.7  2.6  3.7  2.6  3.7  2.6  3.7  2.6  3.7  2.6  3.7
  3.0  3.0  3.0  3.0  2.2  2.2  2.2  2.2  2.2  2.2  2.2  2.2  3.0  3.0  3.0  3.0  3.0  3.0  3.0  3.0  3.0  3.0  3.0  3.0
          Y                   Y                   Y                   Y                   Y                   Y
  ------------------  ------------------  ------------------  ------------------  ------------------  ------------------
   A    C    G    U    A    C    G    U    A    C    G    U    A    C    G    U    A    C    G    U    A    C    G    U
  ------------------  ------------------  ------------------  ------------------  ------------------  ------------------
      5' --> 3'           5' --> 3'           5' --> 3'           5' --> 3'           5' --> 3'           5' --> 3'
          X                   X                   X                   X                   X                   X
         C  A                C  C                C  G                C  U                C  G                C  U
         G  U                G  G                G  C                G  A                G  U                G  G
          YA                  YA                  YA                  YA                  YA                  YA
      3' <-- 5'           3' <-- 5'           3' <-- 5'           3' <-- 5'           3' <-- 5'           3' <-- 5'
  3.0  3.0  1.9  3.0  2.5  2.3  1.1  2.3  2.3  2.3  1.1  2.3  3.0  3.0  1.9  3.0  3.0  3.0  1.9  3.0  3.0  3.0  1.9  3.0
  3.0  3.0  3.0  3.0  2.3  2.3  2.3  2.3  2.3  2.3  2.3  2.3  3.0  3.0  3.0  3.0  3.0  3.0  3.0  3.0  3.0  3.0  3.0  3.0
  1.9  1.9  1.9  1.9  1.7  2.3  0.8  2.3  1.1  1.1  1.1  1.1  1.9  3.0  1.9  3.0  1.9  1.9  1.9  1.9  1.9  3.0  1.9  3.0
  3.0  3.0  3.0  2.2  2.3  2.3  2.3  1.5  2.3  2.3  2.3  1.5  3.0  3.0  3.0  2.2  3.0  3.0  3.0  2.2  3.0  3.0  3.0  2.2
          Y                   Y                   Y                   Y                   Y                   Y
  ------------------  ------------------  ------------------  ------------------  ------------------  ------------------
   A    C    G    U    A    C    G    U    A    C    G    U    A    C    G    U    A    C    G    U    A    C    G    U
  ------------------  ------------------  ------------------  ------------------  ------------------  ------------------
      5' --> 3'           5' --> 3'           5' --> 3'           5' --> 3'           5' --> 3'           5' --> 3'
          X                   X                   X                   X                   X                   X
         C  A                C  C                C  G                C  U                C  G                C  U
         G  U                G  G                G  C                G  A                G  U                G  G
          YC                  YC                  YC                  YC                  YC                  YC
      3' <-- 5'           3' <-- 5'           3' <-- 5'           3' <-- 5'           3' <-- 5'           3' <-- 5'
  3.0  3.0  1.9  3.0  2.3  1.7  1.1  2.3  2.3  2.3  1.1  2.3  3.0  3.0  1.9  3.0  3.0  3.0  1.9  3.0  3.0  3.0  1.9  3.0
  3.0  3.0  3.0  3.0  2.3  2.5  2.3  2.3  2.3  2.3  2.3  2.3  3.0  3.0  3.0  3.0  3.0  3.0  3.0  3.0  3.0  3.0  3.0  3.0
  1.9  3.0  1.9  3.0  1.1  2.3  1.1  2.3  1.1  2.3  1.1  2.3  1.9  3.0  1.9  3.0  1.9  3.0  1.9  3.0  1.9  3.0  1.9  3.0
  3.0  3.0  3.0  2.2  2.3  2.2  2.3  1.5  2.3  2.3  2.3  1.5  3.0  3.0  3.0  2.2  3.0  3.0  3.0  2.2  3.0  3.0  3.0  2.2
          Y                   Y                   Y                   Y                   Y                   Y
  ------------------  ------------------  ------------------  ------------------  ------------------  ------------------
   A    C    G    U    A    C    G    U    A    C    G    U    A    C    G    U    A    C    G    U    A    C    G    U
  ------------------  ------------------  ------------------  ------------------  ------------------  ------------------
      5' --> 3'           5' --> 3'           5' --> 3'           5' --> 3'           5' --> 3'           5' --> 3'
          X                   X                   X                   X                   X                   X
         C  A                C  C                C  G                C  U                C  G                C  U
         G  U                G  G                G  C                G  A                G  U                G  G
          YG                  YG                  YG                  YG                  YG                  YG
      3' <-- 5'           3' <-- 5'           3' <-- 5'           3' <-- 5'           3' <-- 5'           3' <-- 5'
  1.9  1.9  1.9  1.9  0.8  1.1  1.1  1.1  1.1  1.1  1.1  1.1  1.9  1.9  1.9  1.9  1.9  1.9  1.9  1.9  1.9  1.9  1.9  1.9
  3.0  3.0  3.0  3.0  2.3  2.3  2.3  2.3  2.3  2.3  2.3  2.3  3.0  3.0  3.0  3.0  3.0  3.0  3.0  3.0  3.0  3.0  3.0  3.0
  1.9  1.9  1.9  1.9  1.2  1.1  1.1  1.1  1.1  1.1  1.1  1.1  1.9  1.9  1.9  1.9  1.9  1.9  1.9  1.9  1.9  1.9  1.9  1.9
  3.0  3.0  3.0  2.2  2.3  2.3  2.3  1.5  2.3  2.3  2.3  1.5  3.0  3.0  3.0  2.2  3.0  3.0  3.0  2.2  3.0  3.0  3.0  2.2
          Y                   Y                   Y                   Y                   Y                   Y
  ------------------  ------------------  ------------------  ------------------  ------------------  ------------------
   A    C    G    U    A    C    G    U    A    C    G    U    A    C    G    U    A    C    G    U    A    C    G    U
  ------------------  ------------------  ------------------  ------------------  ------------------  ------------------
      5' --> 3'           5' --> 3'           5' --> 3'           5' --> 3'           5' --> 3'           5' --> 3'
          X                   X                   X                   X                   X                   X
         C  A                C  C                C  G                C  U                C  G                C  U
         G  U                G  G                G  C                G  A                G  U                G  G
          YU                  YU                  YU                  YU                  YU                  YU
      3' <-- 5'           3' <-- 5'           3' <-- 5'           3' <-- 5'           3' <-- 5'           3' <-- 5'
  3.0  3.0  1.9  3.0  2.3  2.3  1.1  2.3  2.3  2.3  1.1  2.3  3.0  3.0  1.9  3.0  3.0  3.0  1.9  3.0  3.0  3.0  1.9  3.0
  3.0  3.0  3.0  3.0  2.5  2.3  2.3  2.3  2.3  2.3  2.3  2.3  3.0  3.0  3.0  3.0  3.0  3.0  3.0  3.0  3.0  3.0  3.0  3.0
  1.9  3.0  1.9  3.0  1.1  2.3  1.1  2.3  1.1  2.3  1.1  2.3  1.9  3.0  1.9  3.0  1.9  3.0  1.9  3.0  1.9  3.0  1.9  3.0
  2.2  2.2  2.2  2.2  1.5  1.7  1.5  1.4  1.5  1.5  1.5  1.5  2.2  2.2  2.2  2.2  2.2  2.2  2.2  2.2  2.2  2.2  2.2  2.2
          Y                   Y                   Y                   Y                   Y                   Y
  ------------------  ------------------  ------------------  ------------------  ------------------  ------------------
   A    C    G    U    A    C    G    U    A    C    G    U    A    C    G    U    A    C    G    U    A    C    G    U
  ------------------  ------------------  ------------------  ------------------  ------------------  ------------------
      5' --> 3'           5' --> 3'           5' --> 3'           5' --> 3'           5' --> 3'           5' --> 3'
          X                   X                   X                   X                   X                   X
         G  A                G  C                G  G                G  U                G  G                G  U
         C  U                C  G                C  C                C  A                C  U                C  G
          YA                  YA                  YA                  YA                  YA                  YA
      3' <-- 5'           3' <-- 5'           3' <-- 5'           3' <-- 5'           3' <-- 5'           3' <-- 5'
  3.0  3.0  3.0  3.0  2.3  2.3  2.3  2.3  2.5  2.3  2.1  2.3  3.0  3.0  3.0  3.0  2.5  3.0  2.1  3.0  3.0  3.0  3.0  3.0
  3.0  3.0  3.0  3.0  2.3  2.3  2.3  2.3  2.3  2.3  2.3  2.3  3.0  3.0  3.0  3.0  3.0  3.0  3.0  3.0  3.0  3.0  3.0  3.0
  1.9  1.9  1.9  1.9  1.1  2.3  1.1  2.3  1.1  1.1  1.1  1.1  1.9  3.0  1.9  3.0  1.9  1.9  1.9  1.9  1.9  3.0  1.9  3.0
  3.0  3.0  3.0  2.2  2.3  2.3  2.3  1.5  2.3  2.3  2.3  1.5  3.0  3.0  3.0  2.2  3.0  3.0  3.0  2.2  3.0  3.0  3.0  2.2
          Y                   Y                   Y                   Y                   Y                   Y
  ------------------  ------------------  ------------------  ------------------  ------------------  ------------------
   A    C    G    U    A    C    G    U    A    C    G    U    A    C    G    U    A    C    G    U    A    C    G    U
  ------------------  ------------------  ------------------  ------------------  ------------------  ------------------
      5' --> 3'           5' --> 3'           5' --> 3'           5' --> 3'           5' --> 3'           5' --> 3'
          X                   X                   X                   X                   X                   X
         G  A                G  C                G  G                G  U                G  G                G  U
         C  U                C  G                C  C                C  A                C  U                C  G
          YC                  YC                  YC                  YC                  YC                  YC
      3' <-- 5'           3' <-- 5'           3' <-- 5'           3' <-- 5'           3' <-- 5'           3' <-- 5'
  3.0  3.0  3.0  3.0  2.3  2.3  2.3  2.3  2.3  2.3  2.3  2.3  3.0  3.0  3.0  3.0  3.0  3.0  3.0  3.0  3.0  3.0  3.0  3.0
  3.0  3.0  3.0  3.0  2.3  2.3  2.3  2.3  2.3  2.3  2.3  2.3  3.0  3.0  3.0  3.0  3.0  3.0  3.0  3.0  3.0  3.0  3.0  3.0
  1.9  3.0  1.9  3.0  1.1  2.3  1.1  2.3  1.1  2.3  1.1  2.3  1.9  3.0  1.9  3.0  1.9  3.0  1.9  3.0  1.9  3.0  1.9  3.0
  3.0  3.0  3.0  2.2  2.3  2.3  2.3  1.5  2.3  2.3  2.3  1.5  3.0  3.0  3.0  2.2  3.0  3.0  3.0  2.2  3.0  3.0  3.0  2.2

          Y                   Y                   Y                   Y                   Y                   Y
  ------------------  ------------------  ------------------  ------------------  ------------------  ------------------
   A    C    G    U    A    C    G    U    A    C    G    U    A    C    G    U    A    C    G    U    A    C    G    U
  ------------------  ------------------  ------------------  ------------------  ------------------  ------------------
      5' --> 3'           5' --> 3'           5' --> 3'           5' --> 3'           5' --> 3'           5' --> 3'
          X                   X                   X                   X                   X                   X
         G  A                G  C                G  G                G  U                G  G                G  U
         C  U                C  G                C  C                C  A                C  U                C  G
          YG                  YG                  YG                  YG                  YG                  YG
      3' <-- 5'           3' <-- 5'           3' <-- 5'           3' <-- 5'           3' <-- 5'           3' <-- 5'
  1.9  1.9  1.9  1.9  1.1  1.1  1.1  1.1  1.2  1.1  1.1  1.1  1.9  1.9  1.9  1.9  1.2  1.9  1.9  1.9  1.9  1.9  1.9  1.9
  3.0  3.0  3.0  3.0  2.3  2.3  2.3  2.3  2.3  2.3  2.3  2.3  3.0  3.0  3.0  3.0  3.0  3.0  3.0  3.0  3.0  3.0  3.0  3.0
  1.9  1.9  1.9  1.9  1.1  1.1  1.1  1.1  1.1  1.1  1.1  1.1  1.9  1.9  1.9  1.9  1.9  1.9  1.9  1.9  1.9  1.9  1.9  1.9
  3.0  3.0  3.0  2.2  2.3  2.3  2.3  1.5  2.3  2.3  2.3  1.5  3.0  3.0  3.0  2.2  3.0  3.0  3.0  2.2  3.0  3.0  3.0  2.2

          Y                   Y                   Y                   Y                   Y                   Y
  ------------------  ------------------  ------------------  ------------------  ------------------  ------------------
   A    C    G    U    A    C    G    U    A    C    G    U    A    C    G    U    A    C    G    U    A    C    G    U
  ------------------  ------------------  ------------------  ------------------  ------------------  ------------------
      5' --> 3'           5' --> 3'           5' --> 3'           5' --> 3'           5' --> 3'           5' --> 3'
          X                   X                   X                   X                   X                   X
         G  A                G  C                G  G                G  U                G  G                G  U
         C  U                C  G                C  C                C  A                C  U                C  G
          YU                  YU                  YU                  YU                  YU                  YU
      3' <-- 5'           3' <-- 5'           3' <-- 5'           3' <-- 5'           3' <-- 5'           3' <-- 5'
  3.0  3.0  3.0  3.0  2.3  2.3  2.3  2.3  2.3  2.3  2.3  2.3  3.0  3.0  3.0  3.0  3.0  3.0  3.0  3.0  3.0  3.0  3.0  3.0
  3.0  3.0  3.0  3.0  2.3  2.3  2.3  2.3  2.3  1.9  2.3  2.3  3.0  3.0  3.0  3.0  3.0  1.9  3.0  3.0  3.0  3.0  3.0  3.0
  1.9  3.0  1.9  3.0  1.1  2.3  1.1  2.3  1.1  2.3  1.1  2.3  1.9  3.0  1.9  3.0  1.9  3.0  1.9  3.0  1.9  3.0  1.9  3.0
  2.2  2.2  2.2  2.2  1.5  1.5  1.5  1.5  1.5  1.5  1.5  1.5  2.2  2.2  2.2  2.2  2.2  2.2  2.2  2.2  2.2  2.2  2.2  2.2
          Y                   Y                   Y                   Y                   Y                   Y
  ------------------  ------------------  ------------------  ------------------  ------------------  ------------------
   A    C    G    U    A    C    G    U    A    C    G    U    A    C    G    U    A    C    G    U    A    C    G    U
  ------------------  ------------------  ------------------  ------------------  ------------------  ------------------
      5' --> 3'           5' --> 3'           5' --> 3'           5' --> 3'           5' --> 3'           5' --> 3'
          X                   X                   X                   X                   X                   X
         U  A                U  C                U  G                U  U                U  G                U  U
         A  U                A  G                A  C                A  A                A  U                A  G
          YA                  YA                  YA                  YA                  YA                  YA
      3' <-- 5'           3' <-- 5'           3' <-- 5'           3' <-- 5'           3' <-- 5'           3' <-- 5'
  3.7  3.7  2.6  3.7  3.0  3.0  1.9  3.0  3.0  3.0  1.9  3.0  3.7  3.7  2.6  3.7  3.7  3.7  2.6  3.7  3.7  3.7  2.6  3.7
  3.7  3.7  3.7  3.7  3.0  3.0  3.0  3.0  3.0  3.0  3.0  3.0  3.7  3.7  3.7  3.7  3.7  3.7  3.7  3.7  3.7  3.7  3.7  3.7
  2.6  2.6  2.6  2.6  1.9  3.0  1.9  3.0  1.9  1.9  1.9  1.9  2.6  3.7  2.6  3.7  2.6  2.6  2.6  2.6  2.6  3.7  2.6  3.7
  3.7  3.7  3.7  3.0  3.0  3.0  3.0  2.2  3.0  3.0  3.0  2.2  3.7  3.7  3.7  3.0  3.7  3.7  3.7  3.0  3.7  3.7  3.7  3.0

          Y                   Y                   Y                   Y                   Y                   Y
  ------------------  ------------------  ------------------  ------------------  ------------------  ------------------
   A    C    G    U    A    C    G    U    A    C    G    U    A    C    G    U    A    C    G    U    A    C    G    U
  ------------------  ------------------  ------------------  ------------------  ------------------  ------------------
      5' --> 3'           5' --> 3'           5' --> 3'           5' --> 3'           5' --> 3'           5' --> 3'
          X                   X                   X                   X                   X                   X
         U  A                U  C                U  G                U  U                U  G                U  U
         A  U                A  G                A  C                A  A                A  U                A  G
          YC                  YC                  YC                  YC                  YC                  YC
      3' <-- 5'           3' <-- 5'           3' <-- 5'           3' <-- 5'           3' <-- 5'           3' <-- 5'
  3.7  3.7  2.6  3.7  3.0  3.0  1.9  3.0  3.0  3.0  1.9  3.0  3.7  3.7  2.6  3.7  3.7  3.7  2.6  3.7  3.7  3.7  2.6  3.7
  3.7  3.7  3.7  3.7  3.0  3.0  3.0  3.0  3.0  3.0  3.0  3.0  3.7  3.7  3.7  3.7  3.7  3.7  3.7  3.7  3.7  3.7  3.7  3.7
  2.6  3.7  2.6  3.7  1.9  3.0  1.9  3.0  1.9  3.0  1.9  3.0  2.6  3.7  2.6  3.7  2.6  3.7  2.6  3.7  2.6  3.7  2.6  3.7
  3.7  3.7  3.7  3.0  3.0  3.0  3.0  2.2  3.0  3.0  3.0  2.2  3.7  3.7  3.7  3.0  3.7  3.7  3.7  3.0  3.7  3.7  3.7  3.0

          Y                   Y                   Y                   Y                   Y                   Y
  ------------------  ------------------  ------------------  ------------------  ------------------  ------------------
   A    C    G    U    A    C    G    U    A    C    G    U    A    C    G    U    A    C    G    U    A    C    G    U
  ------------------  ------------------  ------------------  ------------------  ------------------  ------------------
      5' --> 3'           5' --> 3'           5' --> 3'           5' --> 3'           5' --> 3'           5' --> 3'
          X                   X                   X                   X                   X                   X
         U  A                U  C                U  G                U  U                U  G                U  U
         A  U                A  G                A  C                A  A                A  U                A  G
          YG                  YG                  YG                  YG                  YG                  YG
      3' <-- 5'           3' <-- 5'           3' <-- 5'           3' <-- 5'           3' <-- 5'           3' <-- 5'
  2.6  2.6  2.6  2.6  1.9  1.9  1.9  1.9  1.9  1.9  1.9  1.9  2.6  2.6  2.6  2.6  2.6  2.6  2.6  2.6  2.6  2.6  2.6  2.6
  3.7  3.7  3.7  3.7  3.0  3.0  3.0  3.0  3.0  3.0  3.0  3.0  3.7  3.7  3.7  3.7  3.7  3.7  3.7  3.7  3.7  3.7  3.7  3.7
  2.6  2.6  2.6  2.6  1.9  1.9  1.9  1.9  1.9  1.9  1.9  1.9  2.6  2.6  2.6  2.6  2.6  2.6  2.6  2.6  2.6  2.6  2.6  2.6
  3.7  3.7  3.7  3.0  3.0  3.0  3.0  2.2  3.0  3.0  3.0  2.2  3.7  3.7  3.7  3.0  3.7  3.7  3.7  3.0  3.7  3.7  3.7  3.0

          Y                   Y                   Y                   Y                   Y                   Y
  ------------------  ------------------  ------------------  ------------------  ------------------  ------------------
   A    C    G    U    A    C    G    U    A    C    G    U    A    C    G    U    A    C    G    U    A    C    G    U
  ------------------  ------------------  ------------------  ------------------  ------------------  ------------------
      5' --> 3'           5' --> 3'           5' --> 3'           5' --> 3'           5' --> 3'           5' --> 3'
          X                   X                   X                   X                   X                   X
         U  A                U  C                U  G                U  U                U  G                U  U
         A  U                A  G                A  C                A  A                A  U                A  G
          YU                  YU                  YU                  YU                  YU                  YU
      3' <-- 5'           3' <-- 5'           3' <-- 5'           3' <-- 5'           3' <-- 5'           3' <-- 5'
  3.7  3.7  2.6  3.7  3.0  3.0  1.9  3.0  3.0  3.0  1.9  3.0  3.7  3.7  2.6  3.7  3.7  3.7  2.6  3.7  3.7  3.7  2.6  3.7
  3.7  3.7  3.7  3.7  3.0  3.0  3.0  3.0  3.0  3.0  3.0  3.0  3.7  3.7  3.7  3.7  3.7  3.7  3.7  3.7  3.7  3.7  3.7  3.7
  2.6  3.7  2.6  3.7  1.9  3.0  1.9  3.0  1.9  3.0  1.9  3.0  2.6  3.7  2.6  3.7  2.6  3.7  2.6  3.7  2.6  3.7  2.6  3.7
  3.0  3.0  3.0  3.0  2.2  2.2  2.2  2.2  2.2  2.2  2.2  2.2  3.0  3.0  3.0  3.0  3.0  3.0  3.0  3.0  3.0  3.0  3.0  3.0

          Y                   Y                   Y                   Y                   Y                   Y
  ------------------  ------------------  ------------------  ------------------  ------------------  ------------------
   A    C    G    U    A    C    G    U    A    C    G    U    A    C    G    U    A    C    G    U    A    C    G    U
  ------------------  ------------------  ------------------  ------------------  ------------------  ------------------
      5' --> 3'           5' --> 3'           5' --> 3'           5' --> 3'           5' --> 3'           5' --> 3'
          X                   X                   X                   X                   X                   X
         G  A                G  C                G  G                G  U                G  G                G  U
         U  U                U  G                U  C                U  A                U  U                U  G
          YA                  YA                  YA                  YA                  YA                  YA
      3' <-- 5'           3' <-- 5'           3' <-- 5'           3' <-- 5'           3' <-- 5'           3' <-- 5'
  3.7  3.7  3.7  3.7  3.0  3.0  3.0  3.0  2.5  3.0  2.1  3.0  3.7  3.7  3.7  3.7  2.5  3.7  2.1  3.7  3.7  3.7  3.7  3.7
  3.7  3.7  3.7  3.7  3.0  3.0  3.0  3.0  3.0  3.0  3.0  3.0  3.7  3.7  3.7  3.7  3.7  3.7  3.7  3.7  3.7  3.7  3.7  3.7
  2.6  2.6  2.6  2.6  1.9  3.0  1.9  3.0  1.9  1.9  1.9  1.9  2.6  3.7  2.6  3.7  2.6  2.6  2.6  2.6  2.6  3.7  2.6  3.7
  3.7  3.7  3.7  3.0  3.0  3.0  3.0  2.2  3.0  3.0  3.0  2.2  3.7  3.7  3.7  3.0  3.7  3.7  3.7  3.0  3.7  3.7  3.7  3.0

          Y                   Y                   Y                   Y                   Y                   Y
  ------------------  ------------------  ------------------  ------------------  ------------------  ------------------
   A    C    G    U    A    C    G    U    A    C    G    U    A    C    G    U    A    C    G    U    A    C    G    U
  ------------------  ------------------  ------------------  ------------------  ------------------  ------------------
      5' --> 3'           5' --> 3'           5' --> 3'           5' --> 3'           5' --> 3'           5' --> 3'
          X                   X                   X                   X                   X                   X
         G  A                G  C                G  G                G  U                G  G                G  U
         U  U                U  G                U  C                U  A                U  U                U  G
          YC                  YC                  YC                  YC                  YC                  YC
      3' <-- 5'           3' <-- 5'           3' <-- 5'           3' <-- 5'           3' <-- 5'           3' <-- 5'
  3.7  3.7  3.7  3.7  3.0  3.0  3.0  3.0  3.0  3.0  3.0  3.0  3.7  3.7  3.7  3.7  3.7  3.7  3.7  3.7  3.7  3.7  3.7  3.7
  3.7  3.7  3.7  3.7  3.0  3.0  3.0  3.0  3.0  3.0  3.0  3.0  3.7  3.7  3.7  3.7  3.7  3.7  3.7  3.7  3.7  3.7  3.7  3.7
  2.6  3.7  2.6  3.7  1.9  3.0  1.9  3.0  1.9  3.0  1.9  3.0  2.6  3.7  2.6  3.7  2.6  3.7  2.6  3.7  2.6  3.7  2.6  3.7
  3.7  3.7  3.7  3.0  3.0  3.0  3.0  2.2  3.0  3.0  3.0  2.2  3.7  3.7  3.7  3.0  3.7  3.7  3.7  3.0  3.7  3.7  3.7  3.0

          Y                   Y                   Y                   Y                   Y                   Y
  ------------------  ------------------  ------------------  ------------------  ------------------  ------------------
   A    C    G    U    A    C    G    U    A    C    G    U    A    C    G    U    A    C    G    U    A    C    G    U
  ------------------  ------------------  ------------------  ------------------  ------------------  ------------------
      5' --> 3'           5' --> 3'           5' --> 3'           5' --> 3'           5' --> 3'           5' --> 3'
          X                   X                   X                   X                   X                   X
         G  A                G  C                G  G                G  U                G  G                G  U
         U  U                U  G                U  C                U  A                U  U                U  G
          YG                  YG                  YG                  YG                  YG                  YG
      3' <-- 5'           3' <-- 5'           3' <-- 5'           3' <-- 5'           3' <-- 5'           3' <-- 5'
  2.6  2.6  2.6  2.6  1.9  1.9  1.9  1.9  1.2  1.9  1.9  1.9  2.6  2.6  2.6  2.6  1.2  2.6  2.6  2.6  2.6  2.6  2.6  2.6
  3.7  3.7  3.7  3.7  3.0  3.0  3.0  3.0  3.0  3.0  3.0  3.0  3.7  3.7  3.7  3.7  3.7  3.7  3.7  3.7  3.7  3.7  3.7  3.7
  2.6  2.6  2.6  2.6  1.9  1.9  1.9  1.9  1.9  1.9  1.9  1.9  2.6  2.6  2.6  2.6  2.6  2.6  2.6  2.6  2.6  2.6  2.6  2.6
  3.7  3.7  3.7  3.0  3.0  3.0  3.0  2.2  3.0  3.0  3.0  2.2  3.7  3.7  3.7  3.0  3.7  3.7  3.7  3.0  3.7  3.7  3.7  3.0

          Y                   Y                   Y                   Y                   Y                   Y
  ------------------  ------------------  ------------------  ------------------  ------------------  ------------------
   A    C    G    U    A    C    G    U    A    C    G    U    A    C    G    U    A    C    G    U    A    C    G    U
  ------------------  ------------------  ------------------  ------------------  ------------------  ------------------
      5' --> 3'           5' --> 3'           5' --> 3'           5' --> 3'           5' --> 3'           5' --> 3'
          X                   X                   X                   X                   X                   X
         G  A                G  C                G  G                G  U                G  G                G  U
         U  U                U  G                U  C                U  A                U  U                U  G
          YU                  YU                  YU                  YU                  YU                  YU
      3' <-- 5'           3' <-- 5'           3' <-- 5'           3' <-- 5'           3' <-- 5'           3' <-- 5'
  3.7  3.7  3.7  3.7  3.0  3.0  3.0  3.0  3.0  3.0  3.0  3.0  3.7  3.7  3.7  3.7  3.7  3.7  3.7  3.7  3.7  3.7  3.7  3.7
  3.7  3.7  3.7  3.7  3.0  3.0  3.0  3.0  3.0  1.9  3.0  3.0  3.7  3.7  3.7  3.7  3.7  1.9  3.7  3.7  3.7  3.7  3.7  3.7
  2.6  3.7  2.6  3.7  1.9  3.0  1.9  3.0  1.9  3.0  1.9  3.0  2.6  3.7  2.6  3.7  2.6  3.7  2.6  3.7  2.6  3.7  2.6  3.7
  3.0  3.0  3.0  3.0  2.2  2.2  2.2  2.2  2.2  2.2  2.2  2.2  3.0  3.0  3.0  3.0  3.0  3.0  3.0  3.0  3.0  3.0  3.0  3.0

          Y                   Y                   Y                   Y                   Y                   Y
  ------------------  ------------------  ------------------  ------------------  ------------------  ------------------
   A    C    G    U    A    C    G    U    A    C    G    U    A    C    G    U    A    C    G    U    A    C    G    U
  ------------------  ------------------  ------------------  ------------------  ------------------  ------------------
      5' --> 3'           5' --> 3'           5' --> 3'           5' --> 3'           5' --> 3'           5' --> 3'
          X                   X                   X                   X                   X                   X
         U  A                U  C                U  G                U  U                U  G                U  U
         G  U                G  G                G  C                G  A                G  U                G  G
          YA                  YA                  YA                  YA                  YA                  YA
      3' <-- 5'           3' <-- 5'           3' <-- 5'           3' <-- 5'           3' <-- 5'           3' <-- 5'
  3.7  3.7  2.6  3.7  3.0  3.0  1.9  3.0  3.0  3.0  1.9  3.0  3.7  3.7  2.6  3.7  3.7  3.7  2.6  3.7  3.7  3.7  2.6  3.7
  3.7  3.7  3.7  3.7  3.0  3.0  3.0  3.0  3.0  3.0  3.0  3.0  3.7  3.7  3.7  3.7  3.7  3.7  3.7  3.7  3.7  3.7  3.7  3.7
  2.6  2.6  2.6  2.6  1.9  3.0  1.9  3.0  1.9  1.9  1.9  1.9  2.6  3.7  2.6  3.7  2.6  2.6  2.6  2.6  2.6  3.7  2.6  3.7
  3.7  3.7  3.7  3.0  3.0  3.0  3.0  2.2  3.0  3.0  3.0  2.2  3.7  3.7  3.7  3.0  3.7  3.7  3.7  3.0  3.7  3.7  3.7  3.0

          Y                   Y                   Y                   Y                   Y                   Y
  ------------------  ------------------  ------------------  ------------------  ------------------  ------------------
   A    C    G    U    A    C    G    U    A    C    G    U    A    C    G    U    A    C    G    U    A    C    G    U
  ------------------  ------------------  ------------------  ------------------  ------------------  ------------------
      5' --> 3'           5' --> 3'           5' --> 3'           5' --> 3'           5' --> 3'           5' --> 3'
          X                   X                   X                   X                   X                   X
         U  A                U  C                U  G                U  U                U  G                U  U
         G  U                G  G                G  C                G  A                G  U                G  G
          YC                  YC                  YC                  YC                  YC                  YC
      3' <-- 5'           3' <-- 5'           3' <-- 5'           3' <-- 5'           3' <-- 5'           3' <-- 5'
  3.7  3.7  2.6  3.7  3.0  3.0  1.9  3.0  3.0  3.0  1.9  3.0  3.7  3.7  2.6  3.7  3.7  3.7  2.6  3.7  3.7  3.7  2.6  3.7
  3.7  3.7  3.7  3.7  3.0  3.0  3.0  3.0  3.0  3.0  3.0  3.0  3.7  3.7  3.7  3.7  3.7  3.7  3.7  3.7  3.7  3.7  3.7  3.7
  2.6  3.7  2.6  3.7  1.9  3.0  1.9  3.0  1.9  3.0  1.9  3.0  2.6  3.7  2.6  3.7  2.6  3.7  2.6  3.7  2.6  3.7  2.6  3.7
  3.7  3.7  3.7  3.0  3.0  3.0  3.0  2.2  3.0  3.0  3.0  2.2  3.7  3.7  3.7  3.0  3.7  3.7  3.7  3.0  3.7  3.7  3.7  3.0

          Y                   Y                   Y                   Y                   Y                   Y
  ------------------  ------------------  ------------------  ------------------  ------------------  ------------------
   A    C    G    U    A    C    G    U    A    C    G    U    A    C    G    U    A    C    G    U    A    C    G    U
  ------------------  ------------------  ------------------  ------------------  ------------------  ------------------
      5' --> 3'           5' --> 3'           5' --> 3'           5' --> 3'           5' --> 3'           5' --> 3'
          X                   X                   X                   X                   X                   X
         U  A                U  C                U  G                U  U                U  G                U  U
         G  U                G  G                G  C                G  A                G  U                G  G
          YG                  YG                  YG                  YG                  YG                  YG
      3' <-- 5'           3' <-- 5'           3' <-- 5'           3' <-- 5'           3' <-- 5'           3' <-- 5'
  2.6  2.6  2.6  2.6  1.9  1.9  1.9  1.9  1.9  1.9  1.9  1.9  2.6  2.6  2.6  2.6  2.6  2.6  2.6  2.6  2.6  2.6  2.6  2.6
  3.7  3.7  3.7  3.7  3.0  3.0  3.0  3.0  3.0  3.0  3.0  3.0  3.7  3.7  3.7  3.7  3.7  3.7  3.7  3.7  3.7  3.7  3.7  3.7
  2.6  2.6  2.6  2.6  1.9  1.9  1.9  1.9  1.9  1.9  1.9  1.9  2.6  2.6  2.6  2.6  2.6  2.6  2.6  2.6  2.6  2.6  2.6  2.6
  3.7  3.7  3.7  3.0  3.0  3.0  3.0  2.2  3.0  3.0  3.0  2.2  3.7  3.7  3.7  3.0  3.7  3.7  3.7  3.0  3.7  3.7  3.7  3.0

          Y                   Y                   Y                   Y                   Y                   Y
  ------------------  ------------------  ------------------  ------------------  ------------------  ------------------
   A    C    G    U    A    C    G    U    A    C    G    U    A    C    G    U    A    C    G    U    A    C    G    U
  ------------------  ------------------  ------------------  ------------------  ------------------  ------------------
      5' --> 3'           5' --> 3'           5' --> 3'           5' --> 3'           5' --> 3'           5' --> 3'
          X                   X                   X                   X                   X                   X
         U  A                U  C                U  G                U  U                U  G                U  U
         G  U                G  G                G  C                G  A                G  U                G  G
          YU                  YU                  YU                  YU                  YU                  YU
      3' <-- 5'           3' <-- 5'           3' <-- 5'           3' <-- 5'           3' <-- 5'           3' <-- 5'
  3.7  3.7  2.6  3.7  3.0  3.0  1.9  3.0  3.0  3.0  1.9  3.0  3.7  3.7  2.6  3.7  3.7  3.7  2.6  3.7  3.7  3.7  2.6  3.7
  3.7  3.7  3.7  3.7  3.0  3.0  3.0  3.0  3.0  3.0  3.0  3.0  3.7  3.7  3.7  3.7  3.7  3.7  3.7  3.7  3.7  3.7  3.7  3.7
  2.6  3.7  2.6  3.7  1.9  3.0  1.9  3.0  1.9  3.0  1.9  3.0  2.6  3.7  2.6  3.7  2.6  3.7  2.6  3.7  2.6  3.7  2.6  3.7
  3.0  3.0  3.0  3.0  2.2  2.2  2.2  2.2  2.2  2.2  2.2  2.2  3.0  3.0  3.0  3.0  3.0  3.0  3.0  3.0  3.0  3.0  3.0  3.0
