# Supplementary material for: Dynalign II: common secondary structure prediction for RNA homologs with domain insertions
Source: Nucleic Acids Res. 2014 Nov 21;42(22):13939–48. doi: 10.1093/nar/gku1172 (PMC4267632; doi:10.1093/nar/gku1172)
Supplement: SUPPLEMENTARY DATA [file supp_gku1172_nar-02021-z-2014-File012.zip › data_tables/int22.dh]

Data tables for symetric interior loops of size 4
Free energies at 37 degrees for RNA
Data arrangement:

                                Y
     ----------------------------------------------------------------
(X)   A   A   A   A   C   C   C   C   G   G   G   G   U   U   U   U
      A   C   G   U   A   C   G   U   A   C   G   U   A   C   G   U
     ----------------------------------------------------------------
                           5' ------> 3'
                            A \/ \_/ A
                            U /\  |  U
                           3' <------ 5'

(AA)  .   .   .   .   .   .   .   .   .   .   .   .   .   .   .   .  
(AC)  .   .   .   .   .   .   .   .   .   .   .   .   .   .   .   .  
(AG)  .   .   .   .   .   .   .   .   .   .   .   .   .   .   .   .  
(AU)  .   .   .   .   .   .   .   .   .   .   .   .   .   .   .   .  
(CA)  .   .   .   .   .   .   .   .   .   .   .   .   .   .   .   .  
(CC)  .   .   .   .   .   .   .   .   .   .   .   .   .   .   .   .  
(CG)  .   .   .   .   .   .   .   .   .   .   .   .   .   .   .   .  
(CU)  .   .   .   .   .   .   .   .   .   .   .   .   .   .   .   .  
(GA)  .   .   .   .   .   .   .   .   .   .   .   .   .   .   .   .  
(GC)  .   .   .   .   .   .   .   .   .   .   .   .   .   .   .   .  
(GG)  .   .   .   .   .   .   .   .   .   .   .   .   .   .   .   .  
(GU)  .   .   .   .   .   .   .   .   .   .   .   .   .   .   .   .  
(UA)  .   .   .   .   .   .   .   .   .   .   .   .   .   .   .   .  
(UC)  .   .   .   .   .   .   .   .   .   .   .   .   .   .   .   .  
(UG)  .   .   .   .   .   .   .   .   .   .   .   .   .   .   .   .  
(UU)  .   .   .   .   .   .   .   .   .   .   .   .   .   .   .   .  


                                       Y
 ------------------------------------------------------------------------------
   A    A    A    A    C    C    C    C    G    G    G    G    U    U    U    U  
   A    C    G    U    A    C    G    U    A    C    G    U    A    C    G    U  
 ------------------------------------------------------------------------------
                                  5' ------> 3'
                                   A \/ \_/ A
                                   U /\  |  U
                                  3' <------ 5'
  14.0  11.2  0.0  11.2  12.7  12.7  12.7  11.4 -3.0  11.2  20.5  11.2  12.7  8.3  12.7  5.7
  11.1  8.3 -2.9  8.3  9.8  9.8  9.8  8.5 -5.9  8.3  17.6  8.3  9.8  5.4  9.8  0.4
  1.9 -0.8 -12.1 -0.8  0.6  3.0  0.6  1.8 -15.1 -0.8 -4.0 -0.8  0.6 -1.3  0.6 -8.7
  11.1  8.3 -2.9  8.3  9.8  9.8  9.8  8.5 -5.9  8.3  17.6  8.3  9.8  5.4  9.8  0.4
  10.9  8.1 -3.1  8.1  9.6  9.6  9.6  8.3 -6.1  8.1  17.4  8.1  9.6  5.2  9.6  0.2
  11.0  8.2 -0.6  8.2  9.7  9.7  9.7  8.4 -3.6  8.2  17.5  8.2  9.7  5.3  9.7  0.3
  10.9  8.1 -3.1  8.1  9.6  9.6  9.6  8.3 -6.1  8.1  17.4  8.1  9.6  5.2  9.6  0.2
  11.0  8.2 -0.6  8.2  9.7  9.7  9.7  8.4 -3.6  8.2  17.5  8.2  9.7  5.3  9.7  0.3
  0.1 -2.6 -13.9 -2.6 -1.1  1.3 -1.1  0.0 -16.9 -2.6 -5.8 -2.6 -1.1 -3.1 -1.1 -10.5
  11.1  8.3 -2.9  8.3  9.8  9.8  9.8  8.5 -5.9  8.3  17.6  8.3  9.8  5.4  9.8  0.4
  19.3  16.5 -7.2  16.5  18.0  18.0  18.0  16.7 -10.2  16.5  0.8  16.5  18.0  13.6  18.0 -3.8
  11.1  8.3 -2.9  8.3  9.8  9.8  9.8  8.5 -5.9  8.3  17.6  8.3  9.8  5.4  9.8  0.4
  10.9  8.1 -3.1  8.1  9.6  9.6  9.6  8.3 -6.1  8.1  17.4  8.1  9.6  5.2  9.6  0.2
  11.0  8.2 -0.6  8.2  9.7  9.7  9.7  8.4 -3.6  8.2  17.5  8.2  9.7  5.3  9.7  0.3
  10.9  8.1 -3.1  8.1  9.6  9.6  9.6  8.3 -6.1  8.1  17.4  8.1  9.6  5.2  9.6  0.2
  3.6 -1.5 -12.8 -1.5  0.0  0.0  0.0 -1.3 -15.8 -1.5 -4.7 -1.5  0.0 -4.4  0.0 -9.4

                                       Y
 ------------------------------------------------------------------------------
   A    A    A    A    C    C    C    C    G    G    G    G    U    U    U    U  
   A    C    G    U    A    C    G    U    A    C    G    U    A    C    G    U  
 ------------------------------------------------------------------------------
                                  5' ------> 3'
                                   A \/ \_/ C
                                   U /\  |  G
                                  3' <------ 5'
  6.0  1.5 -5.8  1.5  2.4 -0.6  2.4 -0.6 -1.1  1.5  7.8  1.5  2.4 -3.7  2.4  1.9
  3.1 -1.4 -8.8 -1.4 -0.5 -3.6 -0.5 -3.6 -4.0 -1.4  4.9 -1.4 -0.5 -6.7 -0.5 -3.4
 -6.0 -10.5 -17.9 -10.5 -9.7 -10.3 -9.7 -10.3 -13.2 -10.5 -16.8 -10.5 -9.7 -13.4 -9.7 -12.6
  3.1 -1.4 -8.8 -1.4 -0.5 -3.6 -0.5 -3.6 -4.0 -1.4  4.9 -1.4 -0.5 -6.7 -0.5 -3.4
  2.9 -1.5 -8.9 -1.5 -0.7 -3.7 -0.7 -3.7 -4.2 -1.5  4.7 -1.5 -0.7 -6.8 -0.7 -3.6
  3.0 -1.4 -6.4 -1.4 -0.6 -3.6 -0.6 -3.6 -1.7 -1.4  4.8 -1.4 -0.6 -6.7 -0.6 -3.5
  2.9 -1.5 -8.9 -1.5 -0.7 -3.7 -0.7 -3.7 -4.2 -1.5  4.7 -1.5 -0.7 -6.8 -0.7 -3.6
  3.0 -1.4 -6.4 -1.4 -0.6 -3.6 -0.6 -3.6 -1.7 -1.4  4.8 -1.4 -0.6 -6.7 -0.6 -3.5
 -7.8 -12.3 -19.7 -12.3 -11.5 -12.1 -11.5 -12.1 -15.0 -12.3 -18.6 -12.3 -11.5 -15.2 -11.5 -14.4
  3.1 -1.4 -8.8 -1.4 -0.5 -3.6 -0.5 -3.6 -4.0 -1.4  4.9 -1.4 -0.5 -6.7 -0.5 -3.4
  11.4  6.9 -13.0  6.9  7.7  4.7  7.7  4.7 -8.3  6.9 -11.9  6.9  7.7  1.6  7.7 -7.7
  3.1 -1.4 -8.8 -1.4 -0.5 -3.6 -0.5 -3.6 -4.0 -1.4  4.9 -1.4 -0.5 -6.7 -0.5 -3.4
  2.9 -1.5 -8.9 -1.5 -0.7 -3.7 -0.7 -3.7 -4.2 -1.5  4.7 -1.5 -0.7 -6.8 -0.7 -3.6
  3.0 -1.4 -6.4 -1.4 -0.6 -3.6 -0.6 -3.6 -1.7 -1.4  4.8 -1.4 -0.6 -6.7 -0.6 -3.5
  2.9 -1.5 -8.9 -1.5 -0.7 -3.7 -0.7 -3.7 -4.2 -1.5  4.7 -1.5 -0.7 -6.8 -0.7 -3.6
 -4.3 -11.2 -18.6 -11.2 -10.4 -13.4 -10.4 -13.4 -13.9 -11.2 -17.5 -11.2 -10.4 -16.5 -10.4 -13.3

                                       Y
 ------------------------------------------------------------------------------
   A    A    A    A    C    C    C    C    G    G    G    G    U    U    U    U  
   A    C    G    U    A    C    G    U    A    C    G    U    A    C    G    U  
 ------------------------------------------------------------------------------
                                  5' ------> 3'
                                   A \/ \_/ G
                                   U /\  |  C
                                  3' <------ 5'
  4.4  1.3  2.2  1.3  5.8  5.8  5.8  5.3 -0.6  1.3  7.8  1.3  5.8  6.4  5.8  0.4
  1.4 -1.6 -0.7 -1.6  2.9  2.8  2.9  2.3 -3.5 -1.6  4.9 -1.6  2.9  3.4  2.9 -5.0
 -7.7 -10.8 -9.8 -10.8 -6.2 -3.9 -6.2 -4.4 -12.7 -10.8 -16.8 -10.8 -6.2 -3.3 -6.2 -14.1
  1.4 -1.6 -0.7 -1.6  2.9  2.8  2.9  2.3 -3.5 -1.6  4.9 -1.6  2.9  3.4  2.9 -5.0
  1.3 -1.8 -0.8 -1.8  2.7  2.7  2.7  2.2 -3.7 -1.8  4.7 -1.8  2.7  3.3  2.7 -5.1
  1.4 -1.7  1.7 -1.7  2.8  2.8  2.8  2.3 -1.2 -1.7  4.8 -1.7  2.8  3.4  2.8 -5.0
  1.3 -1.8 -0.8 -1.8  2.7  2.7  2.7  2.2 -3.7 -1.8  4.7 -1.8  2.7  3.3  2.7 -5.1
  1.4 -1.7  1.7 -1.7  2.8  2.8  2.8  2.3 -1.2 -1.7  4.8 -1.7  2.8  3.4  2.8 -5.0
 -9.5 -12.6 -11.6 -12.6 -8.0 -5.7 -8.0 -6.2 -14.5 -12.6 -18.6 -12.6 -8.0 -5.1 -8.0 -15.9
  1.4 -1.6 -0.7 -1.6  2.9  2.8  2.9  2.3 -3.5 -1.6  4.9 -1.6  2.9  3.4  2.9 -5.0
  9.7  6.6 -4.9  6.6  11.2  11.1  11.2  10.6 -7.8  6.6 -11.9  6.6  11.2  11.7  11.2 -9.2
  1.4 -1.6 -0.7 -1.6  2.9  2.8  2.9  2.3 -3.5 -1.6  4.9 -1.6  2.9  3.4  2.9 -5.0
  1.3 -1.8 -0.8 -1.8  2.7  2.7  2.7  2.2 -3.7 -1.8  4.7 -1.8  2.7  3.3  2.7 -5.1
  1.4 -1.7  1.7 -1.7  2.8  2.8  2.8  2.3 -1.2 -1.7  4.8 -1.7  2.8  3.4  2.8 -5.0
  1.3 -1.8 -0.8 -1.8  2.7  2.7  2.7  2.2 -3.7 -1.8  4.7 -1.8  2.7  3.3  2.7 -5.1
 -6.0 -11.5 -10.5 -11.5 -6.9 -7.0 -6.9 -7.5 -13.4 -11.5 -17.5 -11.5 -6.9 -6.4 -6.9 -14.8

                                       Y
 ------------------------------------------------------------------------------
   A    A    A    A    C    C    C    C    G    G    G    G    U    U    U    U  
   A    C    G    U    A    C    G    U    A    C    G    U    A    C    G    U  
 ------------------------------------------------------------------------------
                                  5' ------> 3'
                                   A \/ \_/ G
                                   U /\  |  U
                                  3' <------ 5'
  7.5  2.4 -0.9  2.4  2.4  2.4  2.4  2.4 -2.6  2.4  14.9  2.4  2.4  2.4  2.4  4.8
  4.6 -0.5 -3.9 -0.5 -0.5 -0.5 -0.5 -0.5 -5.6 -0.5  12.0 -0.5 -0.5 -0.5 -0.5 -0.5
 -4.5 -9.6 -13.0 -9.6 -9.6 -7.2 -9.6 -7.2 -14.7 -9.6 -9.6 -9.6 -9.6 -7.2 -9.6 -9.6
  4.6 -0.5 -3.9 -0.5 -0.5 -0.5 -0.5 -0.5 -5.6 -0.5  12.0 -0.5 -0.5 -0.5 -0.5 -0.5
  4.4 -0.6 -4.0 -0.6 -0.6 -0.6 -0.6 -0.6 -5.7 -0.6  11.9 -0.6 -0.6 -0.6 -0.6 -0.6
  4.5 -0.5 -1.5 -0.5 -0.5 -0.5 -0.5 -0.5 -3.2 -0.5  12.0 -0.5 -0.5 -0.5 -0.5 -0.5
  4.4 -0.6 -4.0 -0.6 -0.6 -0.6 -0.6 -0.6 -5.7 -0.6  11.9 -0.6 -0.6 -0.6 -0.6 -0.6
  4.5 -0.5 -1.5 -0.5 -0.5 -0.5 -0.5 -0.5 -3.2 -0.5  12.0 -0.5 -0.5 -0.5 -0.5 -0.5
 -6.3 -11.4 -14.8 -11.4 -11.4 -9.0 -11.4 -9.0 -16.5 -11.4 -11.4 -11.4 -11.4 -9.0 -11.4 -11.4
  4.6 -0.5 -3.9 -0.5 -0.5 -0.5 -0.5 -0.5 -5.6 -0.5  12.0 -0.5 -0.5 -0.5 -0.5 -0.5
  12.8  7.8 -8.1  7.8  7.8  7.8  7.8  7.8 -9.8  7.8 -4.7  7.8  7.8  7.8  7.8 -4.7
  4.6 -0.5 -3.9 -0.5 -0.5 -0.5 -0.5 -0.5 -5.6 -0.5  12.0 -0.5 -0.5 -0.5 -0.5 -0.5
  4.4 -0.6 -4.0 -0.6 -0.6 -0.6 -0.6 -0.6 -5.7 -0.6  11.9 -0.6 -0.6 -0.6 -0.6 -0.6
  4.5 -0.5 -1.5 -0.5 -0.5 -0.5 -0.5 -0.5 -3.2 -0.5  12.0 -0.5 -0.5 -0.5 -0.5 -0.5
  4.4 -0.6 -4.0 -0.6 -0.6 -0.6 -0.6 -0.6 -5.7 -0.6  11.9 -0.6 -0.6 -0.6 -0.6 -0.6
 -2.8 -10.3 -13.7 -10.3 -10.3 -10.3 -10.3 -10.3 -15.4 -10.3 -10.3 -10.3 -10.3 -10.3 -10.3 -10.3

                                       Y
 ------------------------------------------------------------------------------
   A    A    A    A    C    C    C    C    G    G    G    G    U    U    U    U  
   A    C    G    U    A    C    G    U    A    C    G    U    A    C    G    U  
 ------------------------------------------------------------------------------
                                  5' ------> 3'
                                   A \/ \_/ U
                                   U /\  |  A
                                  3' <------ 5'
  13.4  10.3 -0.5  10.3  10.4  10.4  10.4  10.4  1.3  10.3  18.7  10.3  10.4  10.4  10.4  3.0
  10.4  7.3 -3.4  7.3  7.5  7.4  7.5  7.4 -1.6  7.3  15.7  7.3  7.5  7.4  7.5 -2.3
  1.3 -1.8 -12.6 -1.8 -1.6  0.7 -1.6  0.7 -10.8 -1.8 -5.9 -1.8 -1.6  0.7 -1.6 -11.5
  10.4  7.3 -3.4  7.3  7.5  7.4  7.5  7.4 -1.6  7.3  15.7  7.3  7.5  7.4  7.5 -2.3
  10.3  7.2 -3.6  7.2  7.3  7.3  7.3  7.3 -1.8  7.2  15.6  7.2  7.3  7.3  7.3 -2.5
  10.4  7.3 -1.1  7.3  7.4  7.4  7.4  7.4  0.7  7.3  15.7  7.3  7.4  7.4  7.4 -2.4
  10.3  7.2 -3.6  7.2  7.3  7.3  7.3  7.3 -1.8  7.2  15.6  7.2  7.3  7.3  7.3 -2.5
  10.4  7.3 -1.1  7.3  7.4  7.4  7.4  7.4  0.7  7.3  15.7  7.3  7.4  7.4  7.4 -2.4
 -0.5 -3.6 -14.4 -3.6 -3.4 -1.1 -3.4 -1.1 -12.6 -3.6 -7.7 -3.6 -3.4 -1.1 -3.4 -13.3
  10.4  7.3 -3.4  7.3  7.5  7.4  7.5  7.4 -1.6  7.3  15.7  7.3  7.5  7.4  7.5 -2.3
  18.7  15.6 -7.7  15.6  15.7  15.7  15.7  15.7 -5.9  15.6 -1.0  15.6  15.7  15.7  15.7 -6.6
  10.4  7.3 -3.4  7.3  7.5  7.4  7.5  7.4 -1.6  7.3  15.7  7.3  7.5  7.4  7.5 -2.3
  10.3  7.2 -3.6  7.2  7.3  7.3  7.3  7.3 -1.8  7.2  15.6  7.2  7.3  7.3  7.3 -2.5
  10.4  7.3 -1.1  7.3  7.4  7.4  7.4  7.4  0.7  7.3  15.7  7.3  7.4  7.4  7.4 -2.4
  10.3  7.2 -3.6  7.2  7.3  7.3  7.3  7.3 -1.8  7.2  15.6  7.2  7.3  7.3  7.3 -2.5
  3.0 -2.5 -13.3 -2.5 -2.3 -2.4 -2.3 -2.4 -11.5 -2.5 -6.6 -2.5 -2.3 -2.4 -2.3 -12.2

                                       Y
 ------------------------------------------------------------------------------
   A    A    A    A    C    C    C    C    G    G    G    G    U    U    U    U  
   A    C    G    U    A    C    G    U    A    C    G    U    A    C    G    U  
 ------------------------------------------------------------------------------
                                  5' ------> 3'
                                   A \/ \_/ U
                                   U /\  |  G
                                  3' <------ 5'
 -4.9 -3.1 -3.2 -3.1 -3.1 -3.1 -3.1 -3.1 -1.3 -3.1  9.4 -3.1 -3.1 -3.1 -3.1 -0.7
 -7.8 -6.0 -6.2 -6.0 -6.0 -6.0 -6.0 -6.0 -4.3 -6.0  6.5 -6.0 -6.0 -6.0 -6.0 -6.0
 -17.0 -15.2 -15.3 -15.2 -15.2 -12.8 -15.2 -12.8 -13.4 -15.2 -15.2 -15.2 -15.2 -12.8 -15.2 -15.2
 -7.8 -6.0 -6.2 -6.0 -6.0 -6.0 -6.0 -6.0 -4.3 -6.0  6.5 -6.0 -6.0 -6.0 -6.0 -6.0
 -8.0 -6.2 -6.3 -6.2 -6.2 -6.2 -6.2 -6.2 -4.4 -6.2  6.3 -6.2 -6.2 -6.2 -6.2 -6.2
 -7.9 -6.1 -3.8 -6.1 -6.1 -6.1 -6.1 -6.1 -1.9 -6.1  6.4 -6.1 -6.1 -6.1 -6.1 -6.1
 -8.0 -6.2 -6.3 -6.2 -6.2 -6.2 -6.2 -6.2 -4.4 -6.2  6.3 -6.2 -6.2 -6.2 -6.2 -6.2
 -7.9 -6.1 -3.8 -6.1 -6.1 -6.1 -6.1 -6.1 -1.9 -6.1  6.4 -6.1 -6.1 -6.1 -6.1 -6.1
 -18.8 -17.0 -17.1 -17.0 -17.0 -14.6 -17.0 -14.6 -15.2 -17.0 -17.0 -17.0 -17.0 -14.6 -17.0 -17.0
 -7.8 -6.0 -6.2 -6.0 -6.0 -6.0 -6.0 -6.0 -4.3 -6.0  6.5 -6.0 -6.0 -6.0 -6.0 -6.0
  0.4  2.2 -10.4  2.2  2.2  2.2  2.2  2.2 -8.5  2.2 -10.3  2.2  2.2  2.2  2.2 -10.3
 -7.8 -6.0 -6.2 -6.0 -6.0 -6.0 -6.0 -6.0 -4.3 -6.0  6.5 -6.0 -6.0 -6.0 -6.0 -6.0
 -8.0 -6.2 -6.3 -6.2 -6.2 -6.2 -6.2 -6.2 -4.4 -6.2  6.3 -6.2 -6.2 -6.2 -6.2 -6.2
 -7.9 -6.1 -3.8 -6.1 -6.1 -6.1 -6.1 -6.1 -1.9 -6.1  6.4 -6.1 -6.1 -6.1 -6.1 -6.1
 -8.0 -6.2 -6.3 -6.2 -6.2 -6.2 -6.2 -6.2 -4.4 -6.2  6.3 -6.2 -6.2 -6.2 -6.2 -6.2
 -15.3 -15.9 -16.0 -15.9 -15.9 -15.9 -15.9 -15.9 -14.1 -15.9 -15.9 -15.9 -15.9 -15.9 -15.9 -15.9

                                       Y
 ------------------------------------------------------------------------------
   A    A    A    A    C    C    C    C    G    G    G    G    U    U    U    U  
   A    C    G    U    A    C    G    U    A    C    G    U    A    C    G    U  
 ------------------------------------------------------------------------------
                                  5' ------> 3'
                                   C \/ \_/ A
                                   G /\  |  U
                                  3' <------ 5'
  5.0  2.2 -9.0  2.2  3.7  3.7  3.7  2.4 -12.0  2.2  11.6  2.2  3.7 -0.6  3.7 -3.2
  6.5  3.7 -7.5  3.7  5.2  5.2  5.2  3.9 -10.5  3.7  13.0  3.7  5.2  0.8  5.2 -4.2
  0.0 -2.7 -14.0 -2.7 -1.2  1.2 -1.2 -0.1 -17.0 -2.7 -5.9 -2.7 -1.2 -3.2 -1.2 -10.6
  6.5  3.7 -7.5  3.7  5.2  5.2  5.2  3.9 -10.5  3.7  13.0  3.7  5.2  0.8  5.2 -4.2
  1.9 -0.8 -12.1 -0.8  0.6  0.6  0.6 -0.6 -15.1 -0.8  8.5 -0.8  0.6 -3.7  0.6 -8.7
  6.4  3.6 -5.2  3.6  5.1  5.1  5.1  3.8 -8.2  3.6  12.9  3.6  5.1  0.7  5.1 -4.2
  1.9 -0.8 -12.1 -0.8  0.6  0.6  0.6 -0.6 -15.1 -0.8  8.5 -0.8  0.6 -3.7  0.6 -8.7
  7.0  4.2 -4.6  4.2  5.7  5.7  5.7  4.4 -7.6  4.2  13.5  4.2  5.7  1.3  5.7 -3.6
  2.9  0.1 -11.1  0.1  1.6  4.0  1.6  2.7 -14.1  0.1 -3.1  0.1  1.6 -0.4  1.6 -7.8
  6.5  3.7 -7.5  3.7  5.2  5.2  5.2  3.9 -10.5  3.7  13.0  3.7  5.2  0.8  5.2 -4.2
  8.5  5.7 -18.1  5.7  7.2  7.2  7.2  5.9 -21.1  5.7 -10.0  5.7  7.2  2.8  7.2 -14.7
  6.5  3.7 -7.5  3.7  5.2  5.2  5.2  3.9 -10.5  3.7  13.0  3.7  5.2  0.8  5.2 -4.2
  1.9 -0.8 -12.1 -0.8  0.6  0.6  0.6 -0.6 -15.1 -0.8  8.5 -0.8  0.6 -3.7  0.6 -8.7
  5.9  3.1 -5.7  3.1  4.6  4.6  4.6  3.3 -8.7  3.1  12.5  3.1  4.6  0.2  4.6 -4.7
  1.9 -0.8 -12.1 -0.8  0.6  0.6  0.6 -0.6 -15.1 -0.8  8.5 -0.8  0.6 -3.7  0.6 -8.7
  1.0 -4.2 -15.4 -4.2 -2.7 -2.7 -2.7 -4.0 -18.4 -4.2 -7.4 -4.2 -2.7 -7.1 -2.7 -12.1

                                       Y
 ------------------------------------------------------------------------------
   A    A    A    A    C    C    C    C    G    G    G    G    U    U    U    U  
   A    C    G    U    A    C    G    U    A    C    G    U    A    C    G    U  
 ------------------------------------------------------------------------------
                                  5' ------> 3'
                                   C \/ \_/ C
                                   G /\  |  G
                                  3' <------ 5'
 -5.8 -7.4 -20.1 -7.4 -6.6 -9.6 -6.6 -9.6 -13.4 -7.4  1.8 -7.4 -6.6 -12.7 -6.6 -12.4
 -2.2 -6.0 -16.5 -6.0 -11.5 -8.2 -5.1 -8.2 -8.6 -6.0 -3.9 -6.0 -5.1 -11.3 -5.1 -0.9
 -9.7 -1.0 -19.8 -12.4  0.1  5.4 -11.6 -12.2 -24.5 -12.4 -18.7 -12.4 -11.6 -15.3 -11.6 -8.1
 -1.5 -6.0 -13.4 -6.0 -5.1 -8.2 -5.1 -8.2 -8.6 -6.0  0.3 -6.0 -5.1 -11.3 -5.1 -8.0
 -6.0 -10.5 -17.9 -10.5 -9.7 -12.7 -9.7 -12.7 -10.7 -10.5 -4.3 -10.5 -9.7 -15.8 -9.7 -8.3
 -10.7 -6.0 -6.3 -6.0 -7.5 -8.2 -5.2 -8.2 -5.0 -6.0  0.2 -6.0 -5.2 -11.3 -5.2 -17.1
 -6.0 -10.5 -17.9 -10.5 -9.7 -12.7 -9.7 -12.7 -13.2 -10.5 -4.3 -10.5 -9.7 -15.8 -9.7 -12.6
 -0.9 -5.4 -10.4 -5.4 -4.6 -7.6 -4.6 -5.5 -5.7 -5.4  1.8 -5.4 -4.6 -10.7 -4.6 -14.6
 -16.0 -3.5 -30.7 -9.6 -11.1 -9.4 -8.7 -9.4 -18.8 -9.6 -13.7 -9.6 -8.7 -12.5 -8.7 -13.6
 -1.5 -6.0 -13.4 -6.0 -5.1 -8.2 -5.1 -8.2 -8.6 -6.0  0.3 -6.0 -5.1 -11.3 -5.1 -8.0
 -2.0 -4.4 -23.9 -4.0 -3.2 -6.2 -3.2 -2.6 -10.8 -4.0 -22.8 -4.0 -3.2 -2.1 -3.2 -15.5
 -1.5 -6.0 -13.4 -6.0 -5.1 -8.2 -5.1 -8.2 -8.6 -6.0  0.3 -6.0 -5.1 -11.3 -5.1 -8.0
 -6.0 -10.5 -17.9 -10.5 -9.7 -12.7 -9.7 -12.7 -13.2 -10.5 -4.3 -10.5 -9.7 -15.8 -9.7 -12.6
 -2.0 -6.5 -11.5 -6.5 -5.7 -8.7 -5.7 -8.7 -17.5 -6.5 -8.8 -6.5 -5.7 -11.8 -5.7 -8.6
 -6.0 -10.5 -17.9 -10.5 -9.7 -12.7 -9.7 -12.7 -13.2 -10.5 -4.3 -10.5 -9.7 -15.8 -9.7 -12.6
 -14.9 -13.9 -15.2 -13.9 -4.0 -16.1 -13.0 -16.1 -13.0 -13.9 -2.3 -13.9 -13.0 -19.2 -13.0 -23.5

                                       Y
 ------------------------------------------------------------------------------
   A    A    A    A    C    C    C    C    G    G    G    G    U    U    U    U  
   A    C    G    U    A    C    G    U    A    C    G    U    A    C    G    U  
 ------------------------------------------------------------------------------
                                  5' ------> 3'
                                   C \/ \_/ G
                                   G /\  |  C
                                  3' <------ 5'
 -4.6 -7.7 -6.7 -7.7 -3.1 -3.2 -3.1 -3.7 -9.6 -7.7 -1.2 -7.7 -3.1 -2.6 -3.1 -8.6
 -3.1 -6.2 -5.3 -6.2 -1.7 -1.7 -1.7 -2.2 -8.1 -6.2  0.3 -6.2 -1.7 -1.1 -1.7 -9.6
 -9.6 -12.7 -11.7 -12.7 -8.1 -5.8 -8.1 -6.3 -14.6 -12.7 -18.7 -12.7 -8.1 -5.2 -8.1 -16.0
 -3.1 -6.2 -5.3 -6.2 -1.7 -1.7 -1.7 -2.2 -8.1 -6.2  0.3 -6.2 -1.7 -1.1 -1.7 -9.6
 -7.7 -10.8 -9.8 -10.8 -6.2 -6.3 -6.2 -6.8 -12.7 -10.8 -4.3 -10.8 -6.2 -5.7 -6.2 -14.1
 -3.2 -6.3 -2.9 -6.3 -1.7 -1.8 -1.7 -2.3 -5.8 -6.3  0.2 -6.3 -1.7 -1.2 -1.7 -9.6
 -7.7 -10.8 -9.8 -10.8 -6.2 -6.3 -6.2 -6.8 -12.7 -10.8 -4.3 -10.8 -6.2 -5.7 -6.2 -14.1
 -2.6 -5.7 -2.3 -5.7 -1.1 -1.2 -1.1 -1.7 -5.2 -5.7  0.8 -5.7 -1.1 -0.6 -1.1 -9.0
 -6.7 -9.8 -8.9 -9.8 -5.3 -2.9 -5.3 -3.4 -11.7 -9.8 -15.8 -9.8 -5.3 -2.3 -5.3 -13.2
 -3.1 -6.2 -5.3 -6.2 -1.7 -1.7 -1.7 -2.2 -8.1 -6.2  0.3 -6.2 -1.7 -1.1 -1.7 -9.6
 -1.2 -4.3 -15.8 -4.3  0.3  0.2  0.3 -0.3 -18.7 -4.3 -22.8 -4.3  0.3  0.8  0.3 -20.1
 -3.1 -6.2 -5.3 -6.2 -1.7 -1.7 -1.7 -2.2 -8.1 -6.2  0.3 -6.2 -1.7 -1.1 -1.7 -9.6
 -7.7 -10.8 -9.8 -10.8 -6.2 -6.3 -6.2 -6.8 -12.7 -10.8 -4.3 -10.8 -6.2 -5.7 -6.2 -14.1
 -3.7 -6.8 -3.4 -6.8 -2.2 -2.3 -2.2 -2.8 -6.3 -6.8 -0.3 -6.8 -2.2 -1.7 -2.2 -10.1
 -7.7 -10.8 -9.8 -10.8 -6.2 -6.3 -6.2 -6.8 -12.7 -10.8 -4.3 -10.8 -6.2 -5.7 -6.2 -14.1
 -8.6 -14.1 -13.2 -14.1 -9.6 -9.6 -9.6 -10.1 -16.0 -14.1 -20.1 -14.1 -9.6 -9.0 -9.6 -17.5

                                       Y
 ------------------------------------------------------------------------------
   A    A    A    A    C    C    C    C    G    G    G    G    U    U    U    U  
   A    C    G    U    A    C    G    U    A    C    G    U    A    C    G    U  
 ------------------------------------------------------------------------------
                                  5' ------> 3'
                                   C \/ \_/ G
                                   G /\  |  U
                                  3' <------ 5'
 -1.4 -6.5 -9.9 -6.5 -6.5 -6.5 -6.5 -6.5 -11.6 -6.5  6.0 -6.5 -6.5 -6.5 -6.5 -4.1
  0.0 -5.1 -8.5 -5.1 -5.1 -5.1 -5.1 -5.1 -10.2 -5.1  7.4 -5.1 -5.1 -5.1 -5.1 -5.1
 -6.4 -11.5 -14.9 -11.5 -11.5 -9.1 -11.5 -9.1 -16.6 -11.5 -11.5 -11.5 -11.5 -9.1 -11.5 -11.5
  0.0 -5.1 -8.5 -5.1 -5.1 -5.1 -5.1 -5.1 -10.2 -5.1  7.4 -5.1 -5.1 -5.1 -5.1 -5.1
 -4.5 -9.6 -13.0 -9.6 -9.6 -9.6 -9.6 -9.6 -14.7 -9.6  2.9 -9.6 -9.6 -9.6 -9.6 -9.6
  0.0 -5.1 -6.1 -5.1 -5.1 -5.1 -5.1 -5.1 -7.8 -5.1  7.4 -5.1 -5.1 -5.1 -5.1 -5.1
 -4.5 -9.6 -13.0 -9.6 -9.6 -9.6 -9.6 -9.6 -14.7 -9.6  2.9 -9.6 -9.6 -9.6 -9.6 -9.6
  0.5 -4.5 -5.5 -4.5 -4.5 -4.5 -4.5 -4.5 -7.2 -4.5  8.0 -4.5 -4.5 -4.5 -4.5 -4.5
 -3.6 -8.7 -12.1 -8.7 -8.7 -6.3 -8.7 -6.3 -13.8 -8.7 -8.7 -8.7 -8.7 -6.3 -8.7 -8.7
  0.0 -5.1 -8.5 -5.1 -5.1 -5.1 -5.1 -5.1 -10.2 -5.1  7.4 -5.1 -5.1 -5.1 -5.1 -5.1
  2.0 -3.1 -19.0 -3.1 -3.1 -3.1 -3.1 -3.1 -20.7 -3.1 -15.6 -3.1 -3.1 -3.1 -3.1 -15.6
  0.0 -5.1 -8.5 -5.1 -5.1 -5.1 -5.1 -5.1 -10.2 -5.1  7.4 -5.1 -5.1 -5.1 -5.1 -5.1
 -4.5 -9.6 -13.0 -9.6 -9.6 -9.6 -9.6 -9.6 -14.7 -9.6  2.9 -9.6 -9.6 -9.6 -9.6 -9.6
 -0.5 -5.6 -6.6 -5.6 -5.6 -5.6 -5.6 -5.6 -8.3 -5.6  6.9 -5.6 -5.6 -5.6 -5.6 -5.6
 -4.5 -9.6 -13.0 -9.6 -9.6 -9.6 -9.6 -9.6 -14.7 -9.6  2.9 -9.6 -9.6 -9.6 -9.6 -9.6
 -5.5 -13.0 -16.4 -13.0 -13.0 -13.0 -13.0 -13.0 -18.1 -13.0 -13.0 -13.0 -13.0 -13.0 -13.0 -13.0

                                       Y
 ------------------------------------------------------------------------------
   A    A    A    A    C    C    C    C    G    G    G    G    U    U    U    U  
   A    C    G    U    A    C    G    U    A    C    G    U    A    C    G    U  
 ------------------------------------------------------------------------------
                                  5' ------> 3'
                                   C \/ \_/ U
                                   G /\  |  A
                                  3' <------ 5'
  4.4  1.3 -9.5  1.3  1.4  1.4  1.4  1.4 -7.7  1.3  9.7  1.3  1.4  1.4  1.4 -6.0
  5.8  2.7 -8.0  2.7  2.9  2.8  2.9  2.8 -6.2  2.7  11.2  2.7  2.9  2.8  2.9 -6.9
 -0.6 -3.7 -14.5 -3.7 -3.5 -1.2 -3.5 -1.2 -12.7 -3.7 -7.8 -3.7 -3.5 -1.2 -3.5 -13.4
  5.8  2.7 -8.0  2.7  2.9  2.8  2.9  2.8 -6.2  2.7  11.2  2.7  2.9  2.8  2.9 -6.9
  1.3 -1.8 -12.6 -1.8 -1.6 -1.7 -1.6 -1.7 -10.8 -1.8  6.6 -1.8 -1.6 -1.7 -1.6 -11.5
  5.8  2.7 -5.7  2.7  2.8  2.8  2.8  2.8 -3.9  2.7  11.1  2.7  2.8  2.8  2.8 -7.0
  1.3 -1.8 -12.6 -1.8 -1.6 -1.7 -1.6 -1.7 -10.8 -1.8  6.6 -1.8 -1.6 -1.7 -1.6 -11.5
  6.4  3.3 -5.1  3.3  3.4  3.4  3.4  3.4 -3.3  3.3  11.7  3.3  3.4  3.4  3.4 -6.4
  2.2 -0.8 -11.6 -0.8 -0.7  1.7 -0.7  1.7 -9.8 -0.8 -4.9 -0.8 -0.7  1.7 -0.7 -10.5
  5.8  2.7 -8.0  2.7  2.9  2.8  2.9  2.8 -6.2  2.7  11.2  2.7  2.9  2.8  2.9 -6.9
  7.8  4.7 -18.6  4.7  4.9  4.8  4.9  4.8 -16.8  4.7 -11.9  4.7  4.9  4.8  4.9 -17.5
  5.8  2.7 -8.0  2.7  2.9  2.8  2.9  2.8 -6.2  2.7  11.2  2.7  2.9  2.8  2.9 -6.9
  1.3 -1.8 -12.6 -1.8 -1.6 -1.7 -1.6 -1.7 -10.8 -1.8  6.6 -1.8 -1.6 -1.7 -1.6 -11.5
  5.3  2.2 -6.2  2.2  2.3  2.3  2.3  2.3 -4.4  2.2  10.6  2.2  2.3  2.3  2.3 -7.5
  1.3 -1.8 -12.6 -1.8 -1.6 -1.7 -1.6 -1.7 -10.8 -1.8  6.6 -1.8 -1.6 -1.7 -1.6 -11.5
  0.4 -5.1 -15.9 -5.1 -5.0 -5.0 -5.0 -5.0 -14.1 -5.1 -9.2 -5.1 -5.0 -5.0 -5.0 -14.8

                                       Y
 ------------------------------------------------------------------------------
   A    A    A    A    C    C    C    C    G    G    G    G    U    U    U    U  
   A    C    G    U    A    C    G    U    A    C    G    U    A    C    G    U  
 ------------------------------------------------------------------------------
                                  5' ------> 3'
                                   C \/ \_/ U
                                   G /\  |  G
                                  3' <------ 5'
 -13.7 -12.1 -12.2 -12.1 -12.1 -12.1 -12.1 -12.1 -10.3 -12.1  0.4 -12.1 -12.1 -12.1 -12.1 -9.7
 -12.4 -10.6 -10.8 -10.6 -10.6 -10.6 -10.6 -10.6 -8.9 -10.6  1.9 -10.6 -10.6 -10.6 -10.6 -10.6
 -18.9 -17.1 -17.2 -17.1 -17.1 -14.7 -17.1 -14.7 -15.3 -17.1 -17.1 -17.1 -17.1 -14.7 -17.1 -17.1
 -12.4 -10.6 -10.8 -10.6 -10.6 -10.6 -10.6 -10.6 -8.9 -10.6  1.9 -10.6 -10.6 -10.6 -10.6 -10.6
 -17.0 -15.2 -15.3 -15.2 -15.2 -15.2 -15.2 -15.2 -13.4 -15.2 -2.7 -15.2 -15.2 -15.2 -15.2 -15.2
 -12.5 -10.7 -8.4 -10.7 -10.7 -10.7 -10.7 -10.7 -6.5 -10.7  1.8 -10.7 -10.7 -10.7 -10.7 -10.7
 -17.0 -15.2 -15.3 -15.2 -15.2 -15.2 -15.2 -15.2 -13.4 -15.2 -2.7 -15.2 -15.2 -15.2 -15.2 -15.2
 -11.9 -10.1 -7.8 -10.1 -10.1 -10.1 -10.1 -10.1 -5.9 -10.1  2.4 -10.1 -10.1 -10.1 -10.1 -10.1
 -16.0 -14.2 -14.4 -14.2 -14.2 -11.8 -14.2 -11.8 -12.5 -14.2 -14.2 -14.2 -14.2 -11.8 -14.2 -14.2
 -12.4 -10.6 -10.8 -10.6 -10.6 -10.6 -10.6 -10.6 -8.9 -10.6  1.9 -10.6 -10.6 -10.6 -10.6 -10.6
 -10.5 -8.7 -21.3 -8.7 -8.7 -8.7 -8.7 -8.7 -19.4 -8.7 -21.2 -8.7 -8.7 -8.7 -8.7 -21.2
 -12.4 -10.6 -10.8 -10.6 -10.6 -10.6 -10.6 -10.6 -8.9 -10.6  1.9 -10.6 -10.6 -10.6 -10.6 -10.6
 -17.0 -15.2 -15.3 -15.2 -15.2 -15.2 -15.2 -15.2 -13.4 -15.2 -2.7 -15.2 -15.2 -15.2 -15.2 -15.2
 -13.0 -11.2 -8.9 -11.2 -11.2 -11.2 -11.2 -11.2 -7.0 -11.2  1.3 -11.2 -11.2 -11.2 -11.2 -11.2
 -17.0 -15.2 -15.3 -15.2 -15.2 -15.2 -15.2 -15.2 -13.4 -15.2 -2.7 -15.2 -15.2 -15.2 -15.2 -15.2
 -17.9 -18.5 -18.7 -18.5 -18.5 -18.5 -18.5 -18.5 -16.8 -18.5 -18.5 -18.5 -18.5 -18.5 -18.5 -18.5

                                       Y
 ------------------------------------------------------------------------------
   A    A    A    A    C    C    C    C    G    G    G    G    U    U    U    U  
   A    C    G    U    A    C    G    U    A    C    G    U    A    C    G    U  
 ------------------------------------------------------------------------------
                                  5' ------> 3'
                                   G \/ \_/ A
                                   C /\  |  U
                                  3' <------ 5'
  6.7  3.9 -7.3  3.9  5.4  5.4  5.4  4.1 -10.3  3.9  13.2  3.9  5.4  1.0  5.4 -1.6
  3.0  0.2 -11.0  0.2  1.7  1.7  1.7  0.4 -14.0  0.2  9.6  0.2  1.7 -2.6  1.7 -7.6
 -0.4 -3.2 -14.5 -3.2 -1.7  0.7 -1.7 -0.6 -17.5 -3.2 -6.4 -3.2 -1.7 -3.7 -1.7 -11.1
  3.0  0.2 -11.0  0.2  1.7  1.7  1.7  0.4 -14.0  0.2  9.6  0.2  1.7 -2.6  1.7 -7.6
  2.2 -0.6 -11.8 -0.6  0.9  0.9  0.9 -0.4 -14.8 -0.6  8.7 -0.6  0.9 -3.5  0.9 -8.5
  0.0 -2.8 -11.6 -2.8 -1.3 -1.3 -1.3 -2.6 -14.6 -2.8  6.5 -2.8 -1.3 -5.7 -1.3 -10.7
  2.2 -0.6 -11.8 -0.6  0.9  0.9  0.9 -0.4 -14.8 -0.6  8.7 -0.6  0.9 -3.5  0.9 -8.5
 -3.1 -5.9 -14.7 -5.9 -4.4 -4.4 -4.4 -5.7 -17.7 -5.9  3.4 -5.9 -4.4 -8.8 -4.4 -13.8
 -5.2 -8.0 -19.2 -8.0 -6.5 -4.1 -6.5 -5.4 -22.2 -8.0 -11.2 -8.0 -6.5 -8.5 -6.5 -15.9
  3.0  0.2 -11.0  0.2  1.7  1.7  1.7  0.4 -14.0  0.2  9.6  0.2  1.7 -2.6  1.7 -7.6
  8.5  5.7 -18.1  5.7  7.2  7.2  7.2  5.9 -21.1  5.7 -10.0  5.7  7.2  2.8  7.2 -14.7
  3.0  0.2 -11.0  0.2  1.7  1.7  1.7  0.4 -14.0  0.2  9.6  0.2  1.7 -2.6  1.7 -7.6
  2.2 -0.6 -11.8 -0.6  0.9  0.9  0.9 -0.4 -14.8 -0.6  8.7 -0.6  0.9 -3.5  0.9 -8.5
  0.0 -2.8 -11.6 -2.8 -1.3 -1.3 -1.3 -2.6 -14.6 -2.8  6.5 -2.8 -1.3 -5.7 -1.3 -10.7
  2.2 -0.6 -11.8 -0.6  0.9  0.9  0.9 -0.4 -14.8 -0.6  8.7 -0.6  0.9 -3.5  0.9 -8.5
  2.5 -2.6 -13.9 -2.6 -1.1 -1.1 -1.1 -2.4 -16.9 -2.6 -5.8 -2.6 -1.1 -5.5 -1.1 -10.5

                                       Y
 ------------------------------------------------------------------------------
   A    A    A    A    C    C    C    C    G    G    G    G    U    U    U    U  
   A    C    G    U    A    C    G    U    A    C    G    U    A    C    G    U  
 ------------------------------------------------------------------------------
                                  5' ------> 3'
                                   G \/ \_/ C
                                   C /\  |  G
                                  3' <------ 5'
 -1.3 -5.8 -13.2 -5.8 -4.9 -8.0 -4.9 -8.0 -8.4 -5.8  0.5 -5.8 -4.9 -11.1 -4.9 -5.4
 -4.9 -9.4 -16.8 -9.4 -8.6 -11.6 -8.6 -11.6 -12.1 -9.4 -3.2 -9.4 -8.6 -14.7 -8.6 -11.5
 -8.4 -12.9 -20.3 -12.9 -12.1 -12.7 -12.1 -12.7 -15.6 -12.9 -19.2 -12.9 -12.1 -15.8 -12.1 -15.0
 -4.9 -9.4 -16.8 -9.4 -8.6 -11.6 -8.6 -11.6 -12.1 -9.4 -3.2 -9.4 -8.6 -14.7 -8.6 -11.5
 -5.8 -10.3 -17.7 -10.3 -9.4 -12.5 -9.4 -12.5 -12.9 -10.3 -4.0 -10.3 -9.4 -15.6 -9.4 -12.3
 -8.0 -12.5 -17.5 -12.5 -11.6 -14.7 -11.6 -14.7 -12.7 -12.5 -6.2 -12.5 -11.6 -17.8 -11.6 -14.5
 -5.8 -10.3 -17.7 -10.3 -9.4 -12.5 -9.4 -12.5 -12.9 -10.3 -4.0 -10.3 -9.4 -15.6 -9.4 -12.3
 -11.1 -15.6 -20.6 -15.6 -14.7 -17.8 -14.7 -17.8 -15.8 -15.6 -9.3 -15.6 -14.7 -20.9 -14.7 -17.6
 -13.2 -17.7 -25.1 -17.7 -16.8 -17.5 -16.8 -17.5 -20.3 -17.7 -23.9 -17.7 -16.8 -20.6 -16.8 -19.7
 -4.9 -9.4 -16.8 -9.4 -8.6 -11.6 -8.6 -11.6 -12.1 -9.4 -3.2 -9.4 -8.6 -14.7 -8.6 -11.5
  0.5 -4.0 -23.9 -4.0 -3.2 -6.2 -3.2 -6.2 -19.2 -4.0 -22.8 -4.0 -3.2 -9.3 -3.2 -18.6
 -4.9 -9.4 -16.8 -9.4 -8.6 -11.6 -8.6 -11.6 -12.1 -9.4 -3.2 -9.4 -8.6 -14.7 -8.6 -11.5
 -5.8 -10.3 -17.7 -10.3 -9.4 -12.5 -9.4 -12.5 -12.9 -10.3 -4.0 -10.3 -9.4 -15.6 -9.4 -12.3
 -8.0 -12.5 -17.5 -12.5 -11.6 -14.7 -11.6 -14.7 -12.7 -12.5 -6.2 -12.5 -11.6 -17.8 -11.6 -14.5
 -5.8 -10.3 -17.7 -10.3 -9.4 -12.5 -9.4 -12.5 -12.9 -10.3 -4.0 -10.3 -9.4 -15.6 -9.4 -12.3
 -5.4 -12.3 -19.7 -12.3 -11.5 -14.5 -11.5 -14.5 -15.0 -12.3 -18.6 -12.3 -11.5 -17.6 -11.5 -14.4

                                       Y
 ------------------------------------------------------------------------------
   A    A    A    A    C    C    C    C    G    G    G    G    U    U    U    U  
   A    C    G    U    A    C    G    U    A    C    G    U    A    C    G    U  
 ------------------------------------------------------------------------------
                                  5' ------> 3'
                                   G \/ \_/ G
                                   C /\  |  C
                                  3' <------ 5'
 -5.8 -6.0 -16.0 -6.0 -2.2 -10.7 -1.5 -2.0 -9.7 -6.0 -2.0 -6.0 -1.5 -0.9 -1.5 -14.9
 -6.6 -9.7 -11.1 -9.7 -11.5 -7.5 -5.1 -5.7  0.1 -9.7 -3.2 -9.7 -5.1 -4.6 -5.1 -4.0
 -13.4 -10.7 -18.8 -13.2 -8.6 -5.0 -8.6 -17.5 -24.5 -13.2 -10.8 -13.2 -8.6 -5.7 -8.6 -13.0
 -6.6 -9.7 -8.7 -9.7 -5.1 -5.2 -5.1 -5.7 -11.6 -9.7 -3.2 -9.7 -5.1 -4.6 -5.1 -13.0
 -7.4 -10.5 -3.5 -10.5 -6.0 -6.0 -6.0 -6.5 -1.0 -10.5 -4.4 -10.5 -6.0 -5.4 -6.0 -13.9
 -9.6 -12.7 -9.4 -12.7 -8.2 -8.2 -8.2 -8.7  5.4 -12.7 -6.2 -12.7 -8.2 -7.6 -8.2 -16.1
 -7.4 -10.5 -9.6 -10.5 -6.0 -6.0 -6.0 -6.5 -12.4 -10.5 -4.0 -10.5 -6.0 -5.4 -6.0 -13.9
 -12.7 -15.8 -12.5 -15.8 -11.3 -11.3 -11.3 -11.8 -15.3 -15.8 -2.1 -15.8 -11.3 -10.7 -11.3 -19.2
 -20.1 -17.9 -30.7 -17.9 -16.5 -6.3 -13.4 -11.5 -19.8 -17.9 -23.9 -17.9 -13.4 -10.4 -13.4 -15.2
 -6.6 -9.7 -8.7 -9.7 -5.1 -5.2 -5.1 -5.7 -11.6 -9.7 -3.2 -9.7 -5.1 -4.6 -5.1 -13.0
  1.8 -4.3 -13.7 -4.3 -3.9  0.2  0.3 -8.8 -18.7 -4.3 -22.8 -4.3  0.3  1.8  0.3 -2.3
 -6.6 -9.7 -8.7 -9.7 -5.1 -5.2 -5.1 -5.7 -11.6 -9.7 -3.2 -9.7 -5.1 -4.6 -5.1 -13.0
 -7.4 -10.5 -9.6 -10.5 -6.0 -6.0 -6.0 -6.5 -12.4 -10.5 -4.0 -10.5 -6.0 -5.4 -6.0 -13.9
 -9.6 -12.7 -9.4 -12.7 -8.2 -8.2 -8.2 -8.7 -12.2 -12.7 -2.6 -12.7 -8.2 -5.5 -8.2 -16.1
 -7.4 -10.5 -9.6 -10.5 -6.0 -6.0 -6.0 -6.5 -12.4 -10.5 -4.0 -10.5 -6.0 -5.4 -6.0 -13.9
 -12.4 -8.3 -13.6 -12.6 -0.9 -17.1 -8.0 -8.6 -8.1 -12.6 -15.5 -12.6 -8.0 -14.6 -8.0 -23.5

                                       Y
 ------------------------------------------------------------------------------
   A    A    A    A    C    C    C    C    G    G    G    G    U    U    U    U  
   A    C    G    U    A    C    G    U    A    C    G    U    A    C    G    U  
 ------------------------------------------------------------------------------
                                  5' ------> 3'
                                   G \/ \_/ G
                                   C /\  |  U
                                  3' <------ 5'
 -20.4 -4.9 -8.3 -4.9 -4.9 -4.9 -4.9 -4.9 -10.0 -4.9  7.6 -4.9 -4.9 -4.9 -4.9 -2.5
 -3.4 -8.5 -11.9 -8.5 -8.5 -8.5 -8.5 -8.5 -13.6 -8.5  4.0 -8.5 -8.5 -8.5 -8.5 -8.5
 -6.9 -12.0 -15.4 -12.0 -12.0 -9.6 -12.0 -9.6 -17.1 -12.0 -12.0 -12.0 -12.0 -9.6 -12.0 -12.0
 -3.4 -8.5 -11.9 -8.5 -8.5 -8.5 -8.5 -8.5 -13.6 -8.5  4.0 -8.5 -8.5 -8.5 -8.5 -8.5
 -4.3 -9.4 -12.8 -9.4 -9.4 -9.4 -9.4 -9.4 -14.5 -9.4  3.1 -9.4 -9.4 -9.4 -9.4 -9.4
 -6.5 -11.6 -12.6 -11.6 -11.6 -11.6 -11.6 -11.6 -14.3 -11.6  0.9 -11.6 -11.6 -11.6 -11.6 -11.6
 -4.3 -9.4 -12.8 -9.4 -9.4 -9.4 -9.4 -9.4 -14.5 -9.4  3.1 -9.4 -9.4 -9.4 -9.4 -9.4
 -9.6 -14.7 -15.7 -14.7 -14.7 -14.7 -14.7 -14.7 -17.4 -14.7 -2.2 -14.7 -14.7 -14.7 -14.7 -14.7
 -11.7 -16.8 -20.2 -16.8 -16.8 -14.4 -16.8 -14.4 -21.9 -16.8 -16.8 -16.8 -16.8 -14.4 -16.8 -16.8
 -3.4 -8.5 -11.9 -8.5 -8.5 -8.5 -8.5 -8.5 -13.6 -8.5  4.0 -8.5 -8.5 -8.5 -8.5 -8.5
  2.0 -3.1 -19.0 -3.1 -3.1 -3.1 -3.1 -3.1 -20.7 -3.1 -15.6 -3.1 -3.1 -3.1 -3.1 -15.6
 -3.4 -8.5 -11.9 -8.5 -8.5 -8.5 -8.5 -8.5 -13.6 -8.5  4.0 -8.5 -8.5 -8.5 -8.5 -8.5
 -4.3 -9.4 -12.8 -9.4 -9.4 -9.4 -9.4 -9.4 -14.5 -9.4  3.1 -9.4 -9.4 -9.4 -9.4 -9.4
 -6.5 -11.6 -12.6 -11.6 -11.6 -11.6 -11.6 -11.6 -14.3 -11.6  0.9 -11.6 -11.6 -11.6 -11.6 -11.6
 -4.3 -9.4 -12.8 -9.4 -9.4 -9.4 -9.4 -9.4 -14.5 -9.4  3.1 -9.4 -9.4 -9.4 -9.4 -9.4
 -3.9 -11.4 -14.8 -11.4 -11.4 -11.4 -11.4 -11.4 -16.5 -11.4 -11.4 -11.4 -11.4 -11.4 -11.4 -11.4

                                       Y
 ------------------------------------------------------------------------------
   A    A    A    A    C    C    C    C    G    G    G    G    U    U    U    U  
   A    C    G    U    A    C    G    U    A    C    G    U    A    C    G    U  
 ------------------------------------------------------------------------------
                                  5' ------> 3'
                                   G \/ \_/ U
                                   C /\  |  A
                                  3' <------ 5'
  6.0  2.9 -7.8  2.9  3.1  3.0  3.1  3.0 -6.0  2.9  11.4  2.9  3.1  3.0  3.1 -4.3
  2.4 -0.7 -11.5 -0.7 -0.5 -0.6 -0.5 -0.6 -9.7 -0.7  7.7 -0.7 -0.5 -0.6 -0.5 -10.4
 -1.1 -4.2 -15.0 -4.2 -4.0 -1.7 -4.0 -1.7 -13.2 -4.2 -8.3 -4.2 -4.0 -1.7 -4.0 -13.9
  2.4 -0.7 -11.5 -0.7 -0.5 -0.6 -0.5 -0.6 -9.7 -0.7  7.7 -0.7 -0.5 -0.6 -0.5 -10.4
  1.5 -1.5 -12.3 -1.5 -1.4 -1.4 -1.4 -1.4 -10.5 -1.5  6.9 -1.5 -1.4 -1.4 -1.4 -11.2
 -0.6 -3.7 -12.1 -3.7 -3.6 -3.6 -3.6 -3.6 -10.3 -3.7  4.7 -3.7 -3.6 -3.6 -3.6 -13.4
  1.5 -1.5 -12.3 -1.5 -1.4 -1.4 -1.4 -1.4 -10.5 -1.5  6.9 -1.5 -1.4 -1.4 -1.4 -11.2
 -3.7 -6.8 -15.2 -6.8 -6.7 -6.7 -6.7 -6.7 -13.4 -6.8  1.6 -6.8 -6.7 -6.7 -6.7 -16.5
 -5.8 -8.9 -19.7 -8.9 -8.8 -6.4 -8.8 -6.4 -17.9 -8.9 -13.0 -8.9 -8.8 -6.4 -8.8 -18.6
  2.4 -0.7 -11.5 -0.7 -0.5 -0.6 -0.5 -0.6 -9.7 -0.7  7.7 -0.7 -0.5 -0.6 -0.5 -10.4
  7.8  4.7 -18.6  4.7  4.9  4.8  4.9  4.8 -16.8  4.7 -11.9  4.7  4.9  4.8  4.9 -17.5
  2.4 -0.7 -11.5 -0.7 -0.5 -0.6 -0.5 -0.6 -9.7 -0.7  7.7 -0.7 -0.5 -0.6 -0.5 -10.4
  1.5 -1.5 -12.3 -1.5 -1.4 -1.4 -1.4 -1.4 -10.5 -1.5  6.9 -1.5 -1.4 -1.4 -1.4 -11.2
 -0.6 -3.7 -12.1 -3.7 -3.6 -3.6 -3.6 -3.6 -10.3 -3.7  4.7 -3.7 -3.6 -3.6 -3.6 -13.4
  1.5 -1.5 -12.3 -1.5 -1.4 -1.4 -1.4 -1.4 -10.5 -1.5  6.9 -1.5 -1.4 -1.4 -1.4 -11.2
  1.9 -3.6 -14.4 -3.6 -3.4 -3.5 -3.4 -3.5 -12.6 -3.6 -7.7 -3.6 -3.4 -3.5 -3.4 -13.3

                                       Y
 ------------------------------------------------------------------------------
   A    A    A    A    C    C    C    C    G    G    G    G    U    U    U    U  
   A    C    G    U    A    C    G    U    A    C    G    U    A    C    G    U  
 ------------------------------------------------------------------------------
                                  5' ------> 3'
                                   G \/ \_/ U
                                   C /\  |  G
                                  3' <------ 5'
 -12.2 -10.4 -10.6 -10.4 -10.4 -10.4 -10.4 -10.4 -8.7 -10.4  2.1 -10.4 -10.4 -10.4 -10.4 -8.0
 -15.9 -14.1 -14.2 -14.1 -14.1 -14.1 -14.1 -14.1 -12.3 -14.1 -1.6 -14.1 -14.1 -14.1 -14.1 -14.1
 -19.4 -17.6 -17.7 -17.6 -17.6 -15.2 -17.6 -15.2 -15.8 -17.6 -17.6 -17.6 -17.6 -15.2 -17.6 -17.6
 -15.9 -14.1 -14.2 -14.1 -14.1 -14.1 -14.1 -14.1 -12.3 -14.1 -1.6 -14.1 -14.1 -14.1 -14.1 -14.1
 -16.7 -14.9 -15.1 -14.9 -14.9 -14.9 -14.9 -14.9 -13.2 -14.9 -2.4 -14.9 -14.9 -14.9 -14.9 -14.9
 -18.9 -17.1 -14.9 -17.1 -17.1 -17.1 -17.1 -17.1 -13.0 -17.1 -4.6 -17.1 -17.1 -17.1 -17.1 -17.1
 -16.7 -14.9 -15.1 -14.9 -14.9 -14.9 -14.9 -14.9 -13.2 -14.9 -2.4 -14.9 -14.9 -14.9 -14.9 -14.9
 -22.0 -20.2 -18.0 -20.2 -20.2 -20.2 -20.2 -20.2 -16.1 -20.2 -7.7 -20.2 -20.2 -20.2 -20.2 -20.2
 -24.1 -22.3 -22.5 -22.3 -22.3 -19.9 -22.3 -19.9 -20.6 -22.3 -22.3 -22.3 -22.3 -19.9 -22.3 -22.3
 -15.9 -14.1 -14.2 -14.1 -14.1 -14.1 -14.1 -14.1 -12.3 -14.1 -1.6 -14.1 -14.1 -14.1 -14.1 -14.1
 -10.5 -8.7 -21.3 -8.7 -8.7 -8.7 -8.7 -8.7 -19.4 -8.7 -21.2 -8.7 -8.7 -8.7 -8.7 -21.2
 -15.9 -14.1 -14.2 -14.1 -14.1 -14.1 -14.1 -14.1 -12.3 -14.1 -1.6 -14.1 -14.1 -14.1 -14.1 -14.1
 -16.7 -14.9 -15.1 -14.9 -14.9 -14.9 -14.9 -14.9 -13.2 -14.9 -2.4 -14.9 -14.9 -14.9 -14.9 -14.9
 -18.9 -17.1 -14.9 -17.1 -17.1 -17.1 -17.1 -17.1 -13.0 -17.1 -4.6 -17.1 -17.1 -17.1 -17.1 -17.1
 -16.7 -14.9 -15.1 -14.9 -14.9 -14.9 -14.9 -14.9 -13.2 -14.9 -2.4 -14.9 -14.9 -14.9 -14.9 -14.9
 -16.4 -17.0 -17.1 -17.0 -17.0 -17.0 -17.0 -17.0 -15.2 -17.0 -17.0 -17.0 -17.0 -17.0 -17.0 -17.0

                                       Y
 ------------------------------------------------------------------------------
   A    A    A    A    C    C    C    C    G    G    G    G    U    U    U    U  
   A    C    G    U    A    C    G    U    A    C    G    U    A    C    G    U  
 ------------------------------------------------------------------------------
                                  5' ------> 3'
                                   G \/ \_/ A
                                   U /\  |  U
                                  3' <------ 5'
 -4.2 -7.0 -18.3 -7.0 -5.5 -5.5 -5.5 -6.8 -21.3 -7.0  2.3 -7.0 -5.5 -9.9 -5.5 -12.5
 -2.4 -5.2 -16.5 -5.2 -3.7 -3.7 -3.7 -5.0 -19.5 -5.2  4.1 -5.2 -3.7 -8.1 -3.7 -13.1
 -0.7 -3.5 -14.7 -3.5 -2.0  0.4 -2.0 -0.9 -17.7 -3.5 -6.7 -3.5 -2.0 -4.0 -2.0 -11.4
 -2.4 -5.2 -16.5 -5.2 -3.7 -3.7 -3.7 -5.0 -19.5 -5.2  4.1 -5.2 -3.7 -8.1 -3.7 -13.1
 -2.4 -5.2 -16.5 -5.2 -3.7 -3.7 -3.7 -5.0 -19.5 -5.2  4.1 -5.2 -3.7 -8.1 -3.7 -13.1
 -2.4 -5.2 -14.1 -5.2 -3.7 -3.7 -3.7 -5.0 -17.1 -5.2  4.1 -5.2 -3.7 -8.1 -3.7 -13.1
 -2.4 -5.2 -16.5 -5.2 -3.7 -3.7 -3.7 -5.0 -19.5 -5.2  4.1 -5.2 -3.7 -8.1 -3.7 -13.1
 -2.4 -5.2 -14.1 -5.2 -3.7 -3.7 -3.7 -5.0 -17.1 -5.2  4.1 -5.2 -3.7 -8.1 -3.7 -13.1
 -2.6 -5.4 -16.6 -5.4 -3.9 -1.5 -3.9 -2.8 -19.6 -5.4 -8.6 -5.4 -3.9 -5.9 -3.9 -13.3
 -2.4 -5.2 -16.5 -5.2 -3.7 -3.7 -3.7 -5.0 -19.5 -5.2  4.1 -5.2 -3.7 -8.1 -3.7 -13.1
  10.1  7.3 -16.5  7.3  8.8  8.8  8.8  7.5 -19.5  7.3 -8.4  7.3  8.8  4.4  8.8 -13.1
 -2.4 -5.2 -16.5 -5.2 -3.7 -3.7 -3.7 -5.0 -19.5 -5.2  4.1 -5.2 -3.7 -8.1 -3.7 -13.1
 -2.4 -5.2 -16.5 -5.2 -3.7 -3.7 -3.7 -5.0 -19.5 -5.2  4.1 -5.2 -3.7 -8.1 -3.7 -13.1
 -2.4 -5.2 -14.1 -5.2 -3.7 -3.7 -3.7 -5.0 -17.1 -5.2  4.1 -5.2 -3.7 -8.1 -3.7 -13.1
 -2.4 -5.2 -16.5 -5.2 -3.7 -3.7 -3.7 -5.0 -19.5 -5.2  4.1 -5.2 -3.7 -8.1 -3.7 -13.1
  0.0 -5.2 -16.5 -5.2 -3.7 -3.7 -3.7 -5.0 -19.5 -5.2 -8.4 -5.2 -3.7 -8.1 -3.7 -13.1

                                       Y
 ------------------------------------------------------------------------------
   A    A    A    A    C    C    C    C    G    G    G    G    U    U    U    U  
   A    C    G    U    A    C    G    U    A    C    G    U    A    C    G    U  
 ------------------------------------------------------------------------------
                                  5' ------> 3'
                                   G \/ \_/ C
                                   U /\  |  G
                                  3' <------ 5'
 -12.2 -16.7 -24.1 -16.7 -15.9 -18.9 -15.9 -18.9 -19.4 -16.7 -10.5 -16.7 -15.9 -22.0 -15.9 -16.4
 -10.4 -14.9 -22.3 -14.9 -14.1 -17.1 -14.1 -17.1 -17.6 -14.9 -8.7 -14.9 -14.1 -20.2 -14.1 -17.0
 -8.7 -13.2 -20.6 -13.2 -12.3 -13.0 -12.3 -13.0 -15.8 -13.2 -19.4 -13.2 -12.3 -16.1 -12.3 -15.2
 -10.4 -14.9 -22.3 -14.9 -14.1 -17.1 -14.1 -17.1 -17.6 -14.9 -8.7 -14.9 -14.1 -20.2 -14.1 -17.0
 -10.4 -14.9 -22.3 -14.9 -14.1 -17.1 -14.1 -17.1 -17.6 -14.9 -8.7 -14.9 -14.1 -20.2 -14.1 -17.0
 -10.4 -14.9 -19.9 -14.9 -14.1 -17.1 -14.1 -17.1 -15.2 -14.9 -8.7 -14.9 -14.1 -20.2 -14.1 -17.0
 -10.4 -14.9 -22.3 -14.9 -14.1 -17.1 -14.1 -17.1 -17.6 -14.9 -8.7 -14.9 -14.1 -20.2 -14.1 -17.0
 -10.4 -14.9 -19.9 -14.9 -14.1 -17.1 -14.1 -17.1 -15.2 -14.9 -8.7 -14.9 -14.1 -20.2 -14.1 -17.0
 -10.6 -15.1 -22.5 -15.1 -14.2 -14.9 -14.2 -14.9 -17.7 -15.1 -21.3 -15.1 -14.2 -18.0 -14.2 -17.1
 -10.4 -14.9 -22.3 -14.9 -14.1 -17.1 -14.1 -17.1 -17.6 -14.9 -8.7 -14.9 -14.1 -20.2 -14.1 -17.0
  2.1 -2.4 -22.3 -2.4 -1.6 -4.6 -1.6 -4.6 -17.6 -2.4 -21.2 -2.4 -1.6 -7.7 -1.6 -17.0
 -10.4 -14.9 -22.3 -14.9 -14.1 -17.1 -14.1 -17.1 -17.6 -14.9 -8.7 -14.9 -14.1 -20.2 -14.1 -17.0
 -10.4 -14.9 -22.3 -14.9 -14.1 -17.1 -14.1 -17.1 -17.6 -14.9 -8.7 -14.9 -14.1 -20.2 -14.1 -17.0
 -10.4 -14.9 -19.9 -14.9 -14.1 -17.1 -14.1 -17.1 -15.2 -14.9 -8.7 -14.9 -14.1 -20.2 -14.1 -17.0
 -10.4 -14.9 -22.3 -14.9 -14.1 -17.1 -14.1 -17.1 -17.6 -14.9 -8.7 -14.9 -14.1 -20.2 -14.1 -17.0
 -8.0 -14.9 -22.3 -14.9 -14.1 -17.1 -14.1 -17.1 -17.6 -14.9 -21.2 -14.9 -14.1 -20.2 -14.1 -17.0

                                       Y
 ------------------------------------------------------------------------------
   A    A    A    A    C    C    C    C    G    G    G    G    U    U    U    U  
   A    C    G    U    A    C    G    U    A    C    G    U    A    C    G    U  
 ------------------------------------------------------------------------------
                                  5' ------> 3'
                                   G \/ \_/ G
                                   U /\  |  C
                                  3' <------ 5'
 -13.7 -17.0 -16.0 -17.0 -12.4 -12.5 -12.4 -13.0 -18.9 -17.0 -10.5 -17.0 -12.4 -11.9 -12.4 -17.9
 -12.1 -15.2 -14.2 -15.2 -10.6 -10.7 -10.6 -11.2 -17.1 -15.2 -8.7 -15.2 -10.6 -10.1 -10.6 -18.5
 -10.3 -13.4 -12.5 -13.4 -8.9 -6.5 -8.9 -7.0 -15.3 -13.4 -19.4 -13.4 -8.9 -5.9 -8.9 -16.8
 -12.1 -15.2 -14.2 -15.2 -10.6 -10.7 -10.6 -11.2 -17.1 -15.2 -8.7 -15.2 -10.6 -10.1 -10.6 -18.5
 -12.1 -15.2 -14.2 -15.2 -10.6 -10.7 -10.6 -11.2 -17.1 -15.2 -8.7 -15.2 -10.6 -10.1 -10.6 -18.5
 -12.1 -15.2 -11.8 -15.2 -10.6 -10.7 -10.6 -11.2 -14.7 -15.2 -8.7 -15.2 -10.6 -10.1 -10.6 -18.5
 -12.1 -15.2 -14.2 -15.2 -10.6 -10.7 -10.6 -11.2 -17.1 -15.2 -8.7 -15.2 -10.6 -10.1 -10.6 -18.5
 -12.1 -15.2 -11.8 -15.2 -10.6 -10.7 -10.6 -11.2 -14.7 -15.2 -8.7 -15.2 -10.6 -10.1 -10.6 -18.5
 -12.2 -15.3 -14.4 -15.3 -10.8 -8.4 -10.8 -8.9 -17.2 -15.3 -21.3 -15.3 -10.8 -7.8 -10.8 -18.7
 -12.1 -15.2 -14.2 -15.2 -10.6 -10.7 -10.6 -11.2 -17.1 -15.2 -8.7 -15.2 -10.6 -10.1 -10.6 -18.5
  0.4 -2.7 -14.2 -2.7  1.9  1.8  1.9  1.3 -17.1 -2.7 -21.2 -2.7  1.9  2.4  1.9 -18.5
 -12.1 -15.2 -14.2 -15.2 -10.6 -10.7 -10.6 -11.2 -17.1 -15.2 -8.7 -15.2 -10.6 -10.1 -10.6 -18.5
 -12.1 -15.2 -14.2 -15.2 -10.6 -10.7 -10.6 -11.2 -17.1 -15.2 -8.7 -15.2 -10.6 -10.1 -10.6 -18.5
 -12.1 -15.2 -11.8 -15.2 -10.6 -10.7 -10.6 -11.2 -14.7 -15.2 -8.7 -15.2 -10.6 -10.1 -10.6 -18.5
 -12.1 -15.2 -14.2 -15.2 -10.6 -10.7 -10.6 -11.2 -17.1 -15.2 -8.7 -15.2 -10.6 -10.1 -10.6 -18.5
 -9.7 -15.2 -14.2 -15.2 -10.6 -10.7 -10.6 -11.2 -17.1 -15.2 -21.2 -15.2 -10.6 -10.1 -10.6 -18.5

                                       Y
 ------------------------------------------------------------------------------
   A    A    A    A    C    C    C    C    G    G    G    G    U    U    U    U  
   A    C    G    U    A    C    G    U    A    C    G    U    A    C    G    U  
 ------------------------------------------------------------------------------
                                  5' ------> 3'
                                   G \/ \_/ G
                                   U /\  |  U
                                  3' <------ 5'
 -0.7 -15.8 -16.0 -15.8 -15.8 -15.8 -15.8 -15.8 -20.9 -15.8 -3.3 -15.8 -15.8 -15.8 -15.8 -13.4
 -8.9 -14.0 -17.4 -14.0 -14.0 -14.0 -14.0 -14.0 -19.1 -14.0 -1.5 -14.0 -14.0 -14.0 -14.0 -14.0
 -0.3 -12.3 -15.7 -12.3 -12.3 -9.9 -12.3 -9.9 -17.4 -12.3 -12.3 -12.3 -12.3 -9.9 -12.3 -12.3
 -8.9 -14.0 -17.4 -14.0 -14.0 -14.0 -14.0 -14.0 -19.1 -14.0 -1.5 -14.0 -14.0 -14.0 -14.0 -14.0
 -8.9 -14.0 -17.4 -14.0 -14.0 -14.0 -14.0 -14.0 -19.1 -14.0 -1.5 -14.0 -14.0 -14.0 -14.0 -14.0
 -8.9 -14.0 -15.0 -14.0 -14.0 -14.0 -14.0 -14.0 -16.7 -14.0 -1.5 -14.0 -14.0 -14.0 -14.0 -14.0
 -8.9 -14.0 -17.4 -14.0 -14.0 -14.0 -14.0 -14.0 -19.1 -14.0 -1.5 -14.0 -14.0 -14.0 -14.0 -14.0
 -8.9 -14.0 -15.0 -14.0 -14.0 -14.0 -14.0 -14.0 -16.7 -14.0 -1.5 -14.0 -14.0 -14.0 -14.0 -14.0
 -9.1 -14.2 -30.4 -14.2 -14.2 -11.8 -14.2 -11.8 -19.3 -14.2 -14.2 -14.2 -14.2 -11.8 -14.2 -14.2
 -8.9 -14.0 -17.4 -14.0 -14.0 -14.0 -14.0 -14.0 -19.1 -14.0 -1.5 -14.0 -14.0 -14.0 -14.0 -14.0
  3.6 -1.5 -17.4 -1.5 -1.5 -1.5 -1.5 -1.5 -19.1 -1.5 -14.0 -1.5 -1.5 -1.5 -1.5 -14.0
 -8.9 -14.0 -17.4 -14.0 -14.0 -14.0 -14.0 -14.0 -19.1 -14.0 -1.5 -14.0 -14.0 -14.0 -14.0 -14.0
 -8.9 -14.0 -17.4 -14.0 -14.0 -14.0 -14.0 -14.0 -19.1 -14.0 -1.5 -14.0 -14.0 -14.0 -14.0 -14.0
 -8.9 -14.0 -15.0 -14.0 -14.0 -14.0 -14.0 -14.0 -16.7 -14.0 -1.5 -14.0 -14.0 -14.0 -14.0 -14.0
 -8.9 -14.0 -17.4 -14.0 -14.0 -14.0 -14.0 -14.0 -19.1 -14.0 -1.5 -14.0 -14.0 -14.0 -14.0 -14.0
 -6.5 -14.0 -17.4 -14.0 -14.0 -14.0 -14.0 -14.0 -19.1 -14.0 -14.0 -14.0 -14.0 -14.0 -14.0 -14.0

                                       Y
 ------------------------------------------------------------------------------
   A    A    A    A    C    C    C    C    G    G    G    G    U    U    U    U  
   A    C    G    U    A    C    G    U    A    C    G    U    A    C    G    U  
 ------------------------------------------------------------------------------
                                  5' ------> 3'
                                   G \/ \_/ U
                                   U /\  |  A
                                  3' <------ 5'
 -4.9 -8.0 -18.8 -8.0 -7.8 -7.9 -7.8 -7.9 -17.0 -8.0  0.4 -8.0 -7.8 -7.9 -7.8 -15.3
 -3.1 -6.2 -17.0 -6.2 -6.0 -6.1 -6.0 -6.1 -15.2 -6.2  2.2 -6.2 -6.0 -6.1 -6.0 -15.9
 -1.3 -4.4 -15.2 -4.4 -4.3 -1.9 -4.3 -1.9 -13.4 -4.4 -8.5 -4.4 -4.3 -1.9 -4.3 -14.1
 -3.1 -6.2 -17.0 -6.2 -6.0 -6.1 -6.0 -6.1 -15.2 -6.2  2.2 -6.2 -6.0 -6.1 -6.0 -15.9
 -3.1 -6.2 -17.0 -6.2 -6.0 -6.1 -6.0 -6.1 -15.2 -6.2  2.2 -6.2 -6.0 -6.1 -6.0 -15.9
 -3.1 -6.2 -14.6 -6.2 -6.0 -6.1 -6.0 -6.1 -12.8 -6.2  2.2 -6.2 -6.0 -6.1 -6.0 -15.9
 -3.1 -6.2 -17.0 -6.2 -6.0 -6.1 -6.0 -6.1 -15.2 -6.2  2.2 -6.2 -6.0 -6.1 -6.0 -15.9
 -3.1 -6.2 -14.6 -6.2 -6.0 -6.1 -6.0 -6.1 -12.8 -6.2  2.2 -6.2 -6.0 -6.1 -6.0 -15.9
 -3.2 -6.3 -17.1 -6.3 -6.2 -3.8 -6.2 -3.8 -15.3 -6.3 -10.4 -6.3 -6.2 -3.8 -6.2 -16.0
 -3.1 -6.2 -17.0 -6.2 -6.0 -6.1 -6.0 -6.1 -15.2 -6.2  2.2 -6.2 -6.0 -6.1 -6.0 -15.9
  9.4  6.3 -17.0  6.3  6.5  6.4  6.5  6.4 -15.2  6.3 -10.3  6.3  6.5  6.4  6.5 -15.9
 -3.1 -6.2 -17.0 -6.2 -6.0 -6.1 -6.0 -6.1 -15.2 -6.2  2.2 -6.2 -6.0 -6.1 -6.0 -15.9
 -3.1 -6.2 -17.0 -6.2 -6.0 -6.1 -6.0 -6.1 -15.2 -6.2  2.2 -6.2 -6.0 -6.1 -6.0 -15.9
 -3.1 -6.2 -14.6 -6.2 -6.0 -6.1 -6.0 -6.1 -12.8 -6.2  2.2 -6.2 -6.0 -6.1 -6.0 -15.9
 -3.1 -6.2 -17.0 -6.2 -6.0 -6.1 -6.0 -6.1 -15.2 -6.2  2.2 -6.2 -6.0 -6.1 -6.0 -15.9
 -0.7 -6.2 -17.0 -6.2 -6.0 -6.1 -6.0 -6.1 -15.2 -6.2 -10.3 -6.2 -6.0 -6.1 -6.0 -15.9

                                       Y
 ------------------------------------------------------------------------------
   A    A    A    A    C    C    C    C    G    G    G    G    U    U    U    U  
   A    C    G    U    A    C    G    U    A    C    G    U    A    C    G    U  
 ------------------------------------------------------------------------------
                                  5' ------> 3'
                                   G \/ \_/ U
                                   U /\  |  G
                                  3' <------ 5'
 -23.2 -21.4 -21.5 -21.4 -21.4 -21.4 -21.4 -21.4 -19.6 -21.4 -8.9 -21.4 -21.4 -21.4 -21.4 -19.0
 -21.4 -19.6 -19.7 -19.6 -19.6 -19.6 -19.6 -19.6 -17.8 -19.6 -7.1 -19.6 -19.6 -19.6 -19.6 -19.6
 -19.6 -17.8 -18.0 -17.8 -17.8 -15.4 -17.8 -15.4 -16.1 -17.8 -17.8 -17.8 -17.8 -15.4 -17.8 -17.8
 -21.4 -19.6 -19.7 -19.6 -19.6 -19.6 -19.6 -19.6 -17.8 -19.6 -7.1 -19.6 -19.6 -19.6 -19.6 -19.6
 -21.4 -19.6 -19.7 -19.6 -19.6 -19.6 -19.6 -19.6 -17.8 -19.6 -7.1 -19.6 -19.6 -19.6 -19.6 -19.6
 -21.4 -19.6 -17.3 -19.6 -19.6 -19.6 -19.6 -19.6 -15.4 -19.6 -7.1 -19.6 -19.6 -19.6 -19.6 -19.6
 -21.4 -19.6 -19.7 -19.6 -19.6 -19.6 -19.6 -19.6 -17.8 -19.6 -7.1 -19.6 -19.6 -19.6 -19.6 -19.6
 -21.4 -19.6 -17.3 -19.6 -19.6 -19.6 -19.6 -19.6 -15.4 -19.6 -7.1 -19.6 -19.6 -19.6 -19.6 -19.6
 -21.5 -19.7 -19.9 -19.7 -19.7 -17.3 -19.7 -17.3 -18.0 -19.7 -19.7 -19.7 -19.7 -17.3 -19.7 -19.7
 -21.4 -19.6 -19.7 -19.6 -19.6 -19.6 -19.6 -19.6 -17.8 -19.6 -7.1 -19.6 -19.6 -19.6 -19.6 -19.6
 -8.9 -7.1 -19.7 -7.1 -7.1 -7.1 -7.1 -7.1 -17.8 -7.1 -19.6 -7.1 -7.1 -7.1 -7.1 -19.6
 -21.4 -19.6 -19.7 -19.6 -19.6 -19.6 -19.6 -19.6 -17.8 -19.6 -7.1 -19.6 -19.6 -19.6 -19.6 -19.6
 -21.4 -19.6 -19.7 -19.6 -19.6 -19.6 -19.6 -19.6 -17.8 -19.6 -7.1 -19.6 -19.6 -19.6 -19.6 -19.6
 -21.4 -19.6 -17.3 -19.6 -19.6 -19.6 -19.6 -19.6 -15.4 -19.6 -7.1 -19.6 -19.6 -19.6 -19.6 -19.6
 -21.4 -19.6 -19.7 -19.6 -19.6 -19.6 -19.6 -19.6 -17.8 -19.6 -7.1 -19.6 -19.6 -19.6 -19.6 -19.6
 -19.0 -19.6 -19.7 -19.6 -19.6 -19.6 -19.6 -19.6 -17.8 -19.6 -19.6 -19.6 -19.6 -19.6 -19.6 -19.6

                                       Y
 ------------------------------------------------------------------------------
   A    A    A    A    C    C    C    C    G    G    G    G    U    U    U    U  
   A    C    G    U    A    C    G    U    A    C    G    U    A    C    G    U  
 ------------------------------------------------------------------------------
                                  5' ------> 3'
                                   U \/ \_/ A
                                   A /\  |  U
                                  3' <------ 5'
  14.7  11.9  0.6  11.9  13.4  13.4  13.4  12.1 -2.3  11.9  21.2  11.9  13.4  9.0  13.4  6.4
  13.4  10.6 -0.6  10.6  12.1  12.1  12.1  10.8 -3.6  10.6  19.9  10.6  12.1  7.7  12.1  2.7
 -2.3 -5.1 -16.4 -5.1 -3.6 -1.2 -3.6 -2.5 -19.4 -5.1 -8.3 -5.1 -3.6 -5.6 -3.6 -13.0
  13.4  10.6 -0.6  10.6  12.1  12.1  12.1  10.8 -3.6  10.6  19.9  10.6  12.1  7.7  12.1  2.7
  11.9  9.1 -2.1  9.1  10.6  10.6  10.6  9.3 -5.1  9.1  18.4  9.1  10.6  6.2  10.6  1.2
  13.4  10.6  1.8  10.6  12.1  12.1  12.1  10.8 -1.2  10.6  19.9  10.6  12.1  7.7  12.1  2.7
  11.9  9.1 -2.1  9.1  10.6  10.6  10.6  9.3 -5.1  9.1  18.4  9.1  10.6  6.2  10.6  1.2
  9.0  6.2 -2.6  6.2  7.7  7.7  7.7  6.4 -5.6  6.2  15.5  6.2  7.7  3.3  7.7 -1.7
  0.6 -2.1 -13.4 -2.1 -0.6  1.8 -0.6  0.5 -16.4 -2.1 -5.3 -2.1 -0.6 -2.6 -0.6 -10.0
  13.4  10.6 -0.6  10.6  12.1  12.1  12.1  10.8 -3.6  10.6  19.9  10.6  12.1  7.7  12.1  2.7
  21.2  18.4 -5.3  18.4  19.9  19.9  19.9  18.6 -8.3  18.4  2.7  18.4  19.9  15.5  19.9 -2.0
  13.4  10.6 -0.6  10.6  12.1  12.1  12.1  10.8 -3.6  10.6  19.9  10.6  12.1  7.7  12.1  2.7
  11.9  9.1 -2.1  9.1  10.6  10.6  10.6  9.3 -5.1  9.1  18.4  9.1  10.6  6.2  10.6  1.2
  12.1  9.3  0.5  9.3  10.8  10.8  10.8  9.5 -2.5  9.3  18.6  9.3  10.8  6.4  10.8  1.4
  11.9  9.1 -2.1  9.1  10.6  10.6  10.6  9.3 -5.1  9.1  18.4  9.1  10.6  6.2  10.6  1.2
  6.4  1.2 -10.0  1.2  2.7  2.7  2.7  1.4 -13.0  1.2 -2.0  1.2  2.7 -1.7  2.7 -6.7

                                       Y
 ------------------------------------------------------------------------------
   A    A    A    A    C    C    C    C    G    G    G    G    U    U    U    U  
   A    C    G    U    A    C    G    U    A    C    G    U    A    C    G    U  
 ------------------------------------------------------------------------------
                                  5' ------> 3'
                                   U \/ \_/ C
                                   A /\  |  G
                                  3' <------ 5'
  6.7  2.2 -5.2  2.2  3.0  0.0  3.0  0.0 -0.4  2.2  8.5  2.2  3.0 -3.1  3.0  2.5
  5.4  0.9 -6.5  0.9  1.7 -1.3  1.7 -1.3 -1.7  0.9  7.2  0.9  1.7 -4.4  1.7 -1.1
 -10.3 -14.8 -22.2 -14.8 -14.0 -14.6 -14.0 -14.6 -17.5 -14.8 -21.1 -14.8 -14.0 -17.7 -14.0 -16.9
  5.4  0.9 -6.5  0.9  1.7 -1.3  1.7 -1.3 -1.7  0.9  7.2  0.9  1.7 -4.4  1.7 -1.1
  3.9 -0.6 -8.0 -0.6  0.2 -2.8  0.2 -2.8 -3.2 -0.6  5.7 -0.6  0.2 -5.9  0.2 -2.6
  5.4  0.9 -4.1  0.9  1.7 -1.3  1.7 -1.3  0.7  0.9  7.2  0.9  1.7 -4.4  1.7 -1.1
  3.9 -0.6 -8.0 -0.6  0.2 -2.8  0.2 -2.8 -3.2 -0.6  5.7 -0.6  0.2 -5.9  0.2 -2.6
  1.0 -3.5 -8.5 -3.5 -2.6 -5.7 -2.6 -5.7 -3.7 -3.5  2.8 -3.5 -2.6 -8.8 -2.6 -5.5
 -7.3 -11.8 -19.2 -11.8 -11.0 -11.6 -11.0 -11.6 -14.5 -11.8 -18.1 -11.8 -11.0 -14.7 -11.0 -13.9
  5.4  0.9 -6.5  0.9  1.7 -1.3  1.7 -1.3 -1.7  0.9  7.2  0.9  1.7 -4.4  1.7 -1.1
  13.2  8.7 -11.2  8.7  9.6  6.5  9.6  6.5 -6.4  8.7 -10.0  8.7  9.6  3.4  9.6 -5.8
  5.4  0.9 -6.5  0.9  1.7 -1.3  1.7 -1.3 -1.7  0.9  7.2  0.9  1.7 -4.4  1.7 -1.1
  3.9 -0.6 -8.0 -0.6  0.2 -2.8  0.2 -2.8 -3.2 -0.6  5.7 -0.6  0.2 -5.9  0.2 -2.6
  4.1 -0.4 -5.4 -0.4  0.4 -2.6  0.4 -2.6 -0.6 -0.4  5.9 -0.4  0.4 -5.7  0.4 -2.4
  3.9 -0.6 -8.0 -0.6  0.2 -2.8  0.2 -2.8 -3.2 -0.6  5.7 -0.6  0.2 -5.9  0.2 -2.6
 -1.6 -8.5 -15.9 -8.5 -7.6 -10.7 -7.6 -10.7 -11.1 -8.5 -14.7 -8.5 -7.6 -13.8 -7.6 -10.5

                                       Y
 ------------------------------------------------------------------------------
   A    A    A    A    C    C    C    C    G    G    G    G    U    U    U    U  
   A    C    G    U    A    C    G    U    A    C    G    U    A    C    G    U  
 ------------------------------------------------------------------------------
                                  5' ------> 3'
                                   U \/ \_/ G
                                   A /\  |  C
                                  3' <------ 5'
  5.0  1.9  2.9  1.9  6.5  6.4  6.5  5.9  0.0  1.9  8.5  1.9  6.5  7.0  6.5  1.0
  3.7  0.6  1.6  0.6  5.2  5.1  5.2  4.6 -1.2  0.6  7.2  0.6  5.2  5.7  5.2 -2.7
 -12.0 -15.1 -14.1 -15.1 -10.5 -8.2 -10.5 -8.7 -17.0 -15.1 -21.1 -15.1 -10.5 -7.6 -10.5 -18.4
  3.7  0.6  1.6  0.6  5.2  5.1  5.2  4.6 -1.2  0.6  7.2  0.6  5.2  5.7  5.2 -2.7
  2.2 -0.8  0.1 -0.8  3.7  3.6  3.7  3.1 -2.7 -0.8  5.7 -0.8  3.7  4.2  3.7 -4.2
  3.7  0.6  4.0  0.6  5.2  5.1  5.2  4.6  1.2  0.6  7.2  0.6  5.2  5.7  5.2 -2.7
  2.2 -0.8  0.1 -0.8  3.7  3.6  3.7  3.1 -2.7 -0.8  5.7 -0.8  3.7  4.2  3.7 -4.2
 -0.6 -3.7 -0.4 -3.7  0.8  0.7  0.8  0.2 -3.2 -3.7  2.8 -3.7  0.8  1.3  0.8 -7.1
 -9.0 -12.1 -11.1 -12.1 -7.5 -5.2 -7.5 -5.7 -14.0 -12.1 -18.1 -12.1 -7.5 -4.6 -7.5 -15.4
  3.7  0.6  1.6  0.6  5.2  5.1  5.2  4.6 -1.2  0.6  7.2  0.6  5.2  5.7  5.2 -2.7
  11.6  8.5 -3.1  8.5  13.0  12.9  13.0  12.5 -5.9  8.5 -10.0  8.5  13.0  13.5  13.0 -7.4
  3.7  0.6  1.6  0.6  5.2  5.1  5.2  4.6 -1.2  0.6  7.2  0.6  5.2  5.7  5.2 -2.7
  2.2 -0.8  0.1 -0.8  3.7  3.6  3.7  3.1 -2.7 -0.8  5.7 -0.8  3.7  4.2  3.7 -4.2
  2.4 -0.6  2.7 -0.6  3.9  3.8  3.9  3.3 -0.1 -0.6  5.9 -0.6  3.9  4.4  3.9 -4.0
  2.2 -0.8  0.1 -0.8  3.7  3.6  3.7  3.1 -2.7 -0.8  5.7 -0.8  3.7  4.2  3.7 -4.2
 -3.2 -8.7 -7.8 -8.7 -4.2 -4.2 -4.2 -4.7 -10.6 -8.7 -14.7 -8.7 -4.2 -3.6 -4.2 -12.1

                                       Y
 ------------------------------------------------------------------------------
   A    A    A    A    C    C    C    C    G    G    G    G    U    U    U    U  
   A    C    G    U    A    C    G    U    A    C    G    U    A    C    G    U  
 ------------------------------------------------------------------------------
                                  5' ------> 3'
                                   U \/ \_/ G
                                   A /\  |  U
                                  3' <------ 5'
  8.2  3.1 -0.3  3.1  3.1  3.1  3.1  3.1 -2.0  3.1  15.6  3.1  3.1  3.1  3.1  5.5
  6.9  1.8 -1.6  1.8  1.8  1.8  1.8  1.8 -3.3  1.8  14.3  1.8  1.8  1.8  1.8  1.8
 -8.8 -13.9 -17.3 -13.9 -13.9 -11.5 -13.9 -11.5 -19.0 -13.9 -13.9 -13.9 -13.9 -11.5 -13.9 -13.9
  6.9  1.8 -1.6  1.8  1.8  1.8  1.8  1.8 -3.3  1.8  14.3  1.8  1.8  1.8  1.8  1.8
  5.4  0.3 -3.1  0.3  0.3  0.3  0.3  0.3 -4.8  0.3  12.8  0.3  0.3  0.3  0.3  0.3
  6.9  1.8  0.8  1.8  1.8  1.8  1.8  1.8 -0.9  1.8  14.3  1.8  1.8  1.8  1.8  1.8
  5.4  0.3 -3.1  0.3  0.3  0.3  0.3  0.3 -4.8  0.3  12.8  0.3  0.3  0.3  0.3  0.3
  2.5 -2.6 -3.6 -2.6 -2.6 -2.6 -2.6 -2.6 -5.3 -2.6  9.9 -2.6 -2.6 -2.6 -2.6 -2.6
 -5.8 -10.9 -14.3 -10.9 -10.9 -8.5 -10.9 -8.5 -16.0 -10.9 -10.9 -10.9 -10.9 -8.5 -10.9 -10.9
  6.9  1.8 -1.6  1.8  1.8  1.8  1.8  1.8 -3.3  1.8  14.3  1.8  1.8  1.8  1.8  1.8
  14.7  9.6 -6.3  9.6  9.6  9.6  9.6  9.6 -8.0  9.6 -2.9  9.6  9.6  9.6  9.6 -2.9
  6.9  1.8 -1.6  1.8  1.8  1.8  1.8  1.8 -3.3  1.8  14.3  1.8  1.8  1.8  1.8  1.8
  5.4  0.3 -3.1  0.3  0.3  0.3  0.3  0.3 -4.8  0.3  12.8  0.3  0.3  0.3  0.3  0.3
  5.6  0.5 -0.5  0.5  0.5  0.5  0.5  0.5 -2.2  0.5  13.0  0.5  0.5  0.5  0.5  0.5
  5.4  0.3 -3.1  0.3  0.3  0.3  0.3  0.3 -4.8  0.3  12.8  0.3  0.3  0.3  0.3  0.3
 -0.1 -7.6 -11.0 -7.6 -7.6 -7.6 -7.6 -7.6 -12.7 -7.6 -7.6 -7.6 -7.6 -7.6 -7.6 -7.6

                                       Y
 ------------------------------------------------------------------------------
   A    A    A    A    C    C    C    C    G    G    G    G    U    U    U    U  
   A    C    G    U    A    C    G    U    A    C    G    U    A    C    G    U  
 ------------------------------------------------------------------------------
                                  5' ------> 3'
                                   U \/ \_/ U
                                   A /\  |  A
                                  3' <------ 5'
  14.0  10.9  0.1  10.9  11.1  11.0  11.1  11.0  1.9  10.9  19.3  10.9  11.1  11.0  11.1  3.6
  12.7  9.6 -1.1  9.6  9.8  9.7  9.8  9.7  0.6  9.6  18.0  9.6  9.8  9.7  9.8  0.0
 -3.0 -6.1 -16.9 -6.1 -5.9 -3.6 -5.9 -3.6 -15.1 -6.1 -10.2 -6.1 -5.9 -3.6 -5.9 -15.8
  12.7  9.6 -1.1  9.6  9.8  9.7  9.8  9.7  0.6  9.6  18.0  9.6  9.8  9.7  9.8  0.0
  11.2  8.1 -2.6  8.1  8.3  8.2  8.3  8.2 -0.8  8.1  16.5  8.1  8.3  8.2  8.3 -1.5
  12.7  9.6  1.3  9.6  9.8  9.7  9.8  9.7  3.0  9.6  18.0  9.6  9.8  9.7  9.8  0.0
  11.2  8.1 -2.6  8.1  8.3  8.2  8.3  8.2 -0.8  8.1  16.5  8.1  8.3  8.2  8.3 -1.5
  8.3  5.2 -3.1  5.2  5.4  5.3  5.4  5.3 -1.3  5.2  13.6  5.2  5.4  5.3  5.4 -4.4
  0.0 -3.1 -13.9 -3.1 -2.9 -0.6 -2.9 -0.6 -12.1 -3.1 -7.2 -3.1 -2.9 -0.6 -2.9 -12.8
  12.7  9.6 -1.1  9.6  9.8  9.7  9.8  9.7  0.6  9.6  18.0  9.6  9.8  9.7  9.8  0.0
  20.5  17.4 -5.8  17.4  17.6  17.5  17.6  17.5 -4.0  17.4  0.8  17.4  17.6  17.5  17.6 -4.7
  12.7  9.6 -1.1  9.6  9.8  9.7  9.8  9.7  0.6  9.6  18.0  9.6  9.8  9.7  9.8  0.0
  11.2  8.1 -2.6  8.1  8.3  8.2  8.3  8.2 -0.8  8.1  16.5  8.1  8.3  8.2  8.3 -1.5
  11.4  8.3  0.0  8.3  8.5  8.4  8.5  8.4  1.8  8.3  16.7  8.3  8.5  8.4  8.5 -1.3
  11.2  8.1 -2.6  8.1  8.3  8.2  8.3  8.2 -0.8  8.1  16.5  8.1  8.3  8.2  8.3 -1.5
  5.7  0.2 -10.5  0.2  0.4  0.3  0.4  0.3 -8.7  0.2 -3.8  0.2  0.4  0.3  0.4 -9.4

                                       Y
 ------------------------------------------------------------------------------
   A    A    A    A    C    C    C    C    G    G    G    G    U    U    U    U  
   A    C    G    U    A    C    G    U    A    C    G    U    A    C    G    U  
 ------------------------------------------------------------------------------
                                  5' ------> 3'
                                   U \/ \_/ U
                                   A /\  |  G
                                  3' <------ 5'
 -4.2 -2.4 -2.6 -2.4 -2.4 -2.4 -2.4 -2.4 -0.7 -2.4  10.1 -2.4 -2.4 -2.4 -2.4  0.0
 -5.5 -3.7 -3.9 -3.7 -3.7 -3.7 -3.7 -3.7 -2.0 -3.7  8.8 -3.7 -3.7 -3.7 -3.7 -3.7
 -21.3 -19.5 -19.6 -19.5 -19.5 -17.1 -19.5 -17.1 -17.7 -19.5 -19.5 -19.5 -19.5 -17.1 -19.5 -19.5
 -5.5 -3.7 -3.9 -3.7 -3.7 -3.7 -3.7 -3.7 -2.0 -3.7  8.8 -3.7 -3.7 -3.7 -3.7 -3.7
 -7.0 -5.2 -5.4 -5.2 -5.2 -5.2 -5.2 -5.2 -3.5 -5.2  7.3 -5.2 -5.2 -5.2 -5.2 -5.2
 -5.5 -3.7 -1.5 -3.7 -3.7 -3.7 -3.7 -3.7  0.4 -3.7  8.8 -3.7 -3.7 -3.7 -3.7 -3.7
 -7.0 -5.2 -5.4 -5.2 -5.2 -5.2 -5.2 -5.2 -3.5 -5.2  7.3 -5.2 -5.2 -5.2 -5.2 -5.2
 -9.9 -8.1 -5.9 -8.1 -8.1 -8.1 -8.1 -8.1 -4.0 -8.1  4.4 -8.1 -8.1 -8.1 -8.1 -8.1
 -18.3 -16.5 -16.6 -16.5 -16.5 -14.1 -16.5 -14.1 -14.7 -16.5 -16.5 -16.5 -16.5 -14.1 -16.5 -16.5
 -5.5 -3.7 -3.9 -3.7 -3.7 -3.7 -3.7 -3.7 -2.0 -3.7  8.8 -3.7 -3.7 -3.7 -3.7 -3.7
  2.3  4.1 -8.6  4.1  4.1  4.1  4.1  4.1 -6.7  4.1 -8.4  4.1  4.1  4.1  4.1 -8.4
 -5.5 -3.7 -3.9 -3.7 -3.7 -3.7 -3.7 -3.7 -2.0 -3.7  8.8 -3.7 -3.7 -3.7 -3.7 -3.7
 -7.0 -5.2 -5.4 -5.2 -5.2 -5.2 -5.2 -5.2 -3.5 -5.2  7.3 -5.2 -5.2 -5.2 -5.2 -5.2
 -6.8 -5.0 -2.8 -5.0 -5.0 -5.0 -5.0 -5.0 -0.9 -5.0  7.5 -5.0 -5.0 -5.0 -5.0 -5.0
 -7.0 -5.2 -5.4 -5.2 -5.2 -5.2 -5.2 -5.2 -3.5 -5.2  7.3 -5.2 -5.2 -5.2 -5.2 -5.2
 -12.5 -13.1 -13.3 -13.1 -13.1 -13.1 -13.1 -13.1 -11.4 -13.1 -13.1 -13.1 -13.1 -13.1 -13.1 -13.1

                                       Y
 ------------------------------------------------------------------------------
   A    A    A    A    C    C    C    C    G    G    G    G    U    U    U    U  
   A    C    G    U    A    C    G    U    A    C    G    U    A    C    G    U  
 ------------------------------------------------------------------------------
                                  5' ------> 3'
                                   U \/ \_/ A
                                   G /\  |  U
                                  3' <------ 5'
  8.2  5.4 -5.8  5.4  6.9  6.9  6.9  5.6 -8.8  5.4  14.7  5.4  6.9  2.5  6.9 -0.1
  3.1  0.3 -10.9  0.3  1.8  1.8  1.8  0.5 -13.9  0.3  9.6  0.3  1.8 -2.6  1.8 -7.6
 -2.0 -4.8 -16.0 -4.8 -3.3 -0.9 -3.3 -2.2 -19.0 -4.8 -8.0 -4.8 -3.3 -5.3 -3.3 -12.7
  3.1  0.3 -10.9  0.3  1.8  1.8  1.8  0.5 -13.9  0.3  9.6  0.3  1.8 -2.6  1.8 -7.6
  3.1  0.3 -10.9  0.3  1.8  1.8  1.8  0.5 -13.9  0.3  9.6  0.3  1.8 -2.6  1.8 -7.6
  3.1  0.3 -8.5  0.3  1.8  1.8  1.8  0.5 -11.5  0.3  9.6  0.3  1.8 -2.6  1.8 -7.6
  3.1  0.3 -10.9  0.3  1.8  1.8  1.8  0.5 -13.9  0.3  9.6  0.3  1.8 -2.6  1.8 -7.6
  3.1  0.3 -8.5  0.3  1.8  1.8  1.8  0.5 -11.5  0.3  9.6  0.3  1.8 -2.6  1.8 -7.6
 -0.3 -3.1 -14.3 -3.1 -1.6  0.8 -1.6 -0.5 -17.3 -3.1 -6.3 -3.1 -1.6 -3.6 -1.6 -11.0
  3.1  0.3 -10.9  0.3  1.8  1.8  1.8  0.5 -13.9  0.3  9.6  0.3  1.8 -2.6  1.8 -7.6
  15.6  12.8 -10.9  12.8  14.3  14.3  14.3  13.0 -13.9  12.8 -2.9  12.8  14.3  9.9  14.3 -7.6
  3.1  0.3 -10.9  0.3  1.8  1.8  1.8  0.5 -13.9  0.3  9.6  0.3  1.8 -2.6  1.8 -7.6
  3.1  0.3 -10.9  0.3  1.8  1.8  1.8  0.5 -13.9  0.3  9.6  0.3  1.8 -2.6  1.8 -7.6
  3.1  0.3 -8.5  0.3  1.8  1.8  1.8  0.5 -11.5  0.3  9.6  0.3  1.8 -2.6  1.8 -7.6
  3.1  0.3 -10.9  0.3  1.8  1.8  1.8  0.5 -13.9  0.3  9.6  0.3  1.8 -2.6  1.8 -7.6
  5.5  0.3 -10.9  0.3  1.8  1.8  1.8  0.5 -13.9  0.3 -2.9  0.3  1.8 -2.6  1.8 -7.6

                                       Y
 ------------------------------------------------------------------------------
   A    A    A    A    C    C    C    C    G    G    G    G    U    U    U    U  
   A    C    G    U    A    C    G    U    A    C    G    U    A    C    G    U  
 ------------------------------------------------------------------------------
                                  5' ------> 3'
                                   U \/ \_/ C
                                   G /\  |  G
                                  3' <------ 5'
 -20.4 -4.3 -11.7 -4.3 -3.4 -6.5 -3.4 -6.5 -6.9 -4.3  2.0 -4.3 -3.4 -9.6 -3.4 -3.9
 -4.9 -9.4 -16.8 -9.4 -8.5 -11.6 -8.5 -11.6 -12.0 -9.4 -3.1 -9.4 -8.5 -14.7 -8.5 -11.4
 -10.0 -14.5 -21.9 -14.5 -13.6 -14.3 -13.6 -14.3 -17.1 -14.5 -20.7 -14.5 -13.6 -17.4 -13.6 -16.5
 -4.9 -9.4 -16.8 -9.4 -8.5 -11.6 -8.5 -11.6 -12.0 -9.4 -3.1 -9.4 -8.5 -14.7 -8.5 -11.4
 -4.9 -9.4 -16.8 -9.4 -8.5 -11.6 -8.5 -11.6 -12.0 -9.4 -3.1 -9.4 -8.5 -14.7 -8.5 -11.4
 -4.9 -9.4 -14.4 -9.4 -8.5 -11.6 -8.5 -11.6 -9.6 -9.4 -3.1 -9.4 -8.5 -14.7 -8.5 -11.4
 -4.9 -9.4 -16.8 -9.4 -8.5 -11.6 -8.5 -11.6 -12.0 -9.4 -3.1 -9.4 -8.5 -14.7 -8.5 -11.4
 -4.9 -9.4 -14.4 -9.4 -8.5 -11.6 -8.5 -11.6 -9.6 -9.4 -3.1 -9.4 -8.5 -14.7 -8.5 -11.4
 -8.3 -12.8 -20.2 -12.8 -11.9 -12.6 -11.9 -12.6 -15.4 -12.8 -19.0 -12.8 -11.9 -15.7 -11.9 -14.8
 -4.9 -9.4 -16.8 -9.4 -8.5 -11.6 -8.5 -11.6 -12.0 -9.4 -3.1 -9.4 -8.5 -14.7 -8.5 -11.4
  7.6  3.1 -16.8  3.1  4.0  0.9  4.0  0.9 -12.0  3.1 -15.6  3.1  4.0 -2.2  4.0 -11.4
 -4.9 -9.4 -16.8 -9.4 -8.5 -11.6 -8.5 -11.6 -12.0 -9.4 -3.1 -9.4 -8.5 -14.7 -8.5 -11.4
 -4.9 -9.4 -16.8 -9.4 -8.5 -11.6 -8.5 -11.6 -12.0 -9.4 -3.1 -9.4 -8.5 -14.7 -8.5 -11.4
 -4.9 -9.4 -14.4 -9.4 -8.5 -11.6 -8.5 -11.6 -9.6 -9.4 -3.1 -9.4 -8.5 -14.7 -8.5 -11.4
 -4.9 -9.4 -16.8 -9.4 -8.5 -11.6 -8.5 -11.6 -12.0 -9.4 -3.1 -9.4 -8.5 -14.7 -8.5 -11.4
 -2.5 -9.4 -16.8 -9.4 -8.5 -11.6 -8.5 -11.6 -12.0 -9.4 -15.6 -9.4 -8.5 -14.7 -8.5 -11.4

                                       Y
 ------------------------------------------------------------------------------
   A    A    A    A    C    C    C    C    G    G    G    G    U    U    U    U  
   A    C    G    U    A    C    G    U    A    C    G    U    A    C    G    U  
 ------------------------------------------------------------------------------
                                  5' ------> 3'
                                   U \/ \_/ G
                                   G /\  |  C
                                  3' <------ 5'
 -1.4 -4.5 -3.6 -4.5  0.0  0.0  0.0 -0.5 -6.4 -4.5  2.0 -4.5  0.0  0.5  0.0 -5.5
 -6.5 -9.6 -8.7 -9.6 -5.1 -5.1 -5.1 -5.6 -11.5 -9.6 -3.1 -9.6 -5.1 -4.5 -5.1 -13.0
 -11.6 -14.7 -13.8 -14.7 -10.2 -7.8 -10.2 -8.3 -16.6 -14.7 -20.7 -14.7 -10.2 -7.2 -10.2 -18.1
 -6.5 -9.6 -8.7 -9.6 -5.1 -5.1 -5.1 -5.6 -11.5 -9.6 -3.1 -9.6 -5.1 -4.5 -5.1 -13.0
 -6.5 -9.6 -8.7 -9.6 -5.1 -5.1 -5.1 -5.6 -11.5 -9.6 -3.1 -9.6 -5.1 -4.5 -5.1 -13.0
 -6.5 -9.6 -6.3 -9.6 -5.1 -5.1 -5.1 -5.6 -9.1 -9.6 -3.1 -9.6 -5.1 -4.5 -5.1 -13.0
 -6.5 -9.6 -8.7 -9.6 -5.1 -5.1 -5.1 -5.6 -11.5 -9.6 -3.1 -9.6 -5.1 -4.5 -5.1 -13.0
 -6.5 -9.6 -6.3 -9.6 -5.1 -5.1 -5.1 -5.6 -9.1 -9.6 -3.1 -9.6 -5.1 -4.5 -5.1 -13.0
 -9.9 -13.0 -12.1 -13.0 -8.5 -6.1 -8.5 -6.6 -14.9 -13.0 -19.0 -13.0 -8.5 -5.5 -8.5 -16.4
 -6.5 -9.6 -8.7 -9.6 -5.1 -5.1 -5.1 -5.6 -11.5 -9.6 -3.1 -9.6 -5.1 -4.5 -5.1 -13.0
  6.0  2.9 -8.7  2.9  7.4  7.4  7.4  6.9 -11.5  2.9 -15.6  2.9  7.4  8.0  7.4 -13.0
 -6.5 -9.6 -8.7 -9.6 -5.1 -5.1 -5.1 -5.6 -11.5 -9.6 -3.1 -9.6 -5.1 -4.5 -5.1 -13.0
 -6.5 -9.6 -8.7 -9.6 -5.1 -5.1 -5.1 -5.6 -11.5 -9.6 -3.1 -9.6 -5.1 -4.5 -5.1 -13.0
 -6.5 -9.6 -6.3 -9.6 -5.1 -5.1 -5.1 -5.6 -9.1 -9.6 -3.1 -9.6 -5.1 -4.5 -5.1 -13.0
 -6.5 -9.6 -8.7 -9.6 -5.1 -5.1 -5.1 -5.6 -11.5 -9.6 -3.1 -9.6 -5.1 -4.5 -5.1 -13.0
 -4.1 -9.6 -8.7 -9.6 -5.1 -5.1 -5.1 -5.6 -11.5 -9.6 -15.6 -9.6 -5.1 -4.5 -5.1 -13.0

                                       Y
 ------------------------------------------------------------------------------
   A    A    A    A    C    C    C    C    G    G    G    G    U    U    U    U  
   A    C    G    U    A    C    G    U    A    C    G    U    A    C    G    U  
 ------------------------------------------------------------------------------
                                  5' ------> 3'
                                   U \/ \_/ G
                                   G /\  |  U
                                  3' <------ 5'
  1.7 -3.4 -6.8 -3.4 -3.4 -3.4 -3.4 -3.4 -8.5 -3.4  9.1 -3.4 -3.4 -3.4 -3.4 -1.0
 -3.4 -8.5 -11.9 -8.5 -8.5 -8.5 -8.5 -8.5 -13.6 -8.5  4.0 -8.5 -8.5 -8.5 -8.5 -8.5
 -8.5 -13.6 -17.0 -13.6 -13.6 -11.2 -13.6 -11.2 -18.7 -13.6 -13.6 -13.6 -13.6 -11.2 -13.6 -13.6
 -3.4 -8.5 -11.9 -8.5 -8.5 -8.5 -8.5 -8.5 -13.6 -8.5  4.0 -8.5 -8.5 -8.5 -8.5 -8.5
 -3.4 -8.5 -11.9 -8.5 -8.5 -8.5 -8.5 -8.5 -13.6 -8.5  4.0 -8.5 -8.5 -8.5 -8.5 -8.5
 -3.4 -8.5 -9.5 -8.5 -8.5 -8.5 -8.5 -8.5 -11.2 -8.5  4.0 -8.5 -8.5 -8.5 -8.5 -8.5
 -3.4 -8.5 -11.9 -8.5 -8.5 -8.5 -8.5 -8.5 -13.6 -8.5  4.0 -8.5 -8.5 -8.5 -8.5 -8.5
 -3.4 -8.5 -9.5 -8.5 -8.5 -8.5 -8.5 -8.5 -11.2 -8.5  4.0 -8.5 -8.5 -8.5 -8.5 -8.5
 -6.8 -11.9 -15.3 -11.9 -11.9 -9.5 -11.9 -9.5 -17.0 -11.9 -11.9 -11.9 -11.9 -9.5 -11.9 -11.9
 -3.4 -8.5 -11.9 -8.5 -8.5 -8.5 -8.5 -8.5 -13.6 -8.5  4.0 -8.5 -8.5 -8.5 -8.5 -8.5
  9.1  4.0 -11.9  4.0  4.0  4.0  4.0  4.0 -13.6  4.0 -8.5  4.0  4.0  4.0  4.0 -8.5
 -3.4 -8.5 -11.9 -8.5 -8.5 -8.5 -8.5 -8.5 -13.6 -8.5  4.0 -8.5 -8.5 -8.5 -8.5 -8.5
 -3.4 -8.5 -11.9 -8.5 -8.5 -8.5 -8.5 -8.5 -13.6 -8.5  4.0 -8.5 -8.5 -8.5 -8.5 -8.5
 -3.4 -8.5 -9.5 -8.5 -8.5 -8.5 -8.5 -8.5 -11.2 -8.5  4.0 -8.5 -8.5 -8.5 -8.5 -8.5
 -3.4 -8.5 -11.9 -8.5 -8.5 -8.5 -8.5 -8.5 -13.6 -8.5  4.0 -8.5 -8.5 -8.5 -8.5 -8.5
 -1.0 -8.5 -11.9 -8.5 -8.5 -8.5 -8.5 -8.5 -13.6 -8.5 -8.5 -8.5 -8.5 -8.5 -8.5 -8.5

                                       Y
 ------------------------------------------------------------------------------
   A    A    A    A    C    C    C    C    G    G    G    G    U    U    U    U  
   A    C    G    U    A    C    G    U    A    C    G    U    A    C    G    U  
 ------------------------------------------------------------------------------
                                  5' ------> 3'
                                   U \/ \_/ U
                                   G /\  |  A
                                  3' <------ 5'
  7.5  4.4 -6.3  4.4  4.6  4.5  4.6  4.5 -4.5  4.4  12.8  4.4  4.6  4.5  4.6 -2.8
  2.4 -0.6 -11.4 -0.6 -0.5 -0.5 -0.5 -0.5 -9.6 -0.6  7.8 -0.6 -0.5 -0.5 -0.5 -10.3
 -2.6 -5.7 -16.5 -5.7 -5.6 -3.2 -5.6 -3.2 -14.7 -5.7 -9.8 -5.7 -5.6 -3.2 -5.6 -15.4
  2.4 -0.6 -11.4 -0.6 -0.5 -0.5 -0.5 -0.5 -9.6 -0.6  7.8 -0.6 -0.5 -0.5 -0.5 -10.3
  2.4 -0.6 -11.4 -0.6 -0.5 -0.5 -0.5 -0.5 -9.6 -0.6  7.8 -0.6 -0.5 -0.5 -0.5 -10.3
  2.4 -0.6 -9.0 -0.6 -0.5 -0.5 -0.5 -0.5 -7.2 -0.6  7.8 -0.6 -0.5 -0.5 -0.5 -10.3
  2.4 -0.6 -11.4 -0.6 -0.5 -0.5 -0.5 -0.5 -9.6 -0.6  7.8 -0.6 -0.5 -0.5 -0.5 -10.3
  2.4 -0.6 -9.0 -0.6 -0.5 -0.5 -0.5 -0.5 -7.2 -0.6  7.8 -0.6 -0.5 -0.5 -0.5 -10.3
 -0.9 -4.0 -14.8 -4.0 -3.9 -1.5 -3.9 -1.5 -13.0 -4.0 -8.1 -4.0 -3.9 -1.5 -3.9 -13.7
  2.4 -0.6 -11.4 -0.6 -0.5 -0.5 -0.5 -0.5 -9.6 -0.6  7.8 -0.6 -0.5 -0.5 -0.5 -10.3
  14.9  11.9 -11.4  11.9  12.0  12.0  12.0  12.0 -9.6  11.9 -4.7  11.9  12.0  12.0  12.0 -10.3
  2.4 -0.6 -11.4 -0.6 -0.5 -0.5 -0.5 -0.5 -9.6 -0.6  7.8 -0.6 -0.5 -0.5 -0.5 -10.3
  2.4 -0.6 -11.4 -0.6 -0.5 -0.5 -0.5 -0.5 -9.6 -0.6  7.8 -0.6 -0.5 -0.5 -0.5 -10.3
  2.4 -0.6 -9.0 -0.6 -0.5 -0.5 -0.5 -0.5 -7.2 -0.6  7.8 -0.6 -0.5 -0.5 -0.5 -10.3
  2.4 -0.6 -11.4 -0.6 -0.5 -0.5 -0.5 -0.5 -9.6 -0.6  7.8 -0.6 -0.5 -0.5 -0.5 -10.3
  4.8 -0.6 -11.4 -0.6 -0.5 -0.5 -0.5 -0.5 -9.6 -0.6 -4.7 -0.6 -0.5 -0.5 -0.5 -10.3

                                       Y
 ------------------------------------------------------------------------------
   A    A    A    A    C    C    C    C    G    G    G    G    U    U    U    U  
   A    C    G    U    A    C    G    U    A    C    G    U    A    C    G    U  
 ------------------------------------------------------------------------------
                                  5' ------> 3'
                                   U \/ \_/ U
                                   G /\  |  G
                                  3' <------ 5'
 -0.7 -8.9 -9.1 -8.9 -8.9 -8.9 -8.9 -8.9 -0.3 -8.9  3.6 -8.9 -8.9 -8.9 -8.9 -6.5
 -15.8 -14.0 -14.2 -14.0 -14.0 -14.0 -14.0 -14.0 -12.3 -14.0 -1.5 -14.0 -14.0 -14.0 -14.0 -14.0
 -20.9 -19.1 -19.3 -19.1 -19.1 -16.7 -19.1 -16.7 -17.4 -19.1 -19.1 -19.1 -19.1 -16.7 -19.1 -19.1
 -15.8 -14.0 -14.2 -14.0 -14.0 -14.0 -14.0 -14.0 -12.3 -14.0 -1.5 -14.0 -14.0 -14.0 -14.0 -14.0
 -15.8 -14.0 -14.2 -14.0 -14.0 -14.0 -14.0 -14.0 -12.3 -14.0 -1.5 -14.0 -14.0 -14.0 -14.0 -14.0
 -15.8 -14.0 -11.8 -14.0 -14.0 -14.0 -14.0 -14.0 -9.9 -14.0 -1.5 -14.0 -14.0 -14.0 -14.0 -14.0
 -15.8 -14.0 -14.2 -14.0 -14.0 -14.0 -14.0 -14.0 -12.3 -14.0 -1.5 -14.0 -14.0 -14.0 -14.0 -14.0
 -15.8 -14.0 -11.8 -14.0 -14.0 -14.0 -14.0 -14.0 -9.9 -14.0 -1.5 -14.0 -14.0 -14.0 -14.0 -14.0
 -16.0 -17.4 -30.4 -17.4 -17.4 -15.0 -17.4 -15.0 -15.7 -17.4 -17.4 -17.4 -17.4 -15.0 -17.4 -17.4
 -15.8 -14.0 -14.2 -14.0 -14.0 -14.0 -14.0 -14.0 -12.3 -14.0 -1.5 -14.0 -14.0 -14.0 -14.0 -14.0
 -3.3 -1.5 -14.2 -1.5 -1.5 -1.5 -1.5 -1.5 -12.3 -1.5 -14.0 -1.5 -1.5 -1.5 -1.5 -14.0
 -15.8 -14.0 -14.2 -14.0 -14.0 -14.0 -14.0 -14.0 -12.3 -14.0 -1.5 -14.0 -14.0 -14.0 -14.0 -14.0
 -15.8 -14.0 -14.2 -14.0 -14.0 -14.0 -14.0 -14.0 -12.3 -14.0 -1.5 -14.0 -14.0 -14.0 -14.0 -14.0
 -15.8 -14.0 -11.8 -14.0 -14.0 -14.0 -14.0 -14.0 -9.9 -14.0 -1.5 -14.0 -14.0 -14.0 -14.0 -14.0
 -15.8 -14.0 -14.2 -14.0 -14.0 -14.0 -14.0 -14.0 -12.3 -14.0 -1.5 -14.0 -14.0 -14.0 -14.0 -14.0
 -13.4 -14.0 -14.2 -14.0 -14.0 -14.0 -14.0 -14.0 -12.3 -14.0 -14.0 -14.0 -14.0 -14.0 -14.0 -14.0
