# Supplementary material for: Dynalign II: common secondary structure prediction for RNA homologs with domain insertions
Source: Nucleic Acids Res. 2014 Nov 21;42(22):13939–48. doi: 10.1093/nar/gku1172 (PMC4267632; doi:10.1093/nar/gku1172)
Supplement: SUPPLEMENTARY DATA [file supp_gku1172_nar-02021-z-2014-File012.zip › data_tables/loop.dh]

DESTABILIZING ENTHALPIES BY SIZE OF LOOP (INTERPOLATE WHERE NEEDED)
hp3 ave calc no tmm;hp4 ave calc with tmm; ave all bulges
SIZE         INTERNAL          BULGE            HAIRPIN
-------------------------------------------------------
1               .                 10.6              .
2               .                 7.1               .
3               .                 7.1              1.3 
4              -7.2               7.1              4.8
5              -6.8               7.1              3.6
6              -1.3               7.1             -2.9
7              -1.3               7.1              1.3
8              -1.3               7.1             -2.9
9              -1.3               7.1              5.0
10             -1.3               7.1              5.0
11             -1.3               7.1              5.0
12             -1.3               7.1              5.0
13             -1.3               7.1              5.0
14             -1.3               7.1              5.0
15             -1.3               7.1              5.0
16             -1.3               7.1              5.0
17             -1.3               7.1              5.0
18             -1.3               7.1              5.0
19             -1.3               7.1              5.0
20             -1.3               7.1              5.0
21             -1.3               7.1              5.0
22             -1.3               7.1              5.0
23             -1.3               7.1              5.0
24             -1.3               7.1              5.0
25             -1.3               7.1              5.0
26             -1.3               7.1              5.0
27             -1.3               7.1              5.0
28             -1.3               7.1              5.0
29             -1.3               7.1              5.0
30             -1.3               7.1              5.0
