# Supplementary material for: Dynalign II: common secondary structure prediction for RNA homologs with domain insertions
Source: Nucleic Acids Res. 2014 Nov 21;42(22):13939–48. doi: 10.1093/nar/gku1172 (PMC4267632; doi:10.1093/nar/gku1172)
Supplement: SUPPLEMENTARY DATA [file supp_gku1172_nar-02021-z-2014-File012.zip › data_tables/miscloop.dat]

Miscellaneous free energy rules
-------------------------------

Extrapolation for large loops based on polymer theory
internal, bulge or hairpin loops > 30: dS(T)=dS(30)+param*ln(n/30)
--> 
1.079

asymmetric internal loops: the ninio equation
the maximum correction
--> 
3.0

the f(m) array (see Ninio for details)
-->
 .6  .6  .6  .6

multibranched loops
  offset,  per nuc penalty,  helix penalty
--> 
    9.3          -.0                 -0.6

efn2 multibranched loops
   offset,  per nuc penalty,  helix penalty
-->
     9.3         0.0              -0.6

multiloop asym
-->
0.9

multiloop strain
--> 
3.1

terminal AU penalty
--> 
 0.5

bonus for GGG hairpin
--> 
-2.2

c hairpin slope
--> 
0.3

c hairpin intercept
--> 
1.6

c hairpin of 3
--> 
1.5

Intermolecular initiation free energy
--> 
4.1

Bonus for Single C bulges adjacent to C
-->
-0.9
