# Supplementary material for: Dynalign II: common secondary structure prediction for RNA homologs with domain insertions
Source: Nucleic Acids Res. 2014 Nov 21;42(22):13939–48. doi: 10.1093/nar/gku1172 (PMC4267632; doi:10.1093/nar/gku1172)
Supplement: SUPPLEMENTARY DATA [file supp_gku1172_nar-02021-z-2014-File012.zip › data_tables/miscloop.dh]

The Miscellaneous Enthalpy  rules
-------------------------------

Extrapolation for large loops based on polymer theory
internal, bulge or hairpin loops > 30: dS(T)=dS(30)+param*ln(n/30)
--> 
0    

asymmetric internal loops: the ninio equation
the maximum correction
--> 
0  

the f(m) array (see Ninio for details)
-->
3.2 3.2 3.2 3.2

multibranched loops
  offset,  per nuc penalty,  helix penalty
--> 
    30.0         0.0                 -2.2

efn2 multibranched loops
   offset,  per nuc penalty,  helix penalty
-->
     30.0        0.0              -2.2

multiloop asym
-->
12.9

multiloop strain
--> 
27.1

terminal AU penalty
--> 
3.7

bonus for GGG hairpin
--> 
-14.8

c hairpin slope
--> 
3.4

c hairpin intercept
--> 
7.6

c hairpin of 3
--> 
18.6

Intermolecular initiation enthalpy
--> 
3.6

Bonus for Single C bulges adjacent to C
-->
0
