# Supplementary material for: Dynalign II: common secondary structure prediction for RNA homologs with domain insertions
Source: Nucleic Acids Res. 2014 Nov 21;42(22):13939–48. doi: 10.1093/nar/gku1172 (PMC4267632; doi:10.1093/nar/gku1172)
Supplement: SUPPLEMENTARY DATA [file supp_gku1172_nar-02021-z-2014-File012.zip › data_tables/new_training_z_ave.scale.model]

svm_type epsilon_svr
kernel_type rbf
gamma 0.125
nr_class 2
total_sv 10720
rho -0.949419
SV
-2 1:-1 2:-1 3:-1 4:0.333333 
-2 1:-1 2:-1 3:-1 4:0.5 
2 1:-1 2:-1 3:-1 4:0.666667 
2 1:-1 2:-1 3:-1 4:1 
-2 1:-1 2:-1 3:-1 4:-0.833333 
2 1:-1 2:-1 3:-1 4:-0.333333 
-2 1:-1 2:-1 3:-1 
2 1:-1 2:-1 3:-0.8 4:0.166667 
2 1:-1 2:-1 3:-0.8 4:0.666667 
2 1:-1 2:-1 3:-0.8 4:1 
-2 1:-1 2:-1 3:-0.8 4:-0.833333 
2 1:-1 2:-1 3:-0.6 4:0.166667 
2 1:-1 2:-1 3:-0.6 4:0.666667 
2 1:-1 2:-1 3:-0.6 4:1 
-2 1:-1 2:-1 3:-0.6 4:-0.833333 
-2 1:-1 2:-1 3:-0.6 4:-0.5 
2 1:-1 2:-1 3:-0.6 4:-0.333333 
-2 1:-1 2:-1 3:-0.6 
-2 1:-1 2:-1 3:-0.8 4:-0.5 
2 1:-1 2:-1 3:-0.8 4:-0.333333 
2 1:-1 2:-1 3:-0.4 4:0.166667 
2 1:-1 2:-1 3:-0.4 4:0.666667 
2 1:-1 2:-1 3:-0.4 4:1 
-2 1:-1 2:-1 3:-0.4 4:-0.833333 
2 1:-1 2:-1 3:-0.2 4:0.166667 
2 1:-1 2:-1 3:-0.2 4:0.666667 
2 1:-1 2:-1 3:-0.2 4:1 
-2 1:-1 2:-1 3:-0.2 4:-0.833333 
-2 1:-1 2:-1 3:-0.2 4:-0.5 
-0.6019828845440466 1:-1 2:-1 3:-0.2 4:-0.166667 
-2 1:-1 2:-1 3:-0.2 
-2 1:-1 2:-1 3:-0.4 4:-0.5 
-2 1:-1 2:-1 3:-0.4 
2 1:-1 2:-1 4:0.166667 
-2 1:-1 2:-1 4:0.5 
2 1:-1 2:-1 4:0.666667 
2 1:-1 2:-1 4:1 
-2 1:-1 2:-1 4:-0.833333 
-2 1:-1 2:-1 4:-0.666667 
2 1:-1 2:-1 3:0.2 4:0.166667 
-2 1:-1 2:-1 3:0.2 4:0.5 
0.6894900495458414 1:-1 2:-1 3:0.2 4:0.666667 
-2 1:-1 2:-1 3:0.2 4:0.833333 
2 1:-1 2:-1 3:0.2 4:1 
-0.9996951670786294 1:-1 2:-1 3:0.2 4:-1 
-2 1:-1 2:-1 3:0.2 4:-0.833333 
-2 1:-1 2:-1 3:0.2 4:-0.666667 
-2 1:-1 2:-1 3:0.2 4:-0.5 
-2 1:-1 2:-1 3:0.2 4:-0.166667 
-2 1:-1 2:-1 3:0.2 
-2 1:-1 2:-1 4:-0.5 
-2 1:-1 2:-1 4:-0.166667 
-2 1:-1 2:-1 
2 1:-1 2:-1 3:0.4 4:0.166667 
2 1:-1 2:-1 3:0.4 4:1 
-2 1:-1 2:-1 3:0.4 4:-0.833333 
-0.01600533340444553 1:-1 2:-1 3:0.4 4:-0.666667 
2 1:-1 2:-1 3:0.6 4:0.166667 
2 1:-1 2:-1 3:0.6 4:0.333333 
2 1:-1 2:-1 3:0.6 4:1 
-0.8369273794171159 1:-1 2:-1 3:0.6 4:-0.666667 
-2 1:-1 2:-1 3:0.6 4:-0.5 
-2 1:-1 2:-1 3:0.4 4:-0.5 
2 1:-1 2:-1 3:0.4 4:-0.333333 
-0.6710026520179581 1:-1 2:-1 3:0.4 4:-0.166667 
-2 1:-1 2:-1 3:0.4 
0.4873582996801473 1:-1 2:-1 3:0.8 4:0.166667 
0.9551689775368146 1:-1 2:-1 3:0.8 4:0.333333 
2 1:-1 2:-1 3:0.8 4:1 
-2 1:-1 2:-1 3:1 4:0.833333 
-2 1:-1 2:-1 3:1 4:-0.5 
-2 1:-1 2:-1 3:1 
-2 1:-1 2:-1 3:0.8 
-2 1:-1 2:-0.8 3:-1 4:0.166667 
-2 1:-1 2:-0.8 3:-1 4:0.5 
-2 1:-1 2:-0.8 3:-1 4:0.833333 
2 1:-1 2:-0.8 3:-1 4:1 
-2 1:-1 2:-0.8 3:-1 4:-0.5 
2 1:-1 2:-0.8 3:-1 4:-0.333333 
-2 1:-1 2:-0.8 3:-1 
-2 1:-1 2:-0.8 3:-0.8 4:0.166667 
2 1:-1 2:-0.8 3:-0.8 4:0.333333 
2 1:-1 2:-0.8 3:-0.8 4:0.5 
-2 1:-1 2:-0.8 3:-0.8 4:0.833333 
2 1:-1 2:-0.8 3:-0.8 4:1 
-2 1:-1 2:-0.8 3:-0.6 4:0.166667 
2 1:-1 2:-0.8 3:-0.6 4:0.333333 
2 1:-1 2:-0.8 3:-0.6 4:0.5 
-2 1:-1 2:-0.8 3:-0.6 4:0.833333 
2 1:-1 2:-0.8 3:-0.6 4:1 
0.2528793108796738 1:-1 2:-0.8 3:-0.6 4:-1 
-1.262141766290873 1:-1 2:-0.8 3:-0.6 4:-0.666667 
-2 1:-1 2:-0.8 3:-0.6 4:-0.5 
2 1:-1 2:-0.8 3:-0.6 4:-0.333333 
-2 1:-1 2:-0.8 3:-0.6 
-2 1:-1 2:-0.8 3:-0.8 4:-0.5 
2 1:-1 2:-0.8 3:-0.8 4:-0.333333 
-2 1:-1 2:-0.8 3:-0.4 4:0.166667 
2 1:-1 2:-0.8 3:-0.4 4:0.333333 
0.3540965774480558 1:-1 2:-0.8 3:-0.4 4:0.5 
2 1:-1 2:-0.8 3:-0.4 4:1 
2 1:-1 2:-0.8 3:-0.4 4:-1 
-2 1:-1 2:-0.8 3:-0.4 4:-0.666667 
-2 1:-1 2:-0.8 3:-0.2 4:0.166667 
2 1:-1 2:-0.8 3:-0.2 4:0.333333 
-2 1:-1 2:-0.8 3:-0.2 4:0.666667 
-2 1:-1 2:-0.8 3:-0.2 4:0.833333 
-2 1:-1 2:-0.8 3:-0.2 4:-0.666667 
-2 1:-1 2:-0.8 3:-0.2 4:-0.5 
-2 1:-1 2:-0.8 3:-0.4 4:-0.5 
-2 1:-1 2:-0.8 3:-0.4 
-2 1:-1 2:-0.8 4:0.166667 
-2 1:-1 2:-0.8 4:0.666667 
-2 1:-1 2:-0.8 4:0.833333 
-1.880030761069948 1:-1 2:-0.8 4:1 
-0.4329164372705254 1:-1 2:-0.8 4:-0.833333 
-2 1:-1 2:-0.8 4:-0.666667 
-2 1:-1 2:-0.8 3:0.2 4:0.166667 
-2 1:-1 2:-0.8 3:0.2 4:0.833333 
-2 1:-1 2:-0.8 3:0.2 4:1 
-2 1:-1 2:-0.8 3:0.2 4:-0.5 
-2 1:-1 2:-0.8 3:0.2 4:-0.166667 
-2 1:-1 2:-0.8 3:0.2 
-2 1:-1 2:-0.8 4:-0.5 
-2 1:-1 2:-0.8 4:-0.166667 
-2 1:-1 2:-0.8 
-2 1:-1 2:-0.8 3:0.4 4:0.166667 
2 1:-1 2:-0.8 3:0.4 4:0.333333 
2 1:-1 2:-0.8 3:0.4 4:1 
-0.01376414571886851 1:-1 2:-0.8 3:0.4 4:-0.666667 
2 1:-1 2:-0.8 3:0.6 4:0.333333 
2 1:-1 2:-0.8 3:0.6 4:0.5 
-2 1:-1 2:-0.8 3:0.6 4:-0.666667 
-2 1:-1 2:-0.8 3:0.6 4:-0.5 
-2 1:-1 2:-0.8 3:0.4 4:-0.5 
2 1:-1 2:-0.8 3:0.8 4:0.333333 
2 1:-1 2:-0.8 3:0.8 4:0.5 
-0.483991917305536 1:-1 2:-0.8 3:0.8 4:0.666667 
0.05882732619566736 1:-1 2:-0.8 3:0.8 4:0.833333 
2 1:-1 2:-0.8 3:0.8 4:1 
-2 1:-1 2:-0.8 3:1 4:0.166667 
-2 1:-1 2:-0.8 3:1 4:1 
-2 1:-1 2:-0.8 3:1 4:-0.333333 
-2 1:-1 2:-0.8 3:0.8 
-2 1:-1 2:-0.6 3:-1 4:0.166667 
-2 1:-1 2:-0.6 3:-1 4:0.333333 
-2 1:-1 2:-0.6 3:-1 4:0.5 
2 1:-1 2:-0.6 3:-1 4:0.666667 
2 1:-1 2:-0.6 3:-1 4:0.833333 
-2 1:-1 2:-0.6 3:-1 4:-0.833333 
2 1:-1 2:-0.6 3:-1 4:-0.666667 
2 1:-1 2:-0.6 3:-1 4:-0.5 
-2 1:-1 2:-0.6 3:-0.8 4:0.166667 
-2 1:-1 2:-0.6 3:-0.8 4:0.333333 
-2 1:-1 2:-0.6 3:-0.8 4:0.5 
2 1:-1 2:-0.6 3:-0.8 4:0.666667 
2 1:-1 2:-0.6 3:-0.8 4:1 
-2 1:-1 2:-0.6 3:-0.8 4:-0.833333 
2 1:-1 2:-0.6 3:-0.8 4:-0.666667 
-2 1:-1 2:-0.6 3:-0.6 4:0.166667 
-2 1:-1 2:-0.6 3:-0.6 4:0.333333 
-2 1:-1 2:-0.6 3:-0.6 4:0.5 
2 1:-1 2:-0.6 3:-0.6 4:0.666667 
2 1:-1 2:-0.6 3:-0.6 4:0.833333 
2 1:-1 2:-0.6 3:-0.6 4:1 
-2 1:-1 2:-0.6 3:-0.6 4:-0.833333 
2 1:-1 2:-0.6 3:-0.6 4:-0.666667 
2 1:-1 2:-0.6 3:-0.6 4:-0.5 
2 1:-1 2:-0.6 3:-0.6 4:-0.333333 
0.316853997694116 1:-1 2:-0.6 3:-0.8 4:-0.5 
-2 1:-1 2:-0.6 3:-0.4 4:0.166667 
-2 1:-1 2:-0.6 3:-0.4 4:0.333333 
-2 1:-1 2:-0.6 3:-0.4 4:0.5 
2 1:-1 2:-0.6 3:-0.4 4:0.666667 
2 1:-1 2:-0.6 3:-0.4 4:0.833333 
-2 1:-1 2:-0.6 3:-0.4 4:-0.833333 
2 1:-1 2:-0.6 3:-0.4 4:-0.666667 
-2 1:-1 2:-0.6 3:-0.2 4:0.166667 
-2 1:-1 2:-0.6 3:-0.2 4:0.333333 
-2 1:-1 2:-0.6 3:-0.2 4:0.5 
2 1:-1 2:-0.6 3:-0.2 4:0.666667 
2 1:-1 2:-0.6 3:-0.2 4:0.833333 
-2 1:-1 2:-0.6 3:-0.2 4:1 
-1.276906314927024 1:-1 2:-0.6 3:-0.2 4:-0.833333 
2 1:-1 2:-0.6 3:-0.2 4:-0.666667 
-2 1:-1 2:-0.6 3:-0.2 4:-0.166667 
2 1:-1 2:-0.6 3:-0.4 4:-0.5 
-2 1:-1 2:-0.6 4:0.166667 
-2 1:-1 2:-0.6 4:0.333333 
-2 1:-1 2:-0.6 4:0.5 
-2 1:-1 2:-0.6 4:1 
-2 1:-1 2:-0.6 4:-0.833333 
-2 1:-1 2:-0.6 3:0.2 4:0.166667 
-2 1:-1 2:-0.6 3:0.2 4:0.333333 
-2 1:-1 2:-0.6 3:0.2 4:0.5 
2 1:-1 2:-0.6 3:0.2 4:0.666667 
-2 1:-1 2:-0.6 3:0.2 4:1 
-2 1:-1 2:-0.6 3:0.2 4:-0.833333 
-2 1:-1 2:-0.6 3:0.2 
-2 1:-1 2:-0.6 4:-0.333333 
-2 1:-1 2:-0.6 4:-0.166667 
-0.7262361285179326 1:-1 2:-0.6 
-2 1:-1 2:-0.6 3:0.4 4:0.166667 
-2 1:-1 2:-0.6 3:0.4 4:0.5 
2 1:-1 2:-0.6 3:0.4 4:0.666667 
2 1:-1 2:-0.6 3:0.4 4:0.833333 
2 1:-1 2:-0.6 3:0.4 4:-0.666667 
-2 1:-1 2:-0.6 3:0.6 4:0.166667 
2 1:-1 2:-0.6 3:0.6 4:0.833333 
2 1:-1 2:-0.6 3:0.4 4:-0.5 
2 1:-1 2:-0.6 3:0.4 
2 1:-1 2:-0.6 3:0.8 4:0.833333 
-2 1:-1 2:-0.6 3:1 4:0.166667 
-2 1:-1 2:-0.6 3:1 4:0.333333 
-2 1:-1 2:-0.6 3:1 4:1 
-2 1:-1 2:-0.6 3:1 4:-0.333333 
2 1:-1 2:-0.6 3:0.8 4:-0.5 
-2 1:-1 2:-0.4 3:-1 4:0.166667 
2 1:-1 2:-0.4 3:-1 4:-0.666667 
-2 1:-1 2:-0.4 3:-1 
-2 1:-1 2:-0.4 3:-0.8 4:0.166667 
2 1:-1 2:-0.4 3:-0.8 4:0.666667 
2 1:-1 2:-0.4 3:-0.8 4:-1 
2 1:-1 2:-0.4 3:-0.8 4:-0.833333 
2 1:-1 2:-0.4 3:-0.8 4:-0.666667 
2 1:-1 2:-0.4 3:-0.6 4:0.166667 
2 1:-1 2:-0.4 3:-0.6 4:0.666667 
2 1:-1 2:-0.4 3:-0.6 4:1 
0.2792913308134831 1:-1 2:-0.4 3:-0.6 4:-1 
2 1:-1 2:-0.4 3:-0.6 4:-0.333333 
2 1:-1 2:-0.4 3:-0.4 4:0.166667 
2 1:-1 2:-0.4 3:-0.4 4:-1 
2 1:-1 2:-0.4 3:-0.4 4:-0.833333 
2 1:-1 2:-0.4 3:-0.2 4:-1 
2 1:-1 2:-0.4 3:-0.2 4:-0.833333 
-2 1:-1 2:-0.4 3:-0.2 4:-0.5 
-2 1:-1 2:-0.4 4:0.166667 
-2 1:-1 2:-0.4 4:0.833333 
-2 1:-1 2:-0.4 4:1 
2 1:-1 2:-0.4 4:-0.666667 
-2 1:-1 2:-0.4 3:0.2 4:0.166667 
2 1:-1 2:-0.4 3:0.2 4:-1 
-2 1:-1 2:-0.4 4:-0.333333 
0.009776047489794002 1:-1 2:-0.4 
2 1:-1 2:-0.4 3:0.4 4:0.333333 
2 1:-1 2:-0.4 3:0.4 4:0.666667 
2 1:-1 2:-0.4 3:0.4 4:1 
2 1:-1 2:-0.4 3:0.4 4:-1 
2 1:-1 2:-0.4 3:0.4 4:-0.666667 
2 1:-1 2:-0.4 3:0.6 4:0.166667 
2 1:-1 2:-0.4 3:0.6 4:0.333333 
2 1:-1 2:-0.4 3:0.6 4:0.5 
2 1:-1 2:-0.4 3:0.6 4:-1 
2 1:-1 2:-0.4 3:0.6 4:-0.833333 
2 1:-1 2:-0.4 3:0.4 
2 1:-1 2:-0.4 3:0.8 4:0.166667 
2 1:-1 2:-0.4 3:0.8 4:0.333333 
2 1:-1 2:-0.4 3:0.8 4:0.666667 
2 1:-1 2:-0.4 3:0.8 4:0.833333 
2 1:-1 2:-0.4 3:0.8 4:1 
-0.4144409201890478 1:-1 2:-0.4 3:1 4:0.166667 
-2 1:-1 2:-0.4 3:1 4:0.666667 
-2 1:-1 2:-0.4 3:1 4:1 
1.059765722229498 1:-1 2:-0.4 3:1 4:-0.833333 
2 1:-1 2:-0.4 3:0.8 4:-0.5 
2 1:-1 2:-0.4 3:0.8 4:-0.333333 
0.5881086836037358 1:-1 2:-0.2 3:-1 4:0.166667 
2 1:-1 2:-0.2 3:-1 4:0.333333 
2 1:-1 2:-0.2 3:-1 4:0.5 
-2 1:-1 2:-0.2 3:-1 4:0.666667 
-1.980655642799171 1:-1 2:-0.2 3:-1 4:0.833333 
-2 1:-1 2:-0.2 3:-1 4:-0.833333 
-2 1:-1 2:-0.2 3:-1 4:-0.333333 
2 1:-1 2:-0.2 3:-0.8 4:0.333333 
2 1:-1 2:-0.2 3:-0.8 4:0.5 
-2 1:-1 2:-0.2 3:-0.8 4:0.833333 
-2 1:-1 2:-0.2 3:-0.8 4:1 
2 1:-1 2:-0.2 3:-0.8 4:-1 
-2 1:-1 2:-0.2 3:-0.8 4:-0.833333 
2 1:-1 2:-0.2 3:-0.6 4:0.166667 
2 1:-1 2:-0.2 3:-0.6 4:0.333333 
2 1:-1 2:-0.2 3:-0.6 4:0.5 
-2 1:-1 2:-0.2 3:-0.6 4:0.666667 
-2 1:-1 2:-0.2 3:-0.6 4:0.833333 
2 1:-1 2:-0.2 3:-0.6 4:-1 
-2 1:-1 2:-0.2 3:-0.6 4:-0.833333 
-2 1:-1 2:-0.2 3:-0.6 4:-0.666667 
-2 1:-1 2:-0.2 3:-0.6 4:-0.5 
-2 1:-1 2:-0.2 3:-0.8 4:-0.5 
0.002744866691433379 1:-1 2:-0.2 3:-0.8 4:-0.166667 
2 1:-1 2:-0.2 3:-0.8 
2 1:-1 2:-0.2 3:-0.4 4:0.166667 
2 1:-1 2:-0.2 3:-0.4 4:0.333333 
2 1:-1 2:-0.2 3:-0.4 4:0.5 
-2 1:-1 2:-0.2 3:-0.4 4:0.666667 
-2 1:-1 2:-0.2 3:-0.4 4:0.833333 
-2 1:-1 2:-0.2 3:-0.4 4:1 
2 1:-1 2:-0.2 3:-0.4 4:-1 
2 1:-1 2:-0.2 3:-0.2 4:0.166667 
1.374222028447081 1:-1 2:-0.2 3:-0.2 4:0.333333 
2 1:-1 2:-0.2 3:-0.2 4:0.5 
-2 1:-1 2:-0.2 3:-0.2 4:0.666667 
-2 1:-1 2:-0.2 3:-0.2 4:0.833333 
-2 1:-1 2:-0.2 3:-0.2 4:1 
2 1:-1 2:-0.2 3:-0.2 4:-1 
-2 1:-1 2:-0.2 3:-0.2 4:-0.666667 
-1.827074565169982 1:-1 2:-0.2 3:-0.2 4:-0.166667 
-2 1:-1 2:-0.2 3:-0.4 4:-0.5 
-2 1:-1 2:-0.2 4:0.666667 
-2 1:-1 2:-0.2 4:0.833333 
-2 1:-1 2:-0.2 4:1 
2 1:-1 2:-0.2 4:-1 
-2 1:-1 2:-0.2 4:-0.666667 
-2 1:-1 2:-0.2 3:0.2 4:0.833333 
-2 1:-1 2:-0.2 3:0.2 4:1 
-2 1:-1 2:-0.2 3:0.2 4:-0.833333 
-2 1:-1 2:-0.2 3:0.2 
-2 1:-1 2:-0.2 4:-0.5 
2 1:-1 2:-0.2 3:0.4 4:0.333333 
2 1:-1 2:-0.2 3:0.4 4:0.5 
2 1:-1 2:-0.2 3:0.4 4:0.666667 
-2 1:-1 2:-0.2 3:0.4 4:0.833333 
2 1:-1 2:-0.2 3:0.4 4:1 
2 1:-1 2:-0.2 3:0.4 4:-1 
2 1:-1 2:-0.2 3:0.6 4:0.166667 
2 1:-1 2:-0.2 3:0.6 4:0.333333 
2 1:-1 2:-0.2 3:0.6 4:0.5 
-2 1:-1 2:-0.2 3:0.6 4:0.666667 
2 1:-1 2:-0.2 3:0.6 4:-1 
-2 1:-1 2:-0.2 3:0.6 4:-0.666667 
-2 1:-1 2:-0.2 3:0.6 4:-0.5 
-2 1:-1 2:-0.2 3:0.4 4:-0.5 
2 1:-1 2:-0.2 3:0.4 
2 1:-1 2:-0.2 3:0.8 4:0.166667 
2 1:-1 2:-0.2 3:0.8 4:0.5 
2 1:-1 2:-0.2 3:0.8 4:0.833333 
2 1:-1 2:-0.2 3:0.8 4:1 
2 1:-1 2:-0.2 3:1 4:0.5 
-2 1:-1 2:-0.2 3:1 4:0.833333 
-2 1:-1 2:-0.2 3:1 4:1 
2 1:-1 2:-0.2 3:0.8 4:-0.333333 
2 1:-1 3:-1 4:0.166667 
-2 1:-1 3:-1 4:0.333333 
-2 1:-1 3:-1 4:0.5 
2 1:-1 3:-1 4:0.666667 
2 1:-1 3:-1 4:0.833333 
-1.786530420319332 1:-1 3:-1 4:-1 
2 1:-1 3:-1 4:-0.666667 
2 1:-1 3:-1 4:-0.5 
-2 1:-1 3:-1 4:-0.333333 
2 1:-1 3:-1 
2 1:-1 3:-0.8 4:0.166667 
-2 1:-1 3:-0.8 4:0.333333 
2 1:-1 3:-0.8 4:0.666667 
2 1:-1 3:-0.8 4:0.833333 
-2 1:-1 3:-0.8 4:1 
0.0159305685500407 1:-1 3:-0.8 4:-0.833333 
2 1:-1 3:-0.8 4:-0.666667 
2 1:-1 3:-0.6 4:0.166667 
-1.98943746019283 1:-1 3:-0.6 4:0.333333 
2 1:-1 3:-0.6 4:0.5 
2 1:-1 3:-0.6 4:0.666667 
2 1:-1 3:-0.6 4:0.833333 
-2 1:-1 3:-0.6 4:1 
2 1:-1 3:-0.6 4:-0.666667 
2 1:-1 3:-0.6 4:-0.5 
2 1:-1 3:-0.6 
2 1:-1 3:-0.8 4:-0.5 
-2 1:-1 3:-0.8 4:-0.333333 
2 1:-1 3:-0.8 4:-0.166667 
2 1:-1 3:-0.8 
2 1:-1 3:-0.4 4:0.166667 
2 1:-1 3:-0.4 4:0.666667 
2 1:-1 3:-0.4 4:0.833333 
-2 1:-1 3:-0.4 4:1 
2 1:-1 3:-0.4 4:-0.666667 
2 1:-1 3:-0.2 4:0.166667 
-0.4994050950297261 1:-1 3:-0.2 4:0.666667 
2 1:-1 3:-0.2 4:0.833333 
-2 1:-1 3:-0.2 4:1 
2 1:-1 3:-0.2 4:-0.666667 
2 1:-1 3:-0.2 4:-0.5 
2 1:-1 3:-0.4 4:-0.5 
-2 1:-1 3:-0.4 4:-0.333333 
2 1:-1 3:-0.4 
-2 1:-1 4:0.333333 
2 1:-1 4:0.833333 
-2 1:-1 4:1 
2 1:-1 4:-0.666667 
2 1:-1 3:0.2 4:0.166667 
-2 1:-1 3:0.2 4:0.333333 
-2 1:-1 3:0.2 4:0.5 
2 1:-1 3:0.2 4:0.833333 
-2 1:-1 3:0.2 4:1 
2 1:-1 3:0.2 4:-0.5 
2 1:-1 4:-0.5 
-2 1:-1 4:-0.333333 
2 1:-1 3:0.4 4:0.166667 
2 1:-1 3:0.4 4:0.666667 
0.00385895657822535 1:-1 3:0.4 4:1 
2 1:-1 3:0.4 4:-0.666667 
2 1:-1 3:0.6 4:0.166667 
2 1:-1 3:0.6 4:0.333333 
2 1:-1 3:0.6 4:0.5 
-2 1:-1 3:0.6 4:0.666667 
2 1:-1 3:0.6 4:-0.833333 
2 1:-1 3:0.6 4:-0.5 
2 1:-1 3:0.4 4:-0.5 
2 1:-1 3:0.4 
2 1:-1 3:0.8 4:0.166667 
2 1:-1 3:0.8 4:0.333333 
2 1:-1 3:0.8 4:0.833333 
-2 1:-1 3:1 4:0.166667 
-2 1:-1 3:1 4:0.333333 
-2 1:-1 3:1 4:0.666667 
-2 1:-1 3:1 4:1 
2 1:-1 3:1 4:-0.833333 
2 1:-1 3:1 4:-0.5 
-2 1:-1 3:1 4:-0.333333 
2 1:-1 3:0.8 4:-0.5 
-2 1:-1 3:0.8 
-2 1:-1 2:0.2 3:-1 4:0.166667 
2 1:-1 2:0.2 3:-1 4:0.833333 
0.007962890729568718 1:-1 2:0.2 3:-1 4:-0.833333 
2 1:-1 2:0.2 3:-1 4:-0.5 
-2 1:-1 2:0.2 3:-1 4:-0.333333 
2 1:-1 2:0.2 3:-1 
-2 1:-1 2:0.2 3:-0.8 4:0.166667 
2 1:-1 2:0.2 3:-0.8 4:0.333333 
2 1:-1 2:0.2 3:-0.8 4:0.5 
2 1:-1 2:0.2 3:-0.8 4:0.833333 
-2 1:-1 2:0.2 3:-0.8 4:1 
2 1:-1 2:0.2 3:-0.8 4:-1 
2 1:-1 2:0.2 3:-0.8 4:-0.833333 
2 1:-1 2:0.2 3:-0.6 4:0.333333 
2 1:-1 2:0.2 3:-0.6 4:0.5 
-2 1:-1 2:0.2 3:-0.6 4:0.666667 
2 1:-1 2:0.2 3:-0.6 4:0.833333 
2 1:-1 2:0.2 3:-0.6 4:-1 
2 1:-1 2:0.2 3:-0.6 4:-0.833333 
-2 1:-1 2:0.2 3:-0.6 4:-0.333333 
2 1:-1 2:0.2 3:-0.6 4:-0.166667 
2 1:-1 2:0.2 3:-0.6 
-2 1:-1 2:0.2 3:-0.8 4:-0.333333 
2 1:-1 2:0.2 3:-0.8 4:-0.166667 
2 1:-1 2:0.2 3:-0.8 
-2 1:-1 2:0.2 3:-0.4 4:0.166667 
2 1:-1 2:0.2 3:-0.4 4:0.5 
-2 1:-1 2:0.2 3:-0.4 4:1 
2 1:-1 2:0.2 3:-0.4 4:-1 
2 1:-1 2:0.2 3:-0.4 4:-0.833333 
2 1:-1 2:0.2 3:-0.2 4:0.5 
-2 1:-1 2:0.2 3:-0.2 4:0.666667 
-2 1:-1 2:0.2 3:-0.2 4:0.833333 
-2 1:-1 2:0.2 3:-0.2 4:1 
2 1:-1 2:0.2 3:-0.2 4:-1 
2 1:-1 2:0.2 3:-0.2 4:-0.833333 
0.2578745235817433 1:-1 2:0.2 3:-0.2 4:-0.5 
2 1:-1 2:0.2 3:-0.2 
2 1:-1 2:0.2 3:-0.4 4:-0.5 
-2 1:-1 2:0.2 3:-0.4 4:-0.333333 
2 1:-1 2:0.2 3:-0.4 
-2 1:-1 2:0.2 4:0.166667 
2 1:-1 2:0.2 4:0.5 
-2 1:-1 2:0.2 4:0.833333 
-2 1:-1 2:0.2 4:1 
2 1:-1 2:0.2 4:-0.833333 
-2 1:-1 2:0.2 3:0.2 4:1 
2 1:-1 2:0.2 3:0.2 4:-0.5 
-2 1:-1 2:0.2 4:-0.333333 
2 1:-1 2:0.2 3:0.4 4:0.333333 
2 1:-1 2:0.2 3:0.4 4:0.5 
2 1:-1 2:0.2 3:0.4 4:0.666667 
2 1:-1 2:0.2 3:0.4 4:-1 
2 1:-1 2:0.2 3:0.4 4:-0.833333 
2 1:-1 2:0.2 3:0.4 4:-0.666667 
2 1:-1 2:0.2 3:0.6 4:0.5 
-0.2903834783727254 1:-1 2:0.2 3:0.6 4:1 
2 1:-1 2:0.2 3:0.6 4:-0.833333 
2 1:-1 2:0.2 3:0.6 
0.114453627983968 1:-1 2:0.2 3:0.4 4:-0.333333 
2 1:-1 2:0.2 3:0.4 
2 1:-1 2:0.2 3:0.8 4:0.833333 
2 1:-1 2:0.2 3:0.8 4:1 
-2 1:-1 2:0.2 3:1 4:0.166667 
-2 1:-1 2:0.2 3:1 4:0.666667 
-2 1:-1 2:0.2 3:1 4:1 
1.284880081193011 1:-1 2:0.2 3:1 4:-0.833333 
2 1:-1 2:0.2 3:1 4:-0.5 
-2 1:-1 2:0.2 3:1 4:-0.333333 
2 1:-1 2:0.2 3:0.8 4:-0.5 
-2 1:-1 2:0.4 3:-1 4:0.333333 
2 1:-1 2:0.4 3:-1 4:0.833333 
-1.908644188266921 1:-1 2:0.4 3:-1 4:1 
-2 1:-1 2:0.4 3:-1 4:-1 
2 1:-1 2:0.4 3:-1 4:-0.5 
-2 1:-1 2:0.4 3:-1 4:-0.333333 
-2 1:-1 2:0.4 3:-1 
-2 1:-1 2:0.4 3:-0.8 4:0.333333 
2 1:-1 2:0.4 3:-0.8 4:0.5 
-2 1:-1 2:0.4 3:-0.8 4:0.666667 
-2 1:-1 2:0.4 3:-0.8 4:1 
-2 1:-1 2:0.4 3:-0.8 4:-1 
2 1:-1 2:0.4 3:-0.8 4:-0.833333 
-2 1:-1 2:0.4 3:-0.6 4:0.333333 
-2 1:-1 2:0.4 3:-0.6 4:0.666667 
-2 1:-1 2:0.4 3:-0.6 4:1 
-2 1:-1 2:0.4 3:-0.6 4:-0.333333 
-2 1:-1 2:0.4 3:-0.6 
-2 1:-1 2:0.4 3:-0.8 4:-0.333333 
-2 1:-1 2:0.4 3:-0.8 
-2 1:-1 2:0.4 3:-0.4 4:0.333333 
-2 1:-1 2:0.4 3:-0.4 4:0.666667 
-2 1:-1 2:0.4 3:-0.4 4:1 
-2 1:-1 2:0.4 3:-0.4 4:-0.666667 
-2 1:-1 2:0.4 3:-0.2 4:0.333333 
-2 1:-1 2:0.4 3:-0.2 4:0.666667 
-2 1:-1 2:0.4 3:-0.2 4:0.833333 
-2 1:-1 2:0.4 3:-0.2 4:1 
-2 1:-1 2:0.4 3:-0.2 4:-0.666667 
-2 1:-1 2:0.4 3:-0.2 4:-0.333333 
-2 1:-1 2:0.4 3:-0.2 
-2 1:-1 2:0.4 3:-0.4 4:-0.333333 
-2 1:-1 2:0.4 3:-0.4 
-2 1:-1 2:0.4 4:0.333333 
-2 1:-1 2:0.4 4:0.833333 
-2 1:-1 2:0.4 4:1 
-2 1:-1 2:0.4 3:0.2 4:0.333333 
-2 1:-1 2:0.4 3:0.2 4:0.5 
-2 1:-1 2:0.4 3:0.2 4:0.833333 
-2 1:-1 2:0.4 3:0.2 4:1 
-2 1:-1 2:0.4 3:0.2 
-2 1:-1 2:0.4 4:-0.5 
-2 1:-1 2:0.4 4:-0.333333 
-2 1:-1 2:0.4 
2 1:-1 2:0.4 3:0.4 4:0.333333 
2 1:-1 2:0.4 3:0.4 4:0.666667 
2 1:-1 2:0.4 3:0.4 4:-0.666667 
2 1:-1 2:0.4 3:0.6 4:0.333333 
-2 1:-1 2:0.4 3:0.6 4:-0.666667 
2 1:-1 2:0.4 3:0.6 
2 1:-1 2:0.4 3:0.4 4:-0.333333 
2 1:-1 2:0.4 3:0.8 4:0.166667 
-2 1:-1 2:0.4 3:0.8 4:0.666667 
2 1:-1 2:0.4 3:0.8 4:0.833333 
-2 1:-1 2:0.4 3:1 4:0.166667 
-2 1:-1 2:0.4 3:1 4:0.333333 
1.777245550405663 1:-1 2:0.4 3:1 4:0.5 
-2 1:-1 2:0.4 3:1 4:0.666667 
-2 1:-1 2:0.4 3:1 4:1 
-2 1:-1 2:0.4 3:1 4:-0.333333 
-2 1:-1 2:0.4 3:1 4:-0.166667 
2 1:-1 2:0.4 3:0.8 4:-0.5 
2 1:-1 2:0.4 3:0.8 4:-0.333333 
-2 1:-1 2:0.6 3:-1 4:0.333333 
-2 1:-1 2:0.6 3:-1 4:0.5 
2 1:-1 2:0.6 3:-1 4:0.666667 
2 1:-1 2:0.6 3:-1 4:0.833333 
2 1:-1 2:0.6 3:-1 4:1 
-2 1:-1 2:0.6 3:-1 4:-1 
-2 1:-1 2:0.6 3:-1 4:-0.833333 
2 1:-1 2:0.6 3:-1 4:-0.666667 
2 1:-1 2:0.6 3:-1 4:-0.333333 
-2 1:-1 2:0.6 3:-1 
-2 1:-1 2:0.6 3:-0.8 4:0.5 
2 1:-1 2:0.6 3:-0.8 4:0.666667 
2 1:-1 2:0.6 3:-0.8 4:1 
-0.2423120479971236 1:-1 2:0.6 3:-0.8 4:-1 
-2 1:-1 2:0.6 3:-0.8 4:-0.833333 
2 1:-1 2:0.6 3:-0.8 4:-0.666667 
2 1:-1 2:0.6 3:-0.6 4:0.166667 
-1.410719099952938 1:-1 2:0.6 3:-0.6 4:0.333333 
-2 1:-1 2:0.6 3:-0.6 4:0.5 
2 1:-1 2:0.6 3:-0.6 4:0.666667 
2 1:-1 2:0.6 3:-0.6 4:1 
-2 1:-1 2:0.6 3:-0.6 4:-1 
-2 1:-1 2:0.6 3:-0.6 4:-0.833333 
2 1:-1 2:0.6 3:-0.6 4:-0.666667 
2 1:-1 2:0.6 3:-0.6 4:-0.333333 
-2 1:-1 2:0.6 3:-0.6 
-1.697514472216136 1:-1 2:0.6 3:-0.8 4:-0.5 
2 1:-1 2:0.6 3:-0.8 4:-0.333333 
-2 1:-1 2:0.6 3:-0.4 4:0.333333 
-2 1:-1 2:0.6 3:-0.4 4:0.5 
-2 1:-1 2:0.6 3:-0.4 4:0.666667 
-2 1:-1 2:0.6 3:-0.4 4:0.833333 
-2 1:-1 2:0.6 3:-0.4 4:-0.833333 
-2 1:-1 2:0.6 3:-0.2 4:0.333333 
-2 1:-1 2:0.6 3:-0.2 4:0.5 
-2 1:-1 2:0.6 3:-0.2 4:0.666667 
-2 1:-1 2:0.6 3:-0.2 4:0.833333 
-2 1:-1 2:0.6 3:-0.2 4:1 
-2 1:-1 2:0.6 3:-0.2 4:-0.833333 
-2 1:-1 2:0.6 3:-0.2 
-2 1:-1 2:0.6 4:0.333333 
-2 1:-1 2:0.6 4:0.5 
-2 1:-1 2:0.6 4:0.833333 
-2 1:-1 2:0.6 4:1 
-2 1:-1 2:0.6 4:-0.833333 
-2 1:-1 2:0.6 3:0.2 4:0.166667 
-2 1:-1 2:0.6 3:0.2 4:0.333333 
-2 1:-1 2:0.6 3:0.2 4:0.5 
-2 1:-1 2:0.6 3:0.2 4:-0.833333 
-2 1:-1 2:0.6 3:0.2 4:-0.166667 
2 1:-1 2:0.6 3:0.4 4:0.333333 
2 1:-1 2:0.6 3:0.6 4:0.333333 
2 1:-1 2:0.6 3:0.6 4:0.5 
-2 1:-1 2:0.6 3:0.6 4:-0.666667 
-2 1:-1 2:0.6 3:0.6 4:-0.5 
-1.352584167001196 1:-1 2:0.6 3:0.6 4:-0.333333 
-0.2917111455187174 1:-1 2:0.6 3:0.4 4:-0.5 
2 1:-1 2:0.6 3:0.4 
2 1:-1 2:0.6 3:0.8 4:0.833333 
-2 1:-1 2:0.6 3:1 4:0.166667 
-2 1:-1 2:0.6 3:1 4:0.333333 
-2 1:-1 2:0.6 3:1 4:0.5 
-2 1:-1 2:0.6 3:1 4:0.666667 
-2 1:-1 2:0.6 3:1 4:0.833333 
-2 1:-1 2:0.6 3:1 4:1 
-2 1:-1 2:0.6 3:1 4:-0.333333 
-2 1:-1 2:0.6 3:1 4:-0.166667 
0.02730585012292469 1:-1 2:0.6 3:0.8 4:-0.5 
2 1:-1 2:0.8 3:-1 4:0.333333 
2 1:-1 2:0.8 3:-1 4:0.666667 
2 1:-1 2:0.8 3:-1 4:0.833333 
2 1:-1 2:0.8 3:-1 4:1 
2 1:-1 2:0.8 3:-1 4:-0.333333 
2 1:-1 2:0.8 3:-1 4:-0.166667 
-0.9635946049564398 1:-1 2:0.8 3:-1 
0.2515131126572359 1:-1 2:0.8 3:-0.8 4:0.333333 
2 1:-1 2:0.8 3:-0.8 4:1 
0.7281081653558709 1:-1 2:0.8 3:-0.8 4:-1 
-2 1:-1 2:0.8 3:-0.6 4:0.666667 
-2 1:-1 2:0.8 3:-0.6 4:0.833333 
2 1:-1 2:0.8 3:-0.6 4:1 
2 1:-1 2:0.8 3:-0.6 4:-0.333333 
-2 1:-1 2:0.8 3:-0.6 
2 1:-1 2:0.8 3:-0.8 4:-0.333333 
-1.120445427366533 1:-1 2:0.8 3:-0.8 
-2 1:-1 2:0.8 3:-0.4 4:0.666667 
-2 1:-1 2:0.8 3:-0.4 4:0.833333 
-2 1:-1 2:0.8 3:-0.4 4:-0.666667 
-2 1:-1 2:0.8 3:-0.2 4:0.166667 
-2 1:-1 2:0.8 3:-0.2 4:0.333333 
-2 1:-1 2:0.8 3:-0.2 4:0.666667 
-2 1:-1 2:0.8 3:-0.2 4:0.833333 
-2 1:-1 2:0.8 3:-0.2 4:1 
0.115287512926301 1:-1 2:0.8 3:-0.2 4:-1 
-2 1:-1 2:0.8 3:-0.2 4:-0.666667 
-2 1:-1 2:0.8 3:-0.2 
-2 1:-1 2:0.8 4:0.166667 
-2 1:-1 2:0.8 4:0.5 
-2 1:-1 2:0.8 4:0.666667 
-2 1:-1 2:0.8 4:0.833333 
-2 1:-1 2:0.8 4:1 
-2 1:-1 2:0.8 3:0.2 4:0.333333 
-2 1:-1 2:0.8 3:0.2 4:0.5 
-2 1:-1 2:0.8 3:0.2 4:-0.833333 
-2 1:-1 2:0.8 3:0.2 
-2 1:-1 2:0.8 4:-0.5 
2 1:-1 2:0.8 3:0.4 4:0.333333 
2 1:-1 2:0.8 3:0.4 4:0.666667 
2 1:-1 2:0.8 3:0.4 4:0.833333 
2 1:-1 2:0.8 3:0.4 4:1 
0.6792376550535458 1:-1 2:0.8 3:0.4 4:-0.666667 
2 1:-1 2:0.8 3:0.6 4:0.166667 
2 1:-1 2:0.8 3:0.6 4:0.333333 
2 1:-1 2:0.8 3:0.6 4:0.5 
2 1:-1 2:0.8 3:0.6 4:0.833333 
-2 1:-1 2:0.8 3:0.6 4:-0.666667 
2 1:-1 2:0.8 3:0.4 4:-0.333333 
2 1:-1 2:0.8 3:0.4 
2 1:-1 2:0.8 3:0.8 4:0.166667 
2 1:-1 2:0.8 3:0.8 4:0.833333 
2 1:-1 2:0.8 3:0.8 4:1 
-2 1:-1 2:0.8 3:0.8 4:-0.666667 
-2 1:-1 2:0.8 3:1 4:0.166667 
-2 1:-1 2:0.8 3:1 4:0.333333 
-0.5765142127956986 1:-1 2:0.8 3:1 4:0.5 
-2 1:-1 2:0.8 3:1 4:0.666667 
-2 1:-1 2:0.8 3:1 4:1 
-2 1:-1 2:0.8 3:1 4:-0.333333 
-2 1:-1 2:0.8 3:1 4:-0.166667 
2 1:-1 2:0.8 3:0.8 4:-0.5 
-2 1:-1 2:0.8 3:0.8 
-2 1:-1 2:1 3:-1 4:0.333333 
2 1:-1 2:1 3:-1 4:0.666667 
2 1:-1 2:1 3:-1 4:0.833333 
2 1:-1 2:1 3:-1 4:1 
-2 1:-1 2:1 3:-1 4:-1 
2 1:-1 2:1 3:-1 4:-0.666667 
2 1:-1 2:1 3:-1 4:-0.5 
2 1:-1 2:1 3:-1 4:-0.333333 
-2 1:-1 2:1 3:-1 
-2 1:-1 2:1 3:-0.8 4:0.166667 
-2 1:-1 2:1 3:-0.8 4:0.333333 
2 1:-1 2:1 3:-0.8 4:0.5 
2 1:-1 2:1 3:-0.8 4:0.666667 
2 1:-1 2:1 3:-0.8 4:1 
-2 1:-1 2:1 3:-0.8 4:-1 
2 1:-1 2:1 3:-0.8 4:-0.666667 
-2 1:-1 2:1 3:-0.6 4:0.333333 
-2 1:-1 2:1 3:-0.6 4:0.833333 
-2 1:-1 2:1 3:-0.6 4:1 
-2 1:-1 2:1 3:-0.6 4:-1 
2 1:-1 2:1 3:-0.6 4:-0.666667 
-2 1:-1 2:1 3:-0.6 4:-0.5 
2 1:-1 2:1 3:-0.6 4:-0.333333 
-2 1:-1 2:1 3:-0.6 
0.007099684803632629 1:-1 2:1 3:-0.8 4:-0.333333 
-2 1:-1 2:1 3:-0.4 4:0.333333 
-2 1:-1 2:1 3:-0.4 4:0.833333 
-2 1:-1 2:1 3:-0.2 4:0.333333 
-2 1:-1 2:1 3:-0.2 4:0.666667 
-2 1:-1 2:1 3:-0.2 4:0.833333 
-2 1:-1 2:1 3:-0.2 4:1 
-2 1:-1 2:1 3:-0.2 4:-1 
-2 1:-1 2:1 3:-0.2 4:-0.166667 
-2 1:-1 2:1 3:-0.2 
-2 1:-1 2:1 3:-0.4 4:-0.5 
-2 1:-1 2:1 3:-0.4 
-2 1:-1 2:1 4:0.166667 
-2 1:-1 2:1 4:0.333333 
2 1:-1 2:1 4:0.5 
-2 1:-1 2:1 4:0.833333 
-2 1:-1 2:1 4:1 
-2 1:-1 2:1 4:-1 
-2 1:-1 2:1 3:0.2 4:0.833333 
-2 1:-1 2:1 3:0.2 4:-1 
-2 1:-1 2:1 3:0.2 4:-0.833333 
-0.3921596455436699 1:-1 2:1 3:0.2 4:-0.166667 
-2 1:-1 2:1 4:-0.5 
-2 1:-1 2:1 4:-0.166667 
2 1:-1 2:1 3:0.4 4:0.166667 
2 1:-1 2:1 3:0.4 4:0.333333 
2 1:-1 2:1 3:0.4 4:0.666667 
2 1:-1 2:1 3:0.4 4:0.833333 
2 1:-1 2:1 3:0.4 4:1 
2 1:-1 2:1 3:0.6 4:0.166667 
2 1:-1 2:1 3:0.6 4:0.333333 
2 1:-1 2:1 3:0.6 4:0.5 
-2 1:-1 2:1 3:0.6 4:0.666667 
1.747752819542689 1:-1 2:1 3:0.6 4:1 
2 1:-1 2:1 3:0.6 4:-0.833333 
-2 1:-1 2:1 3:0.6 4:-0.666667 
-2 1:-1 2:1 3:0.6 4:-0.5 
-2 1:-1 2:1 3:0.4 4:-0.5 
2 1:-1 2:1 3:0.4 4:-0.333333 
2 1:-1 2:1 3:0.4 
2 1:-1 2:1 3:0.8 4:0.166667 
2 1:-1 2:1 3:0.8 4:0.333333 
1.318792746141235 1:-1 2:1 3:0.8 4:0.5 
-2 1:-1 2:1 3:0.8 4:0.666667 
2 1:-1 2:1 3:0.8 4:0.833333 
2 1:-1 2:1 3:0.8 4:1 
-1.588118893345577 1:-1 2:1 3:0.8 4:-1 
-2 1:-1 2:1 3:0.8 4:-0.666667 
-2 1:-1 2:1 3:1 4:0.166667 
-2 1:-1 2:1 3:1 4:0.666667 
-2 1:-1 2:1 3:1 4:1 
-2 1:-1 2:1 3:1 4:-1 
-0.9505510294728226 1:-1 2:1 3:1 4:-0.666667 
-2 1:-1 2:1 3:1 4:-0.333333 
2 1:-1 2:1 3:0.8 4:-0.5 
0.1162652007616174 1:-1 2:1 3:0.8 4:-0.333333 
-2 1:-1 2:1 3:0.8 
-2 1:-0.8 2:-1 3:-1 4:0.166667 
2 1:-0.8 2:-1 3:-1 4:0.333333 
2 1:-0.8 2:-1 3:-1 4:0.5 
-2 1:-0.8 2:-1 3:-1 4:0.666667 
-2 1:-0.8 2:-1 3:-1 4:0.833333 
2 1:-0.8 2:-1 3:-1 4:1 
-2 1:-0.8 2:-1 3:-1 4:-0.5 
2 1:-0.8 2:-1 3:-1 4:-0.333333 
-2 1:-0.8 2:-1 3:-1 
-2 1:-0.8 2:-1 3:-0.8 4:0.166667 
2 1:-0.8 2:-1 3:-0.8 4:0.333333 
2 1:-0.8 2:-1 3:-0.8 4:0.5 
2 1:-0.8 2:-1 3:-0.8 4:1 
-2 1:-0.8 2:-1 3:-0.8 4:-0.666667 
-2 1:-0.8 2:-1 3:-0.6 4:0.166667 
2 1:-0.8 2:-1 3:-0.6 4:0.333333 
2 1:-0.8 2:-1 3:-0.6 4:0.5 
2 1:-0.8 2:-1 3:-0.6 4:0.666667 
2 1:-0.8 2:-1 3:-0.6 4:1 
-2 1:-0.8 2:-1 3:-0.6 4:-0.666667 
-2 1:-0.8 2:-1 3:-0.6 4:-0.5 
2 1:-0.8 2:-1 3:-0.6 4:-0.333333 
-2 1:-0.8 2:-1 3:-0.8 4:-0.5 
2 1:-0.8 2:-1 3:-0.8 4:-0.333333 
-2 1:-0.8 2:-1 3:-0.4 4:0.166667 
2 1:-0.8 2:-1 3:-0.4 4:0.333333 
2 1:-0.8 2:-1 3:-0.4 4:0.5 
2 1:-0.8 2:-1 3:-0.4 4:0.666667 
2 1:-0.8 2:-1 3:-0.4 4:1 
-2 1:-0.8 2:-1 3:-0.4 4:-0.666667 
2 1:-0.8 2:-1 3:-0.2 4:0.333333 
2 1:-0.8 2:-1 3:-0.2 4:0.5 
0.2046246525861471 1:-0.8 2:-1 3:-0.2 4:0.666667 
2 1:-0.8 2:-1 3:-0.2 4:1 
-2 1:-0.8 2:-1 3:-0.2 4:-0.666667 
-2 1:-0.8 2:-1 3:-0.2 4:-0.5 
0.5313756993908904 1:-0.8 2:-1 3:-0.2 4:-0.333333 
-2 1:-0.8 2:-1 3:-0.4 4:-0.5 
2 1:-0.8 2:-1 3:-0.4 4:-0.333333 
2 1:-0.8 2:-1 4:0.333333 
2 1:-0.8 2:-1 4:0.5 
2 1:-0.8 2:-1 4:1 
-2 1:-0.8 2:-1 4:-0.666667 
-2 1:-0.8 2:-1 3:0.2 4:0.166667 
2 1:-0.8 2:-1 3:0.2 4:0.333333 
2 1:-0.8 2:-1 3:0.2 4:0.5 
2 1:-0.8 2:-1 3:0.2 4:1 
-2 1:-0.8 2:-1 3:0.2 4:-0.666667 
-2 1:-0.8 2:-1 3:0.2 4:-0.5 
-2 1:-0.8 2:-1 4:-0.5 
2 1:-0.8 2:-1 4:-0.333333 
-2 1:-0.8 2:-1 
2 1:-0.8 2:-1 3:0.4 4:0.333333 
2 1:-0.8 2:-1 3:0.4 4:1 
-2 1:-0.8 2:-1 3:0.4 4:-0.666667 
2 1:-0.8 2:-1 3:0.6 4:0.333333 
2 1:-0.8 2:-1 3:0.6 4:0.5 
2 1:-0.8 2:-1 3:0.6 4:1 
-2 1:-0.8 2:-1 3:0.6 4:-0.666667 
-2 1:-0.8 2:-1 3:0.6 4:-0.5 
2 1:-0.8 2:-1 3:0.6 4:-0.333333 
-1.752593582895177 1:-0.8 2:-1 3:0.6 4:-0.166667 
-2 1:-0.8 2:-1 3:0.4 4:-0.5 
-2 1:-0.8 2:-1 3:0.8 4:0.166667 
2 1:-0.8 2:-1 3:0.8 4:0.333333 
2 1:-0.8 2:-1 3:0.8 4:0.5 
2 1:-0.8 2:-1 3:0.8 4:0.833333 
2 1:-0.8 2:-1 3:0.8 4:1 
-2 1:-0.8 2:-1 3:1 4:0.666667 
2 1:-0.8 2:-1 3:1 4:1 
-2 1:-0.8 2:-1 3:1 4:-0.666667 
-0.9575705537906749 1:-0.8 2:-1 3:1 4:-0.5 
-2 1:-0.8 2:-1 3:1 
-2 1:-0.8 2:-1 3:0.8 4:-0.5 
-2 1:-0.8 2:-0.8 3:-1 4:0.166667 
-2 1:-0.8 2:-0.8 3:-1 4:0.5 
-2 1:-0.8 2:-0.8 3:-1 4:0.666667 
-2 1:-0.8 2:-0.8 3:-1 4:0.833333 
-2 1:-0.8 2:-0.8 3:-1 4:1 
-2 1:-0.8 2:-0.8 3:-1 4:-0.833333 
-2 1:-0.8 2:-0.8 3:-1 4:-0.666667 
2 1:-0.8 2:-0.8 3:-1 4:-0.5 
2 1:-0.8 2:-0.8 3:-1 4:-0.333333 
0.1855708092883225 1:-0.8 2:-0.8 3:-0.8 4:0.166667 
-2 1:-0.8 2:-0.8 3:-0.8 4:1 
-2 1:-0.8 2:-0.8 3:-0.8 4:-0.833333 
-2 1:-0.8 2:-0.8 3:-0.8 4:-0.666667 
-2 1:-0.8 2:-0.8 3:-0.6 4:0.833333 
-2 1:-0.8 2:-0.8 3:-0.6 4:1 
-2 1:-0.8 2:-0.8 3:-0.6 4:-0.833333 
-2 1:-0.8 2:-0.8 3:-0.6 4:-0.666667 
2 1:-0.8 2:-0.8 3:-0.6 4:-0.5 
2 1:-0.8 2:-0.8 3:-0.6 4:-0.333333 
2 1:-0.8 2:-0.8 3:-0.6 4:-0.166667 
2 1:-0.8 2:-0.8 3:-0.8 4:-0.5 
2 1:-0.8 2:-0.8 3:-0.8 4:-0.333333 
2 1:-0.8 2:-0.8 3:-0.8 4:-0.166667 
2 1:-0.8 2:-0.8 3:-0.8 
-2 1:-0.8 2:-0.8 3:-0.4 4:0.833333 
-2 1:-0.8 2:-0.8 3:-0.4 4:1 
-2 1:-0.8 2:-0.8 3:-0.4 4:-1 
-2 1:-0.8 2:-0.8 3:-0.4 4:-0.833333 
-2 1:-0.8 2:-0.8 3:-0.4 4:-0.666667 
-2 1:-0.8 2:-0.8 3:-0.2 4:0.666667 
-2 1:-0.8 2:-0.8 3:-0.2 4:0.833333 
-2 1:-0.8 2:-0.8 3:-0.2 4:1 
-2 1:-0.8 2:-0.8 3:-0.2 4:-1 
-2 1:-0.8 2:-0.8 3:-0.2 4:-0.833333 
-2 1:-0.8 2:-0.8 3:-0.2 4:-0.666667 
2 1:-0.8 2:-0.8 3:-0.2 4:-0.5 
2 1:-0.8 2:-0.8 3:-0.2 4:-0.333333 
2 1:-0.8 2:-0.8 3:-0.2 
2 1:-0.8 2:-0.8 3:-0.4 4:-0.5 
2 1:-0.8 2:-0.8 3:-0.4 4:-0.333333 
2 1:-0.8 2:-0.8 3:-0.4 4:-0.166667 
2 1:-0.8 2:-0.8 3:-0.4 
-2 1:-0.8 2:-0.8 4:0.833333 
-2 1:-0.8 2:-0.8 4:1 
-2 1:-0.8 2:-0.8 4:-1 
-2 1:-0.8 2:-0.8 4:-0.833333 
-2 1:-0.8 2:-0.8 4:-0.666667 
-2 1:-0.8 2:-0.8 3:0.2 4:1 
-0.04744154701631327 1:-0.8 2:-0.8 3:0.2 4:-1 
-2 1:-0.8 2:-0.8 3:0.2 4:-0.833333 
-2 1:-0.8 2:-0.8 3:0.2 4:-0.666667 
2 1:-0.8 2:-0.8 3:0.2 4:-0.5 
2 1:-0.8 2:-0.8 3:0.2 4:-0.333333 
2 1:-0.8 2:-0.8 3:0.2 4:-0.166667 
2 1:-0.8 2:-0.8 3:0.2 
2 1:-0.8 2:-0.8 4:-0.5 
2 1:-0.8 2:-0.8 4:-0.333333 
2 1:-0.8 2:-0.8 4:-0.166667 
-2 1:-0.8 2:-0.8 3:0.4 4:0.833333 
-2 1:-0.8 2:-0.8 3:0.4 4:1 
-2 1:-0.8 2:-0.8 3:0.4 4:-0.833333 
-2 1:-0.8 2:-0.8 3:0.4 4:-0.666667 
2 1:-0.8 2:-0.8 3:0.6 4:0.166667 
-0.08549652974568921 1:-0.8 2:-0.8 3:0.6 4:0.833333 
-2 1:-0.8 2:-0.8 3:0.6 4:1 
-2 1:-0.8 2:-0.8 3:0.6 4:-0.833333 
2 1:-0.8 2:-0.8 3:0.6 4:-0.5 
1.286904172470164 1:-0.8 2:-0.8 3:0.6 
2 1:-0.8 2:-0.8 3:0.4 4:-0.5 
2 1:-0.8 2:-0.8 3:0.4 4:-0.166667 
-2 1:-0.8 2:-0.8 3:0.8 4:0.833333 
-2 1:-0.8 2:-0.8 3:0.8 4:1 
-2 1:-0.8 2:-0.8 3:0.8 4:-0.833333 
-2 1:-0.8 2:-0.8 3:1 4:0.666667 
-0.08036730809203921 1:-0.8 2:-0.8 3:1 4:0.833333 
-2 1:-0.8 2:-0.8 3:1 4:1 
-0.7450700582022403 1:-0.8 2:-0.8 3:1 4:-0.833333 
2 1:-0.8 2:-0.8 3:1 4:-0.5 
2 1:-0.8 2:-0.8 3:1 4:-0.333333 
-2 1:-0.8 2:-0.6 3:-1 4:0.166667 
-2 1:-0.8 2:-0.6 3:-1 4:0.333333 
-2 1:-0.8 2:-0.6 3:-1 4:0.5 
-2 1:-0.8 2:-0.6 3:-1 4:0.666667 
-2 1:-0.8 2:-0.6 3:-1 4:0.833333 
-2 1:-0.8 2:-0.6 3:-1 4:1 
2 1:-0.8 2:-0.6 3:-1 4:-0.833333 
2 1:-0.8 2:-0.6 3:-1 4:-0.666667 
0.009583851026108606 1:-0.8 2:-0.6 3:-1 4:-0.5 
2 1:-0.8 2:-0.6 3:-1 4:-0.333333 
2 1:-0.8 2:-0.6 3:-1 4:-0.166667 
2 1:-0.8 2:-0.6 3:-1 
-2 1:-0.8 2:-0.6 3:-0.8 4:0.166667 
-2 1:-0.8 2:-0.6 3:-0.8 4:0.333333 
-2 1:-0.8 2:-0.6 3:-0.8 4:0.5 
-2 1:-0.8 2:-0.6 3:-0.8 4:1 
2 1:-0.8 2:-0.6 3:-0.8 4:-1 
2 1:-0.8 2:-0.6 3:-0.8 4:-0.833333 
2 1:-0.8 2:-0.6 3:-0.8 4:-0.666667 
-2 1:-0.8 2:-0.6 3:-0.6 4:0.166667 
-2 1:-0.8 2:-0.6 3:-0.6 4:0.333333 
-2 1:-0.8 2:-0.6 3:-0.6 4:0.5 
-2 1:-0.8 2:-0.6 3:-0.6 4:0.666667 
-2 1:-0.8 2:-0.6 3:-0.6 4:0.833333 
-0.6389488845326954 1:-0.8 2:-0.6 3:-0.6 4:1 
2 1:-0.8 2:-0.6 3:-0.6 4:-1 
2 1:-0.8 2:-0.6 3:-0.6 4:-0.833333 
2 1:-0.8 2:-0.6 3:-0.6 4:-0.666667 
2 1:-0.8 2:-0.6 3:-0.6 4:-0.5 
2 1:-0.8 2:-0.6 3:-0.6 4:-0.333333 
2 1:-0.8 2:-0.6 3:-0.6 4:-0.166667 
2 1:-0.8 2:-0.6 3:-0.6 
2 1:-0.8 2:-0.6 3:-0.8 4:-0.5 
2 1:-0.8 2:-0.6 3:-0.8 4:-0.333333 
2 1:-0.8 2:-0.6 3:-0.8 4:-0.166667 
2 1:-0.8 2:-0.6 3:-0.8 
-2 1:-0.8 2:-0.6 3:-0.4 4:0.166667 
-2 1:-0.8 2:-0.6 3:-0.4 4:0.333333 
-2 1:-0.8 2:-0.6 3:-0.4 4:0.5 
-2 1:-0.8 2:-0.6 3:-0.4 4:0.666667 
-2 1:-0.8 2:-0.6 3:-0.4 4:0.833333 
-2 1:-0.8 2:-0.6 3:-0.4 4:1 
2 1:-0.8 2:-0.6 3:-0.4 4:-0.833333 
2 1:-0.8 2:-0.6 3:-0.4 4:-0.666667 
-2 1:-0.8 2:-0.6 3:-0.2 4:0.166667 
-2 1:-0.8 2:-0.6 3:-0.2 4:0.333333 
-2 1:-0.8 2:-0.6 3:-0.2 4:0.5 
-2 1:-0.8 2:-0.6 3:-0.2 4:0.666667 
-2 1:-0.8 2:-0.6 3:-0.2 4:0.833333 
-2 1:-0.8 2:-0.6 3:-0.2 4:1 
0.03726112908142055 1:-0.8 2:-0.6 3:-0.2 4:-0.833333 
2 1:-0.8 2:-0.6 3:-0.2 4:-0.5 
2 1:-0.8 2:-0.6 3:-0.2 4:-0.333333 
2 1:-0.8 2:-0.6 3:-0.2 4:-0.166667 
2 1:-0.8 2:-0.6 3:-0.2 
2 1:-0.8 2:-0.6 3:-0.4 4:-0.5 
2 1:-0.8 2:-0.6 3:-0.4 4:-0.333333 
2 1:-0.8 2:-0.6 3:-0.4 4:-0.166667 
2 1:-0.8 2:-0.6 3:-0.4 
-2 1:-0.8 2:-0.6 4:0.166667 
-2 1:-0.8 2:-0.6 4:0.333333 
-2 1:-0.8 2:-0.6 4:0.5 
-2 1:-0.8 2:-0.6 4:0.666667 
-2 1:-0.8 2:-0.6 4:0.833333 
-2 1:-0.8 2:-0.6 4:1 
-2 1:-0.8 2:-0.6 3:0.2 4:0.166667 
-2 1:-0.8 2:-0.6 3:0.2 4:0.333333 
-2 1:-0.8 2:-0.6 3:0.2 4:0.5 
-2 1:-0.8 2:-0.6 3:0.2 4:0.666667 
-2 1:-0.8 2:-0.6 3:0.2 4:0.833333 
-2 1:-0.8 2:-0.6 3:0.2 4:1 
2 1:-0.8 2:-0.6 3:0.2 4:-0.5 
2 1:-0.8 2:-0.6 3:0.2 4:-0.333333 
2 1:-0.8 2:-0.6 3:0.2 4:-0.166667 
2 1:-0.8 2:-0.6 3:0.2 
2 1:-0.8 2:-0.6 4:-0.333333 
2 1:-0.8 2:-0.6 4:-0.166667 
2 1:-0.8 2:-0.6 
-2 1:-0.8 2:-0.6 3:0.4 4:0.166667 
-2 1:-0.8 2:-0.6 3:0.4 4:0.333333 
-2 1:-0.8 2:-0.6 3:0.4 4:0.5 
-2 1:-0.8 2:-0.6 3:0.4 4:0.666667 
-2 1:-0.8 2:-0.6 3:0.6 4:0.333333 
-2 1:-0.8 2:-0.6 3:0.6 4:0.666667 
-2 1:-0.8 2:-0.6 3:0.6 4:1 
2 1:-0.8 2:-0.6 3:0.6 4:-0.333333 
2 1:-0.8 2:-0.6 3:0.6 
2 1:-0.8 2:-0.6 3:0.4 4:-0.166667 
2 1:-0.8 2:-0.6 3:0.4 
-2 1:-0.8 2:-0.6 3:0.8 4:0.333333 
2 1:-0.8 2:-0.6 3:0.8 4:-0.833333 
-2 1:-0.8 2:-0.6 3:1 4:0.333333 
-2 1:-0.8 2:-0.6 3:1 4:0.5 
-2 1:-0.8 2:-0.6 3:1 4:0.666667 
-2 1:-0.8 2:-0.6 3:1 4:1 
2 1:-0.8 2:-0.6 3:1 4:-0.5 
2 1:-0.8 2:-0.6 3:1 4:-0.333333 
2 1:-0.8 2:-0.6 3:1 4:-0.166667 
2 1:-0.8 2:-0.6 3:0.8 
2 1:-0.8 2:-0.4 3:-1 4:0.333333 
2 1:-0.8 2:-0.4 3:-1 4:0.5 
-2 1:-0.8 2:-0.4 3:-1 4:0.666667 
-2 1:-0.8 2:-0.4 3:-1 4:0.833333 
2 1:-0.8 2:-0.4 3:-1 4:1 
2 1:-0.8 2:-0.4 3:-1 4:-0.333333 
-2 1:-0.8 2:-0.4 3:-1 4:-0.166667 
-2 1:-0.8 2:-0.4 3:-1 
2 1:-0.8 2:-0.4 3:-0.8 4:0.333333 
2 1:-0.8 2:-0.4 3:-0.8 4:0.5 
-2 1:-0.8 2:-0.4 3:-0.8 4:0.666667 
-2 1:-0.8 2:-0.4 3:-0.8 4:1 
2 1:-0.8 2:-0.4 3:-0.6 4:0.333333 
2 1:-0.8 2:-0.4 3:-0.6 4:0.5 
-2 1:-0.8 2:-0.4 3:-0.6 4:0.666667 
2 1:-0.8 2:-0.4 3:-0.6 4:1 
-2 1:-0.8 2:-0.4 3:-0.6 4:-0.833333 
2 1:-0.8 2:-0.4 3:-0.6 4:-0.333333 
-2 1:-0.8 2:-0.4 3:-0.6 4:-0.166667 
-2 1:-0.8 2:-0.4 3:-0.6 
2 1:-0.8 2:-0.4 3:-0.8 4:-0.333333 
-2 1:-0.8 2:-0.4 3:-0.8 4:-0.166667 
-2 1:-0.8 2:-0.4 3:-0.8 
2 1:-0.8 2:-0.4 3:-0.4 4:0.333333 
2 1:-0.8 2:-0.4 3:-0.4 4:0.5 
-2 1:-0.8 2:-0.4 3:-0.4 4:0.666667 
-2 1:-0.8 2:-0.4 3:-0.4 4:1 
-2 1:-0.8 2:-0.4 3:-0.4 4:-1 
2 1:-0.8 2:-0.4 3:-0.2 4:0.5 
-2 1:-0.8 2:-0.4 3:-0.2 4:0.666667 
-2 1:-0.8 2:-0.4 3:-0.2 4:0.833333 
-2 1:-0.8 2:-0.4 3:-0.2 4:1 
-2 1:-0.8 2:-0.4 3:-0.2 4:-0.666667 
2 1:-0.8 2:-0.4 3:-0.2 4:-0.333333 
-2 1:-0.8 2:-0.4 3:-0.2 4:-0.166667 
-2 1:-0.8 2:-0.4 3:-0.2 
2 1:-0.8 2:-0.4 3:-0.4 4:-0.333333 
-2 1:-0.8 2:-0.4 3:-0.4 4:-0.166667 
-2 1:-0.8 2:-0.4 3:-0.4 
2 1:-0.8 2:-0.4 4:0.5 
-2 1:-0.8 2:-0.4 4:0.666667 
-2 1:-0.8 2:-0.4 4:0.833333 
-2 1:-0.8 2:-0.4 4:-1 
-2 1:-0.8 2:-0.4 3:0.2 4:0.166667 
2 1:-0.8 2:-0.4 3:0.2 4:0.5 
-2 1:-0.8 2:-0.4 3:0.2 4:0.666667 
-0.8057835521163993 1:-0.8 2:-0.4 3:0.2 4:1 
-0.7206891397827175 1:-0.8 2:-0.4 3:0.2 4:-1 
2 1:-0.8 2:-0.4 3:0.2 4:-0.333333 
-2 1:-0.8 2:-0.4 3:0.2 4:-0.166667 
2 1:-0.8 2:-0.4 4:-0.5 
2 1:-0.8 2:-0.4 4:-0.333333 
-2 1:-0.8 2:-0.4 4:-0.166667 
-2 1:-0.8 2:-0.4 
2 1:-0.8 2:-0.4 3:0.4 4:0.5 
-1.29287349946703 1:-0.8 2:-0.4 3:0.4 4:1 
2 1:-0.8 2:-0.4 3:0.6 4:0.5 
-2 1:-0.8 2:-0.4 3:0.6 4:0.666667 
-2 1:-0.8 2:-0.4 3:0.6 4:-0.833333 
2 1:-0.8 2:-0.4 3:0.6 4:-0.333333 
-2 1:-0.8 2:-0.4 3:0.6 4:-0.166667 
-2 1:-0.8 2:-0.4 3:0.4 
2 1:-0.8 2:-0.4 3:0.8 4:0.333333 
2 1:-0.8 2:-0.4 3:0.8 4:0.5 
2 1:-0.8 2:-0.4 3:0.8 4:0.833333 
2 1:-0.8 2:-0.4 3:0.8 4:-0.666667 
-2 1:-0.8 2:-0.4 3:1 4:0.666667 
2 1:-0.8 2:-0.4 3:1 4:-0.5 
2 1:-0.8 2:-0.4 3:1 4:-0.333333 
-2 1:-0.8 2:-0.4 3:1 
-0.3011675425541769 1:-0.8 2:-0.4 3:0.8 4:-0.5 
2 1:-0.8 2:-0.4 3:0.8 4:-0.333333 
-2 1:-0.8 2:-0.4 3:0.8 4:-0.166667 
-0.04544032544311284 1:-0.8 2:-0.4 3:0.8 
2 1:-0.8 2:-0.2 3:-1 4:0.166667 
-2 1:-0.8 2:-0.2 3:-1 4:0.666667 
-2 1:-0.8 2:-0.2 3:-1 4:0.833333 
2 1:-0.8 2:-0.2 3:-1 4:1 
2 1:-0.8 2:-0.2 3:-1 4:-0.833333 
-1.10024844157728 1:-0.8 2:-0.2 3:-1 4:-0.666667 
2 1:-0.8 2:-0.2 3:-1 4:-0.333333 
-2 1:-0.8 2:-0.2 3:-1 4:-0.166667 
2 1:-0.8 2:-0.2 3:-0.8 4:0.166667 
2 1:-0.8 2:-0.2 3:-0.8 4:0.5 
-2 1:-0.8 2:-0.2 3:-0.8 4:0.666667 
2 1:-0.8 2:-0.2 3:-0.8 4:1 
2 1:-0.8 2:-0.2 3:-0.8 4:-1 
2 1:-0.8 2:-0.2 3:-0.8 4:-0.833333 
-2 1:-0.8 2:-0.2 3:-0.8 4:-0.666667 
2 1:-0.8 2:-0.2 3:-0.6 4:0.166667 
-2 1:-0.8 2:-0.2 3:-0.6 4:0.333333 
2 1:-0.8 2:-0.2 3:-0.6 4:0.5 
-2 1:-0.8 2:-0.2 3:-0.6 4:0.666667 
2 1:-0.8 2:-0.2 3:-0.6 4:-0.833333 
-2 1:-0.8 2:-0.2 3:-0.6 4:-0.666667 
2 1:-0.8 2:-0.2 3:-0.6 4:-0.333333 
-2 1:-0.8 2:-0.2 3:-0.6 4:-0.166667 
2 1:-0.8 2:-0.2 3:-0.6 
-2 1:-0.8 2:-0.2 3:-0.8 4:-0.5 
2 1:-0.8 2:-0.2 3:-0.8 4:-0.333333 
-2 1:-0.8 2:-0.2 3:-0.8 4:-0.166667 
2 1:-0.8 2:-0.2 3:-0.4 4:0.166667 
-2 1:-0.8 2:-0.2 3:-0.4 4:0.333333 
2 1:-0.8 2:-0.2 3:-0.4 4:0.5 
-2 1:-0.8 2:-0.2 3:-0.4 4:0.666667 
-2 1:-0.8 2:-0.2 3:-0.4 4:0.833333 
2 1:-0.8 2:-0.2 3:-0.4 4:-0.833333 
2 1:-0.8 2:-0.2 3:-0.2 4:0.166667 
-2 1:-0.8 2:-0.2 3:-0.2 4:0.333333 
2 1:-0.8 2:-0.2 3:-0.2 4:0.5 
-2 1:-0.8 2:-0.2 3:-0.2 4:0.666667 
2 1:-0.8 2:-0.2 3:-0.2 4:1 
0.6676305031793464 1:-0.8 2:-0.2 3:-0.2 4:-1 
2 1:-0.8 2:-0.2 3:-0.2 4:-0.833333 
-2 1:-0.8 2:-0.2 3:-0.2 4:-0.666667 
2 1:-0.8 2:-0.2 3:-0.2 4:-0.333333 
-2 1:-0.8 2:-0.2 3:-0.2 4:-0.166667 
2 1:-0.8 2:-0.2 3:-0.2 
2 1:-0.8 2:-0.2 3:-0.4 4:-0.333333 
2 1:-0.8 2:-0.2 3:-0.4 
2 1:-0.8 2:-0.2 4:0.166667 
-2 1:-0.8 2:-0.2 4:0.333333 
-2 1:-0.8 2:-0.2 4:0.666667 
2 1:-0.8 2:-0.2 4:1 
2 1:-0.8 2:-0.2 4:-0.833333 
-2 1:-0.8 2:-0.2 4:-0.666667 
-2 1:-0.8 2:-0.2 3:0.2 4:0.333333 
-2 1:-0.8 2:-0.2 3:0.2 4:0.666667 
2 1:-0.8 2:-0.2 3:0.2 4:1 
2 1:-0.8 2:-0.2 3:0.2 4:-1 
-2 1:-0.8 2:-0.2 3:0.2 4:-0.666667 
2 1:-0.8 2:-0.2 3:0.2 4:-0.333333 
0.02288062973345113 1:-0.8 2:-0.2 3:0.2 
2 1:-0.8 2:-0.2 4:-0.333333 
-2 1:-0.8 2:-0.2 4:-0.166667 
2 1:-0.8 2:-0.2 3:0.4 4:0.166667 
-2 1:-0.8 2:-0.2 3:0.4 4:0.333333 
-0.03622023807637541 1:-0.8 2:-0.2 3:0.4 4:0.666667 
2 1:-0.8 2:-0.2 3:0.4 4:1 
2 1:-0.8 2:-0.2 3:0.4 4:-0.833333 
2 1:-0.8 2:-0.2 3:0.6 4:0.166667 
-2 1:-0.8 2:-0.2 3:0.6 4:0.333333 
2 1:-0.8 2:-0.2 3:0.6 4:0.5 
-2 1:-0.8 2:-0.2 3:0.6 4:0.666667 
2 1:-0.8 2:-0.2 3:0.6 4:0.833333 
1.996418044990425 1:-0.8 2:-0.2 3:0.6 4:-1 
2 1:-0.8 2:-0.2 3:0.6 4:-0.833333 
-2 1:-0.8 2:-0.2 3:0.6 4:-0.5 
2 1:-0.8 2:-0.2 3:0.6 4:-0.333333 
-2 1:-0.8 2:-0.2 3:0.6 4:-0.166667 
2 1:-0.8 2:-0.2 3:0.4 
0.05589568435091594 1:-0.8 2:-0.2 3:0.8 4:0.166667 
2 1:-0.8 2:-0.2 3:0.8 4:0.5 
2 1:-0.8 2:-0.2 3:0.8 4:0.833333 
2 1:-0.8 2:-0.2 3:0.8 4:1 
2 1:-0.8 2:-0.2 3:0.8 4:-0.833333 
2 1:-0.8 2:-0.2 3:0.8 4:-0.666667 
2 1:-0.8 2:-0.2 3:1 4:0.166667 
-2 1:-0.8 2:-0.2 3:1 4:0.666667 
2 1:-0.8 2:-0.2 3:1 4:0.833333 
2 1:-0.8 2:-0.2 3:1 4:1 
-2 1:-0.8 2:-0.2 3:1 4:-0.666667 
2 1:-0.8 2:-0.2 3:1 4:-0.333333 
-2 1:-0.8 3:-1 4:0.166667 
2 1:-0.8 3:-1 4:0.333333 
2 1:-0.8 3:-1 4:0.666667 
-2 1:-0.8 3:-1 4:0.833333 
2 1:-0.8 3:-1 4:1 
2 1:-0.8 3:-1 4:-1 
2 1:-0.8 3:-1 4:-0.666667 
2 1:-0.8 3:-1 4:-0.333333 
2 1:-0.8 3:-1 
2 1:-0.8 3:-0.8 4:0.333333 
2 1:-0.8 3:-0.8 4:0.666667 
2 1:-0.8 3:-0.8 4:0.833333 
2 1:-0.8 3:-0.8 4:1 
2 1:-0.8 3:-0.8 4:-1 
2 1:-0.8 3:-0.8 4:-0.833333 
2 1:-0.8 3:-0.8 4:-0.666667 
2 1:-0.8 3:-0.6 4:0.333333 
0.03216925235369751 1:-0.8 3:-0.6 4:0.5 
2 1:-0.8 3:-0.6 4:0.666667 
0.8293606560898548 1:-0.8 3:-0.6 4:0.833333 
2 1:-0.8 3:-0.6 4:1 
2 1:-0.8 3:-0.6 4:-1 
2 1:-0.8 3:-0.6 4:-0.666667 
2 1:-0.8 3:-0.6 4:-0.333333 
-2 1:-0.8 3:-0.6 4:-0.166667 
2 1:-0.8 3:-0.6 
2 1:-0.8 3:-0.8 4:-0.333333 
2 1:-0.8 3:-0.8 
2 1:-0.8 3:-0.4 4:0.333333 
-1.724456237977108 1:-0.8 3:-0.4 4:0.5 
2 1:-0.8 3:-0.4 4:0.666667 
2 1:-0.8 3:-0.4 4:1 
2 1:-0.8 3:-0.4 4:-1 
2 1:-0.8 3:-0.4 4:-0.666667 
2 1:-0.8 3:-0.2 4:0.333333 
2 1:-0.8 3:-0.2 4:0.666667 
2 1:-0.8 3:-0.2 4:1 
2 1:-0.8 3:-0.2 4:-1 
2 1:-0.8 3:-0.2 4:-0.666667 
2 1:-0.8 3:-0.2 4:-0.333333 
2 1:-0.8 3:-0.2 
-2 1:-0.8 3:-0.4 4:-0.5 
2 1:-0.8 3:-0.4 4:-0.333333 
2 1:-0.8 3:-0.4 
2 1:-0.8 4:0.333333 
2 1:-0.8 4:-1 
2 1:-0.8 4:-0.666667 
-0.817026361618129 1:-0.8 3:0.2 4:0.166667 
0.01671852996674498 1:-0.8 3:0.2 4:0.333333 
2 1:-0.8 3:0.2 4:0.666667 
2 1:-0.8 3:0.2 4:1 
2 1:-0.8 3:0.2 4:-1 
2 1:-0.8 3:0.2 4:-0.666667 
2 1:-0.8 3:0.2 
2 1:-0.8 4:-0.333333 
2 1:-0.8 
-2 1:-0.8 3:0.4 4:0.5 
2 1:-0.8 3:0.4 4:0.666667 
2 1:-0.8 3:0.4 4:1 
2 1:-0.8 3:0.4 4:-1 
2 1:-0.8 3:0.4 4:-0.666667 
2 1:-0.8 3:0.6 4:0.166667 
2 1:-0.8 3:0.6 4:0.333333 
2 1:-0.8 3:0.6 4:0.5 
2 1:-0.8 3:0.6 4:0.666667 
0.02722328934397578 1:-0.8 3:0.6 4:0.833333 
2 1:-0.8 3:0.6 4:-0.666667 
-2 1:-0.8 3:0.6 4:-0.5 
2 1:-0.8 3:0.6 4:-0.333333 
-2 1:-0.8 3:0.6 4:-0.166667 
2 1:-0.8 3:0.6 
0.9788792978355974 1:-0.8 3:0.4 4:-0.166667 
2 1:-0.8 3:0.4 
2 1:-0.8 3:0.8 4:0.333333 
2 1:-0.8 3:0.8 4:0.666667 
2 1:-0.8 3:0.8 4:0.833333 
2 1:-0.8 3:0.8 4:1 
2 1:-0.8 3:0.8 4:-0.666667 
-2 1:-0.8 3:1 4:0.5 
2 1:-0.8 3:1 4:0.833333 
2 1:-0.8 3:1 4:-0.5 
2 1:-0.8 3:0.8 
2 1:-0.8 2:0.2 3:-1 4:0.666667 
-2 1:-0.8 2:0.2 3:-1 4:0.833333 
2 1:-0.8 2:0.2 3:-1 4:1 
-2 1:-0.8 2:0.2 3:-1 4:-0.5 
-2 1:-0.8 2:0.2 3:-1 
2 1:-0.8 2:0.2 3:-0.8 4:0.166667 
2 1:-0.8 2:0.2 3:-0.8 4:0.666667 
2 1:-0.8 2:0.2 3:-0.8 4:0.833333 
2 1:-0.8 2:0.2 3:-0.6 4:0.666667 
2 1:-0.8 2:0.2 3:-0.6 4:0.833333 
-2 1:-0.8 2:0.2 3:-0.6 4:-0.833333 
2 1:-0.8 2:0.2 3:-0.6 4:-0.666667 
-2 1:-0.8 2:0.2 3:-0.6 4:-0.166667 
-2 1:-0.8 2:0.2 3:-0.8 4:-0.5 
-2 1:-0.8 2:0.2 3:-0.8 4:-0.333333 
-2 1:-0.8 2:0.2 3:-0.8 
2 1:-0.8 2:0.2 3:-0.4 4:0.166667 
-2 1:-0.8 2:0.2 3:-0.4 4:0.5 
2 1:-0.8 2:0.2 3:-0.4 4:0.666667 
0.3707795548941601 1:-0.8 2:0.2 3:-0.4 4:0.833333 
-2 1:-0.8 2:0.2 3:-0.4 4:1 
2 1:-0.8 2:0.2 3:-0.4 4:-0.666667 
2 1:-0.8 2:0.2 3:-0.2 4:0.166667 
2 1:-0.8 2:0.2 3:-0.2 4:0.5 
2 1:-0.8 2:0.2 3:-0.2 4:0.666667 
-2 1:-0.8 2:0.2 3:-0.2 4:1 
-2 1:-0.8 2:0.2 3:-0.2 4:-0.333333 
-2 1:-0.8 2:0.2 3:-0.2 
-2 1:-0.8 2:0.2 3:-0.4 4:-0.333333 
2 1:-0.8 2:0.2 3:-0.4 4:-0.166667 
2 1:-0.8 2:0.2 4:0.166667 
2 1:-0.8 2:0.2 4:0.666667 
-2 1:-0.8 2:0.2 4:1 
2 1:-0.8 2:0.2 3:0.2 4:0.166667 
-2 1:-0.8 2:0.2 3:0.2 4:0.333333 
2 1:-0.8 2:0.2 3:0.2 4:0.666667 
-2 1:-0.8 2:0.2 3:0.2 4:1 
-2 1:-0.8 2:0.2 3:0.2 4:-0.833333 
-2 1:-0.8 2:0.2 4:-0.333333 
-2 1:-0.8 2:0.2 
2 1:-0.8 2:0.2 3:0.4 4:0.166667 
-2 1:-0.8 2:0.2 3:0.4 4:0.5 
2 1:-0.8 2:0.2 3:0.4 4:0.666667 
-2 1:-0.8 2:0.2 3:0.4 4:1 
2 1:-0.8 2:0.2 3:0.4 4:-0.666667 
2 1:-0.8 2:0.2 3:0.6 4:0.166667 
2 1:-0.8 2:0.2 3:0.6 4:0.5 
2 1:-0.8 2:0.2 3:0.6 4:0.666667 
2 1:-0.8 2:0.2 3:0.6 4:0.833333 
-2 1:-0.8 2:0.2 3:0.6 4:-0.833333 
-2 1:-0.8 2:0.2 3:0.6 4:-0.5 
-2 1:-0.8 2:0.2 3:0.6 4:-0.166667 
-1.818239379542288 1:-0.8 2:0.2 3:0.4 4:-0.5 
-2 1:-0.8 2:0.2 3:0.4 4:-0.333333 
2 1:-0.8 2:0.2 3:0.4 4:-0.166667 
2 1:-0.8 2:0.2 3:0.8 4:0.666667 
2 1:-0.8 2:0.2 3:0.8 4:0.833333 
2 1:-0.8 2:0.2 3:0.8 4:1 
2 1:-0.8 2:0.2 3:0.8 4:-0.666667 
2 1:-0.8 2:0.2 3:1 4:0.166667 
-2 1:-0.8 2:0.2 3:1 4:0.5 
-2 1:-0.8 2:0.2 3:1 4:0.666667 
2 1:-0.8 2:0.2 3:1 4:-0.5 
-0.1107382466437954 1:-0.8 2:0.2 3:1 
-2 1:-0.8 2:0.2 3:0.8 4:-0.5 
-2 1:-0.8 2:0.2 3:0.8 4:-0.333333 
-2 1:-0.8 2:0.2 3:0.8 4:-0.166667 
-0.1400562218214915 1:-0.8 2:0.2 3:0.8 
-2 1:-0.8 2:0.4 3:-1 4:0.166667 
-2 1:-0.8 2:0.4 3:-1 4:0.5 
2 1:-0.8 2:0.4 3:-1 4:0.666667 
-1.987727881984449 1:-0.8 2:0.4 3:-1 4:0.833333 
2 1:-0.8 2:0.4 3:-1 4:1 
2 1:-0.8 2:0.4 3:-1 4:-1 
-2 1:-0.8 2:0.4 3:-1 4:-0.5 
2 1:-0.8 2:0.4 3:-0.8 4:0.666667 
2 1:-0.8 2:0.4 3:-0.8 4:0.833333 
2 1:-0.8 2:0.4 3:-0.8 4:-1 
2 1:-0.8 2:0.4 3:-0.8 4:-0.833333 
-1.093460000709616 1:-0.8 2:0.4 3:-0.8 4:-0.666667 
2 1:-0.8 2:0.4 3:-0.6 4:0.833333 
2 1:-0.8 2:0.4 3:-0.6 4:-1 
-2 1:-0.8 2:0.4 3:-0.6 4:-0.5 
-2 1:-0.8 2:0.4 3:-0.8 4:-0.5 
-2 1:-0.8 2:0.4 3:-0.8 4:-0.333333 
2 1:-0.8 2:0.4 3:-0.8 4:-0.166667 
-2 1:-0.8 2:0.4 3:-0.4 4:0.5 
2 1:-0.8 2:0.4 3:-0.4 4:0.666667 
-1.283115249562225 1:-0.8 2:0.4 3:-0.4 4:0.833333 
-2 1:-0.8 2:0.4 3:-0.4 4:1 
0.8992915472923598 1:-0.8 2:0.4 3:-0.4 4:-1 
-2 1:-0.8 2:0.4 3:-0.2 4:1 
-2 1:-0.8 2:0.4 3:-0.2 
2 1:-0.8 2:0.4 3:-0.4 
-2 1:-0.8 2:0.4 4:0.333333 
-2 1:-0.8 2:0.4 4:0.833333 
-2 1:-0.8 2:0.4 4:1 
-2 1:-0.8 2:0.4 4:-0.666667 
-2 1:-0.8 2:0.4 3:0.2 4:0.166667 
2 1:-0.8 2:0.4 3:0.2 4:-1 
-0.237841479509918 1:-0.8 2:0.4 3:0.2 4:-0.833333 
-2 1:-0.8 2:0.4 3:0.2 4:-0.666667 
2 1:-0.8 2:0.4 3:0.2 
0.2201208478289649 1:-0.8 2:0.4 4:-0.166667 
-2 1:-0.8 2:0.4 3:0.4 4:0.333333 
-2 1:-0.8 2:0.4 3:0.4 4:0.5 
2 1:-0.8 2:0.4 3:0.4 4:0.666667 
2 1:-0.8 2:0.4 3:0.4 4:0.833333 
2 1:-0.8 2:0.4 3:0.6 4:0.166667 
2 1:-0.8 2:0.4 3:0.6 4:0.5 
-2 1:-0.8 2:0.4 3:0.6 4:-0.833333 
-2 1:-0.8 2:0.4 3:0.6 4:-0.5 
-2 1:-0.8 2:0.4 3:0.6 4:-0.166667 
-2 1:-0.8 2:0.4 3:0.4 4:-0.333333 
2 1:-0.8 2:0.4 3:0.4 4:-0.166667 
-0.4374403833379835 1:-0.8 2:0.4 3:0.8 4:0.166667 
2 1:-0.8 2:0.4 3:0.8 4:0.666667 
2 1:-0.8 2:0.4 3:0.8 4:0.833333 
2 1:-0.8 2:0.4 3:0.8 4:1 
2 1:-0.8 2:0.4 3:0.8 4:-0.666667 
-2 1:-0.8 2:0.4 3:1 4:0.333333 
-2 1:-0.8 2:0.4 3:1 4:0.666667 
-2 1:-0.8 2:0.4 3:1 4:-0.666667 
2 1:-0.8 2:0.4 3:1 4:-0.5 
-2 1:-0.8 2:0.4 3:1 
-2 1:-0.8 2:0.4 3:0.8 4:-0.5 
-2 1:-0.8 2:0.4 3:0.8 4:-0.333333 
-2 1:-0.8 2:0.6 3:-1 4:0.166667 
2 1:-0.8 2:0.6 3:-1 4:0.333333 
2 1:-0.8 2:0.6 3:-1 4:1 
-2 1:-0.8 2:0.6 3:-1 4:-0.666667 
-2 1:-0.8 2:0.6 3:-1 4:-0.5 
-2 1:-0.8 2:0.6 3:-1 
-2 1:-0.8 2:0.6 3:-0.8 4:0.166667 
2 1:-0.8 2:0.6 3:-0.8 4:0.333333 
2 1:-0.8 2:0.6 3:-0.8 4:0.5 
2 1:-0.8 2:0.6 3:-0.8 4:0.666667 
2 1:-0.8 2:0.6 3:-0.8 4:0.833333 
-2 1:-0.8 2:0.6 3:-0.8 4:-0.666667 
-2 1:-0.8 2:0.6 3:-0.6 4:0.166667 
0.7613724916755387 1:-0.8 2:0.6 3:-0.6 4:0.333333 
2 1:-0.8 2:0.6 3:-0.6 4:0.5 
2 1:-0.8 2:0.6 3:-0.6 4:0.666667 
2 1:-0.8 2:0.6 3:-0.6 4:0.833333 
-2 1:-0.8 2:0.6 3:-0.4 4:0.166667 
0.0588331605799601 1:-0.8 2:0.6 3:-0.4 4:0.666667 
-2 1:-0.8 2:0.6 3:-0.4 4:1 
-2 1:-0.8 2:0.6 3:-0.2 4:0.166667 
2 1:-0.8 2:0.6 3:-0.2 4:0.333333 
-2 1:-0.8 2:0.6 3:-0.2 4:1 
-2 1:-0.8 2:0.6 4:0.166667 
-2 1:-0.8 2:0.6 4:0.833333 
-2 1:-0.8 2:0.6 4:1 
-2 1:-0.8 2:0.6 3:0.2 4:0.166667 
2 1:-0.8 2:0.6 3:0.2 4:1 
-2 1:-0.8 2:0.6 3:0.2 4:-0.833333 
2 1:-0.8 2:0.6 3:0.2 
-2 1:-0.8 2:0.6 
2 1:-0.8 2:0.6 3:0.4 4:0.666667 
2 1:-0.8 2:0.6 3:0.6 4:0.166667 
2 1:-0.8 2:0.6 3:0.6 4:0.5 
2 1:-0.8 2:0.6 3:0.6 4:0.833333 
-0.05625611491638471 1:-0.8 2:0.6 3:0.6 4:-0.833333 
-2 1:-0.8 2:0.6 3:0.6 4:-0.166667 
2 1:-0.8 2:0.6 3:0.6 
-2 1:-0.8 2:0.6 3:0.4 4:-0.333333 
2 1:-0.8 2:0.6 3:0.4 4:-0.166667 
2 1:-0.8 2:0.6 3:0.4 
2 1:-0.8 2:0.6 3:0.8 4:0.833333 
2 1:-0.8 2:0.6 3:0.8 4:1 
2 1:-0.8 2:0.6 3:0.8 4:-0.666667 
2 1:-0.8 2:0.6 3:1 4:0.166667 
-2 1:-0.8 2:0.6 3:1 4:0.5 
-2 1:-0.8 2:0.6 3:1 4:0.666667 
0.7760409871609149 1:-0.8 2:0.6 3:1 4:0.833333 
2 1:-0.8 2:0.6 3:1 4:-0.5 
2 1:-0.8 2:0.6 3:1 4:-0.333333 
0.7058114144555571 1:-0.8 2:0.6 3:1 4:-0.166667 
-2 1:-0.8 2:0.6 3:1 
-2 1:-0.8 2:0.6 3:0.8 4:-0.5 
-2 1:-0.8 2:0.6 3:0.8 4:-0.333333 
-2 1:-0.8 2:0.6 3:0.8 4:-0.166667 
2 1:-0.8 2:0.8 3:-1 4:0.333333 
2 1:-0.8 2:0.8 3:-1 4:0.5 
2 1:-0.8 2:0.8 3:-1 4:0.666667 
2 1:-0.8 2:0.8 3:-1 4:1 
-2 1:-0.8 2:0.8 3:-1 4:-0.5 
-2 1:-0.8 2:0.8 3:-1 
2 1:-0.8 2:0.8 3:-0.8 4:0.333333 
2 1:-0.8 2:0.8 3:-0.8 4:0.666667 
2 1:-0.8 2:0.8 3:-0.8 4:0.833333 
-0.8631373688494193 1:-0.8 2:0.8 3:-0.8 4:1 
2 1:-0.8 2:0.8 3:-0.6 4:0.5 
-2 1:-0.8 2:0.8 3:-0.6 4:1 
-1.728598372061737 1:-0.8 2:0.8 3:-0.6 4:-0.5 
-1.548345278865726 1:-0.8 2:0.8 3:-0.8 4:-0.5 
-2 1:-0.8 2:0.8 3:-0.4 4:0.833333 
-2 1:-0.8 2:0.8 3:-0.2 4:1 
-0.2781790052751348 1:-0.8 2:0.8 4:0.666667 
-2 1:-0.8 2:0.8 4:0.833333 
-2 1:-0.8 2:0.8 4:-1 
-2 1:-0.8 2:0.8 4:-0.833333 
0.007941888547802556 1:-0.8 2:0.8 3:0.2 4:0.5 
2 1:-0.8 2:0.8 3:0.2 4:0.666667 
2 1:-0.8 2:0.8 3:0.2 4:1 
-2 1:-0.8 2:0.8 3:0.2 4:-0.833333 
-2 1:-0.8 2:0.8 4:-0.166667 
-2 1:-0.8 2:0.8 
-2 1:-0.8 2:0.8 3:0.4 4:0.5 
2 1:-0.8 2:0.8 3:0.4 4:0.833333 
2 1:-0.8 2:0.8 3:0.4 4:1 
-2 1:-0.8 2:0.8 3:0.4 4:-0.833333 
2 1:-0.8 2:0.8 3:0.6 4:0.166667 
-2 1:-0.8 2:0.8 3:0.6 4:0.333333 
-1.932209435154827 1:-0.8 2:0.8 3:0.6 4:0.666667 
2 1:-0.8 2:0.8 3:0.6 4:0.833333 
-2 1:-0.8 2:0.8 3:0.6 4:-1 
2 1:-0.8 2:0.8 3:0.6 4:-0.666667 
2 1:-0.8 2:0.8 3:0.6 4:-0.333333 
-2 1:-0.8 2:0.8 3:0.6 4:-0.166667 
1.67980063065298 1:-0.8 2:0.8 3:0.6 
-2 1:-0.8 2:0.8 3:0.4 4:-0.333333 
2 1:-0.8 2:0.8 3:0.4 4:-0.166667 
2 1:-0.8 2:0.8 3:0.8 4:0.5 
2 1:-0.8 2:0.8 3:0.8 4:0.666667 
2 1:-0.8 2:0.8 3:0.8 4:1 
-0.9660952682284851 1:-0.8 2:0.8 3:0.8 4:-1 
2 1:-0.8 2:0.8 3:0.8 4:-0.666667 
0.06685035640939344 1:-0.8 2:0.8 3:1 4:0.166667 
-2 1:-0.8 2:0.8 3:1 4:0.5 
-2 1:-0.8 2:0.8 3:1 4:0.666667 
2 1:-0.8 2:0.8 3:1 4:1 
-2 1:-0.8 2:0.8 3:1 4:-1 
-1.656602396214905 1:-0.8 2:0.8 3:1 4:-0.833333 
2 1:-0.8 2:0.8 3:1 4:-0.5 
-2 1:-0.8 2:0.8 3:1 
2 1:-0.8 2:1 3:-1 4:0.333333 
2 1:-0.8 2:1 3:-1 4:1 
-2 1:-0.8 2:1 3:-1 4:-0.666667 
2 1:-0.8 2:1 3:-0.8 4:0.166667 
2 1:-0.8 2:1 3:-0.8 4:0.333333 
2 1:-0.8 2:1 3:-0.8 4:0.833333 
0.1512655539243214 1:-0.8 2:1 3:-0.8 4:-0.833333 
-2 1:-0.8 2:1 3:-0.8 4:-0.666667 
2 1:-0.8 2:1 3:-0.6 4:0.833333 
-2 1:-0.8 2:1 3:-0.6 4:1 
2 1:-0.8 2:1 3:-0.4 4:0.166667 
2 1:-0.8 2:1 3:-0.2 4:0.333333 
-2 1:-0.8 2:1 3:-0.2 4:0.5 
-2 1:-0.8 2:1 3:-0.2 4:0.666667 
2 1:-0.8 2:1 3:-0.2 4:0.833333 
-2 1:-0.8 2:1 3:-0.2 4:1 
0.2394847244860046 1:-0.8 2:1 3:-0.2 4:-0.5 
-2 1:-0.8 2:1 3:-0.2 
2 1:-0.8 2:1 3:-0.4 4:-0.5 
2 1:-0.8 2:1 4:0.166667 
2 1:-0.8 2:1 4:0.5 
2 1:-0.8 2:1 4:0.833333 
-2 1:-0.8 2:1 4:-0.666667 
2 1:-0.8 2:1 3:0.2 4:0.166667 
2 1:-0.8 2:1 3:0.2 4:0.833333 
2 1:-0.8 2:1 3:0.2 4:1 
-2 1:-0.8 2:1 3:0.2 4:-0.666667 
2 1:-0.8 2:1 3:0.2 4:-0.5 
2 1:-0.8 2:1 3:0.2 4:-0.333333 
0.3846269494243418 1:-0.8 2:1 3:0.2 
2 1:-0.8 2:1 4:-0.5 
-0.02093514371523858 1:-0.8 2:1 
2 1:-0.8 2:1 3:0.4 4:0.166667 
-2 1:-0.8 2:1 3:0.4 4:0.5 
2 1:-0.8 2:1 3:0.4 4:0.666667 
2 1:-0.8 2:1 3:0.4 4:0.833333 
2 1:-0.8 2:1 3:0.4 4:1 
2 1:-0.8 2:1 3:0.6 4:0.166667 
2 1:-0.8 2:1 3:0.6 4:0.333333 
2 1:-0.8 2:1 3:0.6 4:0.5 
2 1:-0.8 2:1 3:0.6 4:0.833333 
2 1:-0.8 2:1 3:0.6 4:1 
2 1:-0.8 2:1 3:0.6 4:-0.333333 
2 1:-0.8 2:1 3:0.4 4:-0.5 
2 1:-0.8 2:1 3:0.4 4:-0.166667 
1.724393883153251 1:-0.8 2:1 3:0.8 4:0.166667 
2 1:-0.8 2:1 3:0.8 4:0.333333 
2 1:-0.8 2:1 3:0.8 4:0.5 
2 1:-0.8 2:1 3:0.8 4:0.833333 
2 1:-0.8 2:1 3:0.8 4:1 
2 1:-0.8 2:1 3:1 4:0.166667 
-2 1:-0.8 2:1 3:1 4:0.5 
-2 1:-0.8 2:1 3:1 4:0.666667 
2 1:-0.8 2:1 3:1 4:0.833333 
-2 1:-0.8 2:1 3:1 4:-0.666667 
2 1:-0.8 2:1 3:1 4:-0.5 
2 1:-0.8 2:1 3:1 4:-0.333333 
-2 1:-0.8 2:1 3:1 
2 1:-0.8 2:1 3:0.8 4:-0.5 
-2 1:-0.8 2:1 3:0.8 
-2 1:-0.6 2:-1 3:-1 4:0.333333 
-2 1:-0.6 2:-1 3:-1 4:0.5 
2 1:-0.6 2:-1 3:-1 4:0.666667 
2 1:-0.6 2:-1 3:-1 4:0.833333 
2 1:-0.6 2:-1 3:-1 4:1 
-2 1:-0.6 2:-1 3:-1 4:-1 
-2 1:-0.6 2:-1 3:-1 4:-0.833333 
2 1:-0.6 2:-1 3:-1 4:-0.666667 
2 1:-0.6 2:-1 3:-1 4:-0.333333 
-2 1:-0.6 2:-1 3:-1 
-2 1:-0.6 2:-1 3:-0.8 4:0.5 
2 1:-0.6 2:-1 3:-0.8 4:0.666667 
2 1:-0.6 2:-1 3:-0.8 4:0.833333 
2 1:-0.6 2:-1 3:-0.8 4:1 
-2 1:-0.6 2:-1 3:-0.8 4:-1 
-2 1:-0.6 2:-1 3:-0.8 4:-0.833333 
2 1:-0.6 2:-1 3:-0.8 4:-0.666667 
-2 1:-0.6 2:-1 3:-0.6 4:0.333333 
2 1:-0.6 2:-1 3:-0.6 4:0.666667 
2 1:-0.6 2:-1 3:-0.6 4:0.833333 
2 1:-0.6 2:-1 3:-0.6 4:1 
-2 1:-0.6 2:-1 3:-0.6 4:-1 
-2 1:-0.6 2:-1 3:-0.6 4:-0.833333 
2 1:-0.6 2:-1 3:-0.6 4:-0.666667 
2 1:-0.6 2:-1 3:-0.6 4:-0.5 
2 1:-0.6 2:-1 3:-0.6 4:-0.333333 
2 1:-0.6 2:-1 3:-0.6 4:-0.166667 
2 1:-0.6 2:-1 3:-0.8 4:-0.5 
2 1:-0.6 2:-1 3:-0.4 4:0.666667 
2 1:-0.6 2:-1 3:-0.4 4:0.833333 
2 1:-0.6 2:-1 3:-0.4 4:1 
-2 1:-0.6 2:-1 3:-0.4 4:-1 
-2 1:-0.6 2:-1 3:-0.4 4:-0.833333 
2 1:-0.6 2:-1 3:-0.4 4:-0.666667 
2 1:-0.6 2:-1 3:-0.2 4:0.666667 
2 1:-0.6 2:-1 3:-0.2 4:0.833333 
2 1:-0.6 2:-1 3:-0.2 4:1 
-2 1:-0.6 2:-1 3:-0.2 4:-1 
-2 1:-0.6 2:-1 3:-0.2 4:-0.833333 
2 1:-0.6 2:-1 3:-0.2 4:-0.666667 
2 1:-0.6 2:-1 3:-0.2 4:-0.5 
2 1:-0.6 2:-1 3:-0.2 4:-0.166667 
2 1:-0.6 2:-1 3:-0.4 4:-0.5 
2 1:-0.6 2:-1 3:-0.4 4:-0.333333 
0.06836075974692944 1:-0.6 2:-1 3:-0.4 4:-0.166667 
-2 1:-0.6 2:-1 4:0.333333 
2 1:-0.6 2:-1 4:0.666667 
2 1:-0.6 2:-1 4:0.833333 
2 1:-0.6 2:-1 4:1 
-2 1:-0.6 2:-1 4:-1 
-2 1:-0.6 2:-1 4:-0.833333 
2 1:-0.6 2:-1 4:-0.666667 
-1.454081046078679 1:-0.6 2:-1 3:0.2 4:0.5 
2 1:-0.6 2:-1 3:0.2 4:0.666667 
2 1:-0.6 2:-1 3:0.2 4:0.833333 
2 1:-0.6 2:-1 3:0.2 4:1 
-2 1:-0.6 2:-1 3:0.2 4:-1 
-2 1:-0.6 2:-1 3:0.2 4:-0.833333 
2 1:-0.6 2:-1 3:0.2 4:-0.666667 
2 1:-0.6 2:-1 3:0.2 4:-0.5 
2 1:-0.6 2:-1 3:0.2 
2 1:-0.6 2:-1 4:-0.5 
2 1:-0.6 2:-1 4:-0.333333 
2 1:-0.6 2:-1 
2 1:-0.6 2:-1 3:0.4 4:0.666667 
2 1:-0.6 2:-1 3:0.4 4:0.833333 
2 1:-0.6 2:-1 3:0.4 4:1 
-2 1:-0.6 2:-1 3:0.4 4:-1 
-2 1:-0.6 2:-1 3:0.4 4:-0.833333 
2 1:-0.6 2:-1 3:0.4 4:-0.666667 
-2 1:-0.6 2:-1 3:0.6 4:0.333333 
2 1:-0.6 2:-1 3:0.6 4:0.666667 
2 1:-0.6 2:-1 3:0.6 4:0.833333 
2 1:-0.6 2:-1 3:0.6 4:1 
-2 1:-0.6 2:-1 3:0.6 4:-0.833333 
2 1:-0.6 2:-1 3:0.6 4:-0.333333 
2 1:-0.6 2:-1 3:0.6 
2 1:-0.6 2:-1 3:0.4 4:-0.5 
0.9957094182240034 1:-0.6 2:-1 3:0.4 4:-0.166667 
2 1:-0.6 2:-1 3:0.4 
-2 1:-0.6 2:-1 3:0.8 4:0.333333 
2 1:-0.6 2:-1 3:0.8 4:0.666667 
2 1:-0.6 2:-1 3:0.8 4:0.833333 
2 1:-0.6 2:-1 3:0.8 4:1 
-2 1:-0.6 2:-1 3:0.8 4:-0.833333 
2 1:-0.6 2:-1 3:0.8 4:-0.666667 
2 1:-0.6 2:-1 3:0.8 4:-0.5 
-2 1:-0.6 2:-0.8 3:-1 4:0.166667 
-2 1:-0.6 2:-0.8 3:-1 4:0.333333 
-2 1:-0.6 2:-0.8 3:-1 4:0.5 
-2 1:-0.6 2:-0.8 3:-1 4:0.666667 
-2 1:-0.6 2:-0.8 3:-1 4:0.833333 
-2 1:-0.6 2:-0.8 3:-1 4:1 
2 1:-0.6 2:-0.8 3:-1 4:-0.833333 
2 1:-0.6 2:-0.8 3:-1 4:-0.666667 
2 1:-0.6 2:-0.8 3:-1 4:-0.5 
2 1:-0.6 2:-0.8 3:-1 4:-0.333333 
2 1:-0.6 2:-0.8 3:-1 4:-0.166667 
2 1:-0.6 2:-0.8 3:-1 
-2 1:-0.6 2:-0.8 3:-0.8 4:0.166667 
-2 1:-0.6 2:-0.8 3:-0.8 4:0.333333 
-2 1:-0.6 2:-0.8 3:-0.8 4:0.5 
-2 1:-0.6 2:-0.8 3:-0.8 4:0.666667 
-2 1:-0.6 2:-0.8 3:-0.8 4:1 
2 1:-0.6 2:-0.8 3:-0.8 4:-0.833333 
-2 1:-0.6 2:-0.8 3:-0.6 4:0.166667 
-2 1:-0.6 2:-0.8 3:-0.6 4:0.333333 
-2 1:-0.6 2:-0.8 3:-0.6 4:0.5 
-2 1:-0.6 2:-0.8 3:-0.6 4:0.666667 
2 1:-0.6 2:-0.8 3:-0.6 4:-0.833333 
2 1:-0.6 2:-0.8 3:-0.6 4:-0.666667 
2 1:-0.6 2:-0.8 3:-0.6 4:-0.5 
2 1:-0.6 2:-0.8 3:-0.6 4:-0.333333 
2 1:-0.6 2:-0.8 3:-0.6 4:-0.166667 
2 1:-0.6 2:-0.8 3:-0.6 
2 1:-0.6 2:-0.8 3:-0.8 4:-0.5 
2 1:-0.6 2:-0.8 3:-0.8 4:-0.333333 
2 1:-0.6 2:-0.8 3:-0.8 4:-0.166667 
2 1:-0.6 2:-0.8 3:-0.8 
-2 1:-0.6 2:-0.8 3:-0.4 4:0.166667 
-2 1:-0.6 2:-0.8 3:-0.4 4:0.333333 
-2 1:-0.6 2:-0.8 3:-0.4 4:0.5 
-2 1:-0.6 2:-0.8 3:-0.4 4:0.666667 
-2 1:-0.6 2:-0.8 3:-0.4 4:0.833333 
-2 1:-0.6 2:-0.8 3:-0.4 4:1 
2 1:-0.6 2:-0.8 3:-0.4 4:-0.833333 
2 1:-0.6 2:-0.8 3:-0.4 4:-0.666667 
-2 1:-0.6 2:-0.8 3:-0.2 4:0.166667 
-2 1:-0.6 2:-0.8 3:-0.2 4:0.333333 
-2 1:-0.6 2:-0.8 3:-0.2 4:0.5 
2 1:-0.6 2:-0.8 3:-0.2 4:-0.833333 
2 1:-0.6 2:-0.8 3:-0.2 4:-0.666667 
2 1:-0.6 2:-0.8 3:-0.2 4:-0.5 
2 1:-0.6 2:-0.8 3:-0.2 4:-0.333333 
2 1:-0.6 2:-0.8 3:-0.2 4:-0.166667 
2 1:-0.6 2:-0.8 3:-0.2 
2 1:-0.6 2:-0.8 3:-0.4 4:-0.5 
2 1:-0.6 2:-0.8 3:-0.4 4:-0.333333 
2 1:-0.6 2:-0.8 3:-0.4 4:-0.166667 
2 1:-0.6 2:-0.8 3:-0.4 
-2 1:-0.6 2:-0.8 4:0.166667 
-2 1:-0.6 2:-0.8 4:0.333333 
-2 1:-0.6 2:-0.8 4:0.5 
-2 1:-0.6 2:-0.8 4:0.666667 
-2 1:-0.6 2:-0.8 4:0.833333 
-2 1:-0.6 2:-0.8 4:1 
2 1:-0.6 2:-0.8 4:-0.833333 
2 1:-0.6 2:-0.8 4:-0.666667 
-2 1:-0.6 2:-0.8 3:0.2 4:0.166667 
-2 1:-0.6 2:-0.8 3:0.2 4:0.333333 
-2 1:-0.6 2:-0.8 3:0.2 4:0.5 
-2 1:-0.6 2:-0.8 3:0.2 4:0.666667 
1.241287628271878 1:-0.6 2:-0.8 3:0.2 4:-0.833333 
2 1:-0.6 2:-0.8 3:0.2 4:-0.5 
2 1:-0.6 2:-0.8 3:0.2 4:-0.333333 
2 1:-0.6 2:-0.8 3:0.2 4:-0.166667 
2 1:-0.6 2:-0.8 3:0.2 
2 1:-0.6 2:-0.8 4:-0.5 
2 1:-0.6 2:-0.8 4:-0.333333 
2 1:-0.6 2:-0.8 4:-0.166667 
2 1:-0.6 2:-0.8 
-2 1:-0.6 2:-0.8 3:0.4 4:0.166667 
-2 1:-0.6 2:-0.8 3:0.4 4:0.333333 
2 1:-0.6 2:-0.8 3:0.4 4:-0.666667 
-2 1:-0.6 2:-0.8 3:0.6 4:0.166667 
-2 1:-0.6 2:-0.8 3:0.6 4:0.333333 
-2 1:-0.6 2:-0.8 3:0.6 4:0.5 
-2 1:-0.6 2:-0.8 3:0.6 4:0.666667 
-2 1:-0.6 2:-0.8 3:0.6 4:0.833333 
-2 1:-0.6 2:-0.8 3:0.6 4:1 
2 1:-0.6 2:-0.8 3:0.6 4:-0.833333 
2 1:-0.6 2:-0.8 3:0.6 4:-0.5 
2 1:-0.6 2:-0.8 3:0.6 4:-0.333333 
2 1:-0.6 2:-0.8 3:0.6 4:-0.166667 
2 1:-0.6 2:-0.8 3:0.6 
2 1:-0.6 2:-0.8 3:0.4 4:-0.5 
2 1:-0.6 2:-0.8 3:0.4 4:-0.333333 
2 1:-0.6 2:-0.8 3:0.4 4:-0.166667 
2 1:-0.6 2:-0.8 3:0.4 
-2 1:-0.6 2:-0.8 3:0.8 4:0.333333 
-2 1:-0.6 2:-0.8 3:0.8 4:0.666667 
0.03275278064214257 1:-0.6 2:-0.8 3:0.8 4:-0.666667 
-0.5996874257050612 1:-0.6 2:-0.8 3:1 4:0.166667 
-2 1:-0.6 2:-0.8 3:1 4:0.333333 
-1.273739780063179 1:-0.6 2:-0.8 3:1 4:0.5 
-2 1:-0.6 2:-0.8 3:1 4:0.666667 
-2 1:-0.6 2:-0.8 3:1 4:0.833333 
2 1:-0.6 2:-0.8 3:1 4:-0.833333 
1.88452462472875 1:-0.6 2:-0.8 3:1 4:-0.166667 
2 1:-0.6 2:-0.8 3:1 
2 1:-0.6 2:-0.8 3:0.8 4:-0.333333 
2 1:-0.6 2:-0.8 3:0.8 4:-0.166667 
2 1:-0.6 2:-0.8 3:0.8 
2 1:-0.6 2:-0.6 3:-1 4:0.166667 
2 1:-0.6 2:-0.6 3:-1 4:0.333333 
-2 1:-0.6 2:-0.6 3:-1 4:0.5 
2 1:-0.6 2:-0.6 3:-1 4:1 
-2 1:-0.6 2:-0.6 3:-1 4:-1 
-2 1:-0.6 2:-0.6 3:-1 4:-0.833333 
2 1:-0.6 2:-0.6 3:-1 4:-0.666667 
2 1:-0.6 2:-0.6 3:-1 4:-0.5 
-2 1:-0.6 2:-0.6 3:-1 4:-0.333333 
-2 1:-0.6 2:-0.6 3:-1 4:-0.166667 
2 1:-0.6 2:-0.6 3:-0.8 4:0.333333 
-2 1:-0.6 2:-0.6 3:-0.8 4:0.5 
2 1:-0.6 2:-0.6 3:-0.8 4:0.666667 
2 1:-0.6 2:-0.6 3:-0.8 4:0.833333 
2 1:-0.6 2:-0.6 3:-0.8 4:1 
-2 1:-0.6 2:-0.6 3:-0.8 4:-1 
2 1:-0.6 2:-0.6 3:-0.6 4:0.333333 
-2 1:-0.6 2:-0.6 3:-0.6 4:0.5 
2 1:-0.6 2:-0.6 3:-0.6 4:1 
-2 1:-0.6 2:-0.6 3:-0.6 4:-1 
-2 1:-0.6 2:-0.6 3:-0.6 4:-0.833333 
2 1:-0.6 2:-0.6 3:-0.6 4:-0.5 
-2 1:-0.6 2:-0.6 3:-0.6 4:-0.333333 
-2 1:-0.6 2:-0.6 3:-0.8 4:-0.333333 
-2 1:-0.6 2:-0.6 3:-0.8 4:-0.166667 
2 1:-0.6 2:-0.6 3:-0.4 4:0.166667 
2 1:-0.6 2:-0.6 3:-0.4 4:0.333333 
-2 1:-0.6 2:-0.6 3:-0.4 4:0.5 
2 1:-0.6 2:-0.6 3:-0.4 4:0.833333 
2 1:-0.6 2:-0.6 3:-0.4 4:1 
-2 1:-0.6 2:-0.6 3:-0.4 4:-1 
-2 1:-0.6 2:-0.6 3:-0.4 4:-0.833333 
2 1:-0.6 2:-0.6 3:-0.2 4:0.166667 
2 1:-0.6 2:-0.6 3:-0.2 4:0.333333 
-2 1:-0.6 2:-0.6 3:-0.2 4:0.5 
2 1:-0.6 2:-0.6 3:-0.2 4:1 
-2 1:-0.6 2:-0.6 3:-0.2 4:-1 
2 1:-0.6 2:-0.6 3:-0.2 4:-0.5 
-2 1:-0.6 2:-0.6 3:-0.2 4:-0.333333 
-2 1:-0.6 2:-0.6 3:-0.2 4:-0.166667 
-2 1:-0.6 2:-0.6 3:-0.4 4:-0.333333 
-2 1:-0.6 2:-0.6 3:-0.4 4:-0.166667 
2 1:-0.6 2:-0.6 4:0.333333 
-2 1:-0.6 2:-0.6 4:0.5 
2 1:-0.6 2:-0.6 4:1 
2 1:-0.6 2:-0.6 3:0.2 4:0.166667 
2 1:-0.6 2:-0.6 3:0.2 4:0.333333 
-2 1:-0.6 2:-0.6 3:0.2 4:0.5 
2 1:-0.6 2:-0.6 3:0.2 4:0.833333 
2 1:-0.6 2:-0.6 3:0.2 4:1 
-2 1:-0.6 2:-0.6 3:0.2 4:-0.833333 
2 1:-0.6 2:-0.6 3:0.2 4:-0.5 
-2 1:-0.6 2:-0.6 3:0.2 4:-0.333333 
-2 1:-0.6 2:-0.6 3:0.2 
2 1:-0.6 2:-0.6 4:-0.5 
-2 1:-0.6 2:-0.6 4:-0.333333 
-2 1:-0.6 2:-0.6 4:-0.166667 
2 1:-0.6 2:-0.6 3:0.4 4:0.166667 
2 1:-0.6 2:-0.6 3:0.4 4:0.333333 
2 1:-0.6 2:-0.6 3:0.4 4:0.666667 
2 1:-0.6 2:-0.6 3:0.4 4:0.833333 
2 1:-0.6 2:-0.6 3:0.4 4:1 
-2 1:-0.6 2:-0.6 3:0.4 4:-1 
2 1:-0.6 2:-0.6 3:0.6 4:0.166667 
-2 1:-0.6 2:-0.6 3:0.6 4:0.5 
2 1:-0.6 2:-0.6 3:0.6 4:-0.5 
-2 1:-0.6 2:-0.6 3:0.6 4:-0.333333 
-2 1:-0.6 2:-0.6 3:0.4 4:-0.333333 
-2 1:-0.6 2:-0.6 3:0.4 4:-0.166667 
-2 1:-0.6 2:-0.6 3:0.4 
2 1:-0.6 2:-0.6 3:0.8 4:0.166667 
2 1:-0.6 2:-0.6 3:0.8 4:0.333333 
2 1:-0.6 2:-0.6 3:0.8 4:0.833333 
2 1:-0.6 2:-0.6 3:0.8 4:1 
2 1:-0.6 2:-0.6 3:1 4:0.166667 
2 1:-0.6 2:-0.6 3:1 4:0.333333 
-2 1:-0.6 2:-0.6 3:1 4:0.666667 
-2 1:-0.6 2:-0.6 3:1 4:-0.666667 
-2 1:-0.6 2:-0.6 3:1 4:-0.333333 
-2 1:-0.6 2:-0.6 3:1 4:-0.166667 
-2 1:-0.6 2:-0.6 3:1 
2 1:-0.6 2:-0.6 3:0.8 4:-0.5 
-2 1:-0.6 2:-0.6 3:0.8 4:-0.333333 
-2 1:-0.6 2:-0.6 3:0.8 4:-0.166667 
2 1:-0.6 2:-0.4 3:-1 4:0.333333 
-2 1:-0.6 2:-0.4 3:-1 4:0.5 
-2 1:-0.6 2:-0.4 3:-1 4:0.833333 
2 1:-0.6 2:-0.4 3:-1 4:1 
2 1:-0.6 2:-0.4 3:-1 4:-1 
-2 1:-0.6 2:-0.4 3:-1 4:-0.833333 
2 1:-0.6 2:-0.4 3:-1 4:-0.5 
-2 1:-0.6 2:-0.4 3:-1 4:-0.333333 
-2 1:-0.6 2:-0.4 3:-1 
-2 1:-0.6 2:-0.4 3:-0.8 4:0.166667 
2 1:-0.6 2:-0.4 3:-0.8 4:0.333333 
-2 1:-0.6 2:-0.4 3:-0.8 4:0.5 
2 1:-0.6 2:-0.4 3:-0.8 4:0.666667 
-2 1:-0.6 2:-0.4 3:-0.8 4:0.833333 
-2 1:-0.6 2:-0.4 3:-0.8 4:-0.833333 
2 1:-0.6 2:-0.4 3:-0.6 4:0.333333 
-2 1:-0.6 2:-0.4 3:-0.6 4:0.5 
2 1:-0.6 2:-0.4 3:-0.6 4:0.666667 
-2 1:-0.6 2:-0.4 3:-0.6 4:0.833333 
2 1:-0.6 2:-0.4 3:-0.6 4:1 
-2 1:-0.6 2:-0.4 3:-0.6 4:-0.833333 
2 1:-0.6 2:-0.4 3:-0.6 4:-0.5 
-2 1:-0.6 2:-0.4 3:-0.6 4:-0.333333 
2 1:-0.6 2:-0.4 3:-0.6 4:-0.166667 
-2 1:-0.6 2:-0.4 3:-0.6 
2 1:-0.6 2:-0.4 3:-0.8 4:-0.5 
-2 1:-0.6 2:-0.4 3:-0.8 4:-0.333333 
-2 1:-0.6 2:-0.4 3:-0.8 
2 1:-0.6 2:-0.4 3:-0.4 4:0.333333 
-2 1:-0.6 2:-0.4 3:-0.4 4:0.5 
0.3016327549277989 1:-0.6 2:-0.4 3:-0.4 4:0.666667 
-2 1:-0.6 2:-0.4 3:-0.4 4:0.833333 
2 1:-0.6 2:-0.4 3:-0.4 4:-1 
-2 1:-0.6 2:-0.4 3:-0.4 4:-0.833333 
2 1:-0.6 2:-0.4 3:-0.2 4:0.333333 
-2 1:-0.6 2:-0.4 3:-0.2 4:0.5 
-2 1:-0.6 2:-0.4 3:-0.2 4:0.833333 
-2 1:-0.6 2:-0.4 3:-0.2 4:-0.833333 
2 1:-0.6 2:-0.4 3:-0.2 4:-0.5 
-2 1:-0.6 2:-0.4 3:-0.2 4:-0.333333 
-2 1:-0.6 2:-0.4 3:-0.2 
2 1:-0.6 2:-0.4 3:-0.4 4:-0.5 
-2 1:-0.6 2:-0.4 3:-0.4 4:-0.333333 
-2 1:-0.6 2:-0.4 3:-0.4 
2 1:-0.6 2:-0.4 4:0.333333 
-2 1:-0.6 2:-0.4 4:0.833333 
-2 1:-0.6 2:-0.4 4:-0.833333 
2 1:-0.6 2:-0.4 3:0.2 4:0.333333 
-2 1:-0.6 2:-0.4 3:0.2 4:0.5 
-2 1:-0.6 2:-0.4 3:0.2 4:0.833333 
-2 1:-0.6 2:-0.4 3:0.2 4:-0.833333 
2 1:-0.6 2:-0.4 3:0.2 4:-0.5 
-2 1:-0.6 2:-0.4 3:0.2 4:-0.333333 
2 1:-0.6 2:-0.4 3:0.2 4:-0.166667 
-2 1:-0.6 2:-0.4 3:0.2 
2 1:-0.6 2:-0.4 4:-0.5 
2 1:-0.6 2:-0.4 4:-0.166667 
-2 1:-0.6 2:-0.4 
2 1:-0.6 2:-0.4 3:0.4 4:0.333333 
-2 1:-0.6 2:-0.4 3:0.4 4:0.833333 
2 1:-0.6 2:-0.4 3:0.4 4:1 
-2 1:-0.6 2:-0.4 3:0.4 4:-0.833333 
2 1:-0.6 2:-0.4 3:0.4 4:-0.666667 
-2 1:-0.6 2:-0.4 3:0.6 4:0.833333 
-0.8091379865820467 1:-0.6 2:-0.4 3:0.6 4:-0.833333 
2 1:-0.6 2:-0.4 3:0.6 4:-0.166667 
-2 1:-0.6 2:-0.4 3:0.6 
-2 1:-0.6 2:-0.4 3:0.4 4:-0.333333 
-2 1:-0.6 2:-0.4 3:0.4 
2 1:-0.6 2:-0.4 3:0.8 4:0.333333 
-2 1:-0.6 2:-0.4 3:0.8 4:0.833333 
-2 1:-0.6 2:-0.4 3:0.8 4:-0.833333 
2 1:-0.6 2:-0.4 3:1 4:0.333333 
-2 1:-0.6 2:-0.4 3:1 4:0.833333 
-2 1:-0.6 2:-0.4 3:1 
-2 1:-0.6 2:-0.4 3:0.8 4:-0.166667 
-2 1:-0.6 2:-0.2 3:-1 4:0.166667 
2 1:-0.6 2:-0.2 3:-1 4:0.333333 
-2 1:-0.6 2:-0.2 3:-1 4:0.5 
2 1:-0.6 2:-0.2 3:-1 4:0.666667 
-2 1:-0.6 2:-0.2 3:-1 4:1 
-2 1:-0.6 2:-0.2 3:-1 4:-1 
2 1:-0.6 2:-0.2 3:-1 4:-0.333333 
-2 1:-0.6 2:-0.2 3:-1 4:-0.166667 
-2 1:-0.6 2:-0.2 3:-0.8 4:0.166667 
2 1:-0.6 2:-0.2 3:-0.8 4:0.333333 
2 1:-0.6 2:-0.2 3:-0.8 4:0.666667 
2 1:-0.6 2:-0.2 3:-0.8 4:0.833333 
-2 1:-0.6 2:-0.2 3:-0.8 4:1 
-2 1:-0.6 2:-0.2 3:-0.8 4:-1 
2 1:-0.6 2:-0.2 3:-0.8 4:-0.833333 
-2 1:-0.6 2:-0.2 3:-0.8 4:-0.666667 
-2 1:-0.6 2:-0.2 3:-0.6 4:0.166667 
2 1:-0.6 2:-0.2 3:-0.6 4:0.333333 
2 1:-0.6 2:-0.2 3:-0.6 4:0.666667 
-2 1:-0.6 2:-0.2 3:-0.6 4:-1 
-2 1:-0.6 2:-0.2 3:-0.6 4:-0.666667 
2 1:-0.6 2:-0.2 3:-0.6 4:-0.5 
-2 1:-0.6 2:-0.2 3:-0.6 4:-0.166667 
2 1:-0.6 2:-0.2 3:-0.6 
2 1:-0.6 2:-0.2 3:-0.8 4:-0.5 
-2 1:-0.6 2:-0.2 3:-0.8 4:-0.166667 
-2 1:-0.6 2:-0.2 3:-0.8 
-2 1:-0.6 2:-0.2 3:-0.4 4:0.166667 
-2 1:-0.6 2:-0.2 3:-0.4 4:0.5 
2 1:-0.6 2:-0.2 3:-0.4 4:0.666667 
-2 1:-0.6 2:-0.2 3:-0.4 4:1 
-2 1:-0.6 2:-0.2 3:-0.4 4:-1 
2 1:-0.6 2:-0.2 3:-0.4 4:-0.833333 
-1.144650866381409 1:-0.6 2:-0.2 3:-0.2 4:0.166667 
2 1:-0.6 2:-0.2 3:-0.2 4:0.333333 
-0.07382539294966213 1:-0.6 2:-0.2 3:-0.2 4:0.5 
2 1:-0.6 2:-0.2 3:-0.2 4:0.666667 
-2 1:-0.6 2:-0.2 3:-0.2 4:1 
-2 1:-0.6 2:-0.2 3:-0.2 4:-1 
2 1:-0.6 2:-0.2 3:-0.2 4:-0.833333 
-2 1:-0.6 2:-0.2 3:-0.2 4:-0.666667 
2 1:-0.6 2:-0.2 3:-0.2 4:-0.5 
-2 1:-0.6 2:-0.2 3:-0.2 4:-0.166667 
2 1:-0.6 2:-0.2 3:-0.2 
2 1:-0.6 2:-0.2 3:-0.4 4:-0.5 
-2 1:-0.6 2:-0.2 3:-0.4 4:-0.166667 
2 1:-0.6 2:-0.2 3:-0.4 
-2 1:-0.6 2:-0.2 4:0.166667 
2 1:-0.6 2:-0.2 4:0.666667 
-2 1:-0.6 2:-0.2 4:1 
0.7924027564538809 1:-0.6 2:-0.2 4:-0.833333 
-2 1:-0.6 2:-0.2 3:0.2 4:-0.166667 
2 1:-0.6 2:-0.2 4:-0.5 
-2 1:-0.6 2:-0.2 4:-0.166667 
-2 1:-0.6 2:-0.2 3:0.4 4:0.166667 
2 1:-0.6 2:-0.2 3:0.4 4:0.666667 
2 1:-0.6 2:-0.2 3:0.4 4:0.833333 
2 1:-0.6 2:-0.2 3:0.4 4:-0.833333 
-2 1:-0.6 2:-0.2 3:0.6 4:0.166667 
-0.0426535854964492 1:-0.6 2:-0.2 3:0.6 4:0.333333 
2 1:-0.6 2:-0.2 3:0.6 4:0.666667 
-2 1:-0.6 2:-0.2 3:0.6 4:1 
2 1:-0.6 2:-0.2 3:0.6 4:-0.833333 
-2 1:-0.6 2:-0.2 3:0.6 4:-0.166667 
-2 1:-0.6 2:-0.2 3:0.4 4:-0.333333 
-2 1:-0.6 2:-0.2 3:0.4 4:-0.166667 
2 1:-0.6 2:-0.2 3:0.8 4:0.5 
-2 1:-0.6 2:-0.2 3:0.8 4:1 
-2 1:-0.6 2:-0.2 3:1 4:0.833333 
1.221311458576647 1:-0.6 2:-0.2 3:1 4:-0.833333 
-2 1:-0.6 2:-0.2 3:1 4:-0.166667 
-2 1:-0.6 2:-0.2 3:0.8 4:-0.333333 
-2 1:-0.6 2:-0.2 3:0.8 4:-0.166667 
-2 1:-0.6 2:-0.2 3:0.8 
2 1:-0.6 3:-1 4:0.166667 
2 1:-0.6 3:-1 4:0.333333 
-2 1:-0.6 3:-1 4:0.5 
2 1:-0.6 3:-1 4:0.833333 
2 1:-0.6 3:-1 4:1 
2 1:-0.6 3:-1 4:-1 
-2 1:-0.6 3:-1 4:-0.666667 
2 1:-0.6 3:-1 4:-0.333333 
-2 1:-0.6 3:-1 
2 1:-0.6 3:-0.8 4:0.166667 
2 1:-0.6 3:-0.8 4:0.333333 
-2 1:-0.6 3:-0.8 4:0.666667 
2 1:-0.6 3:-0.8 4:0.833333 
2 1:-0.6 3:-0.8 4:1 
-2 1:-0.6 3:-0.8 4:-0.666667 
2 1:-0.6 3:-0.6 4:0.166667 
2 1:-0.6 3:-0.6 4:0.333333 
2 1:-0.6 3:-0.6 4:0.5 
-2 1:-0.6 3:-0.6 4:0.666667 
2 1:-0.6 3:-0.6 4:0.833333 
2 1:-0.6 3:-0.6 4:1 
2 1:-0.6 3:-0.6 4:-1 
-2 1:-0.6 3:-0.6 4:-0.666667 
2 1:-0.6 3:-0.6 4:-0.5 
-2 1:-0.6 3:-0.6 
-2 1:-0.6 3:-0.8 4:-0.166667 
-2 1:-0.6 3:-0.8 
2 1:-0.6 3:-0.4 4:0.166667 
-2 1:-0.6 3:-0.4 4:0.666667 
2 1:-0.6 3:-0.4 4:0.833333 
2 1:-0.6 3:-0.4 4:1 
2 1:-0.6 3:-0.4 4:-1 
-2 1:-0.6 3:-0.4 4:-0.666667 
2 1:-0.6 3:-0.2 4:0.166667 
2 1:-0.6 3:-0.2 4:0.5 
-2 1:-0.6 3:-0.2 4:0.666667 
2 1:-0.6 3:-0.2 4:0.833333 
2 1:-0.6 3:-0.2 4:-1 
-2 1:-0.6 3:-0.2 4:-0.666667 
2 1:-0.6 3:-0.2 4:-0.5 
2 1:-0.6 3:-0.2 4:-0.333333 
-2 1:-0.6 3:-0.2 
2 1:-0.6 3:-0.4 4:-0.5 
-2 1:-0.6 3:-0.4 
2 1:-0.6 4:0.166667 
2 1:-0.6 4:0.333333 
-2 1:-0.6 4:0.5 
-2 1:-0.6 4:0.666667 
2 1:-0.6 4:0.833333 
2 1:-0.6 4:1 
1.263317889440343 1:-0.6 4:-1 
-2 1:-0.6 4:-0.666667 
2 1:-0.6 3:0.2 4:0.166667 
-2 1:-0.6 3:0.2 4:0.666667 
2 1:-0.6 3:0.2 4:0.833333 
2 1:-0.6 3:0.2 4:1 
-2 1:-0.6 3:0.2 4:-0.833333 
2 1:-0.6 3:0.2 4:-0.333333 
2 1:-0.6 3:0.2 4:-0.166667 
-2 1:-0.6 3:0.2 
2 1:-0.6 4:-0.333333 
-2 1:-0.6 
2 1:-0.6 3:0.4 4:0.333333 
2 1:-0.6 3:0.4 4:0.833333 
2 1:-0.6 3:0.4 4:1 
2 1:-0.6 3:0.4 4:-1 
-2 1:-0.6 3:0.6 4:0.333333 
2 1:-0.6 3:0.6 4:0.5 
-2 1:-0.6 3:0.6 4:1 
-1.506428230791799 1:-0.6 3:0.4 4:-0.166667 
-2 1:-0.6 3:0.4 
2 1:-0.6 3:0.8 4:0.166667 
-2 1:-0.6 3:0.8 4:0.333333 
2 1:-0.6 3:0.8 4:0.5 
-2 1:-0.6 3:0.8 4:0.666667 
2 1:-0.6 3:0.8 4:0.833333 
-2 1:-0.6 3:0.8 4:1 
-2 1:-0.6 3:0.8 4:-0.833333 
0.7474756334114705 1:-0.6 3:1 4:0.166667 
2 1:-0.6 3:1 4:0.5 
-2 1:-0.6 3:1 4:0.666667 
2 1:-0.6 3:1 4:-0.833333 
-2 1:-0.6 3:1 4:-0.666667 
-2 1:-0.6 3:0.8 4:-0.166667 
2 1:-0.6 2:0.2 3:-1 4:0.333333 
-2 1:-0.6 2:0.2 3:-1 4:0.5 
2 1:-0.6 2:0.2 3:-1 4:0.666667 
-0.6591425909298553 1:-0.6 2:0.2 3:-1 4:0.833333 
-2 1:-0.6 2:0.2 3:-1 4:-1 
-2 1:-0.6 2:0.2 3:-1 4:-0.833333 
-2 1:-0.6 2:0.2 3:-1 4:-0.666667 
-2 1:-0.6 2:0.2 3:-1 4:-0.5 
2 1:-0.6 2:0.2 3:-1 4:-0.333333 
2 1:-0.6 2:0.2 3:-1 4:-0.166667 
2 1:-0.6 2:0.2 3:-0.8 4:0.333333 
2 1:-0.6 2:0.2 3:-0.8 4:0.666667 
-2 1:-0.6 2:0.2 3:-0.8 4:-1 
-2 1:-0.6 2:0.2 3:-0.8 4:-0.666667 
2 1:-0.6 2:0.2 3:-0.6 4:0.5 
2 1:-0.6 2:0.2 3:-0.6 4:0.666667 
-2 1:-0.6 2:0.2 3:-0.6 4:-1 
-2 1:-0.6 2:0.2 3:-0.6 4:-0.666667 
-2 1:-0.6 2:0.2 3:-0.6 4:-0.5 
2 1:-0.6 2:0.2 3:-0.6 4:-0.333333 
2 1:-0.6 2:0.2 3:-0.6 4:-0.166667 
2 1:-0.6 2:0.2 3:-0.6 
-2 1:-0.6 2:0.2 3:-0.8 4:-0.5 
2 1:-0.6 2:0.2 3:-0.8 4:-0.333333 
2 1:-0.6 2:0.2 3:-0.4 4:0.666667 
-2 1:-0.6 2:0.2 3:-0.4 4:1 
-2 1:-0.6 2:0.2 3:-0.4 4:-1 
-2 1:-0.6 2:0.2 3:-0.4 4:-0.833333 
-2 1:-0.6 2:0.2 3:-0.4 4:-0.666667 
2 1:-0.6 2:0.2 3:-0.2 4:0.166667 
2 1:-0.6 2:0.2 3:-0.2 4:0.666667 
-2 1:-0.6 2:0.2 3:-0.2 4:1 
-2 1:-0.6 2:0.2 3:-0.2 4:-0.5 
2 1:-0.6 2:0.2 3:-0.2 4:-0.333333 
0.004982040327193755 1:-0.6 2:0.2 3:-0.2 4:-0.166667 
2 1:-0.6 2:0.2 3:-0.2 
-2 1:-0.6 2:0.2 3:-0.4 4:-0.5 
2 1:-0.6 2:0.2 3:-0.4 4:-0.333333 
2 1:-0.6 2:0.2 3:-0.4 4:-0.166667 
2 1:-0.6 2:0.2 3:-0.4 
-2 1:-0.6 2:0.2 4:0.833333 
-2 1:-0.6 2:0.2 4:-0.666667 
-0.03014893673741393 1:-0.6 2:0.2 3:0.2 4:0.666667 
-2 1:-0.6 2:0.2 3:0.2 4:-0.833333 
-2 1:-0.6 2:0.2 3:0.2 4:-0.666667 
-2 1:-0.6 2:0.2 3:0.2 4:-0.5 
2 1:-0.6 2:0.2 3:0.2 4:-0.166667 
2 1:-0.6 2:0.2 4:-0.333333 
2 1:-0.6 2:0.2 4:-0.166667 
2 1:-0.6 2:0.2 3:0.4 4:0.333333 
2 1:-0.6 2:0.2 3:0.4 4:0.5 
2 1:-0.6 2:0.2 3:0.4 4:0.666667 
2 1:-0.6 2:0.2 3:0.4 4:1 
-2 1:-0.6 2:0.2 3:0.6 4:0.333333 
-2 1:-0.6 2:0.2 3:0.6 4:0.833333 
-2 1:-0.6 2:0.2 3:0.6 4:1 
-0.1091925247817748 1:-0.6 2:0.2 3:0.6 4:-0.666667 
-2 1:-0.6 2:0.2 3:0.6 4:-0.5 
2 1:-0.6 2:0.2 3:0.6 4:-0.333333 
2 1:-0.6 2:0.2 3:0.6 4:-0.166667 
-2 1:-0.6 2:0.2 3:0.6 
-2 1:-0.6 2:0.2 3:0.4 4:-0.5 
2 1:-0.6 2:0.2 3:0.8 4:0.166667 
2 1:-0.6 2:0.2 3:0.8 4:0.5 
-2 1:-0.6 2:0.2 3:0.8 4:0.666667 
0.6655509345501868 1:-0.6 2:0.2 3:0.8 4:0.833333 
-2 1:-0.6 2:0.2 3:0.8 4:1 
-2 1:-0.6 2:0.2 3:1 4:0.166667 
2 1:-0.6 2:0.2 3:1 4:0.5 
-2 1:-0.6 2:0.2 3:1 4:0.666667 
-2 1:-0.6 2:0.2 3:1 4:0.833333 
-2 1:-0.6 2:0.2 3:1 4:1 
0.0318506313143807 1:-0.6 2:0.2 3:1 4:-0.833333 
-2 1:-0.6 2:0.2 3:1 4:-0.666667 
-2 1:-0.6 2:0.2 3:1 4:-0.5 
-2 1:-0.6 2:0.2 3:1 4:-0.333333 
-2 1:-0.6 2:0.2 3:0.8 4:-0.5 
-2 1:-0.6 2:0.2 3:0.8 4:-0.166667 
2 1:-0.6 2:0.4 3:-1 4:0.333333 
-2 1:-0.6 2:0.4 3:-1 4:0.5 
2 1:-0.6 2:0.4 3:-1 4:0.666667 
0.0126681583657567 1:-0.6 2:0.4 3:-1 4:0.833333 
2 1:-0.6 2:0.4 3:-1 4:-1 
-2 1:-0.6 2:0.4 3:-1 4:-0.666667 
-2 1:-0.6 2:0.4 3:-1 4:-0.5 
-2 1:-0.6 2:0.4 3:-1 4:-0.333333 
-2 1:-0.6 2:0.4 3:-1 
2 1:-0.6 2:0.4 3:-0.8 4:0.333333 
2 1:-0.6 2:0.4 3:-0.8 4:0.5 
2 1:-0.6 2:0.4 3:-0.8 4:0.666667 
2 1:-0.6 2:0.4 3:-0.8 4:0.833333 
-2 1:-0.6 2:0.4 3:-0.8 4:1 
2 1:-0.6 2:0.4 3:-0.8 4:-1 
-2 1:-0.6 2:0.4 3:-0.8 4:-0.666667 
-2 1:-0.6 2:0.4 3:-0.6 4:0.166667 
2 1:-0.6 2:0.4 3:-0.6 4:0.333333 
2 1:-0.6 2:0.4 3:-0.6 4:0.5 
2 1:-0.6 2:0.4 3:-0.6 4:0.666667 
2 1:-0.6 2:0.4 3:-0.6 4:0.833333 
-2 1:-0.6 2:0.4 3:-0.6 4:1 
2 1:-0.6 2:0.4 3:-0.6 4:-1 
-2 1:-0.6 2:0.4 3:-0.6 4:-0.666667 
-1.822838118633473 1:-0.6 2:0.4 3:-0.6 4:-0.333333 
-2 1:-0.6 2:0.4 3:-0.6 
-2 1:-0.6 2:0.4 3:-0.8 4:-0.5 
-2 1:-0.6 2:0.4 3:-0.8 4:-0.333333 
-2 1:-0.6 2:0.4 3:-0.8 4:-0.166667 
-2 1:-0.6 2:0.4 3:-0.8 
2 1:-0.6 2:0.4 3:-0.4 4:0.666667 
2 1:-0.6 2:0.4 3:-0.4 4:0.833333 
-2 1:-0.6 2:0.4 3:-0.4 4:1 
2 1:-0.6 2:0.4 3:-0.4 4:-1 
-2 1:-0.6 2:0.4 3:-0.4 4:-0.666667 
2 1:-0.6 2:0.4 3:-0.2 4:0.333333 
2 1:-0.6 2:0.4 3:-0.2 4:-1 
-2 1:-0.6 2:0.4 3:-0.2 4:-0.666667 
-2 1:-0.6 2:0.4 3:-0.2 4:-0.333333 
-2 1:-0.6 2:0.4 3:-0.2 
-2 1:-0.6 2:0.4 3:-0.4 4:-0.333333 
-2 1:-0.6 2:0.4 3:-0.4 
-2 1:-0.6 2:0.4 4:0.166667 
2 1:-0.6 2:0.4 4:0.333333 
2 1:-0.6 2:0.4 4:-1 
-2 1:-0.6 2:0.4 4:-0.666667 
2 1:-0.6 2:0.4 3:0.2 4:0.166667 
-2 1:-0.6 2:0.4 3:0.2 4:0.333333 
-2 1:-0.6 2:0.4 3:0.2 4:0.833333 
-2 1:-0.6 2:0.4 3:0.2 4:-0.5 
2 1:-0.6 2:0.4 3:0.2 4:-0.166667 
-2 1:-0.6 2:0.4 4:-0.333333 
-2 1:-0.6 2:0.4 4:-0.166667 
2 1:-0.6 2:0.4 3:0.4 4:0.5 
2 1:-0.6 2:0.4 3:0.4 4:0.666667 
2 1:-0.6 2:0.4 3:0.4 4:0.833333 
2 1:-0.6 2:0.4 3:0.4 4:1 
-2 1:-0.6 2:0.4 3:0.6 4:0.166667 
-2 1:-0.6 2:0.4 3:0.6 4:0.333333 
-2 1:-0.6 2:0.4 3:0.6 4:1 
-2 1:-0.6 2:0.4 3:0.6 4:-0.5 
-2 1:-0.6 2:0.4 3:0.4 4:-0.5 
-2 1:-0.6 2:0.4 3:0.4 4:-0.333333 
2 1:-0.6 2:0.4 3:0.8 4:0.166667 
2 1:-0.6 2:0.4 3:0.8 4:0.5 
-2 1:-0.6 2:0.4 3:0.8 4:0.666667 
-2 1:-0.6 2:0.4 3:0.8 4:1 
-2 1:-0.6 2:0.4 3:0.8 4:-0.833333 
-2 1:-0.6 2:0.4 3:1 4:0.666667 
-2 1:-0.6 2:0.4 3:1 4:0.833333 
-2 1:-0.6 2:0.4 3:1 4:-0.666667 
-2 1:-0.6 2:0.4 3:1 4:-0.333333 
-2 1:-0.6 2:0.4 3:1 4:-0.166667 
-2 1:-0.6 2:0.4 3:0.8 4:-0.166667 
2 1:-0.6 2:0.6 3:-1 4:0.333333 
-2 1:-0.6 2:0.6 3:-1 4:0.666667 
2 1:-0.6 2:0.6 3:-1 4:0.833333 
2 1:-0.6 2:0.6 3:-1 4:1 
-2 1:-0.6 2:0.6 3:-1 4:-1 
-2 1:-0.6 2:0.6 3:-1 4:-0.833333 
2 1:-0.6 2:0.6 3:-1 4:-0.666667 
2 1:-0.6 2:0.6 3:-1 
2 1:-0.6 2:0.6 3:-0.8 4:0.333333 
2 1:-0.6 2:0.6 3:-0.8 4:0.5 
-2 1:-0.6 2:0.6 3:-0.8 4:0.666667 
2 1:-0.6 2:0.6 3:-0.8 4:0.833333 
2 1:-0.6 2:0.6 3:-0.8 4:1 
-2 1:-0.6 2:0.6 3:-0.8 4:-1 
2 1:-0.6 2:0.6 3:-0.8 4:-0.666667 
-2 1:-0.6 2:0.6 3:-0.6 4:0.166667 
2 1:-0.6 2:0.6 3:-0.6 4:0.333333 
-2 1:-0.6 2:0.6 3:-0.6 4:0.666667 
-0.823971736330056 1:-0.6 2:0.6 3:-0.6 4:0.833333 
2 1:-0.6 2:0.6 3:-0.6 4:1 
-2 1:-0.6 2:0.6 3:-0.6 4:-1 
2 1:-0.6 2:0.6 3:-0.6 4:-0.666667 
-2 1:-0.6 2:0.6 3:-0.6 4:-0.333333 
2 1:-0.6 2:0.6 3:-0.6 
-2 1:-0.6 2:0.6 3:-0.8 4:-0.333333 
2 1:-0.6 2:0.6 3:-0.8 
0.7777509172756938 1:-0.6 2:0.6 3:-0.4 4:0.166667 
2 1:-0.6 2:0.6 3:-0.4 4:0.333333 
2 1:-0.6 2:0.6 3:-0.4 4:0.5 
-2 1:-0.6 2:0.6 3:-0.4 4:0.666667 
2 1:-0.6 2:0.6 3:-0.4 4:-0.666667 
2 1:-0.6 2:0.6 3:-0.2 4:1 
2 1:-0.6 2:0.6 3:-0.2 4:-0.666667 
-2 1:-0.6 2:0.6 3:-0.4 4:-0.333333 
2 1:-0.6 2:0.6 3:-0.4 
2 1:-0.6 2:0.6 4:0.333333 
2 1:-0.6 2:0.6 4:1 
2 1:-0.6 2:0.6 3:0.2 4:0.166667 
2 1:-0.6 2:0.6 3:0.2 4:1 
-2 1:-0.6 2:0.6 3:0.2 4:-0.833333 
-2 1:-0.6 2:0.6 3:0.2 4:-0.333333 
2 1:-0.6 2:0.6 3:0.2 4:-0.166667 
-2 1:-0.6 2:0.6 4:-0.5 
0.5540083615339522 1:-0.6 2:0.6 
2 1:-0.6 2:0.6 3:0.4 4:0.5 
2 1:-0.6 2:0.6 3:0.4 4:0.666667 
2 1:-0.6 2:0.6 3:0.4 4:0.833333 
2 1:-0.6 2:0.6 3:0.4 4:1 
2 1:-0.6 2:0.6 3:0.4 4:-0.833333 
2 1:-0.6 2:0.6 3:0.4 4:-0.666667 
-2 1:-0.6 2:0.6 3:0.6 4:0.333333 
-2 1:-0.6 2:0.6 3:0.6 4:-0.666667 
2 1:-0.6 2:0.6 3:0.6 4:-0.333333 
-2 1:-0.6 2:0.6 3:0.4 4:-0.333333 
2 1:-0.6 2:0.6 3:0.8 4:0.166667 
-2 1:-0.6 2:0.6 3:0.8 4:0.666667 
2 1:-0.6 2:0.6 3:0.8 4:0.833333 
-1.407248779002911 1:-0.6 2:0.6 3:0.8 4:-0.833333 
-2 1:-0.6 2:0.6 3:1 4:0.666667 
-0.08607082339756809 1:-0.6 2:0.6 3:1 4:0.833333 
-2 1:-0.6 2:0.6 3:1 4:-0.666667 
-2 1:-0.6 2:0.6 3:0.8 4:-0.166667 
2 1:-0.6 2:0.8 3:-1 4:0.166667 
-2 1:-0.6 2:0.8 3:-1 4:0.333333 
-2 1:-0.6 2:0.8 3:-1 4:0.5 
-2 1:-0.6 2:0.8 3:-1 4:0.666667 
-2 1:-0.6 2:0.8 3:-1 4:-0.833333 
2 1:-0.6 2:0.8 3:-1 4:-0.666667 
2 1:-0.6 2:0.8 3:-1 4:-0.333333 
2 1:-0.6 2:0.8 3:-1 
-2 1:-0.6 2:0.8 3:-0.8 4:0.166667 
-2 1:-0.6 2:0.8 3:-0.8 4:0.333333 
-2 1:-0.6 2:0.8 3:-0.8 4:0.666667 
2 1:-0.6 2:0.8 3:-0.8 4:-1 
2 1:-0.6 2:0.8 3:-0.8 4:-0.666667 
-2 1:-0.6 2:0.8 3:-0.6 4:0.333333 
-2 1:-0.6 2:0.8 3:-0.6 4:0.666667 
-2 1:-0.6 2:0.8 3:-0.6 4:0.833333 
-2 1:-0.6 2:0.8 3:-0.6 4:1 
2 1:-0.6 2:0.8 3:-0.6 4:-0.666667 
2 1:-0.6 2:0.8 3:-0.6 4:-0.333333 
2 1:-0.6 2:0.8 3:-0.6 
2 1:-0.6 2:0.8 3:-0.8 4:-0.333333 
2 1:-0.6 2:0.8 3:-0.8 
-2 1:-0.6 2:0.8 3:-0.4 4:0.5 
-2 1:-0.6 2:0.8 3:-0.4 4:0.666667 
-2 1:-0.6 2:0.8 3:-0.4 4:1 
2 1:-0.6 2:0.8 3:-0.4 4:-1 
2 1:-0.6 2:0.8 3:-0.4 4:-0.833333 
2 1:-0.6 2:0.8 3:-0.4 4:-0.666667 
2 1:-0.6 2:0.8 3:-0.2 4:0.166667 
-2 1:-0.6 2:0.8 3:-0.2 4:0.333333 
-2 1:-0.6 2:0.8 3:-0.2 4:0.666667 
2 1:-0.6 2:0.8 3:-0.2 4:-1 
2 1:-0.6 2:0.8 3:-0.2 4:-0.666667 
2 1:-0.6 2:0.8 3:-0.2 4:-0.5 
2 1:-0.6 2:0.8 3:-0.2 4:-0.333333 
2 1:-0.6 2:0.8 3:-0.2 
2 1:-0.6 2:0.8 3:-0.4 4:-0.333333 
2 1:-0.6 2:0.8 3:-0.4 4:-0.166667 
2 1:-0.6 2:0.8 3:-0.4 
-2 1:-0.6 2:0.8 4:0.666667 
-2 1:-0.6 2:0.8 4:0.833333 
-0.1556445919142875 1:-0.6 2:0.8 4:1 
2 1:-0.6 2:0.8 3:0.2 4:0.166667 
-2 1:-0.6 2:0.8 3:0.2 4:0.666667 
2 1:-0.6 2:0.8 3:0.2 4:1 
-2 1:-0.6 2:0.8 3:0.2 4:-0.833333 
2 1:-0.6 2:0.8 3:0.2 4:-0.333333 
2 1:-0.6 2:0.8 3:0.2 4:-0.166667 
2 1:-0.6 2:0.8 4:-0.333333 
2 1:-0.6 2:0.8 3:0.4 4:0.166667 
2 1:-0.6 2:0.8 3:0.4 4:0.333333 
2 1:-0.6 2:0.8 3:0.4 4:0.5 
2 1:-0.6 2:0.8 3:0.4 4:0.833333 
2 1:-0.6 2:0.8 3:0.4 4:1 
2 1:-0.6 2:0.8 3:0.4 4:-0.666667 
-2 1:-0.6 2:0.8 3:0.6 4:0.333333 
-2 1:-0.6 2:0.8 3:0.6 4:1 
-2 1:-0.6 2:0.8 3:0.6 4:-0.5 
2 1:-0.6 2:0.8 3:0.6 4:-0.333333 
2 1:-0.6 2:0.8 3:0.6 4:-0.166667 
2 1:-0.6 2:0.8 3:0.6 
2 1:-0.6 2:0.8 3:0.8 4:0.166667 
-2 1:-0.6 2:0.8 3:0.8 4:0.666667 
-2 1:-0.6 2:0.8 3:0.8 4:1 
2 1:-0.6 2:0.8 3:0.8 4:-0.666667 
2 1:-0.6 2:0.8 3:1 4:0.166667 
-2 1:-0.6 2:0.8 3:1 4:0.5 
-2 1:-0.6 2:0.8 3:1 4:0.666667 
-2 1:-0.6 2:0.8 3:1 4:0.833333 
-2 1:-0.6 2:0.8 3:1 4:1 
2 1:-0.6 2:0.8 3:1 4:-0.833333 
-2 1:-0.6 2:0.8 3:1 4:-0.666667 
-1.580613422029207 1:-0.6 2:0.8 3:1 4:-0.5 
0.4751322147788331 1:-0.6 2:0.8 3:1 4:-0.166667 
2 1:-0.6 2:0.8 3:0.8 4:-0.333333 
2 1:-0.6 2:0.8 3:0.8 
-2 1:-0.6 2:1 3:-1 4:0.333333 
2 1:-0.6 2:1 3:-1 4:0.666667 
2 1:-0.6 2:1 3:-1 4:0.833333 
2 1:-0.6 2:1 3:-1 4:1 
-2 1:-0.6 2:1 3:-1 4:-1 
2 1:-0.6 2:1 3:-1 4:-0.666667 
2 1:-0.6 2:1 3:-1 4:-0.333333 
-2 1:-0.6 2:1 3:-1 
-2 1:-0.6 2:1 3:-0.8 4:0.333333 
2 1:-0.6 2:1 3:-0.8 4:0.5 
2 1:-0.6 2:1 3:-0.8 4:0.666667 
2 1:-0.6 2:1 3:-0.8 4:0.833333 
2 1:-0.6 2:1 3:-0.8 4:1 
-2 1:-0.6 2:1 3:-0.8 4:-1 
2 1:-0.6 2:1 3:-0.8 4:-0.666667 
-2 1:-0.6 2:1 3:-0.6 4:0.166667 
-2 1:-0.6 2:1 3:-0.6 4:0.333333 
2 1:-0.6 2:1 3:-0.6 4:0.5 
2 1:-0.6 2:1 3:-0.6 4:0.666667 
-2 1:-0.6 2:1 3:-0.6 4:-1 
2 1:-0.6 2:1 3:-0.6 4:-0.666667 
2 1:-0.6 2:1 3:-0.6 4:-0.5 
2 1:-0.6 2:1 3:-0.6 4:-0.333333 
2 1:-0.6 2:1 3:-0.8 4:-0.333333 
-2 1:-0.6 2:1 3:-0.8 
-2 1:-0.6 2:1 3:-0.4 4:0.333333 
2 1:-0.6 2:1 3:-0.4 4:0.5 
2 1:-0.6 2:1 3:-0.4 4:0.666667 
-2 1:-0.6 2:1 3:-0.4 4:-1 
2 1:-0.6 2:1 3:-0.4 4:-0.833333 
2 1:-0.6 2:1 3:-0.4 4:-0.666667 
-2 1:-0.6 2:1 3:-0.2 4:0.333333 
2 1:-0.6 2:1 3:-0.2 4:0.5 
2 1:-0.6 2:1 3:-0.2 4:0.666667 
2 1:-0.6 2:1 3:-0.2 4:0.833333 
-2 1:-0.6 2:1 3:-0.2 4:-1 
2 1:-0.6 2:1 3:-0.2 4:-0.833333 
2 1:-0.6 2:1 3:-0.2 4:-0.666667 
2 1:-0.6 2:1 3:-0.2 4:-0.5 
-2 1:-0.6 2:1 3:-0.2 
0.003172026838426684 1:-0.6 2:1 3:-0.4 4:-0.5 
2 1:-0.6 2:1 3:-0.4 4:-0.333333 
2 1:-0.6 2:1 4:0.5 
2 1:-0.6 2:1 4:0.666667 
0.04441185143852297 1:-0.6 2:1 4:1 
-2 1:-0.6 2:1 4:-1 
2 1:-0.6 2:1 4:-0.833333 
2 1:-0.6 2:1 3:0.2 4:0.166667 
-2 1:-0.6 2:1 3:0.2 4:0.333333 
2 1:-0.6 2:1 3:0.2 4:0.5 
2 1:-0.6 2:1 3:0.2 4:1 
2 1:-0.6 2:1 3:0.2 4:-0.666667 
2 1:-0.6 2:1 3:0.2 4:-0.166667 
2 1:-0.6 2:1 4:-0.333333 
-0.5041488450602821 1:-0.6 2:1 
2 1:-0.6 2:1 3:0.4 4:0.5 
2 1:-0.6 2:1 3:0.4 4:0.666667 
2 1:-0.6 2:1 3:0.4 4:0.833333 
2 1:-0.6 2:1 3:0.4 4:1 
-0.0349058866348517 1:-0.6 2:1 3:0.4 4:-1 
2 1:-0.6 2:1 3:0.4 4:-0.833333 
2 1:-0.6 2:1 3:0.4 4:-0.666667 
-2 1:-0.6 2:1 3:0.6 4:0.333333 
2 1:-0.6 2:1 3:0.6 4:0.5 
2 1:-0.6 2:1 3:0.6 4:0.666667 
0.9258130346519539 1:-0.6 2:1 3:0.6 4:0.833333 
2 1:-0.6 2:1 3:0.6 4:-0.833333 
2 1:-0.6 2:1 3:0.6 4:-0.333333 
2 1:-0.6 2:1 3:0.6 4:-0.166667 
2 1:-0.6 2:1 3:0.4 
2 1:-0.6 2:1 3:0.8 4:0.5 
2 1:-0.6 2:1 3:0.8 4:0.833333 
-2 1:-0.6 2:1 3:0.8 4:1 
-2 1:-0.6 2:1 3:0.8 4:-1 
0.2199783216547422 1:-0.6 2:1 3:0.8 4:-0.833333 
2 1:-0.6 2:1 3:0.8 4:-0.666667 
-2 1:-0.6 2:1 3:1 4:0.166667 
2 1:-0.6 2:1 3:1 4:0.5 
-2 1:-0.6 2:1 3:1 4:0.666667 
-2 1:-0.6 2:1 3:1 4:0.833333 
-2 1:-0.6 2:1 3:1 4:1 
2 1:-0.6 2:1 3:1 4:-0.833333 
2 1:-0.6 2:1 3:1 
2 1:-0.6 2:1 3:0.8 4:-0.333333 
-2 1:-0.6 2:1 3:0.8 4:-0.166667 
-2 1:-0.4 2:-1 3:-1 4:0.333333 
-2 1:-0.4 2:-1 3:-1 4:0.666667 
-2 1:-0.4 2:-1 3:-1 4:1 
1.941430350949393 1:-0.4 2:-1 3:-1 4:-0.5 
-0.190435949572732 1:-0.4 2:-1 3:-1 4:-0.333333 
2 1:-0.4 2:-1 3:-0.8 4:0.666667 
2 1:-0.4 2:-1 3:-0.8 4:0.833333 
0.2540163604548157 1:-0.4 2:-1 3:-0.8 4:1 
2 1:-0.4 2:-1 3:-0.6 4:0.166667 
2 1:-0.4 2:-1 3:-0.6 4:0.5 
2 1:-0.4 2:-1 3:-0.6 4:0.666667 
2 1:-0.4 2:-1 3:-0.6 4:0.833333 
2 1:-0.4 2:-1 3:-0.6 4:1 
2 1:-0.4 2:-1 3:-0.6 4:-0.833333 
2 1:-0.4 2:-1 3:-0.6 4:-0.5 
2 1:-0.4 2:-1 3:-0.8 
2 1:-0.4 2:-1 3:-0.4 4:0.333333 
2 1:-0.4 2:-1 3:-0.4 4:0.5 
2 1:-0.4 2:-1 3:-0.4 4:0.666667 
2 1:-0.4 2:-1 3:-0.4 4:0.833333 
2 1:-0.4 2:-1 3:-0.4 4:1 
2 1:-0.4 2:-1 3:-0.2 4:0.166667 
0.269057406056007 1:-0.4 2:-1 3:-0.2 4:0.333333 
2 1:-0.4 2:-1 3:-0.2 4:0.5 
2 1:-0.4 2:-1 3:-0.2 4:0.666667 
2 1:-0.4 2:-1 3:-0.2 4:0.833333 
0.8094099246865284 1:-0.4 2:-1 3:-0.2 4:1 
2 1:-0.4 2:-1 3:-0.2 4:-0.666667 
0.04535585697030721 1:-0.4 2:-1 3:-0.2 4:-0.5 
0.5769487021068247 1:-0.4 2:-1 3:-0.2 4:-0.166667 
2 1:-0.4 2:-1 3:-0.2 
2 1:-0.4 2:-1 4:0.333333 
2 1:-0.4 2:-1 4:0.5 
2 1:-0.4 2:-1 4:0.666667 
2 1:-0.4 2:-1 4:0.833333 
2 1:-0.4 2:-1 4:1 
1.647263081350749 1:-0.4 2:-1 4:-0.833333 
2 1:-0.4 2:-1 3:0.2 4:0.166667 
2 1:-0.4 2:-1 3:0.2 4:0.333333 
0.09737561957560886 1:-0.4 2:-1 3:0.2 4:0.5 
2 1:-0.4 2:-1 3:0.2 4:0.666667 
2 1:-0.4 2:-1 3:0.2 4:0.833333 
2 1:-0.4 2:-1 3:0.2 4:1 
2 1:-0.4 2:-1 3:0.2 4:-0.166667 
2 1:-0.4 2:-1 4:-0.333333 
2 1:-0.4 2:-1 4:-0.166667 
2 1:-0.4 2:-1 
2 1:-0.4 2:-1 3:0.4 4:0.166667 
2 1:-0.4 2:-1 3:0.4 4:0.333333 
2 1:-0.4 2:-1 3:0.4 4:0.5 
2 1:-0.4 2:-1 3:0.6 4:0.666667 
2 1:-0.4 2:-1 3:0.6 4:0.833333 
2 1:-0.4 2:-1 3:0.6 4:1 
2 1:-0.4 2:-1 3:0.6 4:-0.666667 
0.02368153587850049 1:-0.4 2:-1 3:0.4 4:-0.5 
2 1:-0.4 2:-1 3:0.4 4:-0.166667 
-0.3003199877490986 1:-0.4 2:-1 3:0.8 4:1 
-2 1:-0.4 2:-1 3:0.8 4:-0.333333 
-2 1:-0.4 2:-0.8 3:-1 4:0.166667 
2 1:-0.4 2:-0.8 3:-1 4:0.5 
-2 1:-0.4 2:-0.8 3:-1 4:0.666667 
-2 1:-0.4 2:-0.8 3:-1 4:0.833333 
-2 1:-0.4 2:-0.8 3:-1 4:1 
-2 1:-0.4 2:-0.8 3:-1 4:-1 
2 1:-0.4 2:-0.8 3:-1 4:-0.5 
2 1:-0.4 2:-0.8 3:-1 4:-0.333333 
-2 1:-0.4 2:-0.8 3:-1 4:-0.166667 
-2 1:-0.4 2:-0.8 3:-1 
2 1:-0.4 2:-0.8 3:-0.8 4:0.5 
-2 1:-0.4 2:-0.8 3:-0.8 4:0.666667 
2 1:-0.4 2:-0.8 3:-0.8 4:1 
-2 1:-0.4 2:-0.8 3:-0.8 4:-1 
2 1:-0.4 2:-0.8 3:-0.6 4:0.333333 
2 1:-0.4 2:-0.8 3:-0.6 4:0.5 
-2 1:-0.4 2:-0.8 3:-0.6 4:0.666667 
-2 1:-0.4 2:-0.8 3:-0.6 4:0.833333 
-1.215249473516358 1:-0.4 2:-0.8 3:-0.6 4:1 
-2 1:-0.4 2:-0.8 3:-0.6 4:-1 
2 1:-0.4 2:-0.8 3:-0.6 4:-0.333333 
-2 1:-0.4 2:-0.8 3:-0.6 4:-0.166667 
-2 1:-0.4 2:-0.8 3:-0.6 
2 1:-0.4 2:-0.8 3:-0.8 4:-0.5 
2 1:-0.4 2:-0.8 3:-0.8 4:-0.333333 
-2 1:-0.4 2:-0.8 3:-0.8 4:-0.166667 
-2 1:-0.4 2:-0.8 3:-0.8 
2 1:-0.4 2:-0.8 3:-0.4 4:0.333333 
2 1:-0.4 2:-0.8 3:-0.4 4:0.5 
-2 1:-0.4 2:-0.8 3:-0.4 4:0.666667 
-2 1:-0.4 2:-0.8 3:-0.4 4:-1 
-2 1:-0.4 2:-0.8 3:-0.4 4:-0.833333 
2 1:-0.4 2:-0.8 3:-0.2 4:0.333333 
2 1:-0.4 2:-0.8 3:-0.2 4:0.5 
-2 1:-0.4 2:-0.8 3:-0.2 4:0.666667 
-2 1:-0.4 2:-0.8 3:-0.2 4:0.833333 
-2 1:-0.4 2:-0.8 3:-0.2 4:-1 
-2 1:-0.4 2:-0.8 3:-0.2 4:-0.833333 
2 1:-0.4 2:-0.8 3:-0.2 4:-0.5 
2 1:-0.4 2:-0.8 3:-0.2 4:-0.333333 
-2 1:-0.4 2:-0.8 3:-0.2 4:-0.166667 
-2 1:-0.4 2:-0.8 3:-0.2 
2 1:-0.4 2:-0.8 3:-0.4 4:-0.5 
2 1:-0.4 2:-0.8 3:-0.4 4:-0.333333 
-2 1:-0.4 2:-0.8 3:-0.4 4:-0.166667 
-2 1:-0.4 2:-0.8 3:-0.4 
2 1:-0.4 2:-0.8 4:0.333333 
2 1:-0.4 2:-0.8 4:0.5 
-2 1:-0.4 2:-0.8 4:0.666667 
-2 1:-0.4 2:-0.8 4:0.833333 
2 1:-0.4 2:-0.8 4:1 
-2 1:-0.4 2:-0.8 4:-1 
-2 1:-0.4 2:-0.8 4:-0.833333 
2 1:-0.4 2:-0.8 3:0.2 4:0.333333 
2 1:-0.4 2:-0.8 3:0.2 4:0.5 
-2 1:-0.4 2:-0.8 3:0.2 4:0.666667 
-2 1:-0.4 2:-0.8 3:0.2 4:0.833333 
2 1:-0.4 2:-0.8 3:0.2 4:1 
-2 1:-0.4 2:-0.8 3:0.2 4:-1 
2 1:-0.4 2:-0.8 3:0.2 4:-0.5 
2 1:-0.4 2:-0.8 3:0.2 4:-0.333333 
-2 1:-0.4 2:-0.8 3:0.2 4:-0.166667 
-2 1:-0.4 2:-0.8 3:0.2 
2 1:-0.4 2:-0.8 4:-0.5 
2 1:-0.4 2:-0.8 4:-0.333333 
-2 1:-0.4 2:-0.8 4:-0.166667 
-1.244431160402549 1:-0.4 2:-0.8 
2 1:-0.4 2:-0.8 3:0.4 4:0.333333 
2 1:-0.4 2:-0.8 3:0.4 4:0.5 
-2 1:-0.4 2:-0.8 3:0.4 4:0.666667 
-2 1:-0.4 2:-0.8 3:0.4 4:0.833333 
-2 1:-0.4 2:-0.8 3:0.4 4:-1 
-1.536207975745454 1:-0.4 2:-0.8 3:0.4 4:-0.833333 
2 1:-0.4 2:-0.8 3:0.6 4:0.333333 
2 1:-0.4 2:-0.8 3:0.6 4:0.5 
2 1:-0.4 2:-0.8 3:0.6 4:1 
-2 1:-0.4 2:-0.8 3:0.6 4:-1 
2 1:-0.4 2:-0.8 3:0.6 4:-0.333333 
-2 1:-0.4 2:-0.8 3:0.6 4:-0.166667 
-2 1:-0.4 2:-0.8 3:0.6 
2 1:-0.4 2:-0.8 3:0.4 4:-0.5 
2 1:-0.4 2:-0.8 3:0.4 4:-0.333333 
-2 1:-0.4 2:-0.8 3:0.4 4:-0.166667 
-2 1:-0.4 2:-0.8 3:0.4 
2 1:-0.4 2:-0.8 3:0.8 4:0.5 
-2 1:-0.4 2:-0.8 3:0.8 4:0.666667 
-2 1:-0.4 2:-0.8 3:0.8 4:0.833333 
-0.5576788529542109 1:-0.4 2:-0.8 3:0.8 4:-1 
0.08819412889046821 1:-0.4 2:-0.8 3:1 4:0.5 
-2 1:-0.4 2:-0.8 3:1 4:0.666667 
-2 1:-0.4 2:-0.8 3:1 4:0.833333 
2 1:-0.4 2:-0.8 3:1 4:-0.5 
2 1:-0.4 2:-0.8 3:1 4:-0.333333 
-2 1:-0.4 2:-0.8 3:1 4:-0.166667 
2 1:-0.4 2:-0.8 3:0.8 4:-0.333333 
-2 1:-0.4 2:-0.8 3:0.8 4:-0.166667 
-2 1:-0.4 2:-0.6 3:-1 4:0.166667 
-2 1:-0.4 2:-0.6 3:-1 4:0.5 
-2 1:-0.4 2:-0.6 3:-1 4:0.833333 
-1.679500315581743 1:-0.4 2:-0.6 3:-1 4:1 
-2 1:-0.4 2:-0.6 3:-1 4:-0.833333 
-2 1:-0.4 2:-0.6 3:-1 4:-0.666667 
2 1:-0.4 2:-0.6 3:-1 4:-0.5 
-2 1:-0.4 2:-0.6 3:-1 4:-0.333333 
-2 1:-0.4 2:-0.6 3:-1 
2 1:-0.4 2:-0.6 3:-0.8 4:0.333333 
-2 1:-0.4 2:-0.6 3:-0.8 4:0.5 
2 1:-0.4 2:-0.6 3:-0.8 4:0.666667 
-2 1:-0.4 2:-0.6 3:-0.8 4:0.833333 
-2 1:-0.4 2:-0.6 3:-0.8 4:-0.833333 
2 1:-0.4 2:-0.6 3:-0.6 4:0.333333 
-2 1:-0.4 2:-0.6 3:-0.6 4:0.5 
2 1:-0.4 2:-0.6 3:-0.6 4:0.666667 
-2 1:-0.4 2:-0.6 3:-0.6 4:0.833333 
2 1:-0.4 2:-0.6 3:-0.6 4:-1 
-2 1:-0.4 2:-0.6 3:-0.6 4:-0.833333 
-2 1:-0.4 2:-0.6 3:-0.6 4:-0.666667 
2 1:-0.4 2:-0.6 3:-0.6 4:-0.5 
-2 1:-0.4 2:-0.6 3:-0.6 4:-0.333333 
-2 1:-0.4 2:-0.6 3:-0.6 
2 1:-0.4 2:-0.6 3:-0.8 4:-0.5 
-2 1:-0.4 2:-0.6 3:-0.8 4:-0.333333 
2 1:-0.4 2:-0.6 3:-0.8 4:-0.166667 
-2 1:-0.4 2:-0.6 3:-0.8 
2 1:-0.4 2:-0.6 3:-0.4 4:0.333333 
-2 1:-0.4 2:-0.6 3:-0.4 4:0.5 
2 1:-0.4 2:-0.6 3:-0.4 4:0.666667 
-2 1:-0.4 2:-0.6 3:-0.4 4:0.833333 
-2 1:-0.4 2:-0.6 3:-0.4 4:-0.833333 
2 1:-0.4 2:-0.6 3:-0.2 4:0.333333 
-2 1:-0.4 2:-0.6 3:-0.2 4:0.5 
2 1:-0.4 2:-0.6 3:-0.2 4:0.666667 
-2 1:-0.4 2:-0.6 3:-0.2 4:0.833333 
-2 1:-0.4 2:-0.6 3:-0.2 4:-0.833333 
2 1:-0.4 2:-0.6 3:-0.2 4:-0.5 
-2 1:-0.4 2:-0.6 3:-0.2 4:-0.333333 
2 1:-0.4 2:-0.6 3:-0.2 4:-0.166667 
-2 1:-0.4 2:-0.6 3:-0.2 
2 1:-0.4 2:-0.6 3:-0.4 4:-0.5 
-2 1:-0.4 2:-0.6 3:-0.4 4:-0.333333 
-2 1:-0.4 2:-0.6 3:-0.4 
-2 1:-0.4 2:-0.6 4:0.166667 
2 1:-0.4 2:-0.6 4:0.333333 
-2 1:-0.4 2:-0.6 4:0.5 
0.3292856706678203 1:-0.4 2:-0.6 4:0.666667 
-2 1:-0.4 2:-0.6 4:0.833333 
2 1:-0.4 2:-0.6 4:-1 
-2 1:-0.4 2:-0.6 4:-0.833333 
2 1:-0.4 2:-0.6 3:0.2 4:0.333333 
-2 1:-0.4 2:-0.6 3:0.2 4:0.5 
-2 1:-0.4 2:-0.6 3:0.2 4:0.833333 
-2 1:-0.4 2:-0.6 3:0.2 4:-0.833333 
2 1:-0.4 2:-0.6 3:0.2 4:-0.5 
-2 1:-0.4 2:-0.6 3:0.2 4:-0.333333 
-2 1:-0.4 2:-0.6 3:0.2 
2 1:-0.4 2:-0.6 4:-0.5 
-2 1:-0.4 2:-0.6 4:-0.333333 
2 1:-0.4 2:-0.6 4:-0.166667 
-2 1:-0.4 2:-0.6 
2 1:-0.4 2:-0.6 3:0.4 4:0.333333 
-2 1:-0.4 2:-0.6 3:0.4 4:0.5 
-2 1:-0.4 2:-0.6 3:0.4 4:0.833333 
-2 1:-0.4 2:-0.6 3:0.4 4:-0.833333 
-2 1:-0.4 2:-0.6 3:0.4 4:-0.666667 
2 1:-0.4 2:-0.6 3:0.6 4:0.333333 
-2 1:-0.4 2:-0.6 3:0.6 4:0.5 
0.2388518196177716 1:-0.4 2:-0.6 3:0.6 4:0.666667 
-2 1:-0.4 2:-0.6 3:0.6 4:0.833333 
2 1:-0.4 2:-0.6 3:0.6 4:-0.5 
-2 1:-0.4 2:-0.6 3:0.6 4:-0.333333 
-2 1:-0.4 2:-0.6 3:0.6 
2 1:-0.4 2:-0.6 3:0.4 4:-0.5 
-2 1:-0.4 2:-0.6 3:0.4 4:-0.333333 
2 1:-0.4 2:-0.6 3:0.4 4:-0.166667 
-2 1:-0.4 2:-0.6 3:0.4 
-2 1:-0.4 2:-0.6 3:0.8 4:0.5 
2 1:-0.4 2:-0.6 3:0.8 4:0.666667 
-2 1:-0.4 2:-0.6 3:0.8 4:0.833333 
-2 1:-0.4 2:-0.6 3:0.8 4:-0.833333 
2 1:-0.4 2:-0.6 3:1 4:0.333333 
-2 1:-0.4 2:-0.6 3:1 4:0.5 
2 1:-0.4 2:-0.6 3:1 4:0.666667 
-2 1:-0.4 2:-0.6 3:1 4:0.833333 
2 1:-0.4 2:-0.6 3:1 4:-0.166667 
2 1:-0.4 2:-0.6 3:0.8 4:-0.5 
-2 1:-0.4 2:-0.6 3:0.8 4:-0.333333 
2 1:-0.4 2:-0.6 3:0.8 4:-0.166667 
-2 1:-0.4 2:-0.6 3:0.8 
-1.064289736805655 1:-0.4 2:-0.4 3:-1 4:0.166667 
-2 1:-0.4 2:-0.4 3:-1 4:0.333333 
2 1:-0.4 2:-0.4 3:-1 4:0.5 
-2 1:-0.4 2:-0.4 3:-1 4:0.666667 
2 1:-0.4 2:-0.4 3:-1 4:0.833333 
-2 1:-0.4 2:-0.4 3:-1 4:-1 
2 1:-0.4 2:-0.4 3:-1 4:-0.833333 
-1.455405174536639 1:-0.4 2:-0.4 3:-1 4:-0.666667 
-2 1:-0.4 2:-0.4 3:-1 4:-0.5 
-2 1:-0.4 2:-0.4 3:-1 4:-0.333333 
-2 1:-0.4 2:-0.4 3:-1 4:-0.166667 
-2 1:-0.4 2:-0.4 3:-0.8 4:0.166667 
-2 1:-0.4 2:-0.4 3:-0.8 4:0.333333 
-2 1:-0.4 2:-0.4 3:-0.8 4:0.666667 
2 1:-0.4 2:-0.4 3:-0.8 4:0.833333 
2 1:-0.4 2:-0.4 3:-0.8 4:-0.833333 
-2 1:-0.4 2:-0.4 3:-0.6 4:0.166667 
-2 1:-0.4 2:-0.4 3:-0.6 4:0.333333 
2 1:-0.4 2:-0.4 3:-0.6 4:0.5 
-2 1:-0.4 2:-0.4 3:-0.6 4:0.666667 
2 1:-0.4 2:-0.4 3:-0.6 4:0.833333 
-2 1:-0.4 2:-0.4 3:-0.6 4:1 
-1.587893350112112 1:-0.4 2:-0.4 3:-0.6 4:-1 
2 1:-0.4 2:-0.4 3:-0.6 4:-0.833333 
-2 1:-0.4 2:-0.4 3:-0.6 4:-0.5 
-2 1:-0.4 2:-0.4 3:-0.6 4:-0.166667 
2 1:-0.4 2:-0.4 3:-0.6 
-2 1:-0.4 2:-0.4 3:-0.8 4:-0.5 
-2 1:-0.4 2:-0.4 3:-0.8 4:-0.166667 
2 1:-0.4 2:-0.4 3:-0.8 
-2 1:-0.4 2:-0.4 3:-0.4 4:0.333333 
2 1:-0.4 2:-0.4 3:-0.4 4:0.5 
-2 1:-0.4 2:-0.4 3:-0.4 4:0.666667 
2 1:-0.4 2:-0.4 3:-0.4 4:0.833333 
-2 1:-0.4 2:-0.4 3:-0.4 4:1 
-1.144448693875243 1:-0.4 2:-0.4 3:-0.4 4:-1 
2 1:-0.4 2:-0.4 3:-0.4 4:-0.833333 
-2 1:-0.4 2:-0.4 3:-0.2 4:0.333333 
-2 1:-0.4 2:-0.4 3:-0.2 4:0.666667 
2 1:-0.4 2:-0.4 3:-0.2 4:0.833333 
2 1:-0.4 2:-0.4 3:-0.2 4:-0.833333 
-2 1:-0.4 2:-0.4 3:-0.2 4:-0.5 
2 1:-0.4 2:-0.4 3:-0.2 4:-0.333333 
-2 1:-0.4 2:-0.4 3:-0.2 4:-0.166667 
-2 1:-0.4 2:-0.4 3:-0.4 4:-0.5 
-2 1:-0.4 2:-0.4 3:-0.4 4:-0.166667 
-2 1:-0.4 2:-0.4 4:0.166667 
-2 1:-0.4 2:-0.4 4:0.333333 
-2 1:-0.4 2:-0.4 4:0.666667 
2 1:-0.4 2:-0.4 4:0.833333 
2 1:-0.4 2:-0.4 4:-0.833333 
-2 1:-0.4 2:-0.4 3:0.2 4:0.166667 
-2 1:-0.4 2:-0.4 3:0.2 4:0.333333 
-2 1:-0.4 2:-0.4 3:0.2 4:0.666667 
2 1:-0.4 2:-0.4 3:0.2 4:0.833333 
2 1:-0.4 2:-0.4 3:0.2 4:-0.833333 
-2 1:-0.4 2:-0.4 3:0.2 4:-0.5 
-2 1:-0.4 2:-0.4 3:0.2 4:-0.166667 
2 1:-0.4 2:-0.4 3:0.2 
-2 1:-0.4 2:-0.4 4:-0.5 
-2 1:-0.4 2:-0.4 4:-0.166667 
2 1:-0.4 2:-0.4 
-2 1:-0.4 2:-0.4 3:0.4 4:0.333333 
-2 1:-0.4 2:-0.4 3:0.4 4:0.666667 
-2 1:-0.4 2:-0.4 3:0.4 4:-1 
2 1:-0.4 2:-0.4 3:0.4 4:-0.833333 
-2 1:-0.4 2:-0.4 3:0.6 4:0.333333 
2 1:-0.4 2:-0.4 3:0.6 4:0.5 
2 1:-0.4 2:-0.4 3:0.6 4:0.833333 
2 1:-0.4 2:-0.4 3:0.6 4:-0.833333 
-2 1:-0.4 2:-0.4 3:0.6 4:-0.5 
-2 1:-0.4 2:-0.4 3:0.6 4:-0.166667 
2 1:-0.4 2:-0.4 3:0.6 
-2 1:-0.4 2:-0.4 3:0.4 4:-0.5 
-2 1:-0.4 2:-0.4 3:0.4 4:-0.166667 
-2 1:-0.4 2:-0.4 3:0.8 4:0.333333 
2 1:-0.4 2:-0.4 3:0.8 4:0.833333 
2 1:-0.4 2:-0.4 3:0.8 4:-0.833333 
-2 1:-0.4 2:-0.4 3:0.8 4:-0.666667 
-2 1:-0.4 2:-0.4 3:1 4:0.166667 
2 1:-0.4 2:-0.4 3:1 4:0.666667 
2 1:-0.4 2:-0.4 3:1 4:1 
2 1:-0.4 2:-0.4 3:1 4:-0.666667 
-2 1:-0.4 2:-0.4 3:1 4:-0.5 
2 1:-0.4 2:-0.4 3:1 4:-0.333333 
-2 1:-0.4 2:-0.4 3:1 4:-0.166667 
2 1:-0.4 2:-0.4 3:1 
-2 1:-0.4 2:-0.4 3:0.8 4:-0.5 
-2 1:-0.4 2:-0.4 3:0.8 4:-0.166667 
2 1:-0.4 2:-0.4 3:0.8 
-2 1:-0.4 2:-0.2 3:-1 4:0.166667 
-2 1:-0.4 2:-0.2 3:-1 4:0.333333 
-2 1:-0.4 2:-0.2 3:-1 4:0.5 
-2 1:-0.4 2:-0.2 3:-1 4:1 
-2 1:-0.4 2:-0.2 3:-1 4:-0.5 
-2 1:-0.4 2:-0.2 3:-1 4:-0.333333 
-2 1:-0.4 2:-0.2 3:-0.8 4:0.166667 
-2 1:-0.4 2:-0.2 3:-0.8 4:0.333333 
-2 1:-0.4 2:-0.2 3:-0.8 4:0.5 
2 1:-0.4 2:-0.2 3:-0.8 4:0.666667 
2 1:-0.4 2:-0.2 3:-0.8 4:0.833333 
2 1:-0.4 2:-0.2 3:-0.8 4:-1 
2 1:-0.4 2:-0.2 3:-0.8 4:-0.833333 
-2 1:-0.4 2:-0.2 3:-0.6 4:0.333333 
-2 1:-0.4 2:-0.2 3:-0.6 4:0.5 
2 1:-0.4 2:-0.2 3:-0.6 4:0.666667 
2 1:-0.4 2:-0.2 3:-0.6 4:0.833333 
-2 1:-0.4 2:-0.2 3:-0.6 4:1 
2 1:-0.4 2:-0.2 3:-0.6 4:-1 
0.2383408101175299 1:-0.4 2:-0.2 3:-0.6 4:-0.833333 
-2 1:-0.4 2:-0.2 3:-0.6 4:-0.666667 
-2 1:-0.4 2:-0.2 3:-0.6 4:-0.5 
-2 1:-0.4 2:-0.2 3:-0.6 4:-0.333333 
-2 1:-0.4 2:-0.2 3:-0.8 4:-0.5 
-2 1:-0.4 2:-0.2 3:-0.8 4:-0.333333 
2 1:-0.4 2:-0.2 3:-0.8 4:-0.166667 
-2 1:-0.4 2:-0.2 3:-0.4 4:0.333333 
-2 1:-0.4 2:-0.2 3:-0.4 4:0.5 
2 1:-0.4 2:-0.2 3:-0.4 4:0.666667 
2 1:-0.4 2:-0.2 3:-0.4 4:-1 
-2 1:-0.4 2:-0.2 3:-0.4 4:-0.666667 
-2 1:-0.4 2:-0.2 3:-0.2 4:0.333333 
-2 1:-0.4 2:-0.2 3:-0.2 4:0.5 
2 1:-0.4 2:-0.2 3:-0.2 4:0.666667 
-2 1:-0.4 2:-0.2 3:-0.2 4:-0.5 
-2 1:-0.4 2:-0.2 3:-0.2 4:-0.333333 
2 1:-0.4 2:-0.2 3:-0.2 4:-0.166667 
-2 1:-0.4 2:-0.2 3:-0.4 4:-0.5 
-2 1:-0.4 2:-0.2 3:-0.4 4:-0.333333 
2 1:-0.4 2:-0.2 3:-0.4 4:-0.166667 
-2 1:-0.4 2:-0.2 4:0.333333 
-2 1:-0.4 2:-0.2 4:0.5 
2 1:-0.4 2:-0.2 4:0.666667 
2 1:-0.4 2:-0.2 4:1 
2 1:-0.4 2:-0.2 4:-1 
-2 1:-0.4 2:-0.2 3:0.2 4:0.333333 
-2 1:-0.4 2:-0.2 3:0.2 4:0.5 
2 1:-0.4 2:-0.2 3:0.2 4:0.666667 
2 1:-0.4 2:-0.2 3:0.2 4:-1 
-2 1:-0.4 2:-0.2 3:0.2 4:-0.5 
-2 1:-0.4 2:-0.2 3:0.2 4:-0.333333 
2 1:-0.4 2:-0.2 3:0.2 
-2 1:-0.4 2:-0.2 4:-0.5 
-2 1:-0.4 2:-0.2 4:-0.333333 
-2 1:-0.4 2:-0.2 3:0.4 4:0.5 
2 1:-0.4 2:-0.2 3:0.4 4:0.666667 
-2 1:-0.4 2:-0.2 3:0.4 4:1 
2 1:-0.4 2:-0.2 3:0.4 4:-1 
-2 1:-0.4 2:-0.2 3:0.6 4:0.166667 
-2 1:-0.4 2:-0.2 3:0.6 4:0.333333 
-2 1:-0.4 2:-0.2 3:0.6 4:0.5 
2 1:-0.4 2:-0.2 3:0.6 4:0.666667 
2 1:-0.4 2:-0.2 3:0.6 4:0.833333 
-2 1:-0.4 2:-0.2 3:0.6 4:-0.5 
-2 1:-0.4 2:-0.2 3:0.6 4:-0.333333 
-2 1:-0.4 2:-0.2 3:0.6 
-2 1:-0.4 2:-0.2 3:0.4 4:-0.333333 
2 1:-0.4 2:-0.2 3:0.4 4:-0.166667 
-0.6754243056066476 1:-0.4 2:-0.2 3:0.8 4:0.166667 
-2 1:-0.4 2:-0.2 3:0.8 4:0.333333 
-2 1:-0.4 2:-0.2 3:0.8 4:0.5 
2 1:-0.4 2:-0.2 3:0.8 4:0.666667 
-2 1:-0.4 2:-0.2 3:1 4:0.166667 
-2 1:-0.4 2:-0.2 3:1 4:0.5 
2 1:-0.4 2:-0.2 3:1 4:0.666667 
2 1:-0.4 2:-0.2 3:1 
-2 1:-0.4 2:-0.2 3:0.8 4:-0.5 
-2 1:-0.4 2:-0.2 3:0.8 4:-0.333333 
2 1:-0.4 2:-0.2 3:0.8 4:-0.166667 
-2 1:-0.4 3:-1 4:0.166667 
-2 1:-0.4 3:-1 4:0.333333 
-2 1:-0.4 3:-1 4:0.666667 
-0.2960823369279663 1:-0.4 3:-1 4:1 
-0.1166523532723504 1:-0.4 3:-1 4:-1 
-2 1:-0.4 3:-1 4:-0.666667 
-2 1:-0.4 3:-1 4:-0.333333 
-2 1:-0.4 3:-1 4:-0.166667 
-2 1:-0.4 3:-1 
-2 1:-0.4 3:-0.8 4:0.166667 
-2 1:-0.4 3:-0.8 4:0.333333 
-2 1:-0.4 3:-0.8 4:0.5 
-2 1:-0.4 3:-0.6 4:1 
-2 1:-0.4 3:-0.6 4:-0.5 
-2 1:-0.4 3:-0.6 4:-0.333333 
-2 1:-0.4 3:-0.6 
-2 1:-0.4 3:-0.8 4:-0.333333 
-2 1:-0.4 3:-0.2 4:0.666667 
-2 1:-0.4 4:-0.666667 
-2 1:-0.4 3:0.2 4:0.333333 
-2 1:-0.4 3:0.2 4:-0.333333 
-2 1:-0.4 3:0.2 4:-0.166667 
-2 1:-0.4 
-2 1:-0.4 3:0.4 4:0.5 
2 1:-0.4 3:0.4 4:0.666667 
-2 1:-0.4 3:0.4 4:1 
-2 1:-0.4 3:0.4 4:-1 
-2 1:-0.4 3:0.4 4:-0.833333 
-2 1:-0.4 3:0.6 4:0.666667 
1.271371992287385 1:-0.4 3:0.6 4:0.833333 
2 1:-0.4 3:0.6 4:1 
0.1686193940194272 1:-0.4 3:0.6 4:-0.666667 
-2 1:-0.4 3:0.6 4:-0.5 
-2 1:-0.4 3:0.6 4:-0.333333 
-2 1:-0.4 3:0.6 4:-0.166667 
-2 1:-0.4 3:0.4 4:-0.333333 
-2 1:-0.4 3:0.4 
-2 1:-0.4 3:0.8 4:0.333333 
-2 1:-0.4 3:0.8 4:0.5 
-2 1:-0.4 3:0.8 4:1 
-2 1:-0.4 3:1 4:0.166667 
2 1:-0.4 3:1 4:0.333333 
2 1:-0.4 3:1 4:0.666667 
-2 1:-0.4 3:1 4:0.833333 
2 1:-0.4 3:1 4:1 
2 1:-0.4 3:1 4:-0.666667 
2 1:-0.4 3:1 4:-0.333333 
-0.626102854932151 1:-0.4 3:1 4:-0.166667 
2 1:-0.4 3:1 
-2 1:-0.4 3:0.8 4:-0.5 
-2 1:-0.4 3:0.8 4:-0.333333 
2 1:-0.4 3:0.8 
0.006787358540206205 1:-0.4 2:0.2 3:-1 4:0.5 
-2 1:-0.4 2:0.2 3:-1 4:0.666667 
-2 1:-0.4 2:0.2 3:-1 4:-1 
-2 1:-0.4 2:0.2 3:-1 4:-0.666667 
-2 1:-0.4 2:0.2 3:-1 4:-0.166667 
-2 1:-0.4 2:0.2 3:-1 
2 1:-0.4 2:0.2 3:-0.8 4:1 
-0.4159931581727115 1:-0.4 2:0.2 3:-0.8 4:-1 
-2 1:-0.4 2:0.2 3:-0.6 4:0.166667 
0.003864416881907988 1:-0.4 2:0.2 3:-0.6 4:0.5 
-2 1:-0.4 2:0.2 3:-0.6 4:1 
-2 1:-0.4 2:0.2 3:-0.6 4:-0.166667 
-2 1:-0.4 2:0.2 3:-0.6 
-2 1:-0.4 2:0.2 3:-0.8 4:-0.166667 
2 1:-0.4 2:0.2 3:-0.4 4:0.333333 
2 1:-0.4 2:0.2 3:-0.4 4:0.5 
-2 1:-0.4 2:0.2 3:-0.4 4:0.666667 
-2 1:-0.4 2:0.2 3:-0.4 4:0.833333 
-2 1:-0.4 2:0.2 3:-0.4 4:1 
-2 1:-0.4 2:0.2 3:-0.4 4:-1 
-2 1:-0.4 2:0.2 3:-0.4 4:-0.833333 
-2 1:-0.4 2:0.2 3:-0.4 4:-0.666667 
2 1:-0.4 2:0.2 3:-0.2 4:0.333333 
-2 1:-0.4 2:0.2 3:-0.2 4:0.666667 
-0.02578184295065823 1:-0.4 2:0.2 3:-0.2 4:-1 
-2 1:-0.4 2:0.2 3:-0.2 4:-0.666667 
-2 1:-0.4 2:0.2 3:-0.2 4:-0.166667 
2 1:-0.4 2:0.2 3:-0.4 4:-0.333333 
-2 1:-0.4 2:0.2 3:-0.4 4:-0.166667 
-2 1:-0.4 2:0.2 3:-0.4 
-2 1:-0.4 2:0.2 4:0.833333 
-2 1:-0.4 2:0.2 4:-0.833333 
2 1:-0.4 2:0.2 3:0.2 4:0.5 
2 1:-0.4 2:0.2 3:0.2 4:1 
-2 1:-0.4 2:0.2 3:0.2 4:-0.166667 
-2 1:-0.4 2:0.2 4:-0.166667 
2 1:-0.4 2:0.2 3:0.4 4:0.333333 
-2 1:-0.4 2:0.2 3:0.4 4:0.833333 
-2 1:-0.4 2:0.2 3:0.4 4:-0.833333 
-2 1:-0.4 2:0.2 3:0.6 4:0.166667 
2 1:-0.4 2:0.2 3:0.6 4:0.5 
2 1:-0.4 2:0.2 3:0.6 4:1 
-2 1:-0.4 2:0.2 3:0.6 4:-0.5 
-2 1:-0.4 2:0.2 3:0.6 4:-0.166667 
-2 1:-0.4 2:0.2 3:0.4 
-0.7280543839110769 1:-0.4 2:0.2 3:0.8 4:0.333333 
-2 1:-0.4 2:0.2 3:0.8 4:0.5 
2 1:-0.4 2:0.2 3:0.8 4:0.833333 
2 1:-0.4 2:0.2 3:1 4:0.333333 
2 1:-0.4 2:0.2 3:1 4:0.666667 
-2 1:-0.4 2:0.2 3:1 4:0.833333 
2 1:-0.4 2:0.2 3:1 4:1 
2 1:-0.4 2:0.2 3:1 4:-0.666667 
2 1:-0.4 2:0.2 3:1 4:-0.333333 
-2 1:-0.4 2:0.2 3:1 4:-0.166667 
-2 1:-0.4 2:0.2 3:0.8 4:-0.333333 
-2 1:-0.4 2:0.4 3:-1 4:0.333333 
-2 1:-0.4 2:0.4 3:-1 4:0.666667 
-2 1:-0.4 2:0.4 3:-1 4:-1 
-2 1:-0.4 2:0.4 3:-1 4:-0.833333 
-2 1:-0.4 2:0.4 3:-1 4:-0.666667 
2 1:-0.4 2:0.4 3:-1 4:-0.5 
-2 1:-0.4 2:0.4 3:-1 4:-0.333333 
-2 1:-0.4 2:0.4 3:-1 
-2 1:-0.4 2:0.4 3:-0.8 4:0.5 
-2 1:-0.4 2:0.4 3:-0.8 
2 1:-0.4 2:0.4 3:-0.4 4:0.166667 
-2 1:-0.4 2:0.4 3:-0.4 4:0.5 
-2 1:-0.4 2:0.4 3:-0.4 4:0.833333 
-2 1:-0.4 2:0.4 3:-0.4 4:-0.833333 
2 1:-0.4 2:0.4 3:-0.2 4:0.333333 
2 1:-0.4 2:0.4 3:-0.2 4:-0.666667 
-0.7812738270226011 1:-0.4 2:0.4 3:-0.2 
2 1:-0.4 2:0.4 4:0.333333 
0.003113047707853849 1:-0.4 2:0.4 4:0.666667 
2 1:-0.4 2:0.4 3:0.2 4:1 
-2 1:-0.4 2:0.4 3:0.2 4:-0.833333 
-2 1:-0.4 2:0.4 3:0.2 4:-0.333333 
-2 1:-0.4 2:0.4 3:0.2 4:-0.166667 
2 1:-0.4 2:0.4 3:0.4 4:0.333333 
-2 1:-0.4 2:0.4 3:0.4 4:-0.833333 
-2 1:-0.4 2:0.4 3:0.4 4:-0.666667 
2 1:-0.4 2:0.4 3:0.6 4:0.666667 
2 1:-0.4 2:0.4 3:0.6 4:0.833333 
2 1:-0.4 2:0.4 3:0.6 4:1 
2 1:-0.4 2:0.4 3:0.6 4:-0.666667 
-2 1:-0.4 2:0.4 3:0.6 4:-0.5 
-2 1:-0.4 2:0.4 3:0.6 4:-0.333333 
-2 1:-0.4 2:0.4 3:0.6 4:-0.166667 
-2 1:-0.4 2:0.4 3:0.4 4:-0.333333 
-2 1:-0.4 2:0.4 3:0.4 
-2 1:-0.4 2:0.4 3:0.8 4:0.333333 
-2 1:-0.4 2:0.4 3:0.8 4:0.5 
2 1:-0.4 2:0.4 3:0.8 4:0.666667 
2 1:-0.4 2:0.4 3:0.8 4:0.833333 
-1.156873407208504 1:-0.4 2:0.4 3:0.8 4:1 
-2 1:-0.4 2:0.4 3:1 4:0.166667 
-0.04433367445172724 1:-0.4 2:0.4 3:1 4:0.5 
2 1:-0.4 2:0.4 3:1 4:1 
2 1:-0.4 2:0.4 3:1 4:-0.666667 
2 1:-0.4 2:0.4 3:1 4:-0.333333 
2 1:-0.4 2:0.4 3:1 
-2 1:-0.4 2:0.4 3:0.8 4:-0.5 
-2 1:-0.4 2:0.4 3:0.8 4:-0.333333 
2 1:-0.4 2:0.4 3:0.8 4:-0.166667 
-2 1:-0.4 2:0.6 3:-1 4:0.333333 
-2 1:-0.4 2:0.6 3:-1 4:0.666667 
-2 1:-0.4 2:0.6 3:-1 4:-0.333333 
-2 1:-0.4 2:0.6 3:-1 
-1.580894702745262 1:-0.4 2:0.6 3:-0.8 4:0.5 
2 1:-0.4 2:0.6 3:-0.6 4:0.833333 
-2 1:-0.4 2:0.6 3:-0.8 4:-0.333333 
2 1:-0.4 2:0.6 3:-0.4 4:0.833333 
-2 1:-0.4 2:0.6 3:-0.2 4:0.5 
2 1:-0.4 2:0.6 3:-0.2 4:1 
2 1:-0.4 2:0.6 3:-0.2 4:-0.166667 
2 1:-0.4 2:0.6 4:0.5 
2 1:-0.4 2:0.6 3:0.2 4:0.5 
2 1:-0.4 2:0.6 3:0.2 4:0.666667 
-2 1:-0.4 2:0.6 3:0.2 4:0.833333 
2 1:-0.4 2:0.6 3:0.2 4:1 
-1.659058329187658 1:-0.4 2:0.6 3:0.4 4:0.166667 
2 1:-0.4 2:0.6 3:0.4 4:0.333333 
2 1:-0.4 2:0.6 3:0.4 4:0.666667 
-2 1:-0.4 2:0.6 3:0.4 4:0.833333 
-2 1:-0.4 2:0.6 3:0.4 4:-0.833333 
2 1:-0.4 2:0.6 3:0.6 4:0.166667 
2 1:-0.4 2:0.6 3:0.6 4:0.333333 
-0.2475651392851486 1:-0.4 2:0.6 3:0.6 4:0.5 
2 1:-0.4 2:0.6 3:0.6 4:0.666667 
2 1:-0.4 2:0.6 3:0.6 4:0.833333 
2 1:-0.4 2:0.6 3:0.6 4:1 
2 1:-0.4 2:0.6 3:0.6 4:-0.666667 
-2 1:-0.4 2:0.6 3:0.6 4:-0.333333 
-2 1:-0.4 2:0.6 3:0.6 
2 1:-0.4 2:0.6 3:0.4 4:-0.5 
2 1:-0.4 2:0.6 3:0.4 4:-0.166667 
-2 1:-0.4 2:0.6 3:0.4 
-1.600254117145572 1:-0.4 2:0.6 3:0.8 4:0.333333 
-2 1:-0.4 2:0.6 3:0.8 4:0.5 
2 1:-0.4 2:0.6 3:0.8 4:0.666667 
-1.756069825832822 1:-0.4 2:0.6 3:0.8 4:0.833333 
2 1:-0.4 2:0.6 3:1 4:0.333333 
-2 1:-0.4 2:0.6 3:1 4:0.5 
2 1:-0.4 2:0.6 3:1 4:0.666667 
2 1:-0.4 2:0.6 3:1 4:1 
2 1:-0.4 2:0.6 3:1 4:-0.666667 
2 1:-0.4 2:0.6 3:1 
-2 1:-0.4 2:0.6 3:0.8 4:-0.333333 
2 1:-0.4 2:0.6 3:0.8 4:-0.166667 
2 1:-0.4 2:0.8 3:-1 4:0.5 
-2 1:-0.4 2:0.8 3:-1 4:0.666667 
-2 1:-0.4 2:0.8 3:-1 4:-1 
-2 1:-0.4 2:0.8 3:-1 4:-0.666667 
-2 1:-0.4 2:0.8 3:-0.8 4:0.5 
-0.7281857381997543 1:-0.4 2:0.8 3:-0.8 4:0.666667 
-2 1:-0.4 2:0.8 3:-0.6 4:0.666667 
2 1:-0.4 2:0.8 3:-0.6 4:0.833333 
-0.3307806255004827 1:-0.4 2:0.8 3:-0.6 4:1 
0.04596214235564096 1:-0.4 2:0.8 3:-0.6 4:-0.333333 
-2 1:-0.4 2:0.8 3:-0.4 4:0.166667 
2 1:-0.4 2:0.8 3:-0.4 4:0.5 
-2 1:-0.4 2:0.8 3:-0.4 4:0.666667 
-0.1809314720017889 1:-0.4 2:0.8 3:-0.4 4:0.833333 
2 1:-0.4 2:0.8 3:-0.2 4:0.333333 
2 1:-0.4 2:0.8 3:-0.2 4:0.5 
-2 1:-0.4 2:0.8 3:-0.2 4:0.666667 
-2 1:-0.4 2:0.8 3:-0.2 4:0.833333 
0.4599815793707296 1:-0.4 2:0.8 3:-0.2 4:-0.666667 
2 1:-0.4 2:0.8 3:-0.2 4:-0.333333 
2 1:-0.4 2:0.8 3:-0.4 4:-0.333333 
0.7867300394324273 1:-0.4 2:0.8 4:0.333333 
2 1:-0.4 2:0.8 4:0.5 
-0.02433198167135256 1:-0.4 2:0.8 4:-1 
2 1:-0.4 2:0.8 3:0.2 4:0.5 
-2 1:-0.4 2:0.8 3:0.2 4:0.666667 
-2 1:-0.4 2:0.8 3:0.2 4:0.833333 
2 1:-0.4 2:0.8 3:0.2 4:1 
2 1:-0.4 2:0.8 3:0.2 4:-0.666667 
2 1:-0.4 2:0.8 3:0.2 4:-0.5 
-2 1:-0.4 2:0.8 3:0.2 4:-0.166667 
2 1:-0.4 2:0.8 3:0.2 
2 1:-0.4 2:0.8 4:-0.5 
2 1:-0.4 2:0.8 4:-0.333333 
2 1:-0.4 2:0.8 3:0.4 4:0.333333 
-0.04593587236324009 1:-0.4 2:0.8 3:0.4 4:0.666667 
-2 1:-0.4 2:0.8 3:0.4 4:0.833333 
-2 1:-0.4 2:0.8 3:0.4 4:-0.833333 
-2 1:-0.4 2:0.8 3:0.6 4:0.166667 
2 1:-0.4 2:0.8 3:0.6 4:0.333333 
2 1:-0.4 2:0.8 3:0.6 4:0.5 
-2 1:-0.4 2:0.8 3:0.6 4:0.666667 
2 1:-0.4 2:0.8 3:0.6 4:1 
2 1:-0.4 2:0.8 3:0.6 4:-0.666667 
-1.786333714891018 1:-0.4 2:0.8 3:0.6 4:-0.5 
-2 1:-0.4 2:0.8 3:0.6 4:-0.166667 
-2 1:-0.4 2:0.8 3:0.6 
2 1:-0.4 2:0.8 3:0.4 4:-0.5 
-2 1:-0.4 2:0.8 3:0.4 
-2 1:-0.4 2:0.8 3:0.8 4:0.5 
-2 1:-0.4 2:0.8 3:0.8 4:-1 
2 1:-0.4 2:0.8 3:1 4:0.333333 
-2 1:-0.4 2:0.8 3:1 4:0.833333 
2 1:-0.4 2:0.8 3:1 4:-0.666667 
2 1:-0.4 2:0.8 3:1 4:-0.333333 
-2 1:-0.4 2:0.8 3:1 4:-0.166667 
2 1:-0.4 2:0.8 3:1 
-2 1:-0.4 2:1 3:-1 4:0.666667 
2 1:-0.4 2:1 3:-1 4:0.833333 
-0.005768408075506696 1:-0.4 2:1 3:-1 4:1 
-2 1:-0.4 2:1 3:-1 4:-1 
-0.1788045552524085 1:-0.4 2:1 3:-1 4:-0.666667 
-2 1:-0.4 2:1 3:-0.8 4:0.5 
-2 1:-0.4 2:1 3:-0.8 4:0.833333 
-0.863956823886745 1:-0.4 2:1 3:-0.8 4:1 
2 1:-0.4 2:1 3:-0.8 4:-0.833333 
-2 1:-0.4 2:1 3:-0.6 4:0.333333 
-2 1:-0.4 2:1 3:-0.6 4:0.5 
2 1:-0.4 2:1 3:-0.6 4:-0.333333 
2 1:-0.4 2:1 3:-0.8 
-2 1:-0.4 2:1 3:-0.4 4:0.666667 
2 1:-0.4 2:1 3:-0.2 4:0.333333 
2 1:-0.4 2:1 3:-0.2 4:-0.666667 
2 1:-0.4 2:1 3:-0.2 4:-0.166667 
2 1:-0.4 2:1 3:0.2 4:0.5 
2 1:-0.4 2:1 3:0.2 4:1 
2 1:-0.4 2:1 3:0.2 4:-0.666667 
2 1:-0.4 2:1 3:0.2 4:-0.5 
-2 1:-0.4 2:1 3:0.2 4:-0.166667 
0.07720542644446682 1:-0.4 2:1 4:-0.333333 
2 1:-0.4 2:1 4:-0.166667 
2 1:-0.4 2:1 
2 1:-0.4 2:1 3:0.4 4:0.166667 
2 1:-0.4 2:1 3:0.4 4:0.333333 
2 1:-0.4 2:1 3:0.4 4:0.666667 
-2 1:-0.4 2:1 3:0.4 4:0.833333 
-2 1:-0.4 2:1 3:0.4 4:-0.833333 
2 1:-0.4 2:1 3:0.6 4:0.666667 
2 1:-0.4 2:1 3:0.6 4:1 
2 1:-0.4 2:1 3:0.6 4:-0.666667 
2 1:-0.4 2:1 3:0.4 4:-0.5 
2 1:-0.4 2:1 3:0.4 4:-0.166667 
-2 1:-0.4 2:1 3:0.4 
-2 1:-0.4 2:1 3:0.8 4:0.333333 
-2 1:-0.4 2:1 3:0.8 4:0.5 
-2 1:-0.4 2:1 3:1 4:0.166667 
-2 1:-0.4 2:1 3:1 4:0.5 
-2 1:-0.4 2:1 3:1 4:0.833333 
2 1:-0.4 2:1 3:1 4:-0.666667 
2 1:-0.4 2:1 3:1 4:-0.333333 
-2 1:-0.4 2:1 3:0.8 4:-0.333333 
2 1:-0.4 2:1 3:0.8 4:-0.166667 
2 1:-0.2 2:-1 3:-1 4:0.333333 
2 1:-0.2 2:-1 3:-1 4:0.5 
-2 1:-0.2 2:-1 3:-1 4:0.666667 
-2 1:-0.2 2:-1 3:-1 4:0.833333 
-2 1:-0.2 2:-1 3:-1 4:1 
2 1:-0.2 2:-1 3:-1 4:-1 
-2 1:-0.2 2:-1 3:-1 4:-0.833333 
-2 1:-0.2 2:-1 3:-1 4:-0.666667 
2 1:-0.2 2:-1 3:-1 
2 1:-0.2 2:-1 3:-0.8 4:0.166667 
2 1:-0.2 2:-1 3:-0.8 4:0.333333 
2 1:-0.2 2:-1 3:-0.8 4:0.5 
-2 1:-0.2 2:-1 3:-0.8 4:0.666667 
-2 1:-0.2 2:-1 3:-0.8 4:0.833333 
-2 1:-0.2 2:-1 3:-0.8 4:1 
2 1:-0.2 2:-1 3:-0.8 4:-1 
-2 1:-0.2 2:-1 3:-0.8 4:-0.833333 
-2 1:-0.2 2:-1 3:-0.8 4:-0.666667 
2 1:-0.2 2:-1 3:-0.6 4:0.166667 
2 1:-0.2 2:-1 3:-0.6 4:0.333333 
2 1:-0.2 2:-1 3:-0.6 4:0.5 
-2 1:-0.2 2:-1 3:-0.6 4:0.666667 
-2 1:-0.2 2:-1 3:-0.6 4:0.833333 
-2 1:-0.2 2:-1 3:-0.6 4:1 
2 1:-0.2 2:-1 3:-0.6 4:-1 
-2 1:-0.2 2:-1 3:-0.6 4:-0.833333 
-2 1:-0.2 2:-1 3:-0.6 4:-0.666667 
2 1:-0.2 2:-1 3:-0.6 
-2 1:-0.2 2:-1 3:-0.8 4:-0.5 
2 1:-0.2 2:-1 3:-0.4 4:0.166667 
2 1:-0.2 2:-1 3:-0.4 4:0.333333 
2 1:-0.2 2:-1 3:-0.4 4:0.5 
-2 1:-0.2 2:-1 3:-0.4 4:0.666667 
-2 1:-0.2 2:-1 3:-0.4 4:0.833333 
-2 1:-0.2 2:-1 3:-0.4 4:1 
2 1:-0.2 2:-1 3:-0.4 4:-1 
-2 1:-0.2 2:-1 3:-0.4 4:-0.833333 
-2 1:-0.2 2:-1 3:-0.4 4:-0.666667 
2 1:-0.2 2:-1 3:-0.2 4:0.166667 
2 1:-0.2 2:-1 3:-0.2 4:0.333333 
2 1:-0.2 2:-1 3:-0.2 4:0.5 
-2 1:-0.2 2:-1 3:-0.2 4:0.666667 
2 1:-0.2 2:-1 3:-0.2 4:-1 
-2 1:-0.2 2:-1 3:-0.2 4:-0.833333 
-2 1:-0.2 2:-1 3:-0.2 4:-0.666667 
2 1:-0.2 2:-1 3:-0.2 4:-0.333333 
2 1:-0.2 2:-1 3:-0.2 4:-0.166667 
2 1:-0.2 2:-1 3:-0.2 
-0.04240658410670679 1:-0.2 2:-1 3:-0.4 4:-0.5 
2 1:-0.2 2:-1 4:0.166667 
2 1:-0.2 2:-1 4:0.333333 
2 1:-0.2 2:-1 4:0.5 
-2 1:-0.2 2:-1 4:0.666667 
-2 1:-0.2 2:-1 4:0.833333 
2 1:-0.2 2:-1 4:-1 
-2 1:-0.2 2:-1 4:-0.833333 
2 1:-0.2 2:-1 3:0.2 4:0.166667 
2 1:-0.2 2:-1 3:0.2 4:0.333333 
2 1:-0.2 2:-1 3:0.2 4:0.5 
-2 1:-0.2 2:-1 3:0.2 4:0.666667 
-2 1:-0.2 2:-1 3:0.2 4:0.833333 
-2 1:-0.2 2:-1 3:0.2 4:1 
2 1:-0.2 2:-1 3:0.2 4:-1 
-2 1:-0.2 2:-1 3:0.2 4:-0.833333 
-0.6385982514212968 1:-0.2 2:-1 3:0.2 4:-0.666667 
-2 1:-0.2 2:-1 3:0.2 4:-0.5 
2 1:-0.2 2:-1 3:0.2 
2 1:-0.2 2:-1 4:-0.166667 
2 1:-0.2 2:-1 3:0.4 4:0.166667 
2 1:-0.2 2:-1 3:0.4 4:0.333333 
2 1:-0.2 2:-1 3:0.4 4:0.5 
-2 1:-0.2 2:-1 3:0.4 4:0.666667 
-2 1:-0.2 2:-1 3:0.4 4:0.833333 
2 1:-0.2 2:-1 3:0.4 4:-1 
2 1:-0.2 2:-1 3:0.6 4:0.166667 
2 1:-0.2 2:-1 3:0.6 4:0.333333 
2 1:-0.2 2:-1 3:0.6 4:0.5 
-2 1:-0.2 2:-1 3:0.6 4:0.666667 
-2 1:-0.2 2:-1 3:0.6 4:0.833333 
-2 1:-0.2 2:-1 3:0.6 4:1 
2 1:-0.2 2:-1 3:0.6 4:-1 
-2 1:-0.2 2:-1 3:0.6 4:-0.833333 
-2 1:-0.2 2:-1 3:0.6 4:-0.5 
2 1:-0.2 2:-1 3:0.4 4:-0.333333 
2 1:-0.2 2:-1 3:0.4 
2 1:-0.2 2:-1 3:0.8 4:0.166667 
2 1:-0.2 2:-1 3:0.8 4:0.5 
-2 1:-0.2 2:-1 3:0.8 4:0.666667 
-2 1:-0.2 2:-1 3:0.8 4:0.833333 
2 1:-0.2 2:-1 3:0.8 4:-1 
-2 1:-0.2 2:-1 3:0.8 4:-0.833333 
-2 1:-0.2 2:-1 3:0.8 4:-0.666667 
2 1:-0.2 2:-1 3:1 4:0.5 
-2 1:-0.2 2:-1 3:1 4:0.666667 
-2 1:-0.2 2:-1 3:1 4:0.833333 
-2 1:-0.2 2:-1 3:0.8 4:-0.5 
2 1:-0.2 2:-0.8 3:-1 4:0.166667 
-2 1:-0.2 2:-0.8 3:-1 4:0.333333 
-2 1:-0.2 2:-0.8 3:-1 4:0.666667 
-2 1:-0.2 2:-0.8 3:-1 4:0.833333 
2 1:-0.2 2:-0.8 3:-1 4:1 
2 1:-0.2 2:-0.8 3:-1 4:-1 
2 1:-0.2 2:-0.8 3:-1 4:-0.833333 
-2 1:-0.2 2:-0.8 3:-1 4:-0.666667 
2 1:-0.2 2:-0.8 3:-1 4:-0.5 
2 1:-0.2 2:-0.8 3:-1 4:-0.333333 
-2 1:-0.2 2:-0.8 3:-1 4:-0.166667 
2 1:-0.2 2:-0.8 3:-1 
2 1:-0.2 2:-0.8 3:-0.8 4:0.166667 
-2 1:-0.2 2:-0.8 3:-0.8 4:0.333333 
-2 1:-0.2 2:-0.8 3:-0.8 4:0.666667 
-2 1:-0.2 2:-0.8 3:-0.8 4:0.833333 
2 1:-0.2 2:-0.8 3:-0.8 4:-0.833333 
2 1:-0.2 2:-0.8 3:-0.6 4:0.166667 
2 1:-0.2 2:-0.8 3:-0.6 4:0.5 
-2 1:-0.2 2:-0.8 3:-0.6 4:0.666667 
-0.3362735128752083 1:-0.2 2:-0.8 3:-0.6 4:0.833333 
2 1:-0.2 2:-0.8 3:-0.6 4:1 
2 1:-0.2 2:-0.8 3:-0.6 4:-0.833333 
-2 1:-0.2 2:-0.8 3:-0.6 4:-0.666667 
2 1:-0.2 2:-0.8 3:-0.6 4:-0.333333 
-2 1:-0.2 2:-0.8 3:-0.6 4:-0.166667 
2 1:-0.2 2:-0.8 3:-0.6 
2 1:-0.2 2:-0.8 3:-0.8 4:-0.333333 
-2 1:-0.2 2:-0.8 3:-0.8 4:-0.166667 
2 1:-0.2 2:-0.8 3:-0.4 4:0.166667 
-2 1:-0.2 2:-0.8 3:-0.4 4:0.333333 
-2 1:-0.2 2:-0.8 3:-0.4 4:0.666667 
-2 1:-0.2 2:-0.8 3:-0.4 4:0.833333 
2 1:-0.2 2:-0.8 3:-0.4 4:1 
2 1:-0.2 2:-0.8 3:-0.4 4:-0.833333 
-2 1:-0.2 2:-0.8 3:-0.4 4:-0.666667 
2 1:-0.2 2:-0.8 3:-0.2 4:0.166667 
-2 1:-0.2 2:-0.8 3:-0.2 4:0.333333 
-2 1:-0.2 2:-0.8 3:-0.2 4:0.666667 
-2 1:-0.2 2:-0.8 3:-0.2 4:0.833333 
2 1:-0.2 2:-0.8 3:-0.2 4:1 
2 1:-0.2 2:-0.8 3:-0.2 4:-0.833333 
-2 1:-0.2 2:-0.8 3:-0.2 4:-0.666667 
2 1:-0.2 2:-0.8 3:-0.2 4:-0.5 
2 1:-0.2 2:-0.8 3:-0.2 4:-0.333333 
-2 1:-0.2 2:-0.8 3:-0.2 4:-0.166667 
2 1:-0.2 2:-0.8 3:-0.2 
2 1:-0.2 2:-0.8 3:-0.4 4:-0.5 
2 1:-0.2 2:-0.8 3:-0.4 4:-0.333333 
-2 1:-0.2 2:-0.8 3:-0.4 4:-0.166667 
2 1:-0.2 2:-0.8 4:0.166667 
-2 1:-0.2 2:-0.8 4:0.333333 
-2 1:-0.2 2:-0.8 4:0.666667 
-2 1:-0.2 2:-0.8 4:0.833333 
2 1:-0.2 2:-0.8 4:1 
2 1:-0.2 2:-0.8 4:-0.833333 
2 1:-0.2 2:-0.8 3:0.2 4:0.166667 
2 1:-0.2 2:-0.8 3:0.2 4:0.5 
-2 1:-0.2 2:-0.8 3:0.2 4:0.666667 
-2 1:-0.2 2:-0.8 3:0.2 4:0.833333 
2 1:-0.2 2:-0.8 3:0.2 4:-0.833333 
-2 1:-0.2 2:-0.8 3:0.2 4:-0.666667 
2 1:-0.2 2:-0.8 3:0.2 4:-0.5 
2 1:-0.2 2:-0.8 3:0.2 4:-0.333333 
-2 1:-0.2 2:-0.8 3:0.2 4:-0.166667 
2 1:-0.2 2:-0.8 4:-0.333333 
-2 1:-0.2 2:-0.8 4:-0.166667 
2 1:-0.2 2:-0.8 
2 1:-0.2 2:-0.8 3:0.4 4:0.166667 
-2 1:-0.2 2:-0.8 3:0.4 4:0.333333 
2 1:-0.2 2:-0.8 3:0.4 4:0.5 
-2 1:-0.2 2:-0.8 3:0.4 4:0.666667 
-2 1:-0.2 2:-0.8 3:0.4 4:0.833333 
2 1:-0.2 2:-0.8 3:0.4 4:1 
2 1:-0.2 2:-0.8 3:0.4 4:-0.833333 
2 1:-0.2 2:-0.8 3:0.6 4:0.166667 
-0.4439737214801753 1:-0.2 2:-0.8 3:0.6 4:0.333333 
-2 1:-0.2 2:-0.8 3:0.6 4:0.666667 
-2 1:-0.2 2:-0.8 3:0.6 4:0.833333 
2 1:-0.2 2:-0.8 3:0.6 4:-0.833333 
2 1:-0.2 2:-0.8 3:0.6 4:-0.333333 
2 1:-0.2 2:-0.8 3:0.4 4:-0.5 
2 1:-0.2 2:-0.8 3:0.4 4:-0.333333 
-2 1:-0.2 2:-0.8 3:0.4 4:-0.166667 
2 1:-0.2 2:-0.8 3:0.8 4:0.166667 
-2 1:-0.2 2:-0.8 3:0.8 4:0.333333 
-2 1:-0.2 2:-0.8 3:0.8 4:0.666667 
-2 1:-0.2 2:-0.8 3:0.8 4:0.833333 
-2 1:-0.2 2:-0.8 3:0.8 4:-0.666667 
-2 1:-0.2 2:-0.8 3:1 4:0.333333 
2 1:-0.2 2:-0.8 3:1 4:0.5 
-1.408637439024785 1:-0.2 2:-0.8 3:1 4:0.833333 
2 1:-0.2 2:-0.8 3:1 4:1 
-2 1:-0.2 2:-0.8 3:1 4:-1 
2 1:-0.2 2:-0.8 3:1 4:-0.833333 
2 1:-0.2 2:-0.8 3:1 4:-0.333333 
-2 1:-0.2 2:-0.8 3:1 4:-0.166667 
2 1:-0.2 2:-0.8 3:0.8 4:-0.333333 
-2 1:-0.2 2:-0.6 3:-1 4:0.166667 
2 1:-0.2 2:-0.6 3:-1 4:0.333333 
-2 1:-0.2 2:-0.6 3:-1 4:0.5 
2 1:-0.2 2:-0.6 3:-1 4:0.666667 
-2 1:-0.2 2:-0.6 3:-1 4:1 
-2 1:-0.2 2:-0.6 3:-1 4:-1 
-2 1:-0.2 2:-0.6 3:-1 4:-0.666667 
2 1:-0.2 2:-0.6 3:-1 4:-0.5 
-2 1:-0.2 2:-0.6 3:-1 4:-0.333333 
-2 1:-0.2 2:-0.6 3:-1 4:-0.166667 
2 1:-0.2 2:-0.6 3:-1 
-2 1:-0.2 2:-0.6 3:-0.8 4:0.166667 
2 1:-0.2 2:-0.6 3:-0.8 4:0.333333 
-2 1:-0.2 2:-0.6 3:-0.8 4:0.5 
2 1:-0.2 2:-0.6 3:-0.8 4:0.666667 
-2 1:-0.2 2:-0.6 3:-0.8 4:1 
-2 1:-0.2 2:-0.6 3:-0.8 4:-1 
2 1:-0.2 2:-0.6 3:-0.8 4:-0.833333 
-2 1:-0.2 2:-0.6 3:-0.6 4:0.166667 
2 1:-0.2 2:-0.6 3:-0.6 4:0.333333 
-2 1:-0.2 2:-0.6 3:-0.6 4:0.5 
2 1:-0.2 2:-0.6 3:-0.6 4:0.666667 
-2 1:-0.2 2:-0.6 3:-0.6 4:1 
-2 1:-0.2 2:-0.6 3:-0.6 4:-1 
2 1:-0.2 2:-0.6 3:-0.6 4:-0.833333 
-2 1:-0.2 2:-0.6 3:-0.6 4:-0.666667 
2 1:-0.2 2:-0.6 3:-0.6 4:-0.5 
-2 1:-0.2 2:-0.6 3:-0.6 4:-0.166667 
2 1:-0.2 2:-0.6 3:-0.8 4:-0.5 
-2 1:-0.2 2:-0.6 3:-0.8 4:-0.333333 
-2 1:-0.2 2:-0.6 3:-0.8 4:-0.166667 
-2 1:-0.2 2:-0.6 3:-0.4 4:0.166667 
2 1:-0.2 2:-0.6 3:-0.4 4:0.333333 
-2 1:-0.2 2:-0.6 3:-0.4 4:0.5 
2 1:-0.2 2:-0.6 3:-0.4 4:0.666667 
-2 1:-0.2 2:-0.6 3:-0.4 4:1 
-2 1:-0.2 2:-0.6 3:-0.4 4:-1 
2 1:-0.2 2:-0.6 3:-0.4 4:-0.833333 
-2 1:-0.2 2:-0.6 3:-0.4 4:-0.666667 
-2 1:-0.2 2:-0.6 3:-0.2 4:0.166667 
2 1:-0.2 2:-0.6 3:-0.2 4:0.333333 
-2 1:-0.2 2:-0.6 3:-0.2 4:0.5 
2 1:-0.2 2:-0.6 3:-0.2 4:0.666667 
-2 1:-0.2 2:-0.6 3:-0.2 4:0.833333 
-2 1:-0.2 2:-0.6 3:-0.2 4:1 
-2 1:-0.2 2:-0.6 3:-0.2 4:-1 
2 1:-0.2 2:-0.6 3:-0.2 4:-0.833333 
-2 1:-0.2 2:-0.6 3:-0.2 4:-0.666667 
2 1:-0.2 2:-0.6 3:-0.2 4:-0.5 
-2 1:-0.2 2:-0.6 3:-0.2 4:-0.166667 
2 1:-0.2 2:-0.6 3:-0.4 4:-0.5 
-2 1:-0.2 2:-0.6 3:-0.4 4:-0.166667 
-2 1:-0.2 2:-0.6 4:0.166667 
0.6767668042313051 1:-0.2 2:-0.6 4:0.333333 
-2 1:-0.2 2:-0.6 4:0.5 
2 1:-0.2 2:-0.6 4:0.666667 
-2 1:-0.2 2:-0.6 4:0.833333 
-2 1:-0.2 2:-0.6 4:1 
-2 1:-0.2 2:-0.6 4:-1 
2 1:-0.2 2:-0.6 4:-0.833333 
-2 1:-0.2 2:-0.6 3:0.2 4:0.166667 
-2 1:-0.2 2:-0.6 3:0.2 4:0.5 
2 1:-0.2 2:-0.6 3:0.2 4:0.666667 
-2 1:-0.2 2:-0.6 3:0.2 4:0.833333 
-2 1:-0.2 2:-0.6 3:0.2 4:1 
-2 1:-0.2 2:-0.6 3:0.2 4:-1 
2 1:-0.2 2:-0.6 3:0.2 4:-0.5 
-2 1:-0.2 2:-0.6 3:0.2 4:-0.166667 
2 1:-0.2 2:-0.6 4:-0.5 
-2 1:-0.2 2:-0.6 4:-0.166667 
-2 1:-0.2 2:-0.6 3:0.4 4:0.166667 
-2 1:-0.2 2:-0.6 3:0.4 4:0.5 
2 1:-0.2 2:-0.6 3:0.4 4:0.666667 
-0.9661964483936188 1:-0.2 2:-0.6 3:0.4 4:0.833333 
-2 1:-0.2 2:-0.6 3:0.4 4:1 
-2 1:-0.2 2:-0.6 3:0.4 4:-1 
2 1:-0.2 2:-0.6 3:0.4 4:-0.833333 
-2 1:-0.2 2:-0.6 3:0.6 4:0.166667 
-2 1:-0.2 2:-0.6 3:0.6 4:0.5 
2 1:-0.2 2:-0.6 3:0.6 4:-0.833333 
2 1:-0.2 2:-0.6 3:0.6 4:-0.5 
-2 1:-0.2 2:-0.6 3:0.6 4:-0.166667 
2 1:-0.2 2:-0.6 3:0.4 4:-0.5 
-2 1:-0.2 2:-0.6 3:0.4 4:-0.333333 
-2 1:-0.2 2:-0.6 3:0.4 4:-0.166667 
-2 1:-0.2 2:-0.6 3:0.8 4:0.166667 
-2 1:-0.2 2:-0.6 3:0.8 4:0.5 
-0.3149661192004114 1:-0.2 2:-0.6 3:0.8 4:0.833333 
-2 1:-0.2 2:-0.6 3:0.8 4:1 
-1.008058627202431 1:-0.2 2:-0.6 3:0.8 4:-1 
-0.122967554020864 1:-0.2 2:-0.6 3:0.8 4:-0.666667 
-2 1:-0.2 2:-0.6 3:1 4:0.166667 
2 1:-0.2 2:-0.6 3:1 4:0.666667 
-2 1:-0.2 2:-0.6 3:1 4:1 
-2 1:-0.2 2:-0.6 3:1 4:-1 
2 1:-0.2 2:-0.6 3:1 4:-0.833333 
2 1:-0.2 2:-0.6 3:1 4:-0.5 
-2 1:-0.2 2:-0.6 3:1 4:-0.166667 
2 1:-0.2 2:-0.6 3:0.8 4:-0.5 
-2 1:-0.2 2:-0.6 3:0.8 4:-0.166667 
-2 1:-0.2 2:-0.4 3:-1 4:0.166667 
-2 1:-0.2 2:-0.4 3:-1 4:0.333333 
-2 1:-0.2 2:-0.4 3:-1 4:0.5 
2 1:-0.2 2:-0.4 3:-1 4:0.666667 
2 1:-0.2 2:-0.4 3:-1 4:0.833333 
-2 1:-0.2 2:-0.4 3:-1 4:1 
2 1:-0.2 2:-0.4 3:-1 4:-1 
-2 1:-0.2 2:-0.4 3:-1 4:-0.666667 
-2 1:-0.2 2:-0.4 3:-1 4:-0.333333 
2 1:-0.2 2:-0.4 3:-1 4:-0.166667 
-2 1:-0.2 2:-0.4 3:-0.8 4:0.166667 
-2 1:-0.2 2:-0.4 3:-0.8 4:0.333333 
-2 1:-0.2 2:-0.4 3:-0.8 4:0.5 
2 1:-0.2 2:-0.4 3:-0.8 4:0.666667 
2 1:-0.2 2:-0.4 3:-0.8 4:0.833333 
-2 1:-0.2 2:-0.4 3:-0.8 4:1 
2 1:-0.2 2:-0.4 3:-0.8 4:-1 
-2 1:-0.2 2:-0.4 3:-0.8 4:-0.666667 
-2 1:-0.2 2:-0.4 3:-0.6 4:0.333333 
-2 1:-0.2 2:-0.4 3:-0.6 4:0.5 
2 1:-0.2 2:-0.4 3:-0.6 4:0.666667 
2 1:-0.2 2:-0.4 3:-0.6 4:-1 
-2 1:-0.2 2:-0.4 3:-0.6 4:-0.5 
-2 1:-0.2 2:-0.4 3:-0.6 4:-0.333333 
2 1:-0.2 2:-0.4 3:-0.6 4:-0.166667 
2 1:-0.2 2:-0.4 3:-0.6 
-2 1:-0.2 2:-0.4 3:-0.8 4:-0.5 
-2 1:-0.2 2:-0.4 3:-0.8 4:-0.333333 
2 1:-0.2 2:-0.4 3:-0.8 4:-0.166667 
-2 1:-0.2 2:-0.4 3:-0.4 4:0.166667 
-2 1:-0.2 2:-0.4 3:-0.4 4:0.333333 
-2 1:-0.2 2:-0.4 3:-0.4 4:0.5 
2 1:-0.2 2:-0.4 3:-0.4 4:0.666667 
2 1:-0.2 2:-0.4 3:-0.4 4:0.833333 
2 1:-0.2 2:-0.4 3:-0.4 4:-1 
2 1:-0.2 2:-0.4 3:-0.4 4:-0.833333 
-2 1:-0.2 2:-0.4 3:-0.2 4:0.166667 
-2 1:-0.2 2:-0.4 3:-0.2 4:0.333333 
-2 1:-0.2 2:-0.4 3:-0.2 4:0.5 
2 1:-0.2 2:-0.4 3:-0.2 4:0.666667 
-2 1:-0.2 2:-0.4 3:-0.2 4:1 
2 1:-0.2 2:-0.4 3:-0.2 4:-1 
-2 1:-0.2 2:-0.4 3:-0.2 4:-0.5 
-2 1:-0.2 2:-0.4 3:-0.2 4:-0.333333 
2 1:-0.2 2:-0.4 3:-0.2 4:-0.166667 
2 1:-0.2 2:-0.4 3:-0.2 
-2 1:-0.2 2:-0.4 3:-0.4 4:-0.5 
-2 1:-0.2 2:-0.4 3:-0.4 4:-0.333333 
2 1:-0.2 2:-0.4 3:-0.4 4:-0.166667 
-2 1:-0.2 2:-0.4 4:0.333333 
-2 1:-0.2 2:-0.4 4:0.5 
2 1:-0.2 2:-0.4 4:0.666667 
2 1:-0.2 2:-0.4 4:-1 
-1.729473187320879 1:-0.2 2:-0.4 3:0.2 4:0.166667 
-2 1:-0.2 2:-0.4 3:0.2 4:0.333333 
-2 1:-0.2 2:-0.4 3:0.2 4:0.5 
2 1:-0.2 2:-0.4 3:0.2 4:0.666667 
2 1:-0.2 2:-0.4 3:0.2 4:0.833333 
-2 1:-0.2 2:-0.4 3:0.2 4:1 
2 1:-0.2 2:-0.4 3:0.2 4:-1 
-2 1:-0.2 2:-0.4 3:0.2 4:-0.5 
-2 1:-0.2 2:-0.4 3:0.2 4:-0.333333 
-2 1:-0.2 2:-0.4 4:-0.5 
-2 1:-0.2 2:-0.4 4:-0.333333 
-2 1:-0.2 2:-0.4 3:0.4 4:0.166667 
-2 1:-0.2 2:-0.4 3:0.4 4:0.333333 
-2 1:-0.2 2:-0.4 3:0.4 4:0.5 
-2 1:-0.2 2:-0.4 3:0.4 4:0.833333 
2 1:-0.2 2:-0.4 3:0.4 4:-1 
-2 1:-0.2 2:-0.4 3:0.6 4:0.333333 
-2 1:-0.2 2:-0.4 3:0.6 4:0.5 
2 1:-0.2 2:-0.4 3:0.6 4:-1 
-2 1:-0.2 2:-0.4 3:0.6 4:-0.5 
-2 1:-0.2 2:-0.4 3:0.6 4:-0.333333 
2 1:-0.2 2:-0.4 3:0.6 4:-0.166667 
-2 1:-0.2 2:-0.4 3:0.4 4:-0.5 
-2 1:-0.2 2:-0.4 3:0.4 4:-0.333333 
2 1:-0.2 2:-0.4 3:0.8 4:0.166667 
-2 1:-0.2 2:-0.4 3:0.8 4:0.333333 
-2 1:-0.2 2:-0.4 3:0.8 4:0.5 
0.8508845594652057 1:-0.2 2:-0.4 3:0.8 4:0.666667 
2 1:-0.2 2:-0.4 3:0.8 4:0.833333 
-2 1:-0.2 2:-0.4 3:0.8 4:-0.666667 
-2 1:-0.2 2:-0.4 3:1 4:0.166667 
-2 1:-0.2 2:-0.4 3:1 4:0.333333 
-2 1:-0.2 2:-0.4 3:1 4:0.5 
2 1:-0.2 2:-0.4 3:1 4:0.666667 
2 1:-0.2 2:-0.4 3:1 4:0.833333 
0.4932728438302825 1:-0.2 2:-0.4 3:1 4:1 
2 1:-0.2 2:-0.4 3:1 4:-0.833333 
2 1:-0.2 2:-0.4 3:1 4:-0.666667 
2 1:-0.2 2:-0.4 3:1 4:-0.166667 
-1.65663929652241 1:-0.2 2:-0.4 3:1 
-2 1:-0.2 2:-0.4 3:0.8 4:-0.5 
-2 1:-0.2 2:-0.4 3:0.8 4:-0.333333 
2 1:-0.2 2:-0.4 3:0.8 4:-0.166667 
2 1:-0.2 2:-0.2 3:-1 4:0.333333 
2 1:-0.2 2:-0.2 3:-1 4:0.666667 
2 1:-0.2 2:-0.2 3:-1 4:0.833333 
2 1:-0.2 2:-0.2 3:-1 4:1 
2 1:-0.2 2:-0.2 3:-1 4:-0.166667 
2 1:-0.2 2:-0.2 3:-1 
2 1:-0.2 2:-0.2 3:-0.8 4:0.333333 
2 1:-0.2 2:-0.2 3:-0.8 4:0.666667 
2 1:-0.2 2:-0.2 3:-0.8 4:0.833333 
2 1:-0.2 2:-0.2 3:-0.8 4:1 
2 1:-0.2 2:-0.2 3:-0.6 4:0.333333 
2 1:-0.2 2:-0.2 3:-0.6 4:0.833333 
2 1:-0.2 2:-0.2 3:-0.6 4:1 
-2 1:-0.2 2:-0.2 3:-0.6 4:-0.833333 
2 1:-0.2 2:-0.2 3:-0.6 4:-0.333333 
2 1:-0.2 2:-0.2 3:-0.6 
2 1:-0.2 2:-0.2 3:-0.8 4:-0.5 
-2 1:-0.2 2:-0.2 3:-0.8 4:-0.333333 
2 1:-0.2 2:-0.2 3:-0.4 4:0.333333 
2 1:-0.2 2:-0.2 3:-0.4 4:0.5 
2 1:-0.2 2:-0.2 3:-0.4 4:0.666667 
2 1:-0.2 2:-0.2 3:-0.4 4:0.833333 
2 1:-0.2 2:-0.2 3:-0.4 4:1 
0.09515574560511619 1:-0.2 2:-0.2 3:-0.2 4:0.5 
2 1:-0.2 2:-0.2 3:-0.2 4:0.666667 
2 1:-0.2 2:-0.2 3:-0.2 4:0.833333 
0.5337905689800959 1:-0.2 2:-0.2 3:-0.2 4:1 
0.167762252815831 1:-0.2 2:-0.2 3:-0.4 4:-0.333333 
2 1:-0.2 2:-0.2 4:0.166667 
2 1:-0.2 2:-0.2 4:0.666667 
2 1:-0.2 2:-0.2 4:0.833333 
2 1:-0.2 2:-0.2 4:1 
-2 1:-0.2 2:-0.2 3:0.2 4:-0.5 
-2 1:-0.2 2:-0.2 3:0.2 
2 1:-0.2 2:-0.2 4:-0.333333 
0.009071621355970727 1:-0.2 2:-0.2 
2 1:-0.2 2:-0.2 3:0.4 4:0.666667 
2 1:-0.2 2:-0.2 3:0.4 4:0.833333 
2 1:-0.2 2:-0.2 3:0.4 4:1 
-2 1:-0.2 2:-0.2 3:0.6 4:0.333333 
-2 1:-0.2 2:-0.2 3:0.6 4:0.666667 
-2 1:-0.2 2:-0.2 3:0.6 4:-0.833333 
2 1:-0.2 2:-0.2 3:0.6 4:-0.166667 
2 1:-0.2 2:-0.2 3:0.4 
2 1:-0.2 2:-0.2 3:0.8 4:0.166667 
-2 1:-0.2 2:-0.2 3:0.8 4:0.333333 
2 1:-0.2 2:-0.2 3:0.8 4:1 
-2 1:-0.2 2:-0.2 3:0.8 4:-0.833333 
-2 1:-0.2 2:-0.2 3:0.8 4:-0.666667 
-2 1:-0.2 2:-0.2 3:1 4:0.166667 
-2 1:-0.2 2:-0.2 3:1 4:0.333333 
2 1:-0.2 2:-0.2 3:1 4:0.5 
2 1:-0.2 2:-0.2 3:1 4:0.666667 
2 1:-0.2 2:-0.2 3:1 4:0.833333 
2 1:-0.2 2:-0.2 3:1 4:1 
-2 1:-0.2 2:-0.2 3:1 4:-1 
2 1:-0.2 2:-0.2 3:1 4:-0.833333 
2 1:-0.2 3:-1 4:0.166667 
-2 1:-0.2 3:-1 4:0.333333 
-2 1:-0.2 3:-1 4:0.5 
2 1:-0.2 3:-1 4:0.666667 
2 1:-0.2 3:-1 4:0.833333 
-2 1:-0.2 3:-1 4:1 
-2 1:-0.2 3:-1 4:-1 
-2 1:-0.2 3:-1 4:-0.833333 
2 1:-0.2 3:-1 4:-0.666667 
2 1:-0.2 3:-1 4:-0.5 
-2 1:-0.2 3:-1 4:-0.333333 
2 1:-0.2 3:-1 
2 1:-0.2 3:-0.8 4:0.166667 
-2 1:-0.2 3:-0.8 4:0.333333 
-2 1:-0.2 3:-0.8 4:0.5 
2 1:-0.2 3:-0.8 4:0.666667 
2 1:-0.2 3:-0.8 4:0.833333 
-2 1:-0.2 3:-0.8 4:1 
-2 1:-0.2 3:-0.8 4:-1 
2 1:-0.2 3:-0.8 4:-0.666667 
2 1:-0.2 3:-0.6 4:0.166667 
-2 1:-0.2 3:-0.6 4:0.333333 
2 1:-0.2 3:-0.6 4:0.666667 
2 1:-0.2 3:-0.6 4:0.833333 
-2 1:-0.2 3:-0.6 4:1 
-2 1:-0.2 3:-0.6 4:-1 
2 1:-0.2 3:-0.6 4:-0.5 
-2 1:-0.2 3:-0.6 4:-0.333333 
2 1:-0.2 3:-0.6 
2 1:-0.2 3:-0.8 4:-0.5 
-2 1:-0.2 3:-0.8 4:-0.333333 
2 1:-0.2 3:-0.4 4:0.166667 
-2 1:-0.2 3:-0.4 4:0.333333 
-2 1:-0.2 3:-0.4 4:0.5 
2 1:-0.2 3:-0.4 4:0.666667 
2 1:-0.2 3:-0.4 4:0.833333 
-2 1:-0.2 3:-0.4 4:1 
-2 1:-0.2 3:-0.4 4:-1 
2 1:-0.2 3:-0.2 4:0.166667 
-2 1:-0.2 3:-0.2 4:0.333333 
2 1:-0.2 3:-0.2 4:0.666667 
2 1:-0.2 3:-0.2 4:0.833333 
-2 1:-0.2 3:-0.2 4:1 
-2 1:-0.2 3:-0.2 4:-1 
2 1:-0.2 3:-0.2 4:-0.5 
-2 1:-0.2 3:-0.2 4:-0.333333 
2 1:-0.2 3:-0.2 
2 1:-0.2 3:-0.4 4:-0.5 
-2 1:-0.2 3:-0.4 4:-0.333333 
2 1:-0.2 4:0.166667 
-2 1:-0.2 4:0.333333 
2 1:-0.2 4:0.833333 
-2 1:-0.2 4:1 
-2 1:-0.2 4:-1 
2 1:-0.2 4:-0.666667 
2 1:-0.2 3:0.2 4:0.166667 
-2 1:-0.2 3:0.2 4:0.333333 
2 1:-0.2 3:0.2 4:0.833333 
-2 1:-0.2 3:0.2 4:1 
-2 1:-0.2 3:0.2 4:-1 
2 1:-0.2 3:0.2 4:-0.5 
-2 1:-0.2 3:0.2 4:-0.333333 
2 1:-0.2 4:-0.5 
-2 1:-0.2 4:-0.333333 
-2 1:-0.2 3:0.4 4:0.333333 
2 1:-0.2 3:0.4 4:0.5 
2 1:-0.2 3:0.4 4:0.833333 
-2 1:-0.2 3:0.4 4:-1 
-2 1:-0.2 3:0.4 4:-0.833333 
2 1:-0.2 3:0.4 4:-0.666667 
2 1:-0.2 3:0.6 4:0.166667 
-2 1:-0.2 3:0.6 4:0.333333 
-2 1:-0.2 3:0.6 4:0.666667 
-2 1:-0.2 3:0.6 4:-0.833333 
2 1:-0.2 3:0.6 4:-0.666667 
-2 1:-0.2 3:0.6 4:-0.5 
-2 1:-0.2 3:0.6 4:-0.333333 
-2 1:-0.2 3:0.6 
2 1:-0.2 3:0.4 4:-0.5 
-2 1:-0.2 3:0.4 4:-0.333333 
-2 1:-0.2 3:0.4 4:-0.166667 
2 1:-0.2 3:0.8 4:0.166667 
-2 1:-0.2 3:0.8 4:0.333333 
-2 1:-0.2 3:0.8 4:0.5 
2 1:-0.2 3:0.8 4:1 
-2 1:-0.2 3:0.8 4:-0.833333 
-2 1:-0.2 3:1 4:0.333333 
2 1:-0.2 3:1 4:0.666667 
2 1:-0.2 3:1 4:0.833333 
-2 1:-0.2 3:1 4:-1 
2 1:-0.2 3:1 4:-0.666667 
2 1:-0.2 3:1 4:-0.5 
-2 1:-0.2 3:1 4:-0.166667 
-2 1:-0.2 3:1 
-2 1:-0.2 3:0.8 4:-0.333333 
0.06967605548898204 1:-0.2 3:0.8 
-2 1:-0.2 2:0.2 3:-1 4:0.166667 
2 1:-0.2 2:0.2 3:-1 4:0.333333 
-2 1:-0.2 2:0.2 3:-1 4:0.5 
2 1:-0.2 2:0.2 3:-1 4:0.666667 
2 1:-0.2 2:0.2 3:-1 4:0.833333 
2 1:-0.2 2:0.2 3:-1 4:1 
2 1:-0.2 2:0.2 3:-1 4:-1 
-2 1:-0.2 2:0.2 3:-1 4:-0.833333 
2 1:-0.2 2:0.2 3:-1 4:-0.666667 
2 1:-0.2 2:0.2 3:-1 4:-0.333333 
2 1:-0.2 2:0.2 3:-1 
-2 1:-0.2 2:0.2 3:-0.8 4:0.166667 
2 1:-0.2 2:0.2 3:-0.8 4:0.333333 
-2 1:-0.2 2:0.2 3:-0.8 4:0.5 
2 1:-0.2 2:0.2 3:-0.8 4:0.666667 
-2 1:-0.2 2:0.2 3:-0.8 4:0.833333 
2 1:-0.2 2:0.2 3:-0.8 4:1 
2 1:-0.2 2:0.2 3:-0.8 4:-1 
2 1:-0.2 2:0.2 3:-0.8 4:-0.666667 
-2 1:-0.2 2:0.2 3:-0.6 4:0.166667 
2 1:-0.2 2:0.2 3:-0.6 4:0.333333 
-0.2806632170274011 1:-0.2 2:0.2 3:-0.6 4:0.5 
2 1:-0.2 2:0.2 3:-0.6 4:0.666667 
-2 1:-0.2 2:0.2 3:-0.6 4:0.833333 
2 1:-0.2 2:0.2 3:-0.6 4:-1 
-2 1:-0.2 2:0.2 3:-0.6 4:-0.833333 
2 1:-0.2 2:0.2 3:-0.6 4:-0.666667 
-2 1:-0.2 2:0.2 3:-0.6 4:-0.5 
2 1:-0.2 2:0.2 3:-0.6 4:-0.333333 
2 1:-0.2 2:0.2 3:-0.6 
-2 1:-0.2 2:0.2 3:-0.8 4:-0.5 
-2 1:-0.2 2:0.2 3:-0.8 4:-0.166667 
2 1:-0.2 2:0.2 3:-0.8 
-0.4204267526613492 1:-0.2 2:0.2 3:-0.4 4:0.166667 
2 1:-0.2 2:0.2 3:-0.4 4:0.333333 
-2 1:-0.2 2:0.2 3:-0.4 4:0.5 
2 1:-0.2 2:0.2 3:-0.4 4:0.666667 
-2 1:-0.2 2:0.2 3:-0.4 4:0.833333 
2 1:-0.2 2:0.2 3:-0.4 4:1 
2 1:-0.2 2:0.2 3:-0.4 4:-1 
2 1:-0.2 2:0.2 3:-0.4 4:-0.666667 
2 1:-0.2 2:0.2 3:-0.2 4:0.666667 
2 1:-0.2 2:0.2 3:-0.2 4:1 
2 1:-0.2 2:0.2 3:-0.2 4:-0.666667 
-2 1:-0.2 2:0.2 3:-0.2 4:-0.5 
2 1:-0.2 2:0.2 3:-0.2 4:-0.333333 
-2 1:-0.2 2:0.2 3:-0.2 4:-0.166667 
2 1:-0.2 2:0.2 3:-0.2 
2 1:-0.2 2:0.2 3:-0.4 4:-0.333333 
-2 1:-0.2 2:0.2 3:-0.4 4:-0.166667 
-2 1:-0.2 2:0.2 4:0.5 
2 1:-0.2 2:0.2 4:0.666667 
-2 1:-0.2 2:0.2 4:0.833333 
2 1:-0.2 2:0.2 4:1 
-2 1:-0.2 2:0.2 4:-0.833333 
2 1:-0.2 2:0.2 4:-0.666667 
-2 1:-0.2 2:0.2 3:0.2 4:0.166667 
-2 1:-0.2 2:0.2 3:0.2 4:0.5 
-1.344997155338688 1:-0.2 2:0.2 3:0.2 4:0.833333 
2 1:-0.2 2:0.2 3:0.2 4:-1 
-2 1:-0.2 2:0.2 4:-0.5 
-2 1:-0.2 2:0.2 4:-0.166667 
2 1:-0.2 2:0.2 
-2 1:-0.2 2:0.2 3:0.4 4:0.166667 
-2 1:-0.2 2:0.2 3:0.4 4:0.833333 
2 1:-0.2 2:0.2 3:0.4 4:1 
2 1:-0.2 2:0.2 3:0.4 4:-0.666667 
-2 1:-0.2 2:0.2 3:0.6 4:0.333333 
-2 1:-0.2 2:0.2 3:0.6 4:0.833333 
-2 1:-0.2 2:0.2 3:0.6 4:-0.833333 
-2 1:-0.2 2:0.2 3:0.6 4:-0.5 
-2 1:-0.2 2:0.2 3:0.4 4:-0.166667 
2 1:-0.2 2:0.2 3:0.4 
2 1:-0.2 2:0.2 3:0.8 4:0.166667 
-2 1:-0.2 2:0.2 3:0.8 4:0.333333 
-2 1:-0.2 2:0.2 3:0.8 4:0.5 
-2 1:-0.2 2:0.2 3:0.8 4:0.666667 
-2 1:-0.2 2:0.2 3:0.8 4:0.833333 
2 1:-0.2 2:0.2 3:0.8 4:1 
-2 1:-0.2 2:0.2 3:0.8 4:-0.833333 
-2 1:-0.2 2:0.2 3:0.8 4:-0.666667 
-2 1:-0.2 2:0.2 3:1 4:0.166667 
-2 1:-0.2 2:0.2 3:1 4:0.333333 
2 1:-0.2 2:0.2 3:1 4:0.666667 
-2 1:-0.2 2:0.2 3:1 4:-1 
2 1:-0.2 2:0.2 3:1 4:-0.833333 
2 1:-0.2 2:0.2 3:1 4:-0.666667 
2 1:-0.2 2:0.2 3:1 4:-0.5 
-2 1:-0.2 2:0.2 3:0.8 4:-0.5 
-2 1:-0.2 2:0.4 3:-1 4:0.333333 
2 1:-0.2 2:0.4 3:-1 4:0.666667 
-2 1:-0.2 2:0.4 3:-1 4:1 
2 1:-0.2 2:0.4 3:-1 4:-1 
-2 1:-0.2 2:0.4 3:-1 4:-0.833333 
2 1:-0.2 2:0.4 3:-1 4:-0.666667 
2 1:-0.2 2:0.4 3:-1 4:-0.5 
-2 1:-0.2 2:0.4 3:-1 4:-0.333333 
-2 1:-0.2 2:0.4 3:-1 4:-0.166667 
2 1:-0.2 2:0.4 3:-1 
-2 1:-0.2 2:0.4 3:-0.8 4:0.166667 
-2 1:-0.2 2:0.4 3:-0.8 4:0.333333 
2 1:-0.2 2:0.4 3:-0.8 4:0.666667 
-2 1:-0.2 2:0.4 3:-0.8 4:1 
2 1:-0.2 2:0.4 3:-0.8 4:-1 
2 1:-0.2 2:0.4 3:-0.8 4:-0.666667 
-2 1:-0.2 2:0.4 3:-0.6 4:0.166667 
-2 1:-0.2 2:0.4 3:-0.6 4:0.333333 
2 1:-0.2 2:0.4 3:-0.6 4:0.5 
2 1:-0.2 2:0.4 3:-0.6 4:0.666667 
-2 1:-0.2 2:0.4 3:-0.6 4:1 
2 1:-0.2 2:0.4 3:-0.6 4:-1 
2 1:-0.2 2:0.4 3:-0.6 4:-0.666667 
-2 1:-0.2 2:0.4 3:-0.6 4:-0.333333 
2 1:-0.2 2:0.4 3:-0.6 
2 1:-0.2 2:0.4 3:-0.8 4:-0.5 
-2 1:-0.2 2:0.4 3:-0.8 4:-0.333333 
2 1:-0.2 2:0.4 3:-0.8 
-2 1:-0.2 2:0.4 3:-0.4 4:0.333333 
2 1:-0.2 2:0.4 3:-0.4 4:0.666667 
-2 1:-0.2 2:0.4 3:-0.4 4:1 
2 1:-0.2 2:0.4 3:-0.4 4:-1 
2 1:-0.2 2:0.4 3:-0.4 4:-0.666667 
2 1:-0.2 2:0.4 3:-0.2 4:0.5 
2 1:-0.2 2:0.4 3:-0.2 4:0.666667 
-2 1:-0.2 2:0.4 3:-0.2 4:-0.333333 
2 1:-0.2 2:0.4 3:-0.2 
-2 1:-0.2 2:0.4 3:-0.4 4:-0.333333 
2 1:-0.2 2:0.4 3:-0.4 
-2 1:-0.2 2:0.4 4:0.333333 
2 1:-0.2 2:0.4 4:0.666667 
-2 1:-0.2 2:0.4 4:0.833333 
-2 1:-0.2 2:0.4 4:1 
0.009154971828201009 1:-0.2 2:0.4 4:-1 
-1.252038778150013 1:-0.2 2:0.4 4:-0.833333 
2 1:-0.2 2:0.4 4:-0.666667 
-2 1:-0.2 2:0.4 3:0.2 4:0.166667 
-2 1:-0.2 2:0.4 3:0.2 4:0.333333 
-2 1:-0.2 2:0.4 3:0.2 4:0.5 
-0.7290681891256257 1:-0.2 2:0.4 3:0.2 4:0.833333 
-2 1:-0.2 2:0.4 3:0.2 4:1 
-2 1:-0.2 2:0.4 3:0.2 4:-0.333333 
-2 1:-0.2 2:0.4 3:0.2 4:-0.166667 
-2 1:-0.2 2:0.4 4:-0.333333 
2 1:-0.2 2:0.4 
-2 1:-0.2 2:0.4 3:0.4 4:0.333333 
2 1:-0.2 2:0.4 3:0.4 4:0.5 
2 1:-0.2 2:0.4 3:0.4 4:1 
-2 1:-0.2 2:0.4 3:0.4 4:-0.833333 
2 1:-0.2 2:0.4 3:0.4 4:-0.666667 
-2 1:-0.2 2:0.4 3:0.6 4:0.333333 
-2 1:-0.2 2:0.4 3:0.6 4:0.666667 
-2 1:-0.2 2:0.4 3:0.6 4:-0.833333 
-2 1:-0.2 2:0.4 3:0.6 4:-0.5 
-2 1:-0.2 2:0.4 3:0.6 4:-0.333333 
2 1:-0.2 2:0.4 3:0.6 4:-0.166667 
-2 1:-0.2 2:0.4 3:0.4 4:-0.333333 
-2 1:-0.2 2:0.4 3:0.4 4:-0.166667 
2 1:-0.2 2:0.4 3:0.4 
2 1:-0.2 2:0.4 3:0.8 4:0.166667 
-2 1:-0.2 2:0.4 3:0.8 4:0.333333 
-2 1:-0.2 2:0.4 3:0.8 4:0.5 
2 1:-0.2 2:0.4 3:0.8 4:-1 
-2 1:-0.2 2:0.4 3:0.8 4:-0.833333 
-2 1:-0.2 2:0.4 3:0.8 4:-0.666667 
-2 1:-0.2 2:0.4 3:1 4:0.166667 
-2 1:-0.2 2:0.4 3:1 4:0.333333 
2 1:-0.2 2:0.4 3:1 4:0.5 
2 1:-0.2 2:0.4 3:1 4:0.666667 
-2 1:-0.2 2:0.4 3:1 4:-1 
2 1:-0.2 2:0.4 3:1 4:-0.833333 
2 1:-0.2 2:0.4 3:1 4:-0.166667 
-2 1:-0.2 2:0.4 3:1 
-2 1:-0.2 2:0.4 3:0.8 4:-0.5 
-2 1:-0.2 2:0.4 3:0.8 4:-0.333333 
2 1:-0.2 2:0.4 3:0.8 4:-0.166667 
2 1:-0.2 2:0.4 3:0.8 
2 1:-0.2 2:0.6 3:-1 4:0.333333 
-2 1:-0.2 2:0.6 3:-1 4:0.5 
2 1:-0.2 2:0.6 3:-1 4:0.666667 
1.961779739422282 1:-0.2 2:0.6 3:-1 4:0.833333 
-2 1:-0.2 2:0.6 3:-1 4:1 
-2 1:-0.2 2:0.6 3:-1 4:-1 
-2 1:-0.2 2:0.6 3:-1 4:-0.666667 
2 1:-0.2 2:0.6 3:-1 4:-0.5 
2 1:-0.2 2:0.6 3:-1 4:-0.333333 
2 1:-0.2 2:0.6 3:-1 
-2 1:-0.2 2:0.6 3:-0.8 4:0.166667 
2 1:-0.2 2:0.6 3:-0.8 4:0.333333 
2 1:-0.2 2:0.6 3:-0.8 4:0.666667 
-2 1:-0.2 2:0.6 3:-0.8 4:1 
-2 1:-0.2 2:0.6 3:-0.8 4:-1 
-2 1:-0.2 2:0.6 3:-0.8 4:-0.666667 
2 1:-0.2 2:0.6 3:-0.6 4:0.333333 
2 1:-0.2 2:0.6 3:-0.6 4:0.666667 
-2 1:-0.2 2:0.6 3:-0.6 4:1 
-2 1:-0.2 2:0.6 3:-0.6 4:-1 
-2 1:-0.2 2:0.6 3:-0.6 4:-0.666667 
2 1:-0.2 2:0.6 3:-0.6 4:-0.5 
2 1:-0.2 2:0.6 3:-0.6 4:-0.333333 
2 1:-0.2 2:0.6 3:-0.8 4:-0.333333 
2 1:-0.2 2:0.6 3:-0.4 4:0.333333 
2 1:-0.2 2:0.6 3:-0.4 4:0.666667 
-2 1:-0.2 2:0.6 3:-0.4 4:0.833333 
-2 1:-0.2 2:0.6 3:-0.4 4:1 
-2 1:-0.2 2:0.6 3:-0.4 4:-0.666667 
2 1:-0.2 2:0.6 3:-0.2 4:0.5 
-2 1:-0.2 2:0.6 3:-0.2 4:1 
-2 1:-0.2 2:0.6 3:-0.2 4:-1 
-2 1:-0.2 2:0.6 3:-0.2 4:-0.666667 
2 1:-0.2 2:0.6 3:-0.2 4:-0.5 
2 1:-0.2 2:0.6 3:-0.2 4:-0.333333 
2 1:-0.2 2:0.6 3:-0.4 4:-0.333333 
2 1:-0.2 2:0.6 3:-0.4 
2 1:-0.2 2:0.6 4:0.166667 
-2 1:-0.2 2:0.6 4:0.5 
2 1:-0.2 2:0.6 4:0.666667 
-2 1:-0.2 2:0.6 4:0.833333 
-2 1:-0.2 2:0.6 4:1 
-2 1:-0.2 2:0.6 4:-1 
-2 1:-0.2 2:0.6 3:0.2 4:0.5 
-2 1:-0.2 2:0.6 3:0.2 4:1 
-2 1:-0.2 2:0.6 3:0.2 4:-1 
-2 1:-0.2 2:0.6 3:0.2 4:-0.666667 
2 1:-0.2 2:0.6 4:-0.333333 
2 1:-0.2 2:0.6 
-2 1:-0.2 2:0.6 3:0.4 4:0.166667 
-0.6869662530874282 1:-0.2 2:0.6 3:0.4 4:0.333333 
2 1:-0.2 2:0.6 3:0.4 4:0.666667 
-2 1:-0.2 2:0.6 3:0.4 4:0.833333 
2 1:-0.2 2:0.6 3:0.4 4:1 
-2 1:-0.2 2:0.6 3:0.6 4:0.166667 
-2 1:-0.2 2:0.6 3:0.6 4:0.333333 
-2 1:-0.2 2:0.6 3:0.6 4:0.666667 
2 1:-0.2 2:0.6 3:0.6 4:1 
-2 1:-0.2 2:0.6 3:0.6 4:-0.833333 
-2 1:-0.2 2:0.6 3:0.6 4:-0.5 
-1.442497093843704 1:-0.2 2:0.6 3:0.6 
2 1:-0.2 2:0.6 3:0.4 4:-0.5 
-2 1:-0.2 2:0.6 3:0.4 4:-0.166667 
2 1:-0.2 2:0.6 3:0.8 4:0.166667 
-0.649121010574651 1:-0.2 2:0.6 3:0.8 4:0.333333 
-2 1:-0.2 2:0.6 3:0.8 4:0.5 
-2 1:-0.2 2:0.6 3:0.8 4:0.666667 
-2 1:-0.2 2:0.6 3:0.8 4:1 
-2 1:-0.2 2:0.6 3:0.8 4:-0.666667 
-2 1:-0.2 2:0.6 3:1 4:0.166667 
-2 1:-0.2 2:0.6 3:1 4:0.333333 
2 1:-0.2 2:0.6 3:1 4:0.5 
0.00916995135173688 1:-0.2 2:0.6 3:1 4:0.666667 
2 1:-0.2 2:0.6 3:1 4:0.833333 
-2 1:-0.2 2:0.6 3:1 4:-1 
2 1:-0.2 2:0.6 3:1 4:-0.833333 
2 1:-0.2 2:0.6 3:1 4:-0.666667 
2 1:-0.2 2:0.6 3:1 4:-0.5 
-2 1:-0.2 2:0.6 3:1 4:-0.166667 
-1.074442190653616 1:-0.2 2:0.6 3:0.8 4:-0.166667 
2 1:-0.2 2:0.8 3:-1 4:0.166667 
-2 1:-0.2 2:0.8 3:-1 4:0.333333 
-2 1:-0.2 2:0.8 3:-1 4:0.666667 
2 1:-0.2 2:0.8 3:-1 4:1 
1.464729247426856 1:-0.2 2:0.8 3:-1 4:-1 
-2 1:-0.2 2:0.8 3:-1 4:-0.666667 
2 1:-0.2 2:0.8 3:-1 4:-0.5 
2 1:-0.2 2:0.8 3:-1 4:-0.333333 
-1.984233083016755 1:-0.2 2:0.8 3:-1 4:-0.166667 
2 1:-0.2 2:0.8 3:-1 
2 1:-0.2 2:0.8 3:-0.8 4:0.166667 
-2 1:-0.2 2:0.8 3:-0.8 4:0.333333 
-2 1:-0.2 2:0.8 3:-0.8 4:0.666667 
-2 1:-0.2 2:0.8 3:-0.8 4:0.833333 
2 1:-0.2 2:0.8 3:-0.8 4:1 
2 1:-0.2 2:0.8 3:-0.8 4:-1 
2 1:-0.2 2:0.8 3:-0.8 4:-0.833333 
-2 1:-0.2 2:0.8 3:-0.8 4:-0.666667 
2 1:-0.2 2:0.8 3:-0.6 4:0.166667 
-2 1:-0.2 2:0.8 3:-0.6 4:0.333333 
-2 1:-0.2 2:0.8 3:-0.6 4:0.5 
-2 1:-0.2 2:0.8 3:-0.6 4:0.666667 
-2 1:-0.2 2:0.8 3:-0.6 4:0.833333 
2 1:-0.2 2:0.8 3:-0.6 4:-1 
-2 1:-0.2 2:0.8 3:-0.6 4:-0.666667 
2 1:-0.2 2:0.8 3:-0.6 4:-0.333333 
2 1:-0.2 2:0.8 3:-0.8 4:-0.333333 
2 1:-0.2 2:0.8 3:-0.8 
2 1:-0.2 2:0.8 3:-0.4 4:0.166667 
-2 1:-0.2 2:0.8 3:-0.4 4:0.333333 
-2 1:-0.2 2:0.8 3:-0.4 4:0.666667 
2 1:-0.2 2:0.8 3:-0.4 4:1 
2 1:-0.2 2:0.8 3:-0.4 4:-1 
-2 1:-0.2 2:0.8 3:-0.4 4:-0.666667 
2 1:-0.2 2:0.8 3:-0.2 4:0.166667 
-2 1:-0.2 2:0.8 3:-0.2 4:0.333333 
2 1:-0.2 2:0.8 3:-0.2 4:0.5 
-2 1:-0.2 2:0.8 3:-0.2 4:0.666667 
2 1:-0.2 2:0.8 3:-0.2 4:1 
2 1:-0.2 2:0.8 3:-0.2 4:-0.833333 
-2 1:-0.2 2:0.8 3:-0.2 4:-0.666667 
2 1:-0.2 2:0.8 3:-0.2 4:-0.333333 
2 1:-0.2 2:0.8 3:-0.4 4:-0.333333 
2 1:-0.2 2:0.8 4:0.166667 
0.1754458184663537 1:-0.2 2:0.8 4:0.5 
-2 1:-0.2 2:0.8 4:0.666667 
-2 1:-0.2 2:0.8 4:0.833333 
2 1:-0.2 2:0.8 3:0.2 4:0.166667 
-2 1:-0.2 2:0.8 3:0.2 4:0.333333 
-2 1:-0.2 2:0.8 3:0.2 4:0.666667 
-2 1:-0.2 2:0.8 3:0.2 4:0.833333 
-2 1:-0.2 2:0.8 3:0.2 4:1 
2 1:-0.2 2:0.8 3:0.2 4:-0.833333 
-1.734584788688839 1:-0.2 2:0.8 3:0.2 4:-0.666667 
2 1:-0.2 2:0.8 3:0.2 4:-0.333333 
2 1:-0.2 2:0.8 4:-0.166667 
2 1:-0.2 2:0.8 
2 1:-0.2 2:0.8 3:0.4 4:0.166667 
-2 1:-0.2 2:0.8 3:0.4 4:0.333333 
2 1:-0.2 2:0.8 3:0.4 4:0.5 
-2 1:-0.2 2:0.8 3:0.4 4:0.666667 
-2 1:-0.2 2:0.8 3:0.4 4:0.833333 
2 1:-0.2 2:0.8 3:0.4 4:1 
2 1:-0.2 2:0.8 3:0.4 4:-0.666667 
2 1:-0.2 2:0.8 3:0.6 4:0.166667 
-2 1:-0.2 2:0.8 3:0.6 4:0.333333 
-2 1:-0.2 2:0.8 3:0.6 4:0.666667 
-2 1:-0.2 2:0.8 3:0.6 4:0.833333 
2 1:-0.2 2:0.8 3:0.6 4:1 
-2 1:-0.2 2:0.8 3:0.6 4:-0.5 
2 1:-0.2 2:0.8 3:0.6 4:-0.333333 
-2 1:-0.2 2:0.8 3:0.6 
2 1:-0.2 2:0.8 3:0.4 4:-0.5 
2 1:-0.2 2:0.8 3:0.4 4:-0.333333 
-2 1:-0.2 2:0.8 3:0.4 4:-0.166667 
2 1:-0.2 2:0.8 3:0.4 
2 1:-0.2 2:0.8 3:0.8 4:0.166667 
-2 1:-0.2 2:0.8 3:0.8 4:0.333333 
-2 1:-0.2 2:0.8 3:0.8 4:0.666667 
-2 1:-0.2 2:0.8 3:0.8 4:-0.666667 
-2 1:-0.2 2:0.8 3:1 4:0.166667 
-2 1:-0.2 2:0.8 3:1 4:0.333333 
2 1:-0.2 2:0.8 3:1 4:0.5 
-2 1:-0.2 2:0.8 3:1 4:0.833333 
-2 1:-0.2 2:0.8 3:1 4:1 
-2 1:-0.2 2:0.8 3:1 4:-1 
2 1:-0.2 2:0.8 3:1 4:-0.833333 
2 1:-0.2 2:0.8 3:1 4:-0.666667 
2 1:-0.2 2:0.8 3:1 4:-0.5 
2 1:-0.2 2:0.8 3:1 4:-0.333333 
-2 1:-0.2 2:0.8 3:1 
2 1:-0.2 2:0.8 3:0.8 4:-0.333333 
2 1:-0.2 2:1 3:-1 4:0.333333 
-2 1:-0.2 2:1 3:-1 4:0.666667 
-2 1:-0.2 2:1 3:-1 4:0.833333 
-2 1:-0.2 2:1 3:-1 4:1 
2 1:-0.2 2:1 3:-1 4:-1 
2 1:-0.2 2:1 3:-1 4:-0.833333 
-2 1:-0.2 2:1 3:-1 4:-0.666667 
-2 1:-0.2 2:1 3:-1 4:-0.333333 
2 1:-0.2 2:1 3:-1 
2 1:-0.2 2:1 3:-0.8 4:0.333333 
-2 1:-0.2 2:1 3:-0.8 4:0.666667 
-2 1:-0.2 2:1 3:-0.8 4:0.833333 
-2 1:-0.2 2:1 3:-0.8 4:1 
2 1:-0.2 2:1 3:-0.8 4:-1 
2 1:-0.2 2:1 3:-0.8 4:-0.833333 
-2 1:-0.2 2:1 3:-0.8 4:-0.666667 
2 1:-0.2 2:1 3:-0.6 4:0.333333 
2 1:-0.2 2:1 3:-0.6 4:0.5 
-2 1:-0.2 2:1 3:-0.6 4:0.666667 
-2 1:-0.2 2:1 3:-0.6 4:0.833333 
-2 1:-0.2 2:1 3:-0.6 4:1 
2 1:-0.2 2:1 3:-0.6 4:-1 
2 1:-0.2 2:1 3:-0.6 4:-0.833333 
-2 1:-0.2 2:1 3:-0.6 4:-0.666667 
2 1:-0.2 2:1 3:-0.6 4:-0.166667 
2 1:-0.2 2:1 3:-0.6 
-2 1:-0.2 2:1 3:-0.8 4:-0.333333 
2 1:-0.2 2:1 3:-0.8 
2 1:-0.2 2:1 3:-0.4 4:0.166667 
0.6081784882609196 1:-0.2 2:1 3:-0.4 4:0.333333 
2 1:-0.2 2:1 3:-0.4 4:0.5 
-2 1:-0.2 2:1 3:-0.4 4:0.666667 
-2 1:-0.2 2:1 3:-0.4 4:0.833333 
-2 1:-0.2 2:1 3:-0.4 4:1 
2 1:-0.2 2:1 3:-0.4 4:-1 
2 1:-0.2 2:1 3:-0.4 4:-0.833333 
-2 1:-0.2 2:1 3:-0.4 4:-0.666667 
2 1:-0.2 2:1 3:-0.2 4:0.166667 
2 1:-0.2 2:1 3:-0.2 4:0.333333 
2 1:-0.2 2:1 3:-0.2 4:0.5 
-2 1:-0.2 2:1 3:-0.2 4:0.666667 
-2 1:-0.2 2:1 3:-0.2 4:0.833333 
-2 1:-0.2 2:1 3:-0.2 4:1 
2 1:-0.2 2:1 3:-0.2 4:-1 
2 1:-0.2 2:1 3:-0.2 4:-0.833333 
-2 1:-0.2 2:1 3:-0.2 4:-0.666667 
2 1:-0.2 2:1 3:-0.4 4:-0.166667 
2 1:-0.2 2:1 3:-0.4 
2 1:-0.2 2:1 4:0.166667 
2 1:-0.2 2:1 4:0.5 
-2 1:-0.2 2:1 4:0.666667 
-2 1:-0.2 2:1 4:0.833333 
2 1:-0.2 2:1 4:-1 
2 1:-0.2 2:1 4:-0.833333 
2 1:-0.2 2:1 3:0.2 4:0.333333 
2 1:-0.2 2:1 3:0.2 4:0.5 
-2 1:-0.2 2:1 3:0.2 4:0.666667 
-2 1:-0.2 2:1 3:0.2 4:0.833333 
-2 1:-0.2 2:1 3:0.2 4:1 
2 1:-0.2 2:1 3:0.2 4:-1 
2 1:-0.2 2:1 3:0.2 4:-0.833333 
-2 1:-0.2 2:1 4:-0.5 
2 1:-0.2 2:1 
-0.3813909873644886 1:-0.2 2:1 3:0.4 4:0.333333 
2 1:-0.2 2:1 3:0.4 4:0.5 
-2 1:-0.2 2:1 3:0.4 4:0.666667 
-2 1:-0.2 2:1 3:0.4 4:0.833333 
2 1:-0.2 2:1 3:0.4 4:1 
2 1:-0.2 2:1 3:0.4 4:-1 
2 1:-0.2 2:1 3:0.4 4:-0.833333 
2 1:-0.2 2:1 3:0.4 4:-0.666667 
2 1:-0.2 2:1 3:0.6 4:0.166667 
2 1:-0.2 2:1 3:0.6 4:0.5 
-2 1:-0.2 2:1 3:0.6 4:0.666667 
-2 1:-0.2 2:1 3:0.6 4:0.833333 
0.0004339916834850584 1:-0.2 2:1 3:0.6 4:1 
2 1:-0.2 2:1 3:0.6 4:-1 
2 1:-0.2 2:1 3:0.6 4:-0.833333 
-2 1:-0.2 2:1 3:0.6 4:-0.5 
2 1:-0.2 2:1 3:0.6 4:-0.166667 
2 1:-0.2 2:1 3:0.8 4:0.166667 
-2 1:-0.2 2:1 3:0.8 4:0.333333 
-2 1:-0.2 2:1 3:0.8 4:0.666667 
-2 1:-0.2 2:1 3:0.8 4:0.833333 
-2 1:-0.2 2:1 3:0.8 4:1 
2 1:-0.2 2:1 3:0.8 4:-1 
-2 1:-0.2 2:1 3:0.8 4:-0.666667 
-2 1:-0.2 2:1 3:1 4:0.166667 
-2 1:-0.2 2:1 3:1 4:0.333333 
2 1:-0.2 2:1 3:1 4:0.5 
-2 1:-0.2 2:1 3:1 4:0.666667 
-2 1:-0.2 2:1 3:1 4:0.833333 
-2 1:-0.2 2:1 3:1 4:1 
2 1:-0.2 2:1 3:1 4:-0.833333 
-2 1:-0.2 2:1 3:1 4:-0.166667 
-2 1:-0.2 2:1 3:1 
2 2:-1 3:-1 4:0.166667 
-2 2:-1 3:-1 4:0.333333 
-2 2:-1 3:-1 4:0.5 
2 2:-1 3:-1 4:0.833333 
-2 2:-1 3:-1 4:1 
-1.70926753161487 2:-1 3:-1 4:-1 
2 2:-1 3:-1 4:-0.666667 
2 2:-1 3:-1 4:-0.5 
-2 2:-1 3:-1 4:-0.333333 
2 2:-1 3:-1 
2 2:-1 3:-0.8 4:0.166667 
-2 2:-1 3:-0.8 4:0.333333 
-2 2:-1 3:-0.8 4:0.5 
-2 2:-1 3:-0.8 4:0.666667 
2 2:-1 3:-0.8 4:0.833333 
-2 2:-1 3:-0.8 4:1 
-0.3605768211554524 2:-1 3:-0.8 4:-1 
2 2:-1 3:-0.8 4:-0.833333 
2 2:-1 3:-0.8 4:-0.666667 
2 2:-1 3:-0.6 4:0.166667 
-2 2:-1 3:-0.6 4:0.333333 
-2 2:-1 3:-0.6 4:0.5 
0.4909019617386526 2:-1 3:-0.6 4:0.666667 
2 2:-1 3:-0.6 4:0.833333 
-2 2:-1 3:-0.6 4:1 
2 2:-1 3:-0.6 4:-0.833333 
2 2:-1 3:-0.6 4:-0.666667 
2 2:-1 3:-0.6 4:-0.5 
2 2:-1 3:-0.6 
2 2:-1 3:-0.8 4:-0.5 
-2 2:-1 3:-0.8 4:-0.333333 
2 2:-1 3:-0.8 
2 2:-1 3:-0.4 4:0.166667 
-2 2:-1 3:-0.4 4:0.333333 
-2 2:-1 3:-0.4 4:0.5 
2 2:-1 3:-0.4 4:0.666667 
2 2:-1 3:-0.4 4:0.833333 
-2 2:-1 3:-0.4 4:1 
2 2:-1 3:-0.4 4:-0.833333 
2 2:-1 3:-0.4 4:-0.666667 
2 2:-1 3:-0.2 4:0.166667 
-2 2:-1 3:-0.2 4:0.333333 
-2 2:-1 3:-0.2 4:0.5 
2 2:-1 3:-0.2 4:0.666667 
2 2:-1 3:-0.2 4:0.833333 
-2 2:-1 3:-0.2 4:1 
-2 2:-1 3:-0.2 4:-1 
2 2:-1 3:-0.2 4:-0.833333 
2 2:-1 3:-0.2 4:-0.666667 
2 2:-1 3:-0.2 4:-0.5 
-1.793023462521947 2:-1 3:-0.2 4:-0.333333 
1.182496480895092 2:-1 3:-0.2 4:-0.166667 
2 2:-1 3:-0.2 
2 2:-1 3:-0.4 4:-0.5 
-0.04021295574629169 2:-1 3:-0.4 4:-0.333333 
2 2:-1 3:-0.4 
2 2:-1 4:0.166667 
-2 2:-1 4:0.333333 
-2 2:-1 4:0.5 
2 2:-1 4:0.833333 
-2 2:-1 4:1 
2 2:-1 4:-0.833333 
2 2:-1 4:-0.666667 
2 2:-1 3:0.2 4:0.166667 
-2 2:-1 3:0.2 4:0.333333 
-2 2:-1 3:0.2 4:0.5 
2 2:-1 3:0.2 4:0.833333 
-2 2:-1 3:0.2 4:1 
2 2:-1 3:0.2 4:-0.833333 
2 2:-1 3:0.2 4:-0.666667 
2 2:-1 3:0.2 4:-0.5 
2 2:-1 3:0.2 
2 2:-1 4:-0.5 
-2 2:-1 4:-0.333333 
2 2:-1 
2 2:-1 3:0.4 4:0.166667 
-2 2:-1 3:0.4 4:0.333333 
-2 2:-1 3:0.4 4:0.5 
2 2:-1 3:0.4 4:0.833333 
-2 2:-1 3:0.4 4:1 
2 2:-1 3:0.4 4:-0.833333 
2 2:-1 3:0.4 4:-0.666667 
2 2:-1 3:0.6 4:0.166667 
-2 2:-1 3:0.6 4:0.333333 
-2 2:-1 3:0.6 4:0.5 
2 2:-1 3:0.6 4:0.833333 
-2 2:-1 3:0.6 4:1 
2 2:-1 3:0.6 4:-0.833333 
2 2:-1 3:0.6 4:-0.666667 
2 2:-1 3:0.6 4:-0.5 
2 2:-1 3:0.4 4:-0.5 
2 2:-1 3:0.4 
2 2:-1 3:0.8 4:0.166667 
-2 2:-1 3:0.8 4:0.333333 
-2 2:-1 3:0.8 4:0.5 
-2 2:-1 3:0.8 4:1 
2 2:-1 3:0.8 4:-0.666667 
2 2:-1 3:1 4:0.166667 
-2 2:-1 3:1 4:0.333333 
-2 2:-1 3:1 4:0.5 
0.05275648265274183 2:-1 3:1 4:0.833333 
-2 2:-1 3:1 4:1 
-2 2:-1 3:1 4:-1 
0.6139928103996067 2:-1 3:1 4:-0.833333 
2 2:-1 3:1 4:-0.666667 
2 2:-1 3:1 4:-0.5 
-2 2:-1 3:1 4:-0.333333 
-2 2:-1 3:1 4:-0.166667 
2 2:-1 3:1 
2 2:-1 3:0.8 4:-0.5 
2 2:-1 3:0.8 
-2 2:-0.8 3:-1 4:0.166667 
2 2:-0.8 3:-1 4:0.333333 
2 2:-0.8 3:-1 4:0.666667 
-2 2:-0.8 3:-1 4:0.833333 
2 2:-0.8 3:-1 4:1 
2 2:-0.8 3:-1 4:-1 
2 2:-0.8 3:-1 4:-0.666667 
2 2:-0.8 3:-1 4:-0.333333 
2 2:-0.8 3:-1 
-2 2:-0.8 3:-0.8 4:0.166667 
2 2:-0.8 3:-0.8 4:0.333333 
-2 2:-0.8 3:-0.8 4:0.5 
2 2:-0.8 3:-0.8 4:0.666667 
-2 2:-0.8 3:-0.8 4:0.833333 
2 2:-0.8 3:-0.8 4:1 
2 2:-0.8 3:-0.8 4:-1 
2 2:-0.8 3:-0.8 4:-0.666667 
-2 2:-0.8 3:-0.6 4:0.166667 
2 2:-0.8 3:-0.6 4:0.333333 
-2 2:-0.8 3:-0.6 4:0.5 
2 2:-0.8 3:-0.6 4:0.666667 
-2 2:-0.8 3:-0.6 4:0.833333 
2 2:-0.8 3:-0.6 4:1 
2 2:-0.8 3:-0.6 4:-1 
2 2:-0.8 3:-0.6 4:-0.666667 
2 2:-0.8 3:-0.6 4:-0.333333 
2 2:-0.8 3:-0.6 
2 2:-0.8 3:-0.8 4:-0.333333 
2 2:-0.8 3:-0.8 
-2 2:-0.8 3:-0.4 4:0.166667 
2 2:-0.8 3:-0.4 4:0.333333 
-2 2:-0.8 3:-0.4 4:0.5 
2 2:-0.8 3:-0.4 4:0.666667 
-2 2:-0.8 3:-0.4 4:0.833333 
2 2:-0.8 3:-0.4 4:1 
2 2:-0.8 3:-0.4 4:-1 
2 2:-0.8 3:-0.4 4:-0.666667 
-2 2:-0.8 3:-0.2 4:0.166667 
2 2:-0.8 3:-0.2 4:0.333333 
-2 2:-0.8 3:-0.2 4:0.5 
2 2:-0.8 3:-0.2 4:0.666667 
2 2:-0.8 3:-0.2 4:1 
2 2:-0.8 3:-0.2 4:-1 
2 2:-0.8 3:-0.2 4:-0.666667 
2 2:-0.8 3:-0.2 4:-0.333333 
2 2:-0.8 3:-0.2 
2 2:-0.8 3:-0.4 4:-0.333333 
2 2:-0.8 3:-0.4 
2 2:-0.8 4:0.333333 
-2 2:-0.8 4:0.5 
2 2:-0.8 4:0.666667 
2 2:-0.8 4:1 
2 2:-0.8 4:-1 
2 2:-0.8 4:-0.666667 
-2 2:-0.8 3:0.2 4:0.166667 
2 2:-0.8 3:0.2 4:0.333333 
-2 2:-0.8 3:0.2 4:0.5 
2 2:-0.8 3:0.2 4:0.666667 
-2 2:-0.8 3:0.2 4:0.833333 
2 2:-0.8 3:0.2 4:1 
2 2:-0.8 3:0.2 4:-1 
2 2:-0.8 3:0.2 4:-0.666667 
2 2:-0.8 3:0.2 4:-0.333333 
2 2:-0.8 3:0.2 
2 2:-0.8 4:-0.333333 
2 2:-0.8 
2 2:-0.8 3:0.4 4:0.333333 
-2 2:-0.8 3:0.4 4:0.5 
2 2:-0.8 3:0.4 4:0.666667 
-2 2:-0.8 3:0.4 4:0.833333 
2 2:-0.8 3:0.4 4:1 
2 2:-0.8 3:0.4 4:-1 
0.03071554122525841 2:-0.8 3:0.4 4:-0.833333 
2 2:-0.8 3:0.4 4:-0.666667 
2 2:-0.8 3:0.6 4:0.333333 
0.2251770000881002 2:-0.8 3:0.6 4:0.666667 
-2 2:-0.8 3:0.6 4:0.833333 
2 2:-0.8 3:0.6 4:-1 
2 2:-0.8 3:0.6 4:-0.666667 
2 2:-0.8 3:0.6 4:-0.333333 
2 2:-0.8 3:0.6 
2 2:-0.8 3:0.4 4:-0.333333 
2 2:-0.8 3:0.4 4:-0.166667 
2 2:-0.8 3:0.4 
2 2:-0.8 3:0.8 4:0.333333 
-2 2:-0.8 3:0.8 4:0.5 
2 2:-0.8 3:0.8 4:0.666667 
-2 2:-0.8 3:0.8 4:0.833333 
2 2:-0.8 3:0.8 4:1 
2 2:-0.8 3:0.8 4:-1 
2 2:-0.8 3:0.8 4:-0.666667 
2 2:-0.8 3:1 4:0.666667 
2 2:-0.8 3:1 4:1 
2 2:-0.8 3:1 4:-0.666667 
2 2:-0.8 3:1 4:-0.5 
2 2:-0.8 3:1 4:-0.333333 
2 2:-0.8 3:1 
2 2:-0.8 3:0.8 4:-0.5 
2 2:-0.8 3:0.8 4:-0.333333 
2 2:-0.8 3:0.8 
2 2:-0.6 3:-1 4:0.166667 
-2 2:-0.6 3:-1 4:0.666667 
2 2:-0.6 3:-1 4:0.833333 
2 2:-0.6 3:-1 4:1 
2 2:-0.6 3:-1 4:-0.5 
-2 2:-0.6 3:-1 
2 2:-0.6 3:-0.8 4:0.166667 
-2 2:-0.6 3:-0.8 4:0.5 
-2 2:-0.6 3:-0.8 4:0.666667 
2 2:-0.6 3:-0.8 4:0.833333 
-2 2:-0.6 3:-0.8 4:-0.666667 
2 2:-0.6 3:-0.6 4:0.166667 
2 2:-0.6 3:-0.6 4:0.333333 
-2 2:-0.6 3:-0.6 4:0.5 
-2 2:-0.6 3:-0.6 4:0.666667 
2 2:-0.6 3:-0.6 4:0.833333 
2 2:-0.6 3:-0.6 4:1 
2 2:-0.6 3:-0.6 4:-1 
-2 2:-0.6 3:-0.6 4:-0.666667 
2 2:-0.6 3:-0.6 4:-0.5 
2 2:-0.6 3:-0.6 4:-0.333333 
-1.375602892923595 2:-0.6 3:-0.6 4:-0.166667 
-2 2:-0.6 3:-0.6 
2 2:-0.6 3:-0.8 4:-0.5 
-2 2:-0.6 3:-0.8 4:-0.166667 
-2 2:-0.6 3:-0.8 
2 2:-0.6 3:-0.4 4:0.166667 
-2 2:-0.6 3:-0.4 4:0.666667 
2 2:-0.6 3:-0.4 4:0.833333 
2 2:-0.6 3:-0.4 4:1 
-2 2:-0.6 3:-0.4 4:-0.833333 
-2 2:-0.6 3:-0.4 4:-0.666667 
2 2:-0.6 3:-0.2 4:0.166667 
-2 2:-0.6 3:-0.2 4:0.5 
-2 2:-0.6 3:-0.2 4:0.666667 
2 2:-0.6 3:-0.2 4:0.833333 
0.003505945600056647 2:-0.6 3:-0.2 4:1 
-2 2:-0.6 3:-0.2 4:-0.666667 
2 2:-0.6 3:-0.2 4:-0.5 
2 2:-0.6 3:-0.2 4:-0.333333 
-2 2:-0.6 3:-0.2 
2 2:-0.6 3:-0.4 4:-0.5 
2 2:-0.6 3:-0.4 4:-0.333333 
-2 2:-0.6 3:-0.4 
2 2:-0.6 4:0.166667 
-2 2:-0.6 4:0.5 
-2 2:-0.6 4:0.666667 
2 2:-0.6 4:0.833333 
2 2:-0.6 4:1 
0.4088525374707387 2:-0.6 4:-1 
-2 2:-0.6 4:-0.666667 
2 2:-0.6 3:0.2 4:0.166667 
-2 2:-0.6 3:0.2 4:0.666667 
2 2:-0.6 3:0.2 4:-1 
-2 2:-0.6 3:0.2 4:-0.666667 
2 2:-0.6 3:0.2 4:-0.5 
2 2:-0.6 3:0.2 4:-0.333333 
-2 2:-0.6 3:0.2 
2 2:-0.6 4:-0.5 
2 2:-0.6 4:-0.333333 
-2 2:-0.6 
2 2:-0.6 3:0.4 4:0.166667 
2 2:-0.6 3:0.4 4:0.333333 
-2 2:-0.6 3:0.4 4:0.5 
-2 2:-0.6 3:0.4 4:0.666667 
2 2:-0.6 3:0.4 4:0.833333 
2 2:-0.6 3:0.4 4:-1 
-2 2:-0.6 3:0.4 4:-0.666667 
2 2:-0.6 3:0.6 4:0.166667 
-2 2:-0.6 3:0.6 4:0.5 
-2 2:-0.6 3:0.6 4:0.666667 
2 2:-0.6 3:0.6 4:0.833333 
2 2:-0.6 3:0.6 4:1 
2 2:-0.6 3:0.6 4:-1 
-2 2:-0.6 3:0.6 4:-0.666667 
2 2:-0.6 3:0.6 4:-0.5 
2 2:-0.6 3:0.6 4:-0.333333 
-2 2:-0.6 3:0.6 
2 2:-0.6 3:0.4 4:-0.5 
-2 2:-0.6 3:0.4 4:-0.166667 
-2 2:-0.6 3:0.4 
2 2:-0.6 3:0.8 4:0.166667 
2 2:-0.6 3:0.8 4:0.333333 
2 2:-0.6 3:0.8 4:1 
2 2:-0.6 3:0.8 4:-1 
2 2:-0.6 3:1 4:0.166667 
-2 2:-0.6 3:1 4:0.5 
2 2:-0.6 3:1 4:0.833333 
-2 2:-0.6 3:1 4:-0.666667 
2 2:-0.6 3:1 4:-0.5 
-2 2:-0.6 3:1 
2 2:-0.6 3:0.8 4:-0.5 
2 2:-0.6 3:0.8 4:-0.333333 
-2 2:-0.4 3:-1 4:0.166667 
-2 2:-0.4 3:-1 4:-0.5 
-2 2:-0.4 3:-1 
-2 2:-0.4 3:-0.8 4:0.166667 
-2 2:-0.4 3:-0.8 4:0.333333 
-2 2:-0.4 3:-0.8 4:0.5 
-2 2:-0.4 3:-0.8 4:0.666667 
-2 2:-0.4 3:-0.8 4:0.833333 
-2 2:-0.4 3:-0.8 4:-1 
-2 2:-0.4 3:-0.8 4:-0.666667 
-2 2:-0.4 3:-0.6 4:0.166667 
-2 2:-0.4 3:-0.6 4:0.666667 
-2 2:-0.4 3:-0.6 4:0.833333 
-1.360260297680167 2:-0.4 3:-0.6 4:-0.666667 
-2 2:-0.4 3:-0.6 4:-0.5 
-2 2:-0.4 3:-0.6 4:-0.166667 
-2 2:-0.4 3:-0.6 
-2 2:-0.4 3:-0.8 
-2 2:-0.4 3:-0.4 4:0.166667 
-2 2:-0.4 3:-0.4 4:0.5 
-2 2:-0.4 3:-0.2 4:0.166667 
-2 2:-0.4 3:-0.2 4:0.5 
-2 2:-0.4 3:-0.2 4:-0.333333 
-2 2:-0.4 3:-0.2 4:-0.166667 
-2 2:-0.4 3:-0.2 
-2 2:-0.4 3:-0.4 4:-0.166667 
-2 2:-0.4 3:-0.4 
-2 2:-0.4 4:0.333333 
-2 2:-0.4 4:0.5 
-2 2:-0.4 4:0.666667 
-2 2:-0.4 4:-0.666667 
-2 2:-0.4 3:0.2 4:0.333333 
-2 2:-0.4 3:0.2 4:0.833333 
-2 2:-0.4 3:0.2 4:1 
-2 2:-0.4 3:0.2 4:-0.666667 
-2 2:-0.4 3:0.2 4:-0.5 
-2 2:-0.4 3:0.2 4:-0.333333 
-2 2:-0.4 3:0.2 4:-0.166667 
-0.1738945830494722 2:-0.4 3:0.2 
-2 2:-0.4 4:-0.333333 
-2 2:-0.4 4:-0.166667 
-2 2:-0.4 
-2 2:-0.4 3:0.4 4:0.166667 
-2 2:-0.4 3:0.4 4:0.333333 
-2 2:-0.4 3:0.4 4:0.666667 
-2 2:-0.4 3:0.4 4:1 
-2 2:-0.4 3:0.6 4:0.5 
-2 2:-0.4 3:0.6 4:0.666667 
2 2:-0.4 3:0.6 4:0.833333 
2 2:-0.4 3:0.6 4:-0.5 
-2 2:-0.4 3:0.6 4:-0.166667 
-2 2:-0.4 3:0.6 
-2 2:-0.4 3:0.4 
2 2:-0.4 3:0.8 4:0.666667 
-2 2:-0.4 3:0.8 4:0.833333 
2 2:-0.4 3:0.8 4:1 
2 2:-0.4 3:1 4:0.166667 
2 2:-0.4 3:1 4:0.833333 
2 2:-0.4 3:1 4:-0.5 
-2 2:-0.4 3:1 4:-0.333333 
-2 2:-0.4 3:1 4:-0.166667 
-2 2:-0.4 3:0.8 4:-0.5 
2 2:-0.4 3:0.8 4:-0.333333 
-2 2:-0.4 3:0.8 4:-0.166667 
2 2:-0.4 3:0.8 
-2 2:-0.2 3:-1 4:0.333333 
2 2:-0.2 3:-1 4:0.666667 
2 2:-0.2 3:-1 4:0.833333 
-2 2:-0.2 3:-1 4:1 
-2 2:-0.2 3:-1 4:-1 
2 2:-0.2 3:-1 4:-0.666667 
2 2:-0.2 3:-1 4:-0.5 
-2 2:-0.2 3:-1 4:-0.333333 
-2 2:-0.2 3:-1 4:-0.166667 
2 2:-0.2 3:-1 
2 2:-0.2 3:-0.8 4:0.166667 
-2 2:-0.2 3:-0.8 4:0.333333 
2 2:-0.2 3:-0.8 4:0.833333 
-2 2:-0.2 3:-0.8 4:1 
-2 2:-0.2 3:-0.8 4:-1 
-2 2:-0.2 3:-0.8 4:-0.833333 
2 2:-0.2 3:-0.6 4:0.166667 
-2 2:-0.2 3:-0.6 4:0.333333 
-2 2:-0.2 3:-0.6 4:0.5 
2 2:-0.2 3:-0.6 4:0.666667 
2 2:-0.2 3:-0.6 4:0.833333 
-2 2:-0.2 3:-0.6 4:-1 
2 2:-0.2 3:-0.6 4:-0.5 
-2 2:-0.2 3:-0.6 4:-0.333333 
2 2:-0.2 3:-0.8 4:-0.5 
-2 2:-0.2 3:-0.8 4:-0.333333 
-2 2:-0.2 3:-0.8 4:-0.166667 
2 2:-0.2 3:-0.4 4:0.166667 
-2 2:-0.2 3:-0.4 4:0.333333 
2 2:-0.2 3:-0.4 4:0.833333 
-2 2:-0.2 3:-0.4 4:1 
-2 2:-0.2 3:-0.4 4:-1 
2 2:-0.2 3:-0.4 4:-0.666667 
2 2:-0.2 3:-0.2 4:0.166667 
-2 2:-0.2 3:-0.2 4:0.333333 
2 2:-0.2 3:-0.2 4:0.833333 
-2 2:-0.2 3:-0.2 4:1 
-2 2:-0.2 3:-0.2 4:-1 
2 2:-0.2 3:-0.2 4:-0.5 
-2 2:-0.2 3:-0.2 4:-0.333333 
-2 2:-0.2 3:-0.2 4:-0.166667 
2 2:-0.2 3:-0.4 4:-0.5 
-2 2:-0.2 3:-0.4 4:-0.333333 
2 2:-0.2 4:0.166667 
-2 2:-0.2 4:0.333333 
-2 2:-0.2 4:0.5 
2 2:-0.2 4:0.833333 
-2 2:-0.2 4:1 
-2 2:-0.2 4:-1 
-2 2:-0.2 4:-0.833333 
-2 2:-0.2 3:0.2 4:0.333333 
-2 2:-0.2 3:0.2 4:0.5 
2 2:-0.2 3:0.2 4:0.833333 
-2 2:-0.2 3:0.2 4:1 
-2 2:-0.2 3:0.2 4:-1 
-2 2:-0.2 3:0.2 4:-0.833333 
2 2:-0.2 3:0.2 4:-0.5 
-2 2:-0.2 3:0.2 4:-0.333333 
2 2:-0.2 4:-0.5 
-2 2:-0.2 4:-0.333333 
2 2:-0.2 3:0.4 4:0.166667 
-2 2:-0.2 3:0.4 4:0.333333 
2 2:-0.2 3:0.4 4:0.833333 
-2 2:-0.2 3:0.4 4:1 
-2 2:-0.2 3:0.4 4:-1 
2 2:-0.2 3:0.4 4:-0.666667 
2 2:-0.2 3:0.6 4:0.166667 
-2 2:-0.2 3:0.6 4:0.5 
2 2:-0.2 3:0.6 4:0.833333 
-2 2:-0.2 3:0.6 4:1 
2 2:-0.2 3:0.6 4:-0.5 
-2 2:-0.2 3:0.6 4:-0.166667 
-2 2:-0.2 3:0.6 
2 2:-0.2 3:0.4 4:-0.5 
-2 2:-0.2 3:0.4 4:-0.333333 
2 2:-0.2 3:0.8 4:0.666667 
2 2:-0.2 3:0.8 4:0.833333 
-2 2:-0.2 3:0.8 4:-0.833333 
2 2:-0.2 3:0.8 4:-0.666667 
2 2:-0.2 3:1 4:0.166667 
-2 2:-0.2 3:1 4:0.333333 
2 2:-0.2 3:1 4:0.666667 
2 2:-0.2 3:1 4:0.833333 
-2 2:-0.2 3:1 4:1 
-2 2:-0.2 3:1 4:-1 
2 2:-0.2 3:1 4:-0.666667 
2 2:-0.2 3:1 4:-0.5 
-2 2:-0.2 3:1 4:-0.333333 
2 2:-0.2 3:1 
2 2:-0.2 3:0.8 4:-0.5 
2 2:-0.2 3:0.8 
-2 3:-1 4:0.166667 
2 3:-1 4:0.333333 
2 3:-1 4:0.666667 
2 3:-1 4:1 
2 3:-1 4:-1 
2 3:-1 4:-0.666667 
2 3:-1 4:-0.333333 
2 3:-1 
2 3:-0.8 4:0.333333 
-2 3:-0.8 4:0.5 
2 3:-0.8 4:0.666667 
2 3:-0.8 4:1 
2 3:-0.8 4:-1 
2 3:-0.8 4:-0.666667 
-2 3:-0.6 4:0.166667 
2 3:-0.6 4:0.333333 
2 3:-0.6 4:0.666667 
-2 3:-0.6 4:0.833333 
2 3:-0.6 4:1 
2 3:-0.6 4:-1 
2 3:-0.6 4:-0.666667 
-2 3:-0.6 4:-0.5 
2 3:-0.6 4:-0.333333 
2 3:-0.6 
2 3:-0.8 4:-0.333333 
2 3:-0.8 
2 3:-0.4 4:0.333333 
2 3:-0.4 4:0.666667 
2 3:-0.4 4:1 
2 3:-0.4 4:-1 
2 3:-0.4 4:-0.666667 
-2 3:-0.2 4:0.166667 
2 3:-0.2 4:0.333333 
2 3:-0.2 4:0.666667 
2 3:-0.2 4:1 
2 3:-0.2 4:-1 
2 3:-0.2 4:-0.666667 
-2 3:-0.2 4:-0.5 
2 3:-0.2 4:-0.333333 
2 3:-0.2 
2 3:-0.4 4:-0.333333 
-2 3:-0.4 4:-0.166667 
2 3:-0.4 
2 4:0.333333 
2 4:0.666667 
2 4:1 
2 4:-1 
2 4:-0.666667 
-2 3:0.2 4:0.166667 
2 3:0.2 4:0.333333 
-2 3:0.2 4:0.5 
2 3:0.2 4:0.666667 
-2 3:0.2 4:0.833333 
2 3:0.2 4:1 
2 3:0.2 4:-1 
2 3:0.2 4:-0.666667 
-2 3:0.2 4:-0.5 
2 3:0.2 4:-0.333333 
2 3:0.2 
2 4:-0.333333 
2 
-2 3:0.4 4:0.166667 
-2 3:0.4 4:0.5 
-2 3:0.4 4:0.833333 
0.01027197498460621 3:0.4 4:1 
2 3:0.4 4:-1 
-2 3:0.4 4:-0.833333 
2 3:0.4 4:-0.666667 
2 3:0.6 4:0.166667 
2 3:0.6 4:0.333333 
-2 3:0.6 4:0.5 
2 3:0.6 4:0.666667 
2 3:0.6 4:0.833333 
2 3:0.6 4:1 
2 3:0.6 4:-1 
2 3:0.6 4:-0.333333 
-1.266711382343223 3:0.6 4:-0.166667 
2 3:0.6 
2 3:0.4 4:-0.333333 
2 3:0.8 4:0.333333 
2 3:0.8 4:0.666667 
-2 3:0.8 4:0.833333 
2 3:0.8 4:1 
2 3:0.8 4:-1 
-2 3:0.8 4:-0.833333 
2 3:0.8 4:-0.666667 
2 3:1 4:0.166667 
2 3:1 4:0.666667 
2 3:1 4:0.833333 
-2 3:1 4:1 
2 3:1 4:-0.666667 
2 3:1 
-2 3:0.8 4:-0.5 
2 3:0.8 4:-0.333333 
-2 3:0.8 4:-0.166667 
2 3:0.8 
2 2:0.2 3:-1 4:0.5 
2 2:0.2 3:-1 4:0.833333 
2 2:0.2 3:-1 4:1 
-0.7356720803755104 2:0.2 3:-1 
-2 2:0.2 3:-0.8 4:0.666667 
2 2:0.2 3:-0.8 4:0.833333 
-2 2:0.2 3:-0.8 4:-0.666667 
2 2:0.2 3:-0.6 4:0.333333 
2 2:0.2 3:-0.6 4:1 
-2 2:0.2 3:-0.6 4:-0.666667 
-2 2:0.2 3:-0.6 
-2 2:0.2 3:-0.8 4:-0.166667 
-2 2:0.2 3:-0.8 
-2 2:0.2 3:-0.4 4:0.666667 
2 2:0.2 3:-0.4 4:0.833333 
-2 2:0.2 3:-0.4 4:-0.666667 
2 2:0.2 3:-0.2 4:1 
-2 2:0.2 3:-0.2 4:-0.666667 
2 2:0.2 3:-0.2 4:-0.5 
-2 2:0.2 3:-0.2 4:-0.166667 
-2 2:0.2 3:-0.4 
2 2:0.2 4:0.166667 
-2 2:0.2 4:0.333333 
-2 2:0.2 4:0.666667 
2 2:0.2 4:0.833333 
-2 2:0.2 4:1 
-2 2:0.2 4:-0.666667 
-0.1840655333178224 2:0.2 3:0.2 4:0.333333 
-2 2:0.2 3:0.2 4:0.5 
-2 2:0.2 3:0.2 4:0.833333 
-0.04527800779038785 2:0.2 3:0.2 4:-0.5 
-2 2:0.2 3:0.2 4:-0.166667 
-2 2:0.2 4:-0.166667 
-2 2:0.2 
2 2:0.2 3:0.6 4:0.166667 
-2 2:0.2 3:0.6 4:0.5 
-2 2:0.2 3:0.6 4:0.666667 
2 2:0.2 3:0.6 4:0.833333 
-2 2:0.2 3:0.6 4:-0.666667 
2 2:0.2 3:0.6 4:-0.5 
-2 2:0.2 3:0.4 4:-0.166667 
-2 2:0.2 3:0.4 
2 2:0.2 3:0.8 4:0.333333 
-2 2:0.2 3:0.8 4:0.5 
-2 2:0.2 3:0.8 4:0.833333 
2 2:0.2 3:0.8 4:1 
2 2:0.2 3:0.8 4:-1 
-2 2:0.2 3:0.8 4:-0.833333 
2 2:0.2 3:1 4:0.166667 
-2 2:0.2 3:1 4:0.333333 
2 2:0.2 3:1 4:0.833333 
-2 2:0.2 3:1 4:1 
-2 2:0.2 3:1 4:-1 
2 2:0.2 3:1 4:-0.5 
2 2:0.2 3:1 
2 2:0.2 3:0.8 4:-0.333333 
2 2:0.2 3:0.8 
-2 2:0.4 3:-1 4:0.166667 
-0.3223320816176476 2:0.4 3:-1 4:0.5 
-2 2:0.4 3:-1 4:0.833333 
-2 2:0.4 3:-1 4:1 
2 2:0.4 3:-1 4:-0.666667 
-2 2:0.4 3:-1 4:-0.5 
-2 2:0.4 3:-0.8 4:0.666667 
-2 2:0.4 3:-0.8 4:1 
-2 2:0.4 3:-0.6 4:0.166667 
-2 2:0.4 3:-0.6 4:0.5 
-0.5485741311113532 2:0.4 3:-0.6 4:0.666667 
-2 2:0.4 3:-0.6 4:-0.5 
-2 2:0.4 3:-0.6 4:-0.166667 
-2 2:0.4 3:-0.8 4:-0.333333 
-2 2:0.4 3:-0.8 4:-0.166667 
-2 2:0.4 3:-0.8 
-2 2:0.4 3:-0.4 4:0.666667 
-2 2:0.4 3:-0.2 4:0.166667 
2 2:0.4 3:-0.2 4:-0.333333 
-2 2:0.4 3:-0.2 
-0.1943442448356919 2:0.4 3:-0.4 4:-0.5 
-2 2:0.4 4:0.333333 
-0.9787922723992565 2:0.4 4:0.666667 
-2 2:0.4 4:1 
-2 2:0.4 3:0.2 4:0.166667 
-2 2:0.4 3:0.2 4:0.333333 
2 2:0.4 3:0.2 4:0.666667 
-2 2:0.4 3:0.2 4:0.833333 
-2 2:0.4 3:0.2 4:1 
-2 2:0.4 3:0.2 4:-1 
1.471879499569235 2:0.4 3:0.2 4:-0.666667 
-2 2:0.4 3:0.2 4:-0.5 
2 2:0.4 3:0.2 
-2 2:0.4 3:0.4 4:0.333333 
-2 2:0.4 3:0.4 4:1 
-2 2:0.4 3:0.4 4:-1 
2 2:0.4 3:0.6 4:0.166667 
-2 2:0.4 3:0.6 4:0.333333 
-2 2:0.4 3:0.6 4:0.5 
-2 2:0.4 3:0.6 4:0.666667 
2 2:0.4 3:0.6 4:0.833333 
-2 2:0.4 3:0.6 4:-0.666667 
2 2:0.4 3:0.6 4:-0.5 
-2 2:0.4 3:0.6 
2 2:0.4 3:0.8 4:0.333333 
0.004521867040592303 2:0.4 3:0.8 4:0.833333 
2 2:0.4 3:0.8 4:1 
2 2:0.4 3:0.8 4:-1 
2 2:0.4 3:0.8 4:-0.666667 
2 2:0.4 3:1 4:0.166667 
-2 2:0.4 3:1 4:0.333333 
2 2:0.4 3:1 4:0.666667 
2 2:0.4 3:1 4:0.833333 
-1.742169684946837 2:0.4 3:1 4:1 
-2 2:0.4 3:1 4:-1 
2 2:0.4 3:1 4:-0.5 
-2 2:0.4 3:1 4:-0.333333 
2 2:0.4 3:0.8 4:-0.333333 
2 2:0.4 3:0.8 
-2 2:0.6 3:-1 4:0.166667 
2 2:0.6 3:-1 4:0.833333 
-0.2416200268884539 2:0.6 3:-0.8 4:0.333333 
2 2:0.6 3:-0.8 4:0.833333 
-2 2:0.6 3:-0.8 4:-0.666667 
-2 2:0.6 3:-0.6 4:0.666667 
2 2:0.6 3:-0.6 4:0.833333 
-2 2:0.6 3:-0.6 4:-0.166667 
-2 2:0.6 3:-0.4 4:0.666667 
2 2:0.6 3:-0.4 4:0.833333 
2 2:0.6 3:-0.2 4:0.5 
-0.442160606347843 2:0.6 3:-0.2 4:0.666667 
2 2:0.6 3:-0.2 4:0.833333 
-2 2:0.6 3:-0.2 4:-0.666667 
2 2:0.6 3:-0.2 4:-0.333333 
2 2:0.6 3:-0.4 4:-0.333333 
2 2:0.6 4:0.166667 
-2 2:0.6 4:0.666667 
2 2:0.6 4:0.833333 
-2 2:0.6 4:1 
-2 2:0.6 3:0.2 4:0.333333 
-0.01839458707629854 2:0.6 3:0.2 4:0.5 
-2 2:0.6 3:0.2 4:1 
-2 2:0.6 3:0.2 4:-0.666667 
2 2:0.6 4:-0.5 
-2 2:0.6 4:-0.333333 
-2 2:0.6 
2 2:0.6 3:0.4 4:0.166667 
2 2:0.6 3:0.4 4:0.833333 
2 2:0.6 3:0.4 4:1 
2 2:0.6 3:0.6 4:0.166667 
-2 2:0.6 3:0.6 4:0.5 
-2 2:0.6 3:0.6 4:0.666667 
2 2:0.6 3:0.6 4:0.833333 
2 2:0.6 3:0.6 4:1 
-2 2:0.6 3:0.6 4:-0.666667 
2 2:0.6 3:0.6 4:-0.5 
2 2:0.6 3:0.6 4:-0.333333 
-2 2:0.6 3:0.6 4:-0.166667 
2 2:0.6 3:0.4 4:-0.5 
-2 2:0.6 3:0.4 4:-0.166667 
-2 2:0.6 3:0.4 
0.6636778345852457 2:0.6 3:0.8 4:0.166667 
2 2:0.6 3:0.8 4:0.333333 
2 2:0.6 3:0.8 4:1 
2 2:0.6 3:0.8 4:-1 
2 2:0.6 3:0.8 4:-0.666667 
2 2:0.6 3:1 4:0.166667 
-1.30176901462712 2:0.6 3:1 4:0.333333 
2 2:0.6 3:1 4:0.833333 
-2 2:0.6 3:1 4:-1 
2 2:0.6 3:1 4:-0.5 
-2 2:0.6 3:1 4:-0.333333 
2 2:0.6 3:1 4:-0.166667 
2 2:0.6 3:0.8 4:-0.5 
2 2:0.6 3:0.8 4:-0.333333 
2 2:0.6 3:0.8 
-2 2:0.8 3:-1 4:0.5 
2 2:0.8 3:-1 4:0.666667 
-2 2:0.8 3:-1 4:0.833333 
2 2:0.8 3:-1 4:1 
2 2:0.8 3:-1 4:-1 
2 2:0.8 3:-1 4:-0.666667 
2 2:0.8 3:-1 4:-0.333333 
2 2:0.8 3:-1 
-2 2:0.8 3:-0.8 4:0.166667 
-2 2:0.8 3:-0.8 4:0.5 
2 2:0.8 3:-0.8 4:0.666667 
-2 2:0.8 3:-0.8 4:0.833333 
2 2:0.8 3:-0.8 4:1 
2 2:0.8 3:-0.8 4:-1 
-2 2:0.8 3:-0.8 4:-0.833333 
2 2:0.8 3:-0.6 4:0.333333 
2 2:0.8 3:-0.6 4:0.666667 
2 2:0.8 3:-0.6 4:1 
2 2:0.8 3:-0.6 4:-1 
2 2:0.8 3:-0.6 4:-0.666667 
2 2:0.8 3:-0.6 4:-0.333333 
2 2:0.8 3:-0.6 
2 2:0.8 3:-0.8 4:-0.333333 
2 2:0.8 3:-0.8 
2 2:0.8 3:-0.4 4:0.333333 
-2 2:0.8 3:-0.4 4:0.5 
2 2:0.8 3:-0.4 4:0.666667 
-2 2:0.8 3:-0.4 4:0.833333 
2 2:0.8 3:-0.4 4:1 
2 2:0.8 3:-0.4 4:-1 
2 2:0.8 3:-0.4 4:-0.666667 
-2 2:0.8 3:-0.2 4:0.166667 
2 2:0.8 3:-0.2 4:0.333333 
-0.1363880013054188 2:0.8 3:-0.2 4:0.5 
-2 2:0.8 3:-0.2 4:0.833333 
2 2:0.8 3:-0.2 4:1 
2 2:0.8 3:-0.2 4:-1 
2 2:0.8 3:-0.2 4:-0.666667 
2 2:0.8 3:-0.2 4:-0.333333 
2 2:0.8 3:-0.2 
2 2:0.8 3:-0.4 4:-0.333333 
2 2:0.8 3:-0.4 
-2 2:0.8 4:0.5 
-2 2:0.8 4:0.833333 
0.2223378662758452 2:0.8 4:-0.666667 
-2 2:0.8 3:0.2 4:0.166667 
2 2:0.8 3:0.2 4:0.666667 
-2 2:0.8 3:0.2 4:0.833333 
2 2:0.8 3:0.2 4:-1 
2 2:0.8 3:0.2 4:-0.666667 
-2 2:0.8 3:0.2 4:-0.5 
2 2:0.8 3:0.2 4:-0.333333 
2 2:0.8 3:0.2 
2 2:0.8 4:-0.333333 
2 2:0.8 3:0.4 4:0.333333 
-2 2:0.8 3:0.4 4:0.5 
-2 2:0.8 3:0.4 4:0.833333 
1.679958521288546 2:0.8 3:0.4 4:1 
2 2:0.8 3:0.4 4:-0.666667 
2 2:0.8 3:0.6 4:0.166667 
2 2:0.8 3:0.6 4:0.333333 
-2 2:0.8 3:0.6 4:0.5 
-2 2:0.8 3:0.6 4:0.666667 
2 2:0.8 3:0.6 4:1 
2 2:0.8 3:0.6 4:-1 
2 2:0.8 3:0.6 4:-0.5 
2 2:0.8 3:0.6 4:-0.333333 
-2 2:0.8 3:0.6 
2 2:0.8 3:0.4 4:-0.333333 
-2 2:0.8 3:0.8 4:0.166667 
2 2:0.8 3:0.8 4:0.333333 
-2 2:0.8 3:0.8 4:0.5 
2 2:0.8 3:0.8 4:0.666667 
-2 2:0.8 3:0.8 4:0.833333 
2 2:0.8 3:0.8 4:1 
2 2:0.8 3:0.8 4:-1 
2 2:0.8 3:0.8 4:-0.666667 
2 2:0.8 3:1 4:0.166667 
2 2:0.8 3:1 4:0.333333 
-2 2:0.8 3:1 4:0.5 
2 2:0.8 3:1 4:0.666667 
2 2:0.8 3:1 4:0.833333 
-2 2:0.8 3:1 4:-0.833333 
2 2:0.8 3:1 4:-0.666667 
2 2:0.8 3:1 4:-0.5 
2 2:0.8 3:1 
2 2:0.8 3:0.8 4:-0.333333 
2 2:0.8 3:0.8 
-2 2:1 3:-1 4:0.333333 
-2 2:1 3:-1 4:0.5 
-2 2:1 3:-1 4:1 
-2 2:1 3:-1 4:-1 
0.9366713948267305 2:1 3:-1 4:-0.666667 
2 2:1 3:-1 4:-0.5 
-2 2:1 3:-1 4:-0.333333 
2 2:1 3:-1 
2 2:1 3:-0.8 4:0.166667 
-2 2:1 3:-0.8 4:0.333333 
-2 2:1 3:-0.8 4:0.5 
-0.002870291413925991 2:1 3:-0.8 4:0.666667 
2 2:1 3:-0.8 4:0.833333 
-2 2:1 3:-0.8 4:1 
-2 2:1 3:-0.8 4:-1 
2 2:1 3:-0.6 4:0.166667 
-2 2:1 3:-0.6 4:0.333333 
-2 2:1 3:-0.6 4:0.5 
2 2:1 3:-0.6 4:0.833333 
-2 2:1 3:-0.6 4:1 
2 2:1 3:-0.6 4:-0.666667 
2 2:1 3:-0.6 4:-0.5 
-2 2:1 3:-0.6 4:-0.333333 
2 2:1 3:-0.8 4:-0.5 
-2 2:1 3:-0.8 4:-0.333333 
2 2:1 3:-0.4 4:0.166667 
-2 2:1 3:-0.4 4:0.333333 
-2 2:1 3:-0.4 4:0.5 
-2 2:1 3:-0.4 4:1 
-2 2:1 3:-0.4 4:-1 
2 2:1 3:-0.4 4:-0.666667 
-2 2:1 3:-0.2 4:0.333333 
-2 2:1 3:-0.2 4:0.666667 
-2 2:1 3:-0.2 4:1 
-2 2:1 3:-0.2 4:-1 
2 2:1 3:-0.2 4:-0.666667 
2 2:1 3:-0.2 4:-0.5 
-2 2:1 3:-0.2 4:-0.333333 
2 2:1 3:-0.4 4:-0.5 
-2 2:1 3:-0.4 4:-0.333333 
2 2:1 4:0.166667 
-2 2:1 4:0.333333 
-2 2:1 4:0.5 
-2 2:1 4:0.666667 
2 2:1 4:0.833333 
-2 2:1 4:1 
-2 2:1 4:-1 
-2 2:1 3:0.2 4:0.333333 
-2 2:1 3:0.2 4:0.5 
-2 2:1 3:0.2 4:1 
-2 2:1 3:0.2 4:-1 
2 2:1 3:0.2 4:-0.666667 
2 2:1 3:0.2 4:-0.5 
-2 2:1 3:0.2 4:-0.333333 
2 2:1 3:0.2 
2 2:1 4:-0.5 
-2 2:1 4:-0.333333 
-0.223753824752653 2:1 
2 2:1 3:0.4 4:0.166667 
-2 2:1 3:0.4 4:0.333333 
-2 2:1 3:0.4 4:0.5 
2 2:1 3:0.4 4:0.833333 
-2 2:1 3:0.4 4:1 
-2 2:1 3:0.4 4:-1 
2 2:1 3:0.4 4:-0.666667 
2 2:1 3:0.6 4:0.166667 
-2 2:1 3:0.6 4:0.333333 
-2 2:1 3:0.6 4:0.5 
-2 2:1 3:0.6 4:0.666667 
2 2:1 3:0.6 4:0.833333 
-2 2:1 3:0.6 4:1 
-2 2:1 3:0.6 4:-1 
2 2:1 3:0.6 4:-0.5 
-2 2:1 3:0.6 4:-0.166667 
-2 2:1 3:0.6 
2 2:1 3:0.4 4:-0.5 
-2 2:1 3:0.8 4:0.333333 
-2 2:1 3:0.8 4:0.5 
-2 2:1 3:0.8 4:1 
2 2:1 3:0.8 4:-0.666667 
2 2:1 3:1 4:0.166667 
-2 2:1 3:1 4:0.333333 
-2 2:1 3:1 4:0.5 
2 2:1 3:1 4:0.833333 
-2 2:1 3:1 4:1 
-2 2:1 3:1 4:-1 
2 2:1 3:1 4:-0.666667 
2 2:1 3:1 4:-0.5 
-2 2:1 3:1 4:-0.333333 
2 2:1 3:1 
2 2:1 3:0.8 4:-0.5 
-2 2:1 3:0.8 4:-0.166667 
2 2:1 3:0.8 
-2 1:0.2 2:-1 3:-1 4:0.166667 
0.8028772612251514 1:0.2 2:-1 3:-1 4:0.333333 
2 1:0.2 2:-1 3:-1 4:0.5 
-2 1:0.2 2:-1 3:-1 4:0.666667 
-2 1:0.2 2:-1 3:-1 4:1 
2 1:0.2 2:-1 3:-1 4:-1 
2 1:0.2 2:-1 3:-1 4:-0.833333 
2 1:0.2 2:-1 3:-1 4:-0.5 
-2 1:0.2 2:-1 3:-1 4:-0.333333 
2 1:0.2 2:-1 3:-1 
-2 1:0.2 2:-1 3:-0.8 4:0.166667 
-2 1:0.2 2:-1 3:-0.8 4:0.333333 
2 1:0.2 2:-1 3:-0.8 4:0.5 
-2 1:0.2 2:-1 3:-0.8 4:0.666667 
-1.177680268830414 1:0.2 2:-1 3:-0.8 4:0.833333 
-2 1:0.2 2:-1 3:-0.8 4:1 
2 1:0.2 2:-1 3:-0.8 4:-1 
2 1:0.2 2:-1 3:-0.8 4:-0.833333 
-2 1:0.2 2:-1 3:-0.6 4:0.166667 
2 1:0.2 2:-1 3:-0.6 4:0.5 
-2 1:0.2 2:-1 3:-0.6 4:0.666667 
-2 1:0.2 2:-1 3:-0.6 4:1 
2 1:0.2 2:-1 3:-0.6 4:-1 
2 1:0.2 2:-1 3:-0.6 4:-0.833333 
2 1:0.2 2:-1 3:-0.6 4:-0.5 
-2 1:0.2 2:-1 3:-0.6 4:-0.333333 
2 1:0.2 2:-1 3:-0.6 
2 1:0.2 2:-1 3:-0.8 4:-0.5 
-2 1:0.2 2:-1 3:-0.8 4:-0.333333 
2 1:0.2 2:-1 3:-0.8 
-2 1:0.2 2:-1 3:-0.4 4:0.166667 
-2 1:0.2 2:-1 3:-0.4 4:0.333333 
2 1:0.2 2:-1 3:-0.4 4:0.5 
-2 1:0.2 2:-1 3:-0.4 4:0.666667 
-2 1:0.2 2:-1 3:-0.4 4:1 
2 1:0.2 2:-1 3:-0.4 4:-1 
2 1:0.2 2:-1 3:-0.4 4:-0.833333 
-2 1:0.2 2:-1 3:-0.2 4:0.166667 
-2 1:0.2 2:-1 3:-0.2 4:0.333333 
2 1:0.2 2:-1 3:-0.2 4:0.5 
-2 1:0.2 2:-1 3:-0.2 4:0.666667 
-2 1:0.2 2:-1 3:-0.2 4:0.833333 
-2 1:0.2 2:-1 3:-0.2 4:1 
2 1:0.2 2:-1 3:-0.2 4:-1 
2 1:0.2 2:-1 3:-0.2 4:-0.833333 
2 1:0.2 2:-1 3:-0.2 4:-0.5 
-2 1:0.2 2:-1 3:-0.2 4:-0.333333 
2 1:0.2 2:-1 3:-0.2 
2 1:0.2 2:-1 3:-0.4 4:-0.5 
-2 1:0.2 2:-1 3:-0.4 4:-0.333333 
2 1:0.2 2:-1 3:-0.4 
-2 1:0.2 2:-1 4:0.166667 
-2 1:0.2 2:-1 4:0.333333 
2 1:0.2 2:-1 4:0.5 
-2 1:0.2 2:-1 4:0.666667 
-2 1:0.2 2:-1 4:1 
2 1:0.2 2:-1 4:-1 
2 1:0.2 2:-1 4:-0.833333 
2 1:0.2 2:-1 4:-0.666667 
-2 1:0.2 2:-1 3:0.2 4:0.166667 
-2 1:0.2 2:-1 3:0.2 4:0.666667 
-2 1:0.2 2:-1 3:0.2 4:1 
2 1:0.2 2:-1 3:0.2 4:-1 
2 1:0.2 2:-1 3:0.2 4:-0.833333 
2 1:0.2 2:-1 3:0.2 4:-0.5 
-2 1:0.2 2:-1 3:0.2 4:-0.333333 
2 1:0.2 2:-1 3:0.2 
2 1:0.2 2:-1 4:-0.5 
-2 1:0.2 2:-1 4:-0.333333 
2 1:0.2 2:-1 
-2 1:0.2 2:-1 3:0.4 4:0.166667 
-2 1:0.2 2:-1 3:0.4 4:0.666667 
-2 1:0.2 2:-1 3:0.4 4:1 
2 1:0.2 2:-1 3:0.4 4:-1 
2 1:0.2 2:-1 3:0.4 4:-0.833333 
2 1:0.2 2:-1 3:0.4 4:-0.666667 
-2 1:0.2 2:-1 3:0.6 4:0.166667 
-2 1:0.2 2:-1 3:0.6 4:0.333333 
2 1:0.2 2:-1 3:0.6 4:0.5 
-2 1:0.2 2:-1 3:0.6 4:0.666667 
-2 1:0.2 2:-1 3:0.6 4:1 
2 1:0.2 2:-1 3:0.6 4:-0.833333 
2 1:0.2 2:-1 3:0.6 4:-0.5 
-2 1:0.2 2:-1 3:0.6 4:-0.333333 
-2 1:0.2 2:-1 3:0.6 4:-0.166667 
2 1:0.2 2:-1 3:0.6 
2 1:0.2 2:-1 3:0.4 4:-0.5 
-2 1:0.2 2:-1 3:0.4 4:-0.333333 
2 1:0.2 2:-1 3:0.4 
-2 1:0.2 2:-1 3:0.8 4:0.166667 
-2 1:0.2 2:-1 3:0.8 4:0.333333 
2 1:0.2 2:-1 3:0.8 4:0.5 
-2 1:0.2 2:-1 3:0.8 4:0.666667 
-2 1:0.2 2:-1 3:0.8 4:1 
2 1:0.2 2:-1 3:0.8 4:-0.833333 
2 1:0.2 2:-1 3:0.8 4:-0.666667 
-2 1:0.2 2:-1 3:1 4:0.166667 
-2 1:0.2 2:-1 3:1 4:0.333333 
2 1:0.2 2:-1 3:1 4:0.5 
-2 1:0.2 2:-1 3:1 4:0.666667 
-2 1:0.2 2:-1 3:1 4:1 
2 1:0.2 2:-1 3:1 4:-0.833333 
0.8598560242089531 1:0.2 2:-1 3:1 4:-0.5 
2 1:0.2 2:-1 3:0.8 4:-0.5 
-2 1:0.2 2:-1 3:0.8 4:-0.333333 
2 1:0.2 2:-0.8 3:-1 4:0.166667 
2 1:0.2 2:-0.8 3:-1 4:0.333333 
-2 1:0.2 2:-0.8 3:-1 4:0.5 
2 1:0.2 2:-0.8 3:-1 4:0.666667 
-2 1:0.2 2:-0.8 3:-1 4:1 
-2 1:0.2 2:-0.8 3:-1 4:-0.833333 
2 1:0.2 2:-0.8 3:-1 4:-0.666667 
-2 1:0.2 2:-0.8 3:-1 4:-0.5 
-2 1:0.2 2:-0.8 3:-1 4:-0.333333 
0.07108742881562158 1:0.2 2:-0.8 3:-1 4:-0.166667 
-2 1:0.2 2:-0.8 3:-1 
2 1:0.2 2:-0.8 3:-0.8 4:0.166667 
-2 1:0.2 2:-0.8 3:-0.8 4:0.5 
2 1:0.2 2:-0.8 3:-0.8 4:0.666667 
-2 1:0.2 2:-0.8 3:-0.8 4:1 
-2 1:0.2 2:-0.8 3:-0.8 4:-0.833333 
2 1:0.2 2:-0.8 3:-0.8 4:-0.666667 
2 1:0.2 2:-0.8 3:-0.6 4:0.166667 
-2 1:0.2 2:-0.8 3:-0.6 4:0.5 
2 1:0.2 2:-0.8 3:-0.6 4:0.666667 
-2 1:0.2 2:-0.8 3:-0.6 4:1 
-0.06845182399371665 1:0.2 2:-0.8 3:-0.6 4:-1 
-2 1:0.2 2:-0.8 3:-0.6 4:-0.833333 
2 1:0.2 2:-0.8 3:-0.6 4:-0.666667 
-1.922098327110866 1:0.2 2:-0.8 3:-0.6 4:-0.5 
-2 1:0.2 2:-0.8 3:-0.6 4:-0.333333 
-2 1:0.2 2:-0.8 3:-0.6 
-2 1:0.2 2:-0.8 3:-0.8 4:-0.333333 
-2 1:0.2 2:-0.8 3:-0.8 
2 1:0.2 2:-0.8 3:-0.4 4:0.166667 
-2 1:0.2 2:-0.8 3:-0.4 4:0.5 
2 1:0.2 2:-0.8 3:-0.4 4:0.666667 
-2 1:0.2 2:-0.8 3:-0.4 4:0.833333 
-2 1:0.2 2:-0.8 3:-0.4 4:1 
-2 1:0.2 2:-0.8 3:-0.4 4:-0.833333 
2 1:0.2 2:-0.8 3:-0.4 4:-0.666667 
2 1:0.2 2:-0.8 3:-0.2 4:0.166667 
-2 1:0.2 2:-0.8 3:-0.2 4:0.5 
2 1:0.2 2:-0.8 3:-0.2 4:0.666667 
-2 1:0.2 2:-0.8 3:-0.2 4:1 
-2 1:0.2 2:-0.8 3:-0.2 4:-0.833333 
2 1:0.2 2:-0.8 3:-0.2 4:-0.666667 
-2 1:0.2 2:-0.8 3:-0.2 4:-0.333333 
2 1:0.2 2:-0.8 3:-0.2 4:-0.166667 
-2 1:0.2 2:-0.8 3:-0.2 
-2 1:0.2 2:-0.8 3:-0.4 4:-0.333333 
2 1:0.2 2:-0.8 3:-0.4 4:-0.166667 
-2 1:0.2 2:-0.8 3:-0.4 
2 1:0.2 2:-0.8 4:0.166667 
-2 1:0.2 2:-0.8 4:0.5 
2 1:0.2 2:-0.8 4:0.666667 
-2 1:0.2 2:-0.8 4:1 
-2 1:0.2 2:-0.8 4:-0.833333 
2 1:0.2 2:-0.8 4:-0.666667 
2 1:0.2 2:-0.8 3:0.2 4:0.166667 
-2 1:0.2 2:-0.8 3:0.2 4:0.333333 
-2 1:0.2 2:-0.8 3:0.2 4:0.5 
2 1:0.2 2:-0.8 3:0.2 4:0.666667 
-2 1:0.2 2:-0.8 3:0.2 4:1 
-2 1:0.2 2:-0.8 3:0.2 4:-0.833333 
2 1:0.2 2:-0.8 3:0.2 4:-0.666667 
-2 1:0.2 2:-0.8 3:0.2 4:-0.333333 
2 1:0.2 2:-0.8 3:0.2 4:-0.166667 
-2 1:0.2 2:-0.8 3:0.2 
-2 1:0.2 2:-0.8 4:-0.333333 
2 1:0.2 2:-0.8 4:-0.166667 
-2 1:0.2 2:-0.8 
2 1:0.2 2:-0.8 3:0.4 4:0.166667 
-2 1:0.2 2:-0.8 3:0.4 4:0.5 
2 1:0.2 2:-0.8 3:0.4 4:0.666667 
-2 1:0.2 2:-0.8 3:0.4 4:1 
-2 1:0.2 2:-0.8 3:0.4 4:-0.833333 
2 1:0.2 2:-0.8 3:0.4 4:-0.666667 
2 1:0.2 2:-0.8 3:0.6 4:0.166667 
-2 1:0.2 2:-0.8 3:0.6 4:0.5 
2 1:0.2 2:-0.8 3:0.6 4:0.666667 
-2 1:0.2 2:-0.8 3:0.6 4:1 
-2 1:0.2 2:-0.8 3:0.6 4:-0.833333 
2 1:0.2 2:-0.8 3:0.6 4:-0.666667 
-2 1:0.2 2:-0.8 3:0.6 4:-0.333333 
-2 1:0.2 2:-0.8 3:0.6 
-2 1:0.2 2:-0.8 3:0.4 4:-0.5 
-2 1:0.2 2:-0.8 3:0.4 4:-0.333333 
2 1:0.2 2:-0.8 3:0.4 4:-0.166667 
-2 1:0.2 2:-0.8 3:0.4 
2 1:0.2 2:-0.8 3:0.8 4:0.166667 
-2 1:0.2 2:-0.8 3:0.8 4:0.5 
2 1:0.2 2:-0.8 3:0.8 4:0.666667 
-2 1:0.2 2:-0.8 3:0.8 4:1 
-2 1:0.2 2:-0.8 3:0.8 4:-0.833333 
0.00362208123785647 1:0.2 2:-0.8 3:0.8 4:-0.666667 
2 1:0.2 2:-0.8 3:1 4:0.166667 
2 1:0.2 2:-0.8 3:1 4:0.666667 
-2 1:0.2 2:-0.8 3:1 4:1 
2 1:0.2 2:-0.8 3:1 4:-0.666667 
-2 1:0.2 2:-0.8 3:1 4:-0.5 
2 1:0.2 2:-0.8 3:1 4:-0.166667 
-2 1:0.2 2:-0.8 3:1 
-2 1:0.2 2:-0.8 3:0.8 4:-0.333333 
-2 1:0.2 2:-0.8 3:0.8 
2 1:0.2 2:-0.6 3:-1 4:0.166667 
2 1:0.2 2:-0.6 3:-1 4:0.333333 
-2 1:0.2 2:-0.6 3:-1 4:1 
-2 1:0.2 2:-0.6 3:-1 4:-1 
-2 1:0.2 2:-0.6 3:-1 4:-0.833333 
-2 1:0.2 2:-0.6 3:-1 4:-0.666667 
-2 1:0.2 2:-0.6 3:-1 4:-0.5 
2 1:0.2 2:-0.6 3:-1 4:-0.333333 
2 1:0.2 2:-0.6 3:-1 4:-0.166667 
2 1:0.2 2:-0.6 3:-1 
-2 1:0.2 2:-0.6 3:-0.8 4:-1 
-2 1:0.2 2:-0.6 3:-0.8 4:-0.833333 
-2 1:0.2 2:-0.6 3:-0.8 4:-0.666667 
2 1:0.2 2:-0.6 3:-0.6 4:0.666667 
-2 1:0.2 2:-0.6 3:-0.6 4:1 
-2 1:0.2 2:-0.6 3:-0.6 4:-1 
-2 1:0.2 2:-0.6 3:-0.6 4:-0.833333 
-2 1:0.2 2:-0.6 3:-0.6 4:-0.666667 
-2 1:0.2 2:-0.6 3:-0.6 4:-0.5 
2 1:0.2 2:-0.6 3:-0.6 4:-0.333333 
2 1:0.2 2:-0.6 3:-0.6 4:-0.166667 
2 1:0.2 2:-0.6 3:-0.6 
-2 1:0.2 2:-0.6 3:-0.8 4:-0.5 
2 1:0.2 2:-0.6 3:-0.8 4:-0.333333 
2 1:0.2 2:-0.6 3:-0.8 4:-0.166667 
2 1:0.2 2:-0.6 3:-0.8 
-2 1:0.2 2:-0.6 3:-0.4 4:1 
-2 1:0.2 2:-0.6 3:-0.4 4:-1 
-2 1:0.2 2:-0.6 3:-0.4 4:-0.833333 
-2 1:0.2 2:-0.6 3:-0.4 4:-0.666667 
-2 1:0.2 2:-0.6 3:-0.2 4:0.666667 
-2 1:0.2 2:-0.6 3:-0.2 4:1 
-2 1:0.2 2:-0.6 3:-0.2 4:-1 
-2 1:0.2 2:-0.6 3:-0.2 4:-0.833333 
-2 1:0.2 2:-0.6 3:-0.2 4:-0.666667 
-2 1:0.2 2:-0.6 3:-0.2 4:-0.5 
2 1:0.2 2:-0.6 3:-0.2 4:-0.333333 
2 1:0.2 2:-0.6 3:-0.2 4:-0.166667 
2 1:0.2 2:-0.6 3:-0.2 
-2 1:0.2 2:-0.6 3:-0.4 4:-0.5 
2 1:0.2 2:-0.6 3:-0.4 4:-0.333333 
2 1:0.2 2:-0.6 3:-0.4 4:-0.166667 
2 1:0.2 2:-0.6 3:-0.4 
2 1:0.2 2:-0.6 4:0.166667 
-2 1:0.2 2:-0.6 4:-1 
-2 1:0.2 2:-0.6 4:-0.833333 
-2 1:0.2 2:-0.6 4:-0.666667 
2 1:0.2 2:-0.6 3:0.2 4:0.166667 
-2 1:0.2 2:-0.6 3:0.2 4:0.666667 
-2 1:0.2 2:-0.6 3:0.2 4:1 
-2 1:0.2 2:-0.6 3:0.2 4:-1 
-2 1:0.2 2:-0.6 3:0.2 4:-0.833333 
-2 1:0.2 2:-0.6 3:0.2 4:-0.666667 
-2 1:0.2 2:-0.6 3:0.2 4:-0.5 
2 1:0.2 2:-0.6 3:0.2 4:-0.333333 
2 1:0.2 2:-0.6 3:0.2 4:-0.166667 
2 1:0.2 2:-0.6 3:0.2 
-2 1:0.2 2:-0.6 4:-0.5 
2 1:0.2 2:-0.6 4:-0.333333 
2 1:0.2 2:-0.6 4:-0.166667 
2 1:0.2 2:-0.6 
-2 1:0.2 2:-0.6 3:0.4 4:0.666667 
-2 1:0.2 2:-0.6 3:0.4 4:0.833333 
-2 1:0.2 2:-0.6 3:0.4 4:-1 
-2 1:0.2 2:-0.6 3:0.4 4:-0.833333 
-2 1:0.2 2:-0.6 3:0.4 4:-0.666667 
-0.03116457147309771 1:0.2 2:-0.6 3:0.6 4:0.666667 
-2 1:0.2 2:-0.6 3:0.6 4:0.833333 
-2 1:0.2 2:-0.6 3:0.6 4:-1 
-2 1:0.2 2:-0.6 3:0.6 4:-0.833333 
-2 1:0.2 2:-0.6 3:0.6 4:-0.666667 
-2 1:0.2 2:-0.6 3:0.6 4:-0.5 
2 1:0.2 2:-0.6 3:0.6 4:-0.333333 
2 1:0.2 2:-0.6 3:0.6 4:-0.166667 
-2 1:0.2 2:-0.6 3:0.4 4:-0.5 
2 1:0.2 2:-0.6 3:0.4 4:-0.333333 
2 1:0.2 2:-0.6 3:0.4 4:-0.166667 
2 1:0.2 2:-0.6 3:0.4 
2 1:0.2 2:-0.6 3:0.8 4:0.166667 
2 1:0.2 2:-0.6 3:0.8 4:0.333333 
2 1:0.2 2:-0.6 3:0.8 4:0.5 
-2 1:0.2 2:-0.6 3:0.8 4:0.666667 
-0.5628165345898657 1:0.2 2:-0.6 3:0.8 4:0.833333 
-2 1:0.2 2:-0.6 3:0.8 4:-1 
-2 1:0.2 2:-0.6 3:0.8 4:-0.833333 
-2 1:0.2 2:-0.6 3:0.8 4:-0.666667 
2 1:0.2 2:-0.6 3:1 4:0.166667 
-2 1:0.2 2:-0.6 3:1 4:0.333333 
2 1:0.2 2:-0.6 3:1 4:0.5 
-2 1:0.2 2:-0.6 3:1 4:-1 
-2 1:0.2 2:-0.6 3:1 4:-0.666667 
-2 1:0.2 2:-0.6 3:1 4:-0.5 
2 1:0.2 2:-0.6 3:1 4:-0.333333 
2 1:0.2 2:-0.6 3:1 4:-0.166667 
-2 1:0.2 2:-0.6 3:0.8 4:-0.5 
2 1:0.2 2:-0.6 3:0.8 4:-0.333333 
2 1:0.2 2:-0.6 3:0.8 4:-0.166667 
2 1:0.2 2:-0.4 3:-1 4:0.166667 
2 1:0.2 2:-0.4 3:-1 4:0.333333 
2 1:0.2 2:-0.4 3:-1 4:0.5 
-2 1:0.2 2:-0.4 3:-1 4:0.666667 
-2 1:0.2 2:-0.4 3:-1 4:0.833333 
-2 1:0.2 2:-0.4 3:-1 4:-1 
-2 1:0.2 2:-0.4 3:-1 4:-0.833333 
-2 1:0.2 2:-0.4 3:-1 4:-0.666667 
2 1:0.2 2:-0.4 3:-1 4:-0.5 
2 1:0.2 2:-0.4 3:-1 4:-0.333333 
-2 1:0.2 2:-0.4 3:-1 4:-0.166667 
-2 1:0.2 2:-0.4 3:-1 
2 1:0.2 2:-0.4 3:-0.8 4:0.5 
-2 1:0.2 2:-0.4 3:-0.8 4:0.666667 
-2 1:0.2 2:-0.4 3:-0.8 4:0.833333 
2 1:0.2 2:-0.4 3:-0.8 4:1 
-2 1:0.2 2:-0.4 3:-0.8 4:-1 
-2 1:0.2 2:-0.4 3:-0.8 4:-0.666667 
2 1:0.2 2:-0.4 3:-0.6 4:0.5 
-2 1:0.2 2:-0.4 3:-0.6 4:0.666667 
-2 1:0.2 2:-0.4 3:-0.6 4:0.833333 
-2 1:0.2 2:-0.4 3:-0.6 4:-1 
-2 1:0.2 2:-0.4 3:-0.6 4:-0.833333 
-2 1:0.2 2:-0.4 3:-0.6 4:-0.666667 
2 1:0.2 2:-0.4 3:-0.6 4:-0.5 
2 1:0.2 2:-0.4 3:-0.6 4:-0.333333 
-2 1:0.2 2:-0.4 3:-0.6 4:-0.166667 
-2 1:0.2 2:-0.4 3:-0.6 
2 1:0.2 2:-0.4 3:-0.8 4:-0.333333 
-2 1:0.2 2:-0.4 3:-0.8 4:-0.166667 
-2 1:0.2 2:-0.4 3:-0.8 
2 1:0.2 2:-0.4 3:-0.4 4:0.5 
-2 1:0.2 2:-0.4 3:-0.4 4:0.666667 
-2 1:0.2 2:-0.4 3:-0.4 4:0.833333 
-2 1:0.2 2:-0.4 3:-0.4 4:1 
-2 1:0.2 2:-0.4 3:-0.4 4:-1 
-2 1:0.2 2:-0.4 3:-0.4 4:-0.833333 
-2 1:0.2 2:-0.4 3:-0.2 4:0.166667 
2 1:0.2 2:-0.4 3:-0.2 4:0.333333 
2 1:0.2 2:-0.4 3:-0.2 4:0.5 
-2 1:0.2 2:-0.4 3:-0.2 4:0.666667 
-2 1:0.2 2:-0.4 3:-0.2 4:0.833333 
-2 1:0.2 2:-0.4 3:-0.2 4:-1 
-2 1:0.2 2:-0.4 3:-0.2 4:-0.833333 
2 1:0.2 2:-0.4 3:-0.2 4:-0.5 
2 1:0.2 2:-0.4 3:-0.2 4:-0.333333 
-2 1:0.2 2:-0.4 3:-0.2 4:-0.166667 
-2 1:0.2 2:-0.4 3:-0.2 
2 1:0.2 2:-0.4 3:-0.4 4:-0.333333 
-2 1:0.2 2:-0.4 3:-0.4 4:-0.166667 
-2 1:0.2 2:-0.4 3:-0.4 
2 1:0.2 2:-0.4 4:0.166667 
2 1:0.2 2:-0.4 4:0.333333 
-2 1:0.2 2:-0.4 4:0.666667 
2 1:0.2 2:-0.4 4:1 
-2 1:0.2 2:-0.4 4:-1 
-2 1:0.2 2:-0.4 4:-0.833333 
-2 1:0.2 2:-0.4 4:-0.666667 
2 1:0.2 2:-0.4 3:0.2 4:0.5 
-2 1:0.2 2:-0.4 3:0.2 4:0.666667 
-2 1:0.2 2:-0.4 3:0.2 4:0.833333 
-2 1:0.2 2:-0.4 3:0.2 4:1 
-2 1:0.2 2:-0.4 3:0.2 4:-1 
-2 1:0.2 2:-0.4 3:0.2 4:-0.833333 
2 1:0.2 2:-0.4 3:0.2 4:-0.5 
2 1:0.2 2:-0.4 3:0.2 4:-0.333333 
-2 1:0.2 2:-0.4 3:0.2 4:-0.166667 
-2 1:0.2 2:-0.4 3:0.2 
2 1:0.2 2:-0.4 4:-0.333333 
-2 1:0.2 2:-0.4 4:-0.166667 
-2 1:0.2 2:-0.4 
2 1:0.2 2:-0.4 3:0.4 4:0.333333 
-2 1:0.2 2:-0.4 3:0.4 4:0.666667 
-2 1:0.2 2:-0.4 3:0.4 4:0.833333 
-2 1:0.2 2:-0.4 3:0.4 4:-1 
-2 1:0.2 2:-0.4 3:0.4 4:-0.833333 
-2 1:0.2 2:-0.4 3:0.6 4:0.166667 
2 1:0.2 2:-0.4 3:0.6 4:0.5 
-2 1:0.2 2:-0.4 3:0.6 4:0.666667 
-2 1:0.2 2:-0.4 3:0.6 4:-1 
-2 1:0.2 2:-0.4 3:0.6 4:-0.833333 
2 1:0.2 2:-0.4 3:0.6 4:-0.666667 
2 1:0.2 2:-0.4 3:0.6 4:-0.5 
-2 1:0.2 2:-0.4 3:0.6 4:-0.166667 
-2 1:0.2 2:-0.4 3:0.6 
2 1:0.2 2:-0.4 3:0.4 4:-0.333333 
-2 1:0.2 2:-0.4 3:0.4 4:-0.166667 
-2 1:0.2 2:-0.4 3:0.4 
2 1:0.2 2:-0.4 3:0.8 4:0.166667 
2 1:0.2 2:-0.4 3:0.8 4:0.333333 
2 1:0.2 2:-0.4 3:0.8 4:0.5 
-2 1:0.2 2:-0.4 3:0.8 4:0.666667 
-2 1:0.2 2:-0.4 3:0.8 4:0.833333 
-2 1:0.2 2:-0.4 3:0.8 4:1 
-2 1:0.2 2:-0.4 3:0.8 4:-1 
2 1:0.2 2:-0.4 3:1 4:0.166667 
2 1:0.2 2:-0.4 3:1 4:0.5 
-1.482643341165394 1:0.2 2:-0.4 3:1 4:0.666667 
-2 1:0.2 2:-0.4 3:1 4:0.833333 
2 1:0.2 2:-0.4 3:1 4:1 
-2 1:0.2 2:-0.4 3:1 4:-1 
2 1:0.2 2:-0.4 3:1 4:-0.333333 
-2 1:0.2 2:-0.4 3:1 4:-0.166667 
-2 1:0.2 2:-0.4 3:1 
2 1:0.2 2:-0.4 3:0.8 4:-0.333333 
-2 1:0.2 2:-0.4 3:0.8 4:-0.166667 
-2 1:0.2 2:-0.4 3:0.8 
-2 1:0.2 2:-0.2 3:-1 4:0.166667 
2 1:0.2 2:-0.2 3:-1 4:0.333333 
-2 1:0.2 2:-0.2 3:-1 4:0.5 
2 1:0.2 2:-0.2 3:-1 4:0.666667 
-2 1:0.2 2:-0.2 3:-1 4:0.833333 
2 1:0.2 2:-0.2 3:-1 4:1 
2 1:0.2 2:-0.2 3:-1 4:-1 
-2 1:0.2 2:-0.2 3:-1 4:-0.833333 
2 1:0.2 2:-0.2 3:-1 4:-0.666667 
2 1:0.2 2:-0.2 3:-1 4:-0.333333 
-2 1:0.2 2:-0.2 3:-1 4:-0.166667 
2 1:0.2 2:-0.2 3:-1 
-2 1:0.2 2:-0.2 3:-0.8 4:0.166667 
2 1:0.2 2:-0.2 3:-0.8 4:0.333333 
-2 1:0.2 2:-0.2 3:-0.8 4:0.5 
2 1:0.2 2:-0.2 3:-0.8 4:0.666667 
-2 1:0.2 2:-0.2 3:-0.8 4:0.833333 
2 1:0.2 2:-0.2 3:-0.8 4:1 
2 1:0.2 2:-0.2 3:-0.8 4:-1 
2 1:0.2 2:-0.2 3:-0.8 4:-0.666667 
-2 1:0.2 2:-0.2 3:-0.6 4:0.166667 
2 1:0.2 2:-0.2 3:-0.6 4:0.333333 
-2 1:0.2 2:-0.2 3:-0.6 4:0.5 
2 1:0.2 2:-0.2 3:-0.6 4:0.666667 
-2 1:0.2 2:-0.2 3:-0.6 4:0.833333 
2 1:0.2 2:-0.2 3:-0.6 4:1 
2 1:0.2 2:-0.2 3:-0.6 4:-1 
2 1:0.2 2:-0.2 3:-0.6 4:-0.666667 
2 1:0.2 2:-0.2 3:-0.6 4:-0.333333 
-2 1:0.2 2:-0.2 3:-0.6 4:-0.166667 
2 1:0.2 2:-0.2 3:-0.6 
2 1:0.2 2:-0.2 3:-0.8 4:-0.333333 
-2 1:0.2 2:-0.2 3:-0.8 4:-0.166667 
2 1:0.2 2:-0.2 3:-0.8 
-2 1:0.2 2:-0.2 3:-0.4 4:0.166667 
2 1:0.2 2:-0.2 3:-0.4 4:0.333333 
-2 1:0.2 2:-0.2 3:-0.4 4:0.5 
2 1:0.2 2:-0.2 3:-0.4 4:0.666667 
-2 1:0.2 2:-0.2 3:-0.4 4:0.833333 
2 1:0.2 2:-0.2 3:-0.4 4:1 
2 1:0.2 2:-0.2 3:-0.4 4:-1 
2 1:0.2 2:-0.2 3:-0.4 4:-0.666667 
-2 1:0.2 2:-0.2 3:-0.2 4:0.166667 
2 1:0.2 2:-0.2 3:-0.2 4:0.333333 
-2 1:0.2 2:-0.2 3:-0.2 4:0.5 
2 1:0.2 2:-0.2 3:-0.2 4:0.666667 
-2 1:0.2 2:-0.2 3:-0.2 4:0.833333 
-2 1:0.2 2:-0.2 3:-0.2 4:-0.833333 
2 1:0.2 2:-0.2 3:-0.2 4:-0.666667 
-2 1:0.2 2:-0.2 3:-0.2 4:-0.5 
2 1:0.2 2:-0.2 3:-0.2 4:-0.333333 
-2 1:0.2 2:-0.2 3:-0.2 4:-0.166667 
-2 1:0.2 2:-0.2 3:-0.4 4:-0.5 
2 1:0.2 2:-0.2 3:-0.4 4:-0.333333 
-2 1:0.2 2:-0.2 3:-0.4 4:-0.166667 
2 1:0.2 2:-0.2 3:-0.4 
-2 1:0.2 2:-0.2 4:0.166667 
2 1:0.2 2:-0.2 4:0.333333 
-2 1:0.2 2:-0.2 4:0.5 
2 1:0.2 2:-0.2 4:0.666667 
-2 1:0.2 2:-0.2 4:0.833333 
2 1:0.2 2:-0.2 4:1 
2 1:0.2 2:-0.2 4:-1 
2 1:0.2 2:-0.2 4:-0.666667 
-2 1:0.2 2:-0.2 3:0.2 4:0.166667 
2 1:0.2 2:-0.2 3:0.2 4:0.333333 
-2 1:0.2 2:-0.2 3:0.2 4:0.5 
-2 1:0.2 2:-0.2 3:0.2 4:0.833333 
2 1:0.2 2:-0.2 3:0.2 4:-0.333333 
-2 1:0.2 2:-0.2 3:0.2 4:-0.166667 
1.837129220396063 1:0.2 2:-0.2 3:0.2 
-2 1:0.2 2:-0.2 4:-0.5 
2 1:0.2 2:-0.2 4:-0.333333 
-2 1:0.2 2:-0.2 4:-0.166667 
-2 1:0.2 2:-0.2 3:0.4 4:0.166667 
2 1:0.2 2:-0.2 3:0.4 4:0.333333 
-2 1:0.2 2:-0.2 3:0.4 4:0.5 
-2 1:0.2 2:-0.2 3:0.4 4:0.833333 
2 1:0.2 2:-0.2 3:0.4 4:1 
2 1:0.2 2:-0.2 3:0.4 4:-1 
2 1:0.2 2:-0.2 3:0.4 4:-0.666667 
-2 1:0.2 2:-0.2 3:0.6 4:0.166667 
-2 1:0.2 2:-0.2 3:0.6 4:0.5 
2 1:0.2 2:-0.2 3:0.6 4:0.666667 
-2 1:0.2 2:-0.2 3:0.6 4:0.833333 
2 1:0.2 2:-0.2 3:0.6 4:-0.666667 
-2 1:0.2 2:-0.2 3:0.6 4:-0.166667 
-2 1:0.2 2:-0.2 3:0.4 4:-0.5 
2 1:0.2 2:-0.2 3:0.4 4:-0.333333 
2 1:0.2 2:-0.2 3:0.8 4:0.333333 
-2 1:0.2 2:-0.2 3:0.8 4:0.5 
-2 1:0.2 2:-0.2 3:0.8 4:0.833333 
2 1:0.2 2:-0.2 3:0.8 4:-0.666667 
2 1:0.2 2:-0.2 3:1 4:0.166667 
2 1:0.2 2:-0.2 3:1 4:0.666667 
2 1:0.2 2:-0.2 3:1 4:1 
2 1:0.2 2:-0.2 3:1 4:-1 
-2 1:0.2 2:-0.2 3:1 4:-0.5 
2 1:0.2 2:-0.2 3:1 4:-0.333333 
-2 1:0.2 2:-0.2 3:1 
-2 1:0.2 2:-0.2 3:0.8 4:-0.166667 
2 1:0.2 3:-1 4:0.166667 
2 1:0.2 3:-1 4:0.333333 
-2 1:0.2 3:-1 4:0.5 
-2 1:0.2 3:-1 4:0.666667 
2 1:0.2 3:-1 4:0.833333 
2 1:0.2 3:-1 4:1 
2 1:0.2 3:-1 4:-1 
-2 1:0.2 3:-1 4:-0.666667 
2 1:0.2 3:-1 4:-0.5 
2 1:0.2 3:-1 4:-0.333333 
-2 1:0.2 3:-1 4:-0.166667 
-2 1:0.2 3:-1 
2 1:0.2 3:-0.8 4:0.166667 
2 1:0.2 3:-0.8 4:0.333333 
-2 1:0.2 3:-0.8 4:0.666667 
2 1:0.2 3:-0.8 4:0.833333 
2 1:0.2 3:-0.8 4:1 
2 1:0.2 3:-0.8 4:-1 
-2 1:0.2 3:-0.8 4:-0.666667 
2 1:0.2 3:-0.6 4:0.166667 
2 1:0.2 3:-0.6 4:0.333333 
2 1:0.2 3:-0.6 4:0.833333 
2 1:0.2 3:-0.6 4:1 
0.02072080101248807 1:0.2 3:-0.6 4:-1 
-2 1:0.2 3:-0.6 4:-0.666667 
2 1:0.2 3:-0.6 4:-0.5 
2 1:0.2 3:-0.6 4:-0.333333 
-2 1:0.2 3:-0.6 4:-0.166667 
-2 1:0.2 3:-0.6 
2 1:0.2 3:-0.8 4:-0.5 
2 1:0.2 3:-0.8 4:-0.333333 
-2 1:0.2 3:-0.8 
2 1:0.2 3:-0.4 4:0.166667 
2 1:0.2 3:-0.4 4:0.333333 
-2 1:0.2 3:-0.4 4:0.5 
-2 1:0.2 3:-0.4 4:0.666667 
2 1:0.2 3:-0.4 4:0.833333 
2 1:0.2 3:-0.4 4:1 
2 1:0.2 3:-0.4 4:-1 
-2 1:0.2 3:-0.4 4:-0.833333 
-2 1:0.2 3:-0.4 4:-0.666667 
2 1:0.2 3:-0.2 4:0.166667 
-2 1:0.2 3:-0.2 4:0.666667 
2 1:0.2 3:-0.2 4:0.833333 
2 1:0.2 3:-0.2 4:-1 
-2 1:0.2 3:-0.2 4:-0.666667 
2 1:0.2 3:-0.2 4:-0.5 
-2 1:0.2 3:-0.2 
2 1:0.2 3:-0.4 4:-0.5 
2 1:0.2 3:-0.4 4:-0.333333 
-2 1:0.2 3:-0.4 
2 1:0.2 4:0.166667 
2 1:0.2 4:0.333333 
-2 1:0.2 4:0.5 
-2 1:0.2 4:0.666667 
2 1:0.2 4:0.833333 
2 1:0.2 4:1 
2 1:0.2 4:-1 
-2 1:0.2 4:-0.666667 
2 1:0.2 3:0.2 4:0.166667 
2 1:0.2 3:0.2 4:0.333333 
-2 1:0.2 3:0.2 4:0.666667 
2 1:0.2 3:0.2 4:0.833333 
0.05264813342833868 1:0.2 3:0.2 4:-1 
-2 1:0.2 3:0.2 4:-0.666667 
2 1:0.2 3:0.2 4:-0.5 
-2 1:0.2 3:0.2 
2 1:0.2 4:-0.5 
2 1:0.2 4:-0.333333 
-2 1:0.2 
2 1:0.2 3:0.4 4:0.166667 
2 1:0.2 3:0.4 4:0.333333 
-2 1:0.2 3:0.4 4:0.666667 
2 1:0.2 3:0.4 4:0.833333 
2 1:0.2 3:0.4 4:1 
2 1:0.2 3:0.4 4:-1 
-2 1:0.2 3:0.4 4:-0.666667 
-2 1:0.2 3:0.6 4:0.333333 
-1.643654988780549 1:0.2 3:0.6 4:0.5 
-2 1:0.2 3:0.6 4:0.666667 
2 1:0.2 3:0.6 4:1 
-1.029531433317294 1:0.2 3:0.6 4:-0.666667 
2 1:0.2 3:0.6 4:-0.5 
-2 1:0.2 3:0.6 4:-0.166667 
-2 1:0.2 3:0.6 
-2 1:0.2 3:0.4 
2 1:0.2 3:0.8 4:0.166667 
2 1:0.2 3:0.8 4:0.333333 
-2 1:0.2 3:0.8 4:1 
-2 1:0.2 3:0.8 4:-0.666667 
2 1:0.2 3:1 4:0.166667 
2 1:0.2 3:1 4:0.5 
2 1:0.2 3:1 4:1 
2 1:0.2 3:1 4:-0.833333 
2 1:0.2 3:1 4:-0.333333 
-2 1:0.2 3:1 
2 1:0.2 3:0.8 4:-0.5 
-2 1:0.2 3:0.8 4:-0.166667 
-2 1:0.2 3:0.8 
2 1:0.2 2:0.2 3:-1 4:0.166667 
2 1:0.2 2:0.2 3:-1 4:0.333333 
2 1:0.2 2:0.2 3:-1 4:0.666667 
2 1:0.2 2:0.2 3:-1 4:1 
2 1:0.2 2:0.2 3:-1 4:-1 
2 1:0.2 2:0.2 3:-1 4:-0.666667 
2 1:0.2 2:0.2 3:-1 4:-0.5 
2 1:0.2 2:0.2 3:-1 4:-0.333333 
2 1:0.2 2:0.2 3:-1 
2 1:0.2 2:0.2 3:-0.8 4:0.333333 
2 1:0.2 2:0.2 3:-0.8 4:0.666667 
2 1:0.2 2:0.2 3:-0.8 4:0.833333 
2 1:0.2 2:0.2 3:-0.8 4:1 
2 1:0.2 2:0.2 3:-0.8 4:-1 
2 1:0.2 2:0.2 3:-0.8 4:-0.666667 
2 1:0.2 2:0.2 3:-0.6 4:0.333333 
2 1:0.2 2:0.2 3:-0.6 4:0.666667 
2 1:0.2 2:0.2 3:-0.6 4:0.833333 
2 1:0.2 2:0.2 3:-0.6 4:1 
2 1:0.2 2:0.2 3:-0.6 4:-1 
2 1:0.2 2:0.2 3:-0.6 4:-0.666667 
2 1:0.2 2:0.2 3:-0.6 4:-0.333333 
2 1:0.2 2:0.2 3:-0.6 
2 1:0.2 2:0.2 3:-0.8 4:-0.5 
2 1:0.2 2:0.2 3:-0.8 4:-0.333333 
2 1:0.2 2:0.2 3:-0.8 
2 1:0.2 2:0.2 3:-0.4 4:0.333333 
0.4088293218229817 1:0.2 2:0.2 3:-0.4 4:0.5 
2 1:0.2 2:0.2 3:-0.4 4:0.666667 
2 1:0.2 2:0.2 3:-0.4 4:1 
2 1:0.2 2:0.2 3:-0.4 4:-1 
-2 1:0.2 2:0.2 3:-0.4 4:-0.833333 
2 1:0.2 2:0.2 3:-0.4 4:-0.666667 
2 1:0.2 2:0.2 3:-0.2 4:0.333333 
2 1:0.2 2:0.2 3:-0.2 4:0.666667 
2 1:0.2 2:0.2 3:-0.2 4:-1 
1.518190008249481 1:0.2 2:0.2 3:-0.2 4:-0.666667 
2 1:0.2 2:0.2 3:-0.2 4:-0.333333 
2 1:0.2 2:0.2 3:-0.4 4:-0.333333 
0.0426423169685888 1:0.2 2:0.2 4:0.166667 
2 1:0.2 2:0.2 4:0.333333 
2 1:0.2 2:0.2 4:0.833333 
2 1:0.2 2:0.2 4:1 
2 1:0.2 2:0.2 4:-0.666667 
2 1:0.2 2:0.2 3:0.2 4:0.833333 
2 1:0.2 2:0.2 3:0.2 4:-0.166667 
2 1:0.2 2:0.2 4:-0.333333 
2 1:0.2 2:0.2 4:-0.166667 
2 1:0.2 2:0.2 
2 1:0.2 2:0.2 3:0.4 4:0.333333 
-2 1:0.2 2:0.2 3:0.4 4:0.5 
2 1:0.2 2:0.2 3:0.4 4:0.833333 
2 1:0.2 2:0.2 3:0.4 4:1 
2 1:0.2 2:0.2 3:0.4 4:-0.666667 
-2 1:0.2 2:0.2 3:0.6 4:0.166667 
2 1:0.2 2:0.2 3:0.6 4:-1 
2 1:0.2 2:0.2 3:0.6 4:-0.666667 
2 1:0.2 2:0.2 3:0.6 4:-0.5 
-2 1:0.2 2:0.2 3:0.6 4:-0.333333 
-2 1:0.2 2:0.2 3:0.6 4:-0.166667 
-2 1:0.2 2:0.2 3:0.6 
-2 1:0.2 2:0.2 3:0.4 4:-0.5 
2 1:0.2 2:0.2 3:0.4 4:-0.333333 
2 1:0.2 2:0.2 3:0.4 4:-0.166667 
2 1:0.2 2:0.2 3:0.8 4:0.166667 
2 1:0.2 2:0.2 3:0.8 4:0.333333 
2 1:0.2 2:0.2 3:0.8 4:0.5 
-2 1:0.2 2:0.2 3:0.8 4:0.833333 
-2 1:0.2 2:0.2 3:0.8 4:-1 
2 1:0.2 2:0.2 3:0.8 4:-0.833333 
2 1:0.2 2:0.2 3:1 4:0.333333 
2 1:0.2 2:0.2 3:1 4:0.5 
2 1:0.2 2:0.2 3:1 4:1 
2 1:0.2 2:0.2 3:1 4:-0.833333 
-2 1:0.2 2:0.2 3:1 4:-0.5 
2 1:0.2 2:0.2 3:1 4:-0.333333 
-2 1:0.2 2:0.2 3:1 
-2 1:0.2 2:0.2 3:0.8 4:-0.166667 
-0.05160102715864771 1:0.2 2:0.2 3:0.8 
2 1:0.2 2:0.4 3:-1 4:0.333333 
-2 1:0.2 2:0.4 3:-1 4:0.5 
-2 1:0.2 2:0.4 3:-1 4:0.666667 
2 1:0.2 2:0.4 3:-1 4:1 
-2 1:0.2 2:0.4 3:-1 4:-1 
2 1:0.2 2:0.4 3:-1 4:-0.666667 
2 1:0.2 2:0.4 3:-1 4:-0.333333 
-2 1:0.2 2:0.4 3:-1 
-1.730691889887846 1:0.2 2:0.4 3:-0.8 4:0.166667 
2 1:0.2 2:0.4 3:-0.8 4:0.333333 
-2 1:0.2 2:0.4 3:-0.8 4:0.666667 
2 1:0.2 2:0.4 3:-0.8 4:1 
-2 1:0.2 2:0.4 3:-0.8 4:-1 
2 1:0.2 2:0.4 3:-0.8 4:-0.666667 
2 1:0.2 2:0.4 3:-0.6 4:0.333333 
-2 1:0.2 2:0.4 3:-0.6 4:0.666667 
-2 1:0.2 2:0.4 3:-0.6 4:0.833333 
2 1:0.2 2:0.4 3:-0.6 4:1 
-2 1:0.2 2:0.4 3:-0.6 4:-1 
2 1:0.2 2:0.4 3:-0.6 4:-0.666667 
2 1:0.2 2:0.4 3:-0.6 4:-0.333333 
-2 1:0.2 2:0.4 3:-0.6 
2 1:0.2 2:0.4 3:-0.8 4:-0.333333 
-2 1:0.2 2:0.4 3:-0.8 
2 1:0.2 2:0.4 3:-0.4 4:0.166667 
2 1:0.2 2:0.4 3:-0.4 4:0.333333 
-2 1:0.2 2:0.4 3:-0.4 4:0.666667 
2 1:0.2 2:0.4 3:-0.4 4:1 
-2 1:0.2 2:0.4 3:-0.4 4:-1 
2 1:0.2 2:0.4 3:-0.4 4:-0.666667 
-2 1:0.2 2:0.4 3:-0.2 4:0.166667 
-2 1:0.2 2:0.4 3:-0.2 4:0.666667 
2 1:0.2 2:0.4 3:-0.2 4:1 
-2 1:0.2 2:0.4 3:-0.2 4:-1 
2 1:0.2 2:0.4 3:-0.2 4:-0.666667 
-2 1:0.2 2:0.4 3:-0.2 4:-0.5 
2 1:0.2 2:0.4 3:-0.2 4:-0.333333 
-2 1:0.2 2:0.4 3:-0.2 4:-0.166667 
-2 1:0.2 2:0.4 3:-0.2 
2 1:0.2 2:0.4 3:-0.4 4:-0.333333 
-2 1:0.2 2:0.4 3:-0.4 4:-0.166667 
-2 1:0.2 2:0.4 3:-0.4 
2 1:0.2 2:0.4 4:0.333333 
-2 1:0.2 2:0.4 4:0.666667 
2 1:0.2 2:0.4 4:0.833333 
2 1:0.2 2:0.4 4:1 
-2 1:0.2 2:0.4 4:-1 
2 1:0.2 2:0.4 4:-0.666667 
2 1:0.2 2:0.4 3:0.2 4:0.166667 
2 1:0.2 2:0.4 3:0.2 4:0.5 
-2 1:0.2 2:0.4 3:0.2 4:0.666667 
2 1:0.2 2:0.4 3:0.2 4:0.833333 
-2 1:0.2 2:0.4 3:0.2 4:-1 
-2 1:0.2 2:0.4 3:0.2 
2 1:0.2 2:0.4 4:-0.333333 
-2 1:0.2 2:0.4 4:-0.166667 
-2 1:0.2 2:0.4 
2 1:0.2 2:0.4 3:0.4 4:0.333333 
-2 1:0.2 2:0.4 3:0.4 4:0.5 
-2 1:0.2 2:0.4 3:0.4 4:0.666667 
2 1:0.2 2:0.4 3:0.4 4:1 
-2 1:0.2 2:0.4 3:0.4 4:-1 
2 1:0.2 2:0.4 3:0.4 4:-0.666667 
-2 1:0.2 2:0.4 3:0.6 4:0.166667 
2 1:0.2 2:0.4 3:0.6 4:-0.666667 
2 1:0.2 2:0.4 3:0.6 4:-0.5 
-2 1:0.2 2:0.4 3:0.6 4:-0.333333 
-2 1:0.2 2:0.4 3:0.6 4:-0.166667 
-2 1:0.2 2:0.4 3:0.6 
2 1:0.2 2:0.4 3:0.4 4:-0.333333 
2 1:0.2 2:0.4 3:0.4 4:-0.166667 
-2 1:0.2 2:0.4 3:0.4 
2 1:0.2 2:0.4 3:0.8 4:0.166667 
2 1:0.2 2:0.4 3:0.8 4:0.333333 
2 1:0.2 2:0.4 3:0.8 4:0.5 
-2 1:0.2 2:0.4 3:0.8 4:0.833333 
-2 1:0.2 2:0.4 3:0.8 4:1 
-2 1:0.2 2:0.4 3:0.8 4:-1 
2 1:0.2 2:0.4 3:0.8 4:-0.833333 
2 1:0.2 2:0.4 3:0.8 4:-0.666667 
2 1:0.2 2:0.4 3:1 4:0.166667 
2 1:0.2 2:0.4 3:1 4:0.5 
-2 1:0.2 2:0.4 3:1 4:0.833333 
2 1:0.2 2:0.4 3:1 4:1 
-2 1:0.2 2:0.4 3:1 4:-1 
2 1:0.2 2:0.4 3:1 4:-0.833333 
-2 1:0.2 2:0.4 3:1 4:-0.5 
2 1:0.2 2:0.4 3:1 4:-0.333333 
-2 1:0.2 2:0.4 3:1 
-2 1:0.2 2:0.4 3:0.8 4:-0.166667 
-2 1:0.2 2:0.4 3:0.8 
2 1:0.2 2:0.6 3:-1 4:0.333333 
-2 1:0.2 2:0.6 3:-1 4:1 
-2 1:0.2 2:0.6 3:-1 4:-1 
-2 1:0.2 2:0.6 3:-1 4:-0.666667 
-2 1:0.2 2:0.6 3:-1 4:-0.5 
2 1:0.2 2:0.6 3:-1 4:-0.333333 
0.054816583925771 1:0.2 2:0.6 3:-1 4:-0.166667 
2 1:0.2 2:0.6 3:-1 
2 1:0.2 2:0.6 3:-0.8 4:0.666667 
-2 1:0.2 2:0.6 3:-0.8 4:0.833333 
-2 1:0.2 2:0.6 3:-0.8 4:1 
-2 1:0.2 2:0.6 3:-0.8 4:-1 
-2 1:0.2 2:0.6 3:-0.8 4:-0.666667 
2 1:0.2 2:0.6 3:-0.6 4:0.333333 
2 1:0.2 2:0.6 3:-0.6 4:0.666667 
-2 1:0.2 2:0.6 3:-0.6 4:1 
-2 1:0.2 2:0.6 3:-0.6 4:-1 
-2 1:0.2 2:0.6 3:-0.6 4:-0.666667 
2 1:0.2 2:0.6 3:-0.6 4:-0.333333 
2 1:0.2 2:0.6 3:-0.6 
-2 1:0.2 2:0.6 3:-0.8 4:-0.5 
2 1:0.2 2:0.6 3:-0.8 4:-0.333333 
2 1:0.2 2:0.6 3:-0.8 
2 1:0.2 2:0.6 3:-0.4 4:0.333333 
0.07944717370987406 1:0.2 2:0.6 3:-0.4 4:0.666667 
-2 1:0.2 2:0.6 3:-0.4 4:1 
-2 1:0.2 2:0.6 3:-0.4 4:-1 
-2 1:0.2 2:0.6 3:-0.4 4:-0.666667 
-2 1:0.2 2:0.6 3:-0.2 4:0.5 
2 1:0.2 2:0.6 3:-0.2 4:0.666667 
-2 1:0.2 2:0.6 3:-0.2 4:0.833333 
-2 1:0.2 2:0.6 3:-0.2 4:1 
-2 1:0.2 2:0.6 3:-0.2 4:-1 
-0.9940669872982473 1:0.2 2:0.6 3:-0.2 4:-0.833333 
-2 1:0.2 2:0.6 3:-0.2 4:-0.666667 
-2 1:0.2 2:0.6 3:-0.2 4:-0.5 
2 1:0.2 2:0.6 3:-0.2 4:-0.333333 
2 1:0.2 2:0.6 3:-0.2 
2 1:0.2 2:0.6 3:-0.4 4:-0.333333 
2 1:0.2 2:0.6 3:-0.4 
2 1:0.2 2:0.6 4:0.166667 
-2 1:0.2 2:0.6 4:-0.666667 
-2 1:0.2 2:0.6 3:0.2 4:1 
-2 1:0.2 2:0.6 3:0.2 4:-1 
-2 1:0.2 2:0.6 3:0.2 4:-0.666667 
2 1:0.2 2:0.6 3:0.2 4:-0.166667 
2 1:0.2 2:0.6 4:-0.5 
2 1:0.2 2:0.6 4:-0.333333 
2 1:0.2 2:0.6 3:0.4 4:0.333333 
-2 1:0.2 2:0.6 3:0.4 4:0.5 
-2 1:0.2 2:0.6 3:0.4 4:0.666667 
2 1:0.2 2:0.6 3:0.4 4:1 
-2 1:0.2 2:0.6 3:0.4 4:-1 
-2 1:0.2 2:0.6 3:0.6 4:0.5 
-2 1:0.2 2:0.6 3:0.6 4:-0.333333 
-2 1:0.2 2:0.6 3:0.6 
-2 1:0.2 2:0.6 3:0.4 4:-0.5 
2 1:0.2 2:0.6 3:0.4 4:-0.333333 
2 1:0.2 2:0.6 3:0.4 4:-0.166667 
2 1:0.2 2:0.6 3:0.8 4:0.166667 
2 1:0.2 2:0.6 3:0.8 4:0.333333 
-2 1:0.2 2:0.6 3:0.8 4:0.833333 
-2 1:0.2 2:0.6 3:0.8 4:-1 
2 1:0.2 2:0.6 3:1 4:0.166667 
2 1:0.2 2:0.6 3:1 4:0.5 
2 1:0.2 2:0.6 3:1 4:0.666667 
-2 1:0.2 2:0.6 3:1 4:0.833333 
2 1:0.2 2:0.6 3:1 4:1 
-2 1:0.2 2:0.6 3:1 4:-1 
2 1:0.2 2:0.6 3:1 4:-0.833333 
-2 1:0.2 2:0.6 3:1 4:-0.5 
2 1:0.2 2:0.6 3:1 4:-0.333333 
2 1:0.2 2:0.6 3:1 4:-0.166667 
-2 1:0.2 2:0.6 3:1 
2 1:0.2 2:0.6 3:0.8 4:-0.333333 
2 1:0.2 2:0.8 3:-1 4:0.333333 
-2 1:0.2 2:0.8 3:-1 4:0.5 
2 1:0.2 2:0.8 3:-1 4:0.666667 
-2 1:0.2 2:0.8 3:-1 4:0.833333 
-2 1:0.2 2:0.8 3:-1 4:1 
-2 1:0.2 2:0.8 3:-1 4:-1 
-2 1:0.2 2:0.8 3:-1 4:-0.833333 
2 1:0.2 2:0.8 3:-1 4:-0.666667 
-2 1:0.2 2:0.8 3:-1 4:-0.333333 
-2 1:0.2 2:0.8 3:-1 
2 1:0.2 2:0.8 3:-0.8 4:0.333333 
-2 1:0.2 2:0.8 3:-0.8 4:0.5 
2 1:0.2 2:0.8 3:-0.8 4:0.666667 
-2 1:0.2 2:0.8 3:-0.8 4:0.833333 
-2 1:0.2 2:0.8 3:-0.8 4:1 
-2 1:0.2 2:0.8 3:-0.8 4:-1 
-2 1:0.2 2:0.8 3:-0.8 4:-0.833333 
2 1:0.2 2:0.8 3:-0.8 4:-0.666667 
-2 1:0.2 2:0.8 3:-0.6 4:0.5 
-2 1:0.2 2:0.8 3:-0.6 4:1 
-2 1:0.2 2:0.8 3:-0.6 4:-1 
-2 1:0.2 2:0.8 3:-0.6 4:-0.833333 
2 1:0.2 2:0.8 3:-0.6 4:-0.666667 
-2 1:0.2 2:0.8 3:-0.6 4:-0.333333 
-2 1:0.2 2:0.8 3:-0.6 
-2 1:0.2 2:0.8 3:-0.8 4:-0.333333 
-2 1:0.2 2:0.8 3:-0.8 
2 1:0.2 2:0.8 3:-0.4 4:0.166667 
-2 1:0.2 2:0.8 3:-0.4 4:0.5 
2 1:0.2 2:0.8 3:-0.4 4:0.666667 
-2 1:0.2 2:0.8 3:-0.4 4:1 
-2 1:0.2 2:0.8 3:-0.4 4:-1 
-2 1:0.2 2:0.8 3:-0.4 4:-0.833333 
2 1:0.2 2:0.8 3:-0.4 4:-0.666667 
2 1:0.2 2:0.8 3:-0.2 4:0.166667 
-2 1:0.2 2:0.8 3:-0.2 4:0.5 
-2 1:0.2 2:0.8 3:-0.2 4:0.833333 
-2 1:0.2 2:0.8 3:-0.2 4:1 
-2 1:0.2 2:0.8 3:-0.2 4:-1 
-2 1:0.2 2:0.8 3:-0.2 4:-0.833333 
2 1:0.2 2:0.8 3:-0.2 4:-0.666667 
-2 1:0.2 2:0.8 3:-0.2 4:-0.5 
-2 1:0.2 2:0.8 3:-0.2 4:-0.333333 
-2 1:0.2 2:0.8 3:-0.2 
-2 1:0.2 2:0.8 3:-0.4 4:-0.5 
-2 1:0.2 2:0.8 3:-0.4 4:-0.333333 
-2 1:0.2 2:0.8 3:-0.4 
2 1:0.2 2:0.8 4:0.166667 
-2 1:0.2 2:0.8 4:0.5 
-2 1:0.2 2:0.8 4:0.666667 
-2 1:0.2 2:0.8 4:1 
-2 1:0.2 2:0.8 4:-0.833333 
2 1:0.2 2:0.8 3:0.2 4:0.166667 
-2 1:0.2 2:0.8 3:0.2 4:0.333333 
-2 1:0.2 2:0.8 3:0.2 4:0.5 
2 1:0.2 2:0.8 3:0.2 4:0.833333 
-2 1:0.2 2:0.8 3:0.2 4:1 
-2 1:0.2 2:0.8 3:0.2 4:-1 
-2 1:0.2 2:0.8 3:0.2 4:-0.333333 
2 1:0.2 2:0.8 3:0.2 4:-0.166667 
-2 1:0.2 2:0.8 3:0.2 
2 1:0.2 2:0.8 4:-0.5 
-2 1:0.2 2:0.8 4:-0.333333 
-2 1:0.2 2:0.8 
-2 1:0.2 2:0.8 3:0.4 4:0.5 
-2 1:0.2 2:0.8 3:0.4 4:-1 
-2 1:0.2 2:0.8 3:0.4 4:-0.833333 
2 1:0.2 2:0.8 3:0.4 4:-0.666667 
-2 1:0.2 2:0.8 3:0.6 4:0.333333 
-2 1:0.2 2:0.8 3:0.6 4:0.5 
-2 1:0.2 2:0.8 3:0.6 4:0.833333 
-2 1:0.2 2:0.8 3:0.6 4:-0.833333 
2 1:0.2 2:0.8 3:0.6 4:-0.666667 
-2 1:0.2 2:0.8 3:0.6 4:-0.333333 
-2 1:0.2 2:0.8 3:0.6 4:-0.166667 
-2 1:0.2 2:0.8 3:0.6 
-2 1:0.2 2:0.8 3:0.4 4:-0.5 
-2 1:0.2 2:0.8 3:0.4 4:-0.333333 
2 1:0.2 2:0.8 3:0.4 4:-0.166667 
-2 1:0.2 2:0.8 3:0.4 
2 1:0.2 2:0.8 3:0.8 4:0.166667 
-2 1:0.2 2:0.8 3:0.8 4:0.5 
2 1:0.2 2:0.8 3:0.8 4:0.666667 
-2 1:0.2 2:0.8 3:0.8 4:0.833333 
-2 1:0.2 2:0.8 3:0.8 4:1 
-2 1:0.2 2:0.8 3:0.8 4:-1 
2 1:0.2 2:0.8 3:1 4:0.166667 
2 1:0.2 2:0.8 3:1 4:0.666667 
2 1:0.2 2:0.8 3:1 4:1 
2 1:0.2 2:0.8 3:1 4:-0.666667 
-2 1:0.2 2:0.8 3:1 4:-0.5 
-2 1:0.2 2:0.8 3:1 
-2 1:0.2 2:0.8 3:0.8 4:-0.333333 
-2 1:0.2 2:0.8 3:0.8 
-2 1:0.2 2:1 3:-1 4:0.166667 
2 1:0.2 2:1 3:-1 4:0.333333 
-2 1:0.2 2:1 3:-1 4:0.666667 
-2 1:0.2 2:1 3:-1 4:0.833333 
-2 1:0.2 2:1 3:-1 4:1 
2 1:0.2 2:1 3:-1 4:-1 
2 1:0.2 2:1 3:-1 4:-0.833333 
-2 1:0.2 2:1 3:-1 4:-0.666667 
-2 1:0.2 2:1 3:-1 4:-0.333333 
-1.206505962385883 1:0.2 2:1 3:-1 4:-0.166667 
2 1:0.2 2:1 3:-1 
-2 1:0.2 2:1 3:-0.8 4:0.166667 
-2 1:0.2 2:1 3:-0.8 4:0.333333 
-2 1:0.2 2:1 3:-0.8 4:0.666667 
-2 1:0.2 2:1 3:-0.8 4:0.833333 
-2 1:0.2 2:1 3:-0.8 4:1 
2 1:0.2 2:1 3:-0.8 4:-0.833333 
-2 1:0.2 2:1 3:-0.8 4:-0.666667 
-2 1:0.2 2:1 3:-0.6 4:0.166667 
-2 1:0.2 2:1 3:-0.6 4:0.333333 
2 1:0.2 2:1 3:-0.6 4:0.5 
-2 1:0.2 2:1 3:-0.6 4:0.666667 
-2 1:0.2 2:1 3:-0.6 4:0.833333 
-2 1:0.2 2:1 3:-0.6 4:1 
2 1:0.2 2:1 3:-0.6 4:-0.833333 
-2 1:0.2 2:1 3:-0.6 4:-0.333333 
-2 1:0.2 2:1 3:-0.6 4:-0.166667 
2 1:0.2 2:1 3:-0.6 
-2 1:0.2 2:1 3:-0.8 4:-0.333333 
-0.2241363373961802 1:0.2 2:1 3:-0.8 4:-0.166667 
2 1:0.2 2:1 3:-0.8 
-2 1:0.2 2:1 3:-0.4 4:0.166667 
-2 1:0.2 2:1 3:-0.4 4:0.333333 
2 1:0.2 2:1 3:-0.4 4:0.5 
-2 1:0.2 2:1 3:-0.4 4:0.666667 
-1.678755673519329 1:0.2 2:1 3:-0.4 4:0.833333 
-2 1:0.2 2:1 3:-0.4 4:1 
2 1:0.2 2:1 3:-0.4 4:-0.833333 
-2 1:0.2 2:1 3:-0.4 4:-0.666667 
-2 1:0.2 2:1 3:-0.2 4:0.166667 
-2 1:0.2 2:1 3:-0.2 4:0.333333 
2 1:0.2 2:1 3:-0.2 4:0.5 
-2 1:0.2 2:1 3:-0.2 4:0.666667 
-2 1:0.2 2:1 3:-0.2 4:0.833333 
-2 1:0.2 2:1 3:-0.2 4:1 
2 1:0.2 2:1 3:-0.2 4:-0.833333 
-2 1:0.2 2:1 3:-0.2 4:-0.333333 
-2 1:0.2 2:1 3:-0.2 4:-0.166667 
2 1:0.2 2:1 3:-0.4 4:-0.5 
-2 1:0.2 2:1 3:-0.4 4:-0.333333 
-2 1:0.2 2:1 3:-0.4 4:-0.166667 
-2 1:0.2 2:1 4:0.166667 
-2 1:0.2 2:1 4:0.333333 
2 1:0.2 2:1 4:0.5 
-2 1:0.2 2:1 4:0.666667 
2 1:0.2 2:1 4:0.833333 
-2 1:0.2 2:1 4:1 
2 1:0.2 2:1 4:-0.833333 
-2 1:0.2 2:1 4:-0.666667 
-2 1:0.2 2:1 3:0.2 4:0.166667 
-2 1:0.2 2:1 3:0.2 4:0.333333 
2 1:0.2 2:1 3:0.2 4:0.5 
-2 1:0.2 2:1 3:0.2 4:0.666667 
-2 1:0.2 2:1 3:0.2 4:1 
-2 1:0.2 2:1 3:0.2 4:-1 
2 1:0.2 2:1 3:0.2 4:-0.833333 
-2 1:0.2 2:1 3:0.2 4:-0.666667 
2 1:0.2 2:1 3:0.2 4:-0.5 
-2 1:0.2 2:1 3:0.2 4:-0.333333 
2 1:0.2 2:1 4:-0.5 
-2 1:0.2 2:1 4:-0.333333 
-0.3330734414230502 1:0.2 2:1 4:-0.166667 
-2 1:0.2 2:1 3:0.4 4:0.166667 
-2 1:0.2 2:1 3:0.4 4:0.333333 
-2 1:0.2 2:1 3:0.4 4:0.5 
-2 1:0.2 2:1 3:0.4 4:0.666667 
-2 1:0.2 2:1 3:0.4 4:1 
-2 1:0.2 2:1 3:0.4 4:-1 
2 1:0.2 2:1 3:0.4 4:-0.833333 
2 1:0.2 2:1 3:0.4 4:-0.666667 
-2 1:0.2 2:1 3:0.6 4:0.166667 
-2 1:0.2 2:1 3:0.6 4:0.333333 
-2 1:0.2 2:1 3:0.6 4:0.666667 
-2 1:0.2 2:1 3:0.6 4:0.833333 
-2 1:0.2 2:1 3:0.6 4:1 
2 1:0.2 2:1 3:0.6 4:-0.833333 
2 1:0.2 2:1 3:0.6 4:-0.5 
-2 1:0.2 2:1 3:0.6 4:-0.333333 
-2 1:0.2 2:1 3:0.6 4:-0.166667 
-2 1:0.2 2:1 3:0.6 
-2 1:0.2 2:1 3:0.4 4:-0.333333 
0.9947020651479858 1:0.2 2:1 3:0.4 4:-0.166667 
-2 1:0.2 2:1 3:0.4 
-2 1:0.2 2:1 3:0.8 4:0.166667 
-2 1:0.2 2:1 3:0.8 4:0.333333 
2 1:0.2 2:1 3:0.8 4:0.5 
-2 1:0.2 2:1 3:0.8 4:0.666667 
-2 1:0.2 2:1 3:0.8 4:0.833333 
-2 1:0.2 2:1 3:0.8 4:1 
-2 1:0.2 2:1 3:0.8 4:-1 
2 1:0.2 2:1 3:0.8 4:-0.833333 
2 1:0.2 2:1 3:0.8 4:-0.666667 
-2 1:0.2 2:1 3:1 4:0.166667 
-2 1:0.2 2:1 3:1 4:0.333333 
2 1:0.2 2:1 3:1 4:0.5 
-2 1:0.2 2:1 3:1 4:0.666667 
-2 1:0.2 2:1 3:1 4:0.833333 
-2 1:0.2 2:1 3:1 4:1 
-2 1:0.2 2:1 3:1 4:-1 
2 1:0.2 2:1 3:1 4:-0.833333 
-2 1:0.2 2:1 3:1 4:-0.166667 
-2 1:0.2 2:1 3:1 
-2 1:0.2 2:1 3:0.8 4:-0.333333 
-2 1:0.2 2:1 3:0.8 4:-0.166667 
-2 1:0.2 2:1 3:0.8 
-2 1:0.4 2:-1 3:-1 4:0.166667 
-2 1:0.4 2:-1 3:-1 4:0.333333 
-2 1:0.4 2:-1 3:-1 4:0.5 
-2 1:0.4 2:-1 3:-1 4:0.666667 
-2 1:0.4 2:-1 3:-1 4:0.833333 
-2 1:0.4 2:-1 3:-1 4:1 
-2 1:0.4 2:-1 3:-1 4:-1 
2 1:0.4 2:-1 3:-1 4:-0.833333 
-2 1:0.4 2:-1 3:-1 4:-0.666667 
2 1:0.4 2:-1 3:-1 4:-0.5 
-2 1:0.4 2:-1 3:-1 4:-0.333333 
-2 1:0.4 2:-1 3:-1 
-2 1:0.4 2:-1 3:-0.8 4:0.333333 
-2 1:0.4 2:-1 3:-0.8 4:0.5 
-2 1:0.4 2:-1 3:-0.8 4:0.666667 
-2 1:0.4 2:-1 3:-0.8 4:0.833333 
-2 1:0.4 2:-1 3:-0.8 4:1 
-2 1:0.4 2:-1 3:-0.8 4:-1 
2 1:0.4 2:-1 3:-0.8 4:-0.833333 
-2 1:0.4 2:-1 3:-0.8 4:-0.666667 
-2 1:0.4 2:-1 3:-0.6 4:0.166667 
-2 1:0.4 2:-1 3:-0.6 4:0.333333 
-2 1:0.4 2:-1 3:-0.6 4:0.5 
-2 1:0.4 2:-1 3:-0.6 4:0.666667 
-2 1:0.4 2:-1 3:-0.6 4:0.833333 
-2 1:0.4 2:-1 3:-0.6 4:1 
-2 1:0.4 2:-1 3:-0.6 4:-1 
-2 1:0.4 2:-1 3:-0.6 4:-0.666667 
2 1:0.4 2:-1 3:-0.6 4:-0.5 
-2 1:0.4 2:-1 3:-0.6 4:-0.333333 
-0.0137763371002159 1:0.4 2:-1 3:-0.6 4:-0.166667 
-2 1:0.4 2:-1 3:-0.6 
2 1:0.4 2:-1 3:-0.8 4:-0.5 
-2 1:0.4 2:-1 3:-0.8 4:-0.333333 
-2 1:0.4 2:-1 3:-0.8 
-2 1:0.4 2:-1 3:-0.4 4:0.166667 
-2 1:0.4 2:-1 3:-0.4 4:0.333333 
-2 1:0.4 2:-1 3:-0.4 4:0.5 
-2 1:0.4 2:-1 3:-0.4 4:0.666667 
-2 1:0.4 2:-1 3:-0.4 4:0.833333 
-2 1:0.4 2:-1 3:-0.4 4:1 
-2 1:0.4 2:-1 3:-0.4 4:-1 
2 1:0.4 2:-1 3:-0.4 4:-0.833333 
-2 1:0.4 2:-1 3:-0.4 4:-0.666667 
-2 1:0.4 2:-1 3:-0.2 4:0.166667 
-2 1:0.4 2:-1 3:-0.2 4:0.333333 
-2 1:0.4 2:-1 3:-0.2 4:0.5 
-2 1:0.4 2:-1 3:-0.2 4:0.666667 
-2 1:0.4 2:-1 3:-0.2 4:0.833333 
-2 1:0.4 2:-1 3:-0.2 4:1 
-2 1:0.4 2:-1 3:-0.2 4:-1 
2 1:0.4 2:-1 3:-0.2 4:-0.833333 
-2 1:0.4 2:-1 3:-0.2 4:-0.666667 
2 1:0.4 2:-1 3:-0.2 4:-0.5 
-2 1:0.4 2:-1 3:-0.2 4:-0.333333 
-2 1:0.4 2:-1 3:-0.2 
0.05463966375324141 1:0.4 2:-1 3:-0.4 4:-0.5 
-2 1:0.4 2:-1 3:-0.4 4:-0.333333 
-2 1:0.4 2:-1 3:-0.4 
-2 1:0.4 2:-1 4:0.166667 
-2 1:0.4 2:-1 4:0.333333 
-2 1:0.4 2:-1 4:0.5 
-2 1:0.4 2:-1 4:0.666667 
-2 1:0.4 2:-1 4:0.833333 
-2 1:0.4 2:-1 4:1 
-2 1:0.4 2:-1 4:-1 
2 1:0.4 2:-1 4:-0.833333 
-2 1:0.4 2:-1 4:-0.666667 
-2 1:0.4 2:-1 3:0.2 4:0.333333 
-2 1:0.4 2:-1 3:0.2 4:0.5 
-2 1:0.4 2:-1 3:0.2 4:0.666667 
-2 1:0.4 2:-1 3:0.2 4:0.833333 
-2 1:0.4 2:-1 3:0.2 4:1 
-2 1:0.4 2:-1 3:0.2 4:-1 
2 1:0.4 2:-1 3:0.2 4:-0.833333 
-2 1:0.4 2:-1 3:0.2 4:-0.666667 
0.5145999087377893 1:0.4 2:-1 3:0.2 4:-0.5 
-2 1:0.4 2:-1 3:0.2 4:-0.333333 
-2 1:0.4 2:-1 3:0.2 
-2 1:0.4 2:-1 4:-0.333333 
-2 1:0.4 2:-1 
-2 1:0.4 2:-1 3:0.4 4:0.166667 
-2 1:0.4 2:-1 3:0.4 4:0.333333 
-2 1:0.4 2:-1 3:0.4 4:0.5 
-2 1:0.4 2:-1 3:0.4 4:0.666667 
-2 1:0.4 2:-1 3:0.4 4:0.833333 
-2 1:0.4 2:-1 3:0.4 4:1 
-2 1:0.4 2:-1 3:0.4 4:-1 
0.2417626055405944 1:0.4 2:-1 3:0.4 4:-0.833333 
-2 1:0.4 2:-1 3:0.4 4:-0.666667 
-2 1:0.4 2:-1 3:0.6 4:0.333333 
-2 1:0.4 2:-1 3:0.6 4:0.5 
-2 1:0.4 2:-1 3:0.6 4:0.666667 
-2 1:0.4 2:-1 3:0.6 4:0.833333 
-2 1:0.4 2:-1 3:0.6 4:1 
-2 1:0.4 2:-1 3:0.6 4:-1 
-2 1:0.4 2:-1 3:0.6 4:-0.666667 
2 1:0.4 2:-1 3:0.6 4:-0.5 
-2 1:0.4 2:-1 3:0.6 4:-0.333333 
-2 1:0.4 2:-1 3:0.6 
2 1:0.4 2:-1 3:0.4 4:-0.5 
-2 1:0.4 2:-1 3:0.4 4:-0.333333 
-2 1:0.4 2:-1 3:0.4 4:-0.166667 
-2 1:0.4 2:-1 3:0.4 
-2 1:0.4 2:-1 3:0.8 4:0.333333 
-2 1:0.4 2:-1 3:0.8 4:0.5 
-2 1:0.4 2:-1 3:0.8 4:0.666667 
-2 1:0.4 2:-1 3:0.8 4:1 
-2 1:0.4 2:-1 3:0.8 4:-1 
-2 1:0.4 2:-1 3:0.8 4:-0.666667 
-2 1:0.4 2:-1 3:1 4:0.166667 
-2 1:0.4 2:-1 3:1 4:0.333333 
-2 1:0.4 2:-1 3:1 4:0.5 
-2 1:0.4 2:-1 3:1 4:0.666667 
-2 1:0.4 2:-1 3:1 4:0.833333 
-2 1:0.4 2:-1 3:1 4:1 
-2 1:0.4 2:-1 3:1 4:-1 
-2 1:0.4 2:-1 3:1 4:-0.666667 
-2 1:0.4 2:-1 3:1 4:-0.333333 
-2 1:0.4 2:-1 3:1 
-2 1:0.4 2:-1 3:0.8 4:-0.333333 
-2 1:0.4 2:-1 3:0.8 4:-0.166667 
-2 1:0.4 2:-1 3:0.8 
2 1:0.4 2:-0.8 3:-1 4:0.166667 
-2 1:0.4 2:-0.8 3:-1 4:0.333333 
-2 1:0.4 2:-0.8 3:-1 4:0.5 
2 1:0.4 2:-0.8 3:-1 4:0.666667 
2 1:0.4 2:-0.8 3:-1 4:0.833333 
2 1:0.4 2:-0.8 3:-1 4:1 
2 1:0.4 2:-0.8 3:-1 4:-1 
2 1:0.4 2:-0.8 3:-1 4:-0.833333 
2 1:0.4 2:-0.8 3:-1 4:-0.666667 
-1.426738837127451 1:0.4 2:-0.8 3:-1 4:-0.5 
-2 1:0.4 2:-0.8 3:-1 4:-0.333333 
2 1:0.4 2:-0.8 3:-1 4:-0.166667 
2 1:0.4 2:-0.8 3:-1 
-2 1:0.4 2:-0.8 3:-0.8 4:0.333333 
-2 1:0.4 2:-0.8 3:-0.8 4:0.5 
2 1:0.4 2:-0.8 3:-0.8 4:0.666667 
2 1:0.4 2:-0.8 3:-0.8 4:0.833333 
2 1:0.4 2:-0.8 3:-0.8 4:-1 
2 1:0.4 2:-0.8 3:-0.8 4:-0.833333 
-2 1:0.4 2:-0.8 3:-0.6 4:0.166667 
-2 1:0.4 2:-0.8 3:-0.6 4:0.333333 
-2 1:0.4 2:-0.8 3:-0.6 4:0.5 
2 1:0.4 2:-0.8 3:-0.6 4:0.666667 
-2 1:0.4 2:-0.8 3:-0.6 4:0.833333 
2 1:0.4 2:-0.8 3:-0.6 4:-1 
2 1:0.4 2:-0.8 3:-0.6 4:-0.833333 
-2 1:0.4 2:-0.8 3:-0.6 4:-0.333333 
2 1:0.4 2:-0.8 3:-0.6 4:-0.166667 
-2 1:0.4 2:-0.8 3:-0.8 4:-0.333333 
2 1:0.4 2:-0.8 3:-0.8 4:-0.166667 
-2 1:0.4 2:-0.8 3:-0.4 4:0.166667 
-2 1:0.4 2:-0.8 3:-0.4 4:0.333333 
-2 1:0.4 2:-0.8 3:-0.4 4:0.5 
2 1:0.4 2:-0.8 3:-0.4 4:0.666667 
2 1:0.4 2:-0.8 3:-0.4 4:0.833333 
2 1:0.4 2:-0.8 3:-0.4 4:-1 
2 1:0.4 2:-0.8 3:-0.4 4:-0.833333 
-2 1:0.4 2:-0.8 3:-0.2 4:0.166667 
-2 1:0.4 2:-0.8 3:-0.2 4:0.333333 
-2 1:0.4 2:-0.8 3:-0.2 4:0.5 
2 1:0.4 2:-0.8 3:-0.2 4:0.666667 
-2 1:0.4 2:-0.8 3:-0.2 4:1 
2 1:0.4 2:-0.8 3:-0.2 4:-1 
2 1:0.4 2:-0.8 3:-0.2 4:-0.833333 
2 1:0.4 2:-0.8 3:-0.2 4:-0.666667 
-2 1:0.4 2:-0.8 3:-0.2 4:-0.5 
-2 1:0.4 2:-0.8 3:-0.2 4:-0.333333 
2 1:0.4 2:-0.8 3:-0.2 4:-0.166667 
-2 1:0.4 2:-0.8 3:-0.4 4:-0.333333 
2 1:0.4 2:-0.8 3:-0.4 4:-0.166667 
2 1:0.4 2:-0.8 3:-0.4 
-2 1:0.4 2:-0.8 4:0.166667 
-2 1:0.4 2:-0.8 4:0.333333 
-2 1:0.4 2:-0.8 4:0.5 
2 1:0.4 2:-0.8 4:0.666667 
2 1:0.4 2:-0.8 4:0.833333 
-2 1:0.4 2:-0.8 4:1 
2 1:0.4 2:-0.8 4:-1 
2 1:0.4 2:-0.8 4:-0.833333 
-2 1:0.4 2:-0.8 3:0.2 4:0.166667 
-2 1:0.4 2:-0.8 3:0.2 4:0.333333 
-2 1:0.4 2:-0.8 3:0.2 4:0.5 
2 1:0.4 2:-0.8 3:0.2 4:0.666667 
2 1:0.4 2:-0.8 3:0.2 4:0.833333 
-2 1:0.4 2:-0.8 3:0.2 4:1 
2 1:0.4 2:-0.8 3:0.2 4:-1 
2 1:0.4 2:-0.8 3:0.2 4:-0.833333 
-2 1:0.4 2:-0.8 3:0.2 4:-0.5 
-2 1:0.4 2:-0.8 3:0.2 4:-0.333333 
2 1:0.4 2:-0.8 3:0.2 4:-0.166667 
2 1:0.4 2:-0.8 3:0.2 
-2 1:0.4 2:-0.8 4:-0.5 
-2 1:0.4 2:-0.8 4:-0.333333 
2 1:0.4 2:-0.8 4:-0.166667 
2 1:0.4 2:-0.8 
-2 1:0.4 2:-0.8 3:0.4 4:0.333333 
-2 1:0.4 2:-0.8 3:0.4 4:0.5 
2 1:0.4 2:-0.8 3:0.4 4:0.666667 
2 1:0.4 2:-0.8 3:0.4 4:0.833333 
2 1:0.4 2:-0.8 3:0.4 4:-1 
2 1:0.4 2:-0.8 3:0.4 4:-0.833333 
-2 1:0.4 2:-0.8 3:0.6 4:0.166667 
-2 1:0.4 2:-0.8 3:0.6 4:0.333333 
-2 1:0.4 2:-0.8 3:0.6 4:0.5 
2 1:0.4 2:-0.8 3:0.6 4:0.666667 
2 1:0.4 2:-0.8 3:0.6 4:-1 
2 1:0.4 2:-0.8 3:0.6 4:-0.833333 
-2 1:0.4 2:-0.8 3:0.6 4:-0.333333 
2 1:0.4 2:-0.8 3:0.6 4:-0.166667 
2 1:0.4 2:-0.8 3:0.6 
-2 1:0.4 2:-0.8 3:0.4 4:-0.5 
-2 1:0.4 2:-0.8 3:0.4 4:-0.333333 
2 1:0.4 2:-0.8 3:0.4 4:-0.166667 
2 1:0.4 2:-0.8 3:0.4 
-2 1:0.4 2:-0.8 3:0.8 4:0.166667 
-2 1:0.4 2:-0.8 3:0.8 4:0.5 
2 1:0.4 2:-0.8 3:0.8 4:0.666667 
2 1:0.4 2:-0.8 3:0.8 4:0.833333 
2 1:0.4 2:-0.8 3:0.8 4:-1 
-2 1:0.4 2:-0.8 3:1 4:0.333333 
-2 1:0.4 2:-0.8 3:1 4:0.5 
2 1:0.4 2:-0.8 3:1 4:0.666667 
2 1:0.4 2:-0.8 3:1 4:0.833333 
2 1:0.4 2:-0.8 3:1 4:-1 
2 1:0.4 2:-0.8 3:1 4:-0.833333 
-0.4894779609207501 1:0.4 2:-0.8 3:1 4:-0.5 
-2 1:0.4 2:-0.8 3:1 4:-0.333333 
2 1:0.4 2:-0.8 3:1 4:-0.166667 
2 1:0.4 2:-0.8 3:1 
-2 1:0.4 2:-0.8 3:0.8 4:-0.333333 
2 1:0.4 2:-0.8 3:0.8 4:-0.166667 
2 1:0.4 2:-0.6 3:-1 4:0.166667 
2 1:0.4 2:-0.6 3:-1 4:0.333333 
2 1:0.4 2:-0.6 3:-1 4:0.5 
2 1:0.4 2:-0.6 3:-1 4:0.666667 
2 1:0.4 2:-0.6 3:-1 4:0.833333 
2 1:0.4 2:-0.6 3:-1 4:1 
2 1:0.4 2:-0.6 3:-1 4:-1 
2 1:0.4 2:-0.6 3:-1 4:-0.833333 
-2 1:0.4 2:-0.6 3:-1 4:-0.666667 
-2 1:0.4 2:-0.6 3:-1 4:-0.5 
-2 1:0.4 2:-0.6 3:-1 4:-0.333333 
2 1:0.4 2:-0.6 3:-0.8 4:0.333333 
2 1:0.4 2:-0.6 3:-0.8 4:0.5 
2 1:0.4 2:-0.6 3:-0.8 4:0.666667 
2 1:0.4 2:-0.6 3:-0.8 4:0.833333 
2 1:0.4 2:-0.6 3:-0.8 4:1 
2 1:0.4 2:-0.6 3:-0.8 4:-0.833333 
-2 1:0.4 2:-0.6 3:-0.8 4:-0.666667 
2 1:0.4 2:-0.6 3:-0.6 4:0.333333 
2 1:0.4 2:-0.6 3:-0.6 4:0.5 
2 1:0.4 2:-0.6 3:-0.6 4:0.666667 
2 1:0.4 2:-0.6 3:-0.6 4:0.833333 
2 1:0.4 2:-0.6 3:-0.6 4:1 
2 1:0.4 2:-0.6 3:-0.6 4:-1 
2 1:0.4 2:-0.6 3:-0.6 4:-0.833333 
-2 1:0.4 2:-0.6 3:-0.6 4:-0.666667 
-2 1:0.4 2:-0.6 3:-0.6 4:-0.5 
-2 1:0.4 2:-0.6 3:-0.6 4:-0.333333 
-2 1:0.4 2:-0.6 3:-0.6 4:-0.166667 
-2 1:0.4 2:-0.6 3:-0.6 
-2 1:0.4 2:-0.6 3:-0.8 4:-0.5 
-2 1:0.4 2:-0.6 3:-0.8 4:-0.333333 
-2 1:0.4 2:-0.6 3:-0.8 4:-0.166667 
-2 1:0.4 2:-0.6 3:-0.8 
2 1:0.4 2:-0.6 3:-0.4 4:0.666667 
2 1:0.4 2:-0.6 3:-0.4 4:0.833333 
2 1:0.4 2:-0.6 3:-0.4 4:1 
2 1:0.4 2:-0.6 3:-0.4 4:-1 
2 1:0.4 2:-0.6 3:-0.4 4:-0.833333 
-2 1:0.4 2:-0.6 3:-0.4 4:-0.666667 
2 1:0.4 2:-0.6 3:-0.2 4:0.666667 
2 1:0.4 2:-0.6 3:-0.2 4:0.833333 
2 1:0.4 2:-0.6 3:-0.2 4:1 
2 1:0.4 2:-0.6 3:-0.2 4:-1 
2 1:0.4 2:-0.6 3:-0.2 4:-0.833333 
-2 1:0.4 2:-0.6 3:-0.2 4:-0.666667 
-2 1:0.4 2:-0.6 3:-0.2 4:-0.5 
-2 1:0.4 2:-0.6 3:-0.2 4:-0.333333 
-2 1:0.4 2:-0.6 3:-0.2 4:-0.166667 
-2 1:0.4 2:-0.6 3:-0.4 4:-0.5 
-2 1:0.4 2:-0.6 3:-0.4 4:-0.333333 
-2 1:0.4 2:-0.6 3:-0.4 4:-0.166667 
-2 1:0.4 2:-0.6 3:-0.4 
2 1:0.4 2:-0.6 4:0.666667 
2 1:0.4 2:-0.6 4:0.833333 
2 1:0.4 2:-0.6 4:1 
2 1:0.4 2:-0.6 4:-1 
2 1:0.4 2:-0.6 4:-0.833333 
-2 1:0.4 2:-0.6 4:-0.666667 
-2 1:0.4 2:-0.6 3:0.2 4:0.166667 
2 1:0.4 2:-0.6 3:0.2 4:0.5 
2 1:0.4 2:-0.6 3:0.2 4:0.666667 
2 1:0.4 2:-0.6 3:0.2 4:0.833333 
2 1:0.4 2:-0.6 3:0.2 4:1 
2 1:0.4 2:-0.6 3:0.2 4:-1 
2 1:0.4 2:-0.6 3:0.2 4:-0.833333 
-2 1:0.4 2:-0.6 3:0.2 4:-0.666667 
-2 1:0.4 2:-0.6 3:0.2 4:-0.5 
-2 1:0.4 2:-0.6 3:0.2 4:-0.333333 
-2 1:0.4 2:-0.6 3:0.2 4:-0.166667 
-2 1:0.4 2:-0.6 3:0.2 
-2 1:0.4 2:-0.6 4:-0.5 
-2 1:0.4 2:-0.6 4:-0.333333 
-2 1:0.4 2:-0.6 4:-0.166667 
-2 1:0.4 2:-0.6 
0.00328290017516407 1:0.4 2:-0.6 3:0.4 4:0.666667 
2 1:0.4 2:-0.6 3:0.4 4:0.833333 
2 1:0.4 2:-0.6 3:0.4 4:1 
2 1:0.4 2:-0.6 3:0.4 4:-1 
2 1:0.4 2:-0.6 3:0.4 4:-0.833333 
-2 1:0.4 2:-0.6 3:0.4 4:-0.666667 
2 1:0.4 2:-0.6 3:0.6 4:0.333333 
2 1:0.4 2:-0.6 3:0.6 4:0.666667 
2 1:0.4 2:-0.6 3:0.6 4:0.833333 
2 1:0.4 2:-0.6 3:0.6 4:1 
2 1:0.4 2:-0.6 3:0.6 4:-1 
2 1:0.4 2:-0.6 3:0.6 4:-0.833333 
-2 1:0.4 2:-0.6 3:0.6 4:-0.666667 
-2 1:0.4 2:-0.6 3:0.6 4:-0.5 
-2 1:0.4 2:-0.6 3:0.6 4:-0.333333 
-2 1:0.4 2:-0.6 3:0.6 
-2 1:0.4 2:-0.6 3:0.4 4:-0.5 
-2 1:0.4 2:-0.6 3:0.4 4:-0.333333 
-2 1:0.4 2:-0.6 3:0.4 4:-0.166667 
2 1:0.4 2:-0.6 3:0.8 4:0.333333 
2 1:0.4 2:-0.6 3:0.8 4:0.5 
2 1:0.4 2:-0.6 3:0.8 4:0.666667 
2 1:0.4 2:-0.6 3:0.8 4:0.833333 
2 1:0.4 2:-0.6 3:0.8 4:1 
2 1:0.4 2:-0.6 3:0.8 4:-0.833333 
-2 1:0.4 2:-0.6 3:0.8 4:-0.666667 
2 1:0.4 2:-0.6 3:1 4:0.333333 
2 1:0.4 2:-0.6 3:1 4:0.666667 
2 1:0.4 2:-0.6 3:1 4:0.833333 
2 1:0.4 2:-0.6 3:1 4:1 
2 1:0.4 2:-0.6 3:1 4:-0.833333 
-2 1:0.4 2:-0.6 3:1 4:-0.666667 
-2 1:0.4 2:-0.6 3:1 4:-0.5 
-2 1:0.4 2:-0.6 3:1 4:-0.333333 
-2 1:0.4 2:-0.6 3:1 4:-0.166667 
-2 1:0.4 2:-0.6 3:0.8 4:-0.5 
-2 1:0.4 2:-0.6 3:0.8 4:-0.333333 
-2 1:0.4 2:-0.6 3:0.8 4:-0.166667 
-2 1:0.4 2:-0.6 3:0.8 
2 1:0.4 2:-0.4 3:-1 4:0.333333 
2 1:0.4 2:-0.4 3:-1 4:0.666667 
2 1:0.4 2:-0.4 3:-1 4:1 
-2 1:0.4 2:-0.4 3:-1 4:-0.833333 
2 1:0.4 2:-0.4 3:-1 4:-0.5 
2 1:0.4 2:-0.4 3:-1 4:-0.166667 
-2 1:0.4 2:-0.4 3:-1 
2 1:0.4 2:-0.4 3:-0.8 4:0.333333 
0.4052080653575737 1:0.4 2:-0.4 3:-0.8 4:0.5 
-2 1:0.4 2:-0.4 3:-0.8 4:0.833333 
2 1:0.4 2:-0.4 3:-0.8 4:1 
-2 1:0.4 2:-0.4 3:-0.8 4:-0.833333 
2 1:0.4 2:-0.4 3:-0.6 4:0.333333 
-2 1:0.4 2:-0.4 3:-0.6 4:0.5 
2 1:0.4 2:-0.4 3:-0.6 4:0.666667 
-2 1:0.4 2:-0.4 3:-0.6 4:0.833333 
2 1:0.4 2:-0.4 3:-0.6 4:-1 
-2 1:0.4 2:-0.4 3:-0.6 4:-0.833333 
2 1:0.4 2:-0.4 3:-0.6 4:-0.5 
-2 1:0.4 2:-0.4 3:-0.6 4:-0.333333 
2 1:0.4 2:-0.4 3:-0.6 4:-0.166667 
-2 1:0.4 2:-0.4 3:-0.6 
2 1:0.4 2:-0.4 3:-0.8 4:-0.5 
-2 1:0.4 2:-0.4 3:-0.8 4:-0.333333 
-2 1:0.4 2:-0.4 3:-0.8 
2 1:0.4 2:-0.4 3:-0.4 4:0.333333 
2 1:0.4 2:-0.4 3:-0.4 4:0.666667 
-2 1:0.4 2:-0.4 3:-0.4 4:0.833333 
-2 1:0.4 2:-0.4 3:-0.4 4:-0.833333 
2 1:0.4 2:-0.4 3:-0.2 4:0.333333 
-2 1:0.4 2:-0.4 3:-0.2 4:0.5 
2 1:0.4 2:-0.4 3:-0.2 4:0.666667 
-2 1:0.4 2:-0.4 3:-0.2 4:0.833333 
-2 1:0.4 2:-0.4 3:-0.2 4:-0.833333 
-2 1:0.4 2:-0.4 3:-0.2 4:-0.666667 
2 1:0.4 2:-0.4 3:-0.2 4:-0.5 
-2 1:0.4 2:-0.4 3:-0.2 4:-0.333333 
-2 1:0.4 2:-0.4 3:-0.2 
2 1:0.4 2:-0.4 3:-0.4 4:-0.5 
-2 1:0.4 2:-0.4 3:-0.4 4:-0.333333 
2 1:0.4 2:-0.4 3:-0.4 4:-0.166667 
-2 1:0.4 2:-0.4 3:-0.4 
2 1:0.4 2:-0.4 4:0.333333 
-2 1:0.4 2:-0.4 4:0.5 
2 1:0.4 2:-0.4 4:0.666667 
-2 1:0.4 2:-0.4 4:0.833333 
2 1:0.4 2:-0.4 4:1 
-2 1:0.4 2:-0.4 4:-0.833333 
2 1:0.4 2:-0.4 3:0.2 4:0.333333 
-2 1:0.4 2:-0.4 3:0.2 4:0.5 
2 1:0.4 2:-0.4 3:0.2 4:0.666667 
-2 1:0.4 2:-0.4 3:0.2 4:0.833333 
2 1:0.4 2:-0.4 3:0.2 4:1 
2 1:0.4 2:-0.4 3:0.2 4:-1 
-2 1:0.4 2:-0.4 3:0.2 4:-0.833333 
2 1:0.4 2:-0.4 3:0.2 4:-0.5 
-2 1:0.4 2:-0.4 3:0.2 4:-0.333333 
2 1:0.4 2:-0.4 3:0.2 4:-0.166667 
-2 1:0.4 2:-0.4 3:0.2 
2 1:0.4 2:-0.4 4:-0.5 
-0.8844576500337048 1:0.4 2:-0.4 4:-0.333333 
2 1:0.4 2:-0.4 4:-0.166667 
-2 1:0.4 2:-0.4 
2 1:0.4 2:-0.4 3:0.4 4:0.333333 
2 1:0.4 2:-0.4 3:0.4 4:0.666667 
0.0657365707678737 1:0.4 2:-0.4 3:0.4 4:1 
-2 1:0.4 2:-0.4 3:0.4 4:-0.833333 
2 1:0.4 2:-0.4 3:0.6 4:0.333333 
-2 1:0.4 2:-0.4 3:0.6 4:0.5 
2 1:0.4 2:-0.4 3:0.6 4:0.666667 
-2 1:0.4 2:-0.4 3:0.6 4:0.833333 
2 1:0.4 2:-0.4 3:0.6 4:1 
2 1:0.4 2:-0.4 3:0.6 4:-1 
-2 1:0.4 2:-0.4 3:0.6 4:-0.833333 
2 1:0.4 2:-0.4 3:0.6 4:-0.5 
-2 1:0.4 2:-0.4 3:0.6 4:-0.333333 
2 1:0.4 2:-0.4 3:0.6 4:-0.166667 
-2 1:0.4 2:-0.4 3:0.6 
-2 1:0.4 2:-0.4 3:0.8 4:0.166667 
2 1:0.4 2:-0.4 3:0.8 4:0.333333 
2 1:0.4 2:-0.4 3:0.8 4:0.5 
-2 1:0.4 2:-0.4 3:0.8 4:0.833333 
-2 1:0.4 2:-0.4 3:0.8 4:-0.833333 
2 1:0.4 2:-0.4 3:1 4:0.333333 
2 1:0.4 2:-0.4 3:1 4:0.666667 
2 1:0.4 2:-0.4 3:1 4:1 
-2 1:0.4 2:-0.4 3:1 4:-0.833333 
2 1:0.4 2:-0.4 3:1 4:-0.5 
0.07556814992706928 1:0.4 2:-0.4 3:1 4:-0.166667 
-2 1:0.4 2:-0.4 3:1 
2 1:0.4 2:-0.4 3:0.8 4:-0.5 
-2 1:0.4 2:-0.4 3:0.8 
-2 1:0.4 2:-0.2 3:-1 4:0.333333 
2 1:0.4 2:-0.2 3:-1 4:0.5 
2 1:0.4 2:-0.2 3:-1 4:0.666667 
2 1:0.4 2:-0.2 3:-1 4:1 
-2 1:0.4 2:-0.2 3:-1 4:-0.833333 
2 1:0.4 2:-0.2 3:-1 4:-0.666667 
-2 1:0.4 2:-0.2 3:-1 4:-0.333333 
-2 1:0.4 2:-0.2 3:-1 4:-0.166667 
2 1:0.4 2:-0.2 3:-1 
2 1:0.4 2:-0.2 3:-0.8 4:0.5 
2 1:0.4 2:-0.2 3:-0.8 4:0.666667 
-2 1:0.4 2:-0.2 3:-0.8 4:0.833333 
2 1:0.4 2:-0.2 3:-0.8 4:1 
-2 1:0.4 2:-0.2 3:-0.8 4:-0.833333 
2 1:0.4 2:-0.2 3:-0.8 4:-0.666667 
-2 1:0.4 2:-0.2 3:-0.6 4:0.333333 
2 1:0.4 2:-0.2 3:-0.6 4:0.5 
2 1:0.4 2:-0.2 3:-0.6 4:0.666667 
-2 1:0.4 2:-0.2 3:-0.6 4:0.833333 
2 1:0.4 2:-0.2 3:-0.6 4:1 
-2 1:0.4 2:-0.2 3:-0.6 4:-0.833333 
2 1:0.4 2:-0.2 3:-0.6 4:-0.666667 
-2 1:0.4 2:-0.2 3:-0.6 4:-0.333333 
-2 1:0.4 2:-0.2 3:-0.6 4:-0.166667 
2 1:0.4 2:-0.2 3:-0.6 
2 1:0.4 2:-0.2 3:-0.8 4:-0.5 
-2 1:0.4 2:-0.2 3:-0.8 4:-0.166667 
2 1:0.4 2:-0.2 3:-0.8 
-2 1:0.4 2:-0.2 3:-0.4 4:0.333333 
2 1:0.4 2:-0.2 3:-0.4 4:0.5 
2 1:0.4 2:-0.2 3:-0.4 4:0.666667 
2 1:0.4 2:-0.2 3:-0.4 4:1 
2 1:0.4 2:-0.2 3:-0.4 4:-0.666667 
-0.6753639567423533 1:0.4 2:-0.2 3:-0.2 4:0.333333 
2 1:0.4 2:-0.2 3:-0.2 4:0.5 
-2 1:0.4 2:-0.2 3:-0.2 4:0.833333 
2 1:0.4 2:-0.2 3:-0.2 4:1 
-2 1:0.4 2:-0.2 3:-0.2 4:-0.833333 
2 1:0.4 2:-0.2 3:-0.2 4:-0.666667 
-0.01856922277182995 1:0.4 2:-0.2 3:-0.2 4:-0.333333 
-2 1:0.4 2:-0.2 3:-0.2 4:-0.166667 
2 1:0.4 2:-0.2 3:-0.2 
-2 1:0.4 2:-0.2 3:-0.4 4:-0.333333 
-2 1:0.4 2:-0.2 3:-0.4 4:-0.166667 
2 1:0.4 2:-0.2 4:0.5 
2 1:0.4 2:-0.2 4:1 
-2 1:0.4 2:-0.2 4:-0.833333 
2 1:0.4 2:-0.2 4:-0.666667 
-0.2382869353254826 1:0.4 2:-0.2 3:0.2 4:0.166667 
-0.2355031662675731 1:0.4 2:-0.2 3:0.2 4:0.333333 
-2 1:0.4 2:-0.2 3:0.2 4:0.833333 
2 1:0.4 2:-0.2 3:0.2 4:1 
2 1:0.4 2:-0.2 3:0.2 4:-1 
2 1:0.4 2:-0.2 3:0.2 4:-0.666667 
-2 1:0.4 2:-0.2 3:0.2 4:-0.333333 
-2 1:0.4 2:-0.2 3:0.2 4:-0.166667 
2 1:0.4 2:-0.2 3:0.2 
-2 1:0.4 2:-0.2 4:-0.333333 
-2 1:0.4 2:-0.2 4:-0.166667 
-2 1:0.4 2:-0.2 3:0.4 4:0.166667 
-2 1:0.4 2:-0.2 3:0.4 4:0.333333 
2 1:0.4 2:-0.2 3:0.4 4:0.5 
2 1:0.4 2:-0.2 3:0.4 4:1 
2 1:0.4 2:-0.2 3:0.4 4:-0.666667 
-0.5084524162130835 1:0.4 2:-0.2 3:0.6 4:0.166667 
2 1:0.4 2:-0.2 3:0.6 4:0.5 
2 1:0.4 2:-0.2 3:0.6 4:0.666667 
-2 1:0.4 2:-0.2 3:0.6 4:0.833333 
2 1:0.4 2:-0.2 3:0.6 4:1 
2 1:0.4 2:-0.2 3:0.6 4:-1 
-2 1:0.4 2:-0.2 3:0.6 4:-0.833333 
2 1:0.4 2:-0.2 3:0.6 4:-0.666667 
2 1:0.4 2:-0.2 3:0.6 4:-0.5 
-2 1:0.4 2:-0.2 3:0.6 4:-0.333333 
-2 1:0.4 2:-0.2 3:0.6 4:-0.166667 
-2 1:0.4 2:-0.2 3:0.4 4:-0.5 
-2 1:0.4 2:-0.2 3:0.4 4:-0.166667 
2 1:0.4 2:-0.2 3:0.4 
-2 1:0.4 2:-0.2 3:0.8 4:0.333333 
2 1:0.4 2:-0.2 3:0.8 4:0.5 
-1.955215596904134 1:0.4 2:-0.2 3:0.8 4:0.666667 
-2 1:0.4 2:-0.2 3:0.8 4:0.833333 
2 1:0.4 2:-0.2 3:0.8 4:1 
-0.1620058034303561 1:0.4 2:-0.2 3:0.8 4:-1 
-2 1:0.4 2:-0.2 3:0.8 4:-0.833333 
2 1:0.4 2:-0.2 3:0.8 4:-0.666667 
-2 1:0.4 2:-0.2 3:1 4:0.333333 
2 1:0.4 2:-0.2 3:1 4:0.5 
2 1:0.4 2:-0.2 3:1 4:0.666667 
2 1:0.4 2:-0.2 3:1 4:1 
-2 1:0.4 2:-0.2 3:1 4:-0.833333 
2 1:0.4 2:-0.2 3:1 4:-0.666667 
2 1:0.4 2:-0.2 3:1 4:-0.5 
-1.878929684741257 1:0.4 2:-0.2 3:1 4:-0.333333 
-2 1:0.4 2:-0.2 3:1 4:-0.166667 
2 1:0.4 2:-0.2 3:1 
2 1:0.4 2:-0.2 3:0.8 4:-0.5 
2 1:0.4 2:-0.2 3:0.8 4:-0.333333 
-2 1:0.4 2:-0.2 3:0.8 4:-0.166667 
2 1:0.4 3:-1 4:0.166667 
2 1:0.4 3:-1 4:0.5 
0.4043449392497677 1:0.4 3:-1 4:0.833333 
2 1:0.4 3:-1 4:1 
2 1:0.4 3:-0.6 4:0.333333 
2 1:0.4 3:-0.6 4:1 
-2 1:0.4 3:-0.6 
-2 1:0.4 3:-0.8 4:-0.166667 
-2 1:0.4 3:-0.4 4:0.5 
-2 1:0.4 3:-0.4 4:0.666667 
2 1:0.4 3:-0.4 4:0.833333 
2 1:0.4 3:-0.2 4:0.166667 
2 1:0.4 3:-0.2 4:0.333333 
2 1:0.4 3:-0.2 4:0.5 
-2 1:0.4 3:-0.2 4:0.833333 
0.004569262953006074 1:0.4 3:-0.2 4:-0.333333 
-2 1:0.4 3:-0.2 
-2 1:0.4 3:-0.4 4:-0.333333 
0.00748763580598178 1:0.4 3:-0.4 
2 1:0.4 4:0.333333 
2 1:0.4 4:0.5 
-2 1:0.4 3:0.2 4:0.333333 
-2 1:0.4 3:0.2 4:0.5 
2 1:0.4 3:0.2 4:0.666667 
0.1475764247051931 1:0.4 3:0.2 4:0.833333 
2 1:0.4 3:0.2 
2 1:0.4 3:0.4 4:0.5 
2 1:0.4 3:0.4 4:0.833333 
1.573813794426166 1:0.4 3:0.4 4:-0.833333 
2 1:0.4 3:0.6 4:0.333333 
2 1:0.4 3:0.6 4:0.666667 
-1.408501294703886 1:0.4 3:0.6 4:1 
-1.165266525713276 1:0.4 3:0.6 4:-0.833333 
-1.153572723214419 1:0.4 3:0.6 4:-0.666667 
2 1:0.4 3:0.6 4:-0.5 
2 1:0.4 3:0.6 4:-0.166667 
-2 1:0.4 3:0.6 
2 1:0.4 3:0.8 4:0.5 
-2 1:0.4 3:0.8 4:0.666667 
0.009908703048125354 1:0.4 3:0.8 4:0.833333 
-0.01089489262914368 1:0.4 3:0.8 4:-1 
-0.12725403478814 1:0.4 3:1 4:0.166667 
2 1:0.4 3:1 4:0.5 
-0.9755300158993359 1:0.4 3:1 4:-0.833333 
-2 1:0.4 3:1 
-2 1:0.4 3:0.8 4:-0.166667 
-2 1:0.4 3:0.8 
2 1:0.4 2:0.2 3:-1 4:0.333333 
-2 1:0.4 2:0.2 3:-1 4:0.666667 
2 1:0.4 2:0.2 3:-1 4:0.833333 
2 1:0.4 2:0.2 3:-1 4:-0.833333 
2 1:0.4 2:0.2 3:-1 4:-0.666667 
0.8244157763077469 1:0.4 2:0.2 3:-1 4:-0.333333 
2 1:0.4 2:0.2 3:-1 4:-0.166667 
-2 1:0.4 2:0.2 3:-1 
-2 1:0.4 2:0.2 3:-0.8 4:0.166667 
2 1:0.4 2:0.2 3:-0.8 4:0.333333 
-2 1:0.4 2:0.2 3:-0.8 4:0.5 
2 1:0.4 2:0.2 3:-0.6 4:0.833333 
2 1:0.4 2:0.2 3:-0.6 4:-0.666667 
-2 1:0.4 2:0.2 3:-0.6 
2 1:0.4 2:0.2 3:-0.8 4:-0.166667 
2 1:0.4 2:0.2 3:-0.4 4:0.166667 
2 1:0.4 2:0.2 3:-0.4 4:0.333333 
2 1:0.4 2:0.2 3:-0.4 4:0.666667 
2 1:0.4 2:0.2 3:-0.4 4:0.833333 
2 1:0.4 2:0.2 3:-0.4 4:1 
2 1:0.4 2:0.2 3:-0.2 4:0.333333 
2 1:0.4 2:0.2 3:-0.2 4:1 
-2 1:0.4 2:0.2 3:-0.2 
2 1:0.4 2:0.2 4:0.166667 
1.083951067170949 1:0.4 2:0.2 4:0.333333 
2 1:0.4 2:0.2 4:0.833333 
0.4204930656697772 1:0.4 2:0.2 4:1 
2 1:0.4 2:0.2 4:-0.666667 
2 1:0.4 2:0.2 3:0.2 4:0.666667 
2 1:0.4 2:0.2 3:0.2 4:-1 
2 1:0.4 2:0.2 3:0.2 4:-0.666667 
-2 1:0.4 2:0.2 3:0.2 4:-0.5 
-2 1:0.4 2:0.2 3:0.2 4:-0.333333 
2 1:0.4 2:0.2 3:0.2 4:-0.166667 
-0.2680328990593075 1:0.4 2:0.2 4:-0.5 
-2 1:0.4 2:0.2 3:0.4 4:0.333333 
2 1:0.4 2:0.2 3:0.4 4:0.5 
2 1:0.4 2:0.2 3:0.4 4:0.833333 
2 1:0.4 2:0.2 3:0.6 4:0.333333 
-2 1:0.4 2:0.2 3:0.6 4:0.5 
-2 1:0.4 2:0.2 3:0.6 4:0.833333 
-2 1:0.4 2:0.2 3:0.6 4:-0.833333 
-2 1:0.4 2:0.2 3:0.6 4:-0.333333 
2 1:0.4 2:0.2 3:0.6 4:-0.166667 
-2 1:0.4 2:0.2 3:0.6 
-2 1:0.4 2:0.2 3:0.4 4:-0.5 
2 1:0.4 2:0.2 3:0.4 
2 1:0.4 2:0.2 3:0.8 4:0.333333 
2 1:0.4 2:0.2 3:0.8 4:0.5 
-2 1:0.4 2:0.2 3:0.8 4:0.833333 
-2 1:0.4 2:0.2 3:0.8 4:-1 
-2 1:0.4 2:0.2 3:0.8 4:-0.833333 
2 1:0.4 2:0.2 3:1 4:0.333333 
2 1:0.4 2:0.2 3:1 4:0.833333 
2 1:0.4 2:0.2 3:1 4:-0.333333 
2 1:0.4 2:0.2 3:1 4:-0.166667 
2 1:0.4 2:0.2 3:0.8 4:-0.5 
-2 1:0.4 2:0.2 3:0.8 4:-0.166667 
-2 1:0.4 2:0.2 3:0.8 
-2 1:0.4 2:0.4 3:-1 4:0.833333 
-2 1:0.4 2:0.4 3:-1 4:1 
0.06530304988829422 1:0.4 2:0.4 3:-1 
2 1:0.4 2:0.4 3:-0.8 4:0.333333 
-1.200898992364634 1:0.4 2:0.4 3:-0.8 4:0.666667 
-2 1:0.4 2:0.4 3:-0.8 4:1 
2 1:0.4 2:0.4 3:-0.8 4:-1 
-2 1:0.4 2:0.4 3:-0.6 4:0.666667 
-2 1:0.4 2:0.4 3:-0.6 4:1 
-2 1:0.4 2:0.4 3:-0.6 4:-0.5 
-0.01722905012037772 1:0.4 2:0.4 3:-0.6 4:-0.166667 
-2 1:0.4 2:0.4 3:-0.6 
2 1:0.4 2:0.4 3:-0.4 4:0.666667 
2 1:0.4 2:0.4 3:-0.2 4:0.166667 
2 1:0.4 2:0.4 3:-0.2 4:0.5 
-2 1:0.4 2:0.4 3:-0.2 4:0.666667 
2 1:0.4 2:0.4 3:-0.2 4:-0.5 
-2 1:0.4 2:0.4 3:-0.2 4:-0.166667 
2 1:0.4 2:0.4 3:-0.4 4:-0.5 
2 1:0.4 2:0.4 4:0.333333 
-2 1:0.4 2:0.4 3:0.2 4:0.5 
2 1:0.4 2:0.4 3:0.2 4:0.666667 
2 1:0.4 2:0.4 3:0.2 4:0.833333 
2 1:0.4 2:0.4 3:0.2 4:-1 
-0.5796770607918448 1:0.4 2:0.4 3:0.2 4:-0.666667 
-2 1:0.4 2:0.4 3:0.2 4:-0.333333 
2 1:0.4 2:0.4 3:0.2 4:-0.166667 
-0.07121785023393058 1:0.4 2:0.4 3:0.4 4:0.666667 
2 1:0.4 2:0.4 3:0.6 4:0.333333 
-2 1:0.4 2:0.4 3:0.6 4:0.5 
2 1:0.4 2:0.4 3:0.6 4:0.666667 
-2 1:0.4 2:0.4 3:0.6 4:0.833333 
-2 1:0.4 2:0.4 3:0.6 4:-0.833333 
2 1:0.4 2:0.4 3:0.6 4:-0.5 
-2 1:0.4 2:0.4 3:0.6 4:-0.333333 
2 1:0.4 2:0.4 3:0.6 4:-0.166667 
-2 1:0.4 2:0.4 3:0.6 
2 1:0.4 2:0.4 3:0.8 4:0.333333 
2 1:0.4 2:0.4 3:0.8 4:0.5 
-0.5587002378539108 1:0.4 2:0.4 3:0.8 4:0.666667 
-2 1:0.4 2:0.4 3:0.8 4:0.833333 
-2 1:0.4 2:0.4 3:0.8 4:-1 
-2 1:0.4 2:0.4 3:0.8 4:-0.833333 
2 1:0.4 2:0.4 3:1 4:0.333333 
-2 1:0.4 2:0.4 3:1 4:-0.833333 
2 1:0.4 2:0.4 3:1 4:-0.166667 
-2 1:0.4 2:0.4 3:1 
2 1:0.4 2:0.4 3:0.8 4:-0.5 
2 1:0.4 2:0.4 3:0.8 4:-0.333333 
-2 1:0.4 2:0.4 3:0.8 4:-0.166667 
-2 1:0.4 2:0.4 3:0.8 
2 1:0.4 2:0.6 3:-1 4:0.666667 
-2 1:0.4 2:0.6 3:-1 4:1 
2 1:0.4 2:0.6 3:-1 4:-1 
2 1:0.4 2:0.6 3:-1 4:-0.833333 
-2 1:0.4 2:0.6 3:-1 4:-0.666667 
-2 1:0.4 2:0.6 3:-0.8 4:0.166667 
2 1:0.4 2:0.6 3:-0.8 4:0.333333 
-2 1:0.4 2:0.6 3:-0.8 4:1 
2 1:0.4 2:0.6 3:-0.8 4:-1 
2 1:0.4 2:0.6 3:-0.8 4:-0.833333 
-2 1:0.4 2:0.6 3:-0.8 4:-0.666667 
-2 1:0.4 2:0.6 3:-0.6 4:0.5 
2 1:0.4 2:0.6 3:-0.6 4:0.833333 
2 1:0.4 2:0.6 3:-0.6 4:-1 
-2 1:0.4 2:0.6 3:-0.6 4:-0.666667 
-2 1:0.4 2:0.6 3:-0.6 4:-0.166667 
-2 1:0.4 2:0.6 3:-0.8 4:-0.5 
-2 1:0.4 2:0.6 3:-0.8 4:-0.166667 
-2 1:0.4 2:0.6 3:-0.8 
-2 1:0.4 2:0.6 3:-0.4 4:0.166667 
2 1:0.4 2:0.6 3:-0.4 4:0.666667 
2 1:0.4 2:0.6 3:-0.4 4:0.833333 
2 1:0.4 2:0.6 3:-0.4 4:-1 
-2 1:0.4 2:0.6 3:-0.4 4:-0.666667 
-2 1:0.4 2:0.6 3:-0.2 4:0.166667 
2 1:0.4 2:0.6 3:-0.2 4:0.333333 
2 1:0.4 2:0.6 3:-0.2 4:0.5 
2 1:0.4 2:0.6 3:-0.2 4:0.833333 
2 1:0.4 2:0.6 3:-0.2 4:1 
2 1:0.4 2:0.6 3:-0.2 4:-0.833333 
-2 1:0.4 2:0.6 3:-0.2 4:-0.666667 
-2 1:0.4 2:0.6 3:-0.2 4:-0.166667 
-2 1:0.4 2:0.6 3:-0.2 
-2 1:0.4 2:0.6 3:-0.4 4:-0.333333 
2 1:0.4 2:0.6 3:-0.4 4:-0.166667 
-2 1:0.4 2:0.6 3:-0.4 
2 1:0.4 2:0.6 4:0.666667 
2 1:0.4 2:0.6 4:0.833333 
2 1:0.4 2:0.6 4:-1 
2 1:0.4 2:0.6 4:-0.833333 
-2 1:0.4 2:0.6 4:-0.666667 
-2 1:0.4 2:0.6 3:0.2 4:0.5 
2 1:0.4 2:0.6 3:0.2 4:0.666667 
2 1:0.4 2:0.6 3:0.2 4:0.833333 
2 1:0.4 2:0.6 3:0.2 4:1 
2 1:0.4 2:0.6 3:0.2 4:-1 
2 1:0.4 2:0.6 3:0.2 4:-0.833333 
-2 1:0.4 2:0.6 3:0.2 4:-0.666667 
-2 1:0.4 2:0.6 3:0.2 4:-0.5 
-2 1:0.4 2:0.6 3:0.2 4:-0.333333 
2 1:0.4 2:0.6 3:0.2 4:-0.166667 
2 1:0.4 2:0.6 3:0.2 
-2 1:0.4 2:0.6 4:-0.5 
-2 1:0.4 2:0.6 4:-0.333333 
-2 1:0.4 2:0.6 4:-0.166667 
-2 1:0.4 2:0.6 3:0.4 4:0.333333 
2 1:0.4 2:0.6 3:0.4 4:0.5 
2 1:0.4 2:0.6 3:0.4 4:0.833333 
2 1:0.4 2:0.6 3:0.4 4:1 
2 1:0.4 2:0.6 3:0.4 4:-0.833333 
-2 1:0.4 2:0.6 3:0.4 4:-0.666667 
2 1:0.4 2:0.6 3:0.6 4:0.333333 
2 1:0.4 2:0.6 3:0.6 4:0.666667 
2 1:0.4 2:0.6 3:0.6 4:1 
2 1:0.4 2:0.6 3:0.6 4:-1 
-2 1:0.4 2:0.6 3:0.6 4:-0.666667 
-2 1:0.4 2:0.6 3:0.6 4:-0.333333 
-2 1:0.4 2:0.6 3:0.6 
-2 1:0.4 2:0.6 3:0.4 4:-0.5 
-2 1:0.4 2:0.6 3:0.4 4:-0.166667 
1.28293813626309 1:0.4 2:0.6 3:0.4 
2 1:0.4 2:0.6 3:0.8 4:0.333333 
2 1:0.4 2:0.6 3:0.8 4:0.5 
2 1:0.4 2:0.6 3:0.8 4:0.833333 
2 1:0.4 2:0.6 3:0.8 4:1 
-2 1:0.4 2:0.6 3:0.8 4:-0.666667 
2 1:0.4 2:0.6 3:1 4:0.5 
2 1:0.4 2:0.6 3:1 4:0.666667 
2 1:0.4 2:0.6 3:1 4:0.833333 
2 1:0.4 2:0.6 3:1 4:1 
2 1:0.4 2:0.6 3:1 4:-0.833333 
-2 1:0.4 2:0.6 3:1 4:-0.666667 
-2 1:0.4 2:0.6 3:1 4:-0.5 
-0.03704957483882121 1:0.4 2:0.6 3:1 4:-0.166667 
-2 1:0.4 2:0.6 3:0.8 4:-0.166667 
-2 1:0.4 2:0.6 3:0.8 
-2 1:0.4 2:0.8 3:-1 4:0.333333 
-2 1:0.4 2:0.8 3:-1 4:0.5 
0.009068217132223957 1:0.4 2:0.8 3:-1 4:0.666667 
-2 1:0.4 2:0.8 3:-1 4:1 
2 1:0.4 2:0.8 3:-1 4:-1 
-2 1:0.4 2:0.8 3:-1 4:-0.333333 
-2 1:0.4 2:0.8 3:-0.8 4:0.166667 
-2 1:0.4 2:0.8 3:-0.8 4:0.333333 
-2 1:0.4 2:0.8 3:-0.8 4:0.5 
2 1:0.4 2:0.8 3:-0.8 4:-1 
-2 1:0.4 2:0.8 3:-0.6 4:0.166667 
-2 1:0.4 2:0.8 3:-0.6 4:0.333333 
-2 1:0.4 2:0.8 3:-0.6 4:0.5 
2 1:0.4 2:0.8 3:-0.6 4:0.666667 
-2 1:0.4 2:0.8 3:-0.6 4:1 
2 1:0.4 2:0.8 3:-0.6 4:-0.833333 
-2 1:0.4 2:0.8 3:-0.6 4:-0.5 
-2 1:0.4 2:0.8 3:-0.6 4:-0.333333 
2 1:0.4 2:0.8 3:-0.6 4:-0.166667 
2 1:0.4 2:0.8 3:-0.6 
-2 1:0.4 2:0.8 3:-0.8 4:-0.333333 
2 1:0.4 2:0.8 3:-0.8 4:-0.166667 
-2 1:0.4 2:0.8 3:-0.4 4:0.166667 
-2 1:0.4 2:0.8 3:-0.4 4:0.333333 
-2 1:0.4 2:0.8 3:-0.4 4:0.5 
2 1:0.4 2:0.8 3:-0.4 4:0.666667 
-2 1:0.4 2:0.8 3:-0.4 4:0.833333 
-2 1:0.4 2:0.8 3:-0.4 4:1 
2 1:0.4 2:0.8 3:-0.4 4:-1 
-2 1:0.4 2:0.8 3:-0.2 4:0.166667 
-2 1:0.4 2:0.8 3:-0.2 4:0.333333 
-2 1:0.4 2:0.8 3:-0.2 4:0.5 
2 1:0.4 2:0.8 3:-0.2 4:0.666667 
-2 1:0.4 2:0.8 3:-0.2 4:-0.5 
-2 1:0.4 2:0.8 3:-0.4 4:-0.333333 
2 1:0.4 2:0.8 3:-0.4 4:-0.166667 
-2 1:0.4 2:0.8 3:-0.4 
-2 1:0.4 2:0.8 4:0.166667 
-2 1:0.4 2:0.8 4:0.333333 
-2 1:0.4 2:0.8 4:0.5 
2 1:0.4 2:0.8 4:-1 
2 1:0.4 2:0.8 4:-0.833333 
-2 1:0.4 2:0.8 3:0.2 4:0.166667 
-2 1:0.4 2:0.8 3:0.2 4:0.333333 
-2 1:0.4 2:0.8 3:0.2 4:0.5 
2 1:0.4 2:0.8 3:0.2 4:0.666667 
2 1:0.4 2:0.8 3:0.2 4:0.833333 
2 1:0.4 2:0.8 3:0.2 4:-1 
2 1:0.4 2:0.8 3:0.2 4:-0.833333 
-2 1:0.4 2:0.8 3:0.2 4:-0.5 
-2 1:0.4 2:0.8 3:0.2 4:-0.333333 
2 1:0.4 2:0.8 3:0.2 4:-0.166667 
2 1:0.4 2:0.8 3:0.2 
-2 1:0.4 2:0.8 4:-0.5 
-2 1:0.4 2:0.8 4:-0.333333 
2 1:0.4 2:0.8 4:-0.166667 
-2 1:0.4 2:0.8 3:0.4 4:0.166667 
-2 1:0.4 2:0.8 3:0.4 4:0.333333 
-2 1:0.4 2:0.8 3:0.4 4:0.5 
2 1:0.4 2:0.8 3:0.4 4:0.666667 
2 1:0.4 2:0.8 3:0.4 4:0.833333 
-2 1:0.4 2:0.8 3:0.4 4:1 
2 1:0.4 2:0.8 3:0.4 4:-0.833333 
-2 1:0.4 2:0.8 3:0.4 4:-0.666667 
-2 1:0.4 2:0.8 3:0.6 4:0.166667 
-2 1:0.4 2:0.8 3:0.6 4:0.5 
2 1:0.4 2:0.8 3:0.6 4:0.666667 
-2 1:0.4 2:0.8 3:0.6 4:0.833333 
2 1:0.4 2:0.8 3:0.6 4:-1 
-2 1:0.4 2:0.8 3:0.6 4:-0.833333 
-2 1:0.4 2:0.8 3:0.6 4:-0.333333 
2 1:0.4 2:0.8 3:0.6 4:-0.166667 
-2 1:0.4 2:0.8 3:0.6 
-2 1:0.4 2:0.8 3:0.4 4:-0.5 
2 1:0.4 2:0.8 3:0.4 
-2 1:0.4 2:0.8 3:0.8 4:0.333333 
-2 1:0.4 2:0.8 3:0.8 4:0.5 
-2 1:0.4 2:0.8 3:0.8 4:0.833333 
-2 1:0.4 2:0.8 3:1 4:0.333333 
-2 1:0.4 2:0.8 3:1 4:0.5 
2 1:0.4 2:0.8 3:1 4:0.666667 
2 1:0.4 2:0.8 3:1 4:0.833333 
2 1:0.4 2:0.8 3:1 4:1 
-2 1:0.4 2:0.8 3:1 4:-0.333333 
2 1:0.4 2:0.8 3:1 4:-0.166667 
2 1:0.4 2:0.8 3:1 
-2 1:0.4 2:0.8 3:0.8 4:-0.5 
-1.079822850777721 1:0.4 2:0.8 3:0.8 4:-0.333333 
-2 1:0.4 2:1 3:-1 4:0.166667 
2 1:0.4 2:1 3:-1 4:0.333333 
-2 1:0.4 2:1 3:-1 4:0.5 
2 1:0.4 2:1 3:-1 4:0.666667 
-2 1:0.4 2:1 3:-1 4:0.833333 
2 1:0.4 2:1 3:-1 4:1 
2 1:0.4 2:1 3:-1 4:-1 
-2 1:0.4 2:1 3:-1 4:-0.833333 
2 1:0.4 2:1 3:-1 4:-0.666667 
-2 1:0.4 2:1 3:-1 4:-0.5 
2 1:0.4 2:1 3:-1 4:-0.333333 
2 1:0.4 2:1 3:-1 
-2 1:0.4 2:1 3:-0.8 4:0.166667 
2 1:0.4 2:1 3:-0.8 4:0.333333 
-2 1:0.4 2:1 3:-0.8 4:0.5 
2 1:0.4 2:1 3:-0.8 4:0.666667 
-2 1:0.4 2:1 3:-0.8 4:0.833333 
2 1:0.4 2:1 3:-0.8 4:-1 
-2 1:0.4 2:1 3:-0.8 4:-0.833333 
2 1:0.4 2:1 3:-0.8 4:-0.666667 
-2 1:0.4 2:1 3:-0.6 4:0.166667 
-2 1:0.4 2:1 3:-0.6 4:0.5 
-2 1:0.4 2:1 3:-0.6 4:0.833333 
2 1:0.4 2:1 3:-0.6 4:1 
2 1:0.4 2:1 3:-0.6 4:-1 
2 1:0.4 2:1 3:-0.6 4:-0.666667 
-2 1:0.4 2:1 3:-0.6 4:-0.5 
2 1:0.4 2:1 3:-0.6 4:-0.333333 
-2 1:0.4 2:1 3:-0.6 4:-0.166667 
2 1:0.4 2:1 3:-0.6 
-2 1:0.4 2:1 3:-0.8 4:-0.5 
2 1:0.4 2:1 3:-0.8 4:-0.333333 
-2 1:0.4 2:1 3:-0.8 4:-0.166667 
2 1:0.4 2:1 3:-0.8 
-2 1:0.4 2:1 3:-0.4 4:0.166667 
2 1:0.4 2:1 3:-0.4 4:0.333333 
-2 1:0.4 2:1 3:-0.4 4:0.5 
2 1:0.4 2:1 3:-0.4 4:0.666667 
-2 1:0.4 2:1 3:-0.4 4:0.833333 
2 1:0.4 2:1 3:-0.4 4:1 
2 1:0.4 2:1 3:-0.4 4:-1 
-2 1:0.4 2:1 3:-0.4 4:-0.833333 
2 1:0.4 2:1 3:-0.4 4:-0.666667 
-2 1:0.4 2:1 3:-0.2 4:0.166667 
2 1:0.4 2:1 3:-0.2 4:0.333333 
-2 1:0.4 2:1 3:-0.2 4:0.5 
-2 1:0.4 2:1 3:-0.2 4:0.833333 
2 1:0.4 2:1 3:-0.2 4:1 
-2 1:0.4 2:1 3:-0.2 4:-0.833333 
2 1:0.4 2:1 3:-0.2 4:-0.666667 
2 1:0.4 2:1 3:-0.2 4:-0.333333 
-2 1:0.4 2:1 3:-0.2 4:-0.166667 
2 1:0.4 2:1 3:-0.2 
2 1:0.4 2:1 3:-0.4 4:-0.333333 
2 1:0.4 2:1 3:-0.4 
-2 1:0.4 2:1 4:0.166667 
2 1:0.4 2:1 4:0.333333 
-2 1:0.4 2:1 4:0.5 
2 1:0.4 2:1 4:0.666667 
-2 1:0.4 2:1 4:0.833333 
2 1:0.4 2:1 4:1 
2 1:0.4 2:1 4:-1 
2 1:0.4 2:1 4:-0.666667 
-2 1:0.4 2:1 3:0.2 4:0.166667 
-2 1:0.4 2:1 3:0.2 4:0.5 
2 1:0.4 2:1 3:0.2 4:0.666667 
-2 1:0.4 2:1 3:0.2 4:0.833333 
2 1:0.4 2:1 3:0.2 4:-1 
2 1:0.4 2:1 3:0.2 4:-0.666667 
-2 1:0.4 2:1 3:0.2 4:-0.5 
2 1:0.4 2:1 3:0.2 
2 1:0.4 2:1 4:-0.333333 
-2 1:0.4 2:1 4:-0.166667 
2 1:0.4 2:1 
-2 1:0.4 2:1 3:0.4 4:0.166667 
-2 1:0.4 2:1 3:0.4 4:0.333333 
-2 1:0.4 2:1 3:0.4 4:0.5 
-2 1:0.4 2:1 3:0.4 4:0.833333 
2 1:0.4 2:1 3:0.4 4:1 
2 1:0.4 2:1 3:0.4 4:-1 
2 1:0.4 2:1 3:0.4 4:-0.666667 
-2 1:0.4 2:1 3:0.6 4:0.166667 
2 1:0.4 2:1 3:0.6 4:0.333333 
-2 1:0.4 2:1 3:0.6 4:0.5 
2 1:0.4 2:1 3:0.6 4:0.666667 
-2 1:0.4 2:1 3:0.6 4:0.833333 
2 1:0.4 2:1 3:0.6 4:1 
2 1:0.4 2:1 3:0.6 4:-1 
-2 1:0.4 2:1 3:0.6 4:-0.833333 
2 1:0.4 2:1 3:0.6 4:-0.666667 
-2 1:0.4 2:1 3:0.6 4:-0.166667 
-2 1:0.4 2:1 3:0.4 4:-0.5 
2 1:0.4 2:1 3:0.4 4:-0.333333 
-2 1:0.4 2:1 3:0.4 4:-0.166667 
2 1:0.4 2:1 3:0.4 
-2 1:0.4 2:1 3:0.8 4:0.166667 
2 1:0.4 2:1 3:0.8 4:0.333333 
-2 1:0.4 2:1 3:0.8 4:0.5 
-2 1:0.4 2:1 3:0.8 4:0.666667 
-2 1:0.4 2:1 3:0.8 4:0.833333 
0.6562882824695266 1:0.4 2:1 3:0.8 4:1 
-2 1:0.4 2:1 3:0.8 4:-0.833333 
2 1:0.4 2:1 3:0.8 4:-0.666667 
-2 1:0.4 2:1 3:1 4:0.166667 
2 1:0.4 2:1 3:1 4:0.333333 
-2 1:0.4 2:1 3:1 4:0.5 
2 1:0.4 2:1 3:1 4:0.666667 
-2 1:0.4 2:1 3:1 4:0.833333 
2 1:0.4 2:1 3:1 4:1 
2 1:0.4 2:1 3:1 4:-1 
-2 1:0.4 2:1 3:1 4:-0.833333 
2 1:0.4 2:1 3:1 4:-0.666667 
2 1:0.4 2:1 3:1 4:-0.333333 
-2 1:0.4 2:1 3:1 4:-0.166667 
2 1:0.4 2:1 3:1 
-2 1:0.4 2:1 3:0.8 4:-0.5 
2 1:0.4 2:1 3:0.8 4:-0.333333 
-2 1:0.4 2:1 3:0.8 4:-0.166667 
2 1:0.6 2:-1 3:-1 4:0.166667 
-2 1:0.6 2:-1 3:-1 4:0.333333 
-2 1:0.6 2:-1 3:-1 4:0.5 
-2 1:0.6 2:-1 3:-1 4:0.833333 
2 1:0.6 2:-1 3:-1 4:1 
-2 1:0.6 2:-1 3:-1 4:-1 
-2 1:0.6 2:-1 3:-1 4:-0.833333 
2 1:0.6 2:-1 3:-1 4:-0.666667 
2 1:0.6 2:-1 3:-1 4:-0.333333 
2 1:0.6 2:-1 3:-1 4:-0.166667 
-2 1:0.6 2:-1 3:-1 
-2 1:0.6 2:-1 3:-0.8 4:0.333333 
-2 1:0.6 2:-1 3:-0.8 4:0.5 
-2 1:0.6 2:-1 3:-0.8 4:0.833333 
-2 1:0.6 2:-1 3:-0.8 4:-0.833333 
2 1:0.6 2:-1 3:-0.8 4:-0.666667 
2 1:0.6 2:-1 3:-0.6 4:0.166667 
-2 1:0.6 2:-1 3:-0.6 4:0.333333 
-2 1:0.6 2:-1 3:-0.6 4:0.5 
-2 1:0.6 2:-1 3:-0.6 4:0.833333 
2 1:0.6 2:-1 3:-0.6 4:1 
-2 1:0.6 2:-1 3:-0.6 4:-0.833333 
2 1:0.6 2:-1 3:-0.6 4:-0.666667 
-2 1:0.6 2:-1 3:-0.6 4:-0.5 
2 1:0.6 2:-1 3:-0.6 4:-0.333333 
-2 1:0.6 2:-1 3:-0.6 4:-0.166667 
-2 1:0.6 2:-1 3:-0.6 
2 1:0.6 2:-1 3:-0.8 4:-0.333333 
-2 1:0.6 2:-1 3:-0.8 
-2 1:0.6 2:-1 3:-0.4 4:0.333333 
-2 1:0.6 2:-1 3:-0.4 4:0.5 
-2 1:0.6 2:-1 3:-0.4 4:0.666667 
-2 1:0.6 2:-1 3:-0.4 4:0.833333 
2 1:0.6 2:-1 3:-0.4 4:1 
-2 1:0.6 2:-1 3:-0.4 4:-0.833333 
2 1:0.6 2:-1 3:-0.4 4:-0.666667 
-2 1:0.6 2:-1 3:-0.2 4:0.333333 
-2 1:0.6 2:-1 3:-0.2 4:0.5 
-2 1:0.6 2:-1 3:-0.2 4:0.666667 
-2 1:0.6 2:-1 3:-0.2 4:0.833333 
-2 1:0.6 2:-1 3:-0.2 4:-0.833333 
2 1:0.6 2:-1 3:-0.2 4:-0.666667 
-2 1:0.6 2:-1 3:-0.2 4:-0.5 
2 1:0.6 2:-1 3:-0.2 4:-0.333333 
-2 1:0.6 2:-1 3:-0.2 
-2 1:0.6 2:-1 3:-0.4 4:-0.5 
2 1:0.6 2:-1 3:-0.4 4:-0.333333 
-2 1:0.6 2:-1 3:-0.4 
-2 1:0.6 2:-1 4:0.333333 
-2 1:0.6 2:-1 4:0.5 
-2 1:0.6 2:-1 4:0.666667 
-2 1:0.6 2:-1 4:0.833333 
-2 1:0.6 2:-1 4:-0.833333 
0.01309883693712135 1:0.6 2:-1 4:-0.666667 
0.2075533793888623 1:0.6 2:-1 3:0.2 4:0.166667 
-2 1:0.6 2:-1 3:0.2 4:0.333333 
-2 1:0.6 2:-1 3:0.2 4:0.5 
-2 1:0.6 2:-1 3:0.2 4:0.666667 
-2 1:0.6 2:-1 3:0.2 4:0.833333 
-2 1:0.6 2:-1 3:0.2 4:-0.833333 
2 1:0.6 2:-1 3:0.2 4:-0.666667 
-2 1:0.6 2:-1 3:0.2 4:-0.5 
2 1:0.6 2:-1 3:0.2 4:-0.333333 
1.738531375629067 1:0.6 2:-1 3:0.2 4:-0.166667 
-2 1:0.6 2:-1 3:0.2 
-2 1:0.6 2:-1 4:-0.5 
2 1:0.6 2:-1 4:-0.333333 
-2 1:0.6 2:-1 
-2 1:0.6 2:-1 3:0.4 4:0.333333 
-2 1:0.6 2:-1 3:0.4 4:0.5 
-2 1:0.6 2:-1 3:0.4 4:0.666667 
-2 1:0.6 2:-1 3:0.4 4:0.833333 
2 1:0.6 2:-1 3:0.4 4:1 
-2 1:0.6 2:-1 3:0.4 4:-0.833333 
2 1:0.6 2:-1 3:0.4 4:-0.666667 
2 1:0.6 2:-1 3:0.6 4:0.166667 
-2 1:0.6 2:-1 3:0.6 4:0.333333 
-2 1:0.6 2:-1 3:0.6 4:0.5 
-2 1:0.6 2:-1 3:0.6 4:0.666667 
-2 1:0.6 2:-1 3:0.6 4:0.833333 
2 1:0.6 2:-1 3:0.6 4:1 
-2 1:0.6 2:-1 3:0.6 4:-0.833333 
-2 1:0.6 2:-1 3:0.6 4:-0.5 
2 1:0.6 2:-1 3:0.6 4:-0.333333 
-2 1:0.6 2:-1 3:0.6 4:-0.166667 
-2 1:0.6 2:-1 3:0.6 
2 1:0.6 2:-1 3:0.4 4:-0.333333 
-2 1:0.6 2:-1 3:0.4 
2 1:0.6 2:-1 3:0.8 4:0.166667 
-2 1:0.6 2:-1 3:0.8 4:0.333333 
-2 1:0.6 2:-1 3:0.8 4:0.5 
-2 1:0.6 2:-1 3:0.8 4:0.833333 
2 1:0.6 2:-1 3:0.8 4:1 
-1.09957345742587 1:0.6 2:-1 3:0.8 4:-1 
-2 1:0.6 2:-1 3:0.8 4:-0.833333 
2 1:0.6 2:-1 3:0.8 4:-0.666667 
2 1:0.6 2:-1 3:1 4:0.166667 
-2 1:0.6 2:-1 3:1 4:0.5 
-0.4266372238778807 1:0.6 2:-1 3:1 4:0.666667 
-2 1:0.6 2:-1 3:1 4:0.833333 
2 1:0.6 2:-1 3:1 4:1 
-2 1:0.6 2:-1 3:1 4:-0.833333 
-2 1:0.6 2:-1 3:1 4:-0.5 
2 1:0.6 2:-1 3:1 4:-0.333333 
-2 1:0.6 2:-1 3:1 
2 1:0.6 2:-1 3:0.8 4:-0.333333 
2 1:0.6 2:-1 3:0.8 4:-0.166667 
-2 1:0.6 2:-1 3:0.8 
-2 1:0.6 2:-0.8 3:-1 4:0.166667 
2 1:0.6 2:-0.8 3:-1 4:0.333333 
2 1:0.6 2:-0.8 3:-1 4:0.5 
2 1:0.6 2:-0.8 3:-1 4:0.666667 
2 1:0.6 2:-0.8 3:-1 4:0.833333 
2 1:0.6 2:-0.8 3:-1 4:1 
-2 1:0.6 2:-0.8 3:-1 4:-1 
-2 1:0.6 2:-0.8 3:-1 4:-0.833333 
-2 1:0.6 2:-0.8 3:-1 4:-0.666667 
-2 1:0.6 2:-0.8 3:-1 4:-0.5 
-2 1:0.6 2:-0.8 3:-1 4:-0.333333 
-2 1:0.6 2:-0.8 3:-1 4:-0.166667 
-2 1:0.6 2:-0.8 3:-1 
-2 1:0.6 2:-0.8 3:-0.8 4:0.166667 
2 1:0.6 2:-0.8 3:-0.8 4:0.333333 
2 1:0.6 2:-0.8 3:-0.8 4:0.5 
2 1:0.6 2:-0.8 3:-0.8 4:0.666667 
2 1:0.6 2:-0.8 3:-0.8 4:0.833333 
2 1:0.6 2:-0.8 3:-0.8 4:1 
-0.7057566742865676 1:0.6 2:-0.8 3:-0.8 4:-1 
-2 1:0.6 2:-0.8 3:-0.8 4:-0.666667 
-2 1:0.6 2:-0.8 3:-0.6 4:0.166667 
2 1:0.6 2:-0.8 3:-0.6 4:0.333333 
2 1:0.6 2:-0.8 3:-0.6 4:0.5 
2 1:0.6 2:-0.8 3:-0.6 4:0.666667 
2 1:0.6 2:-0.8 3:-0.6 4:0.833333 
2 1:0.6 2:-0.8 3:-0.6 4:1 
-2 1:0.6 2:-0.8 3:-0.6 4:-1 
-2 1:0.6 2:-0.8 3:-0.6 4:-0.833333 
-2 1:0.6 2:-0.8 3:-0.6 4:-0.666667 
-2 1:0.6 2:-0.8 3:-0.6 4:-0.5 
-2 1:0.6 2:-0.8 3:-0.6 4:-0.333333 
-2 1:0.6 2:-0.8 3:-0.6 4:-0.166667 
-2 1:0.6 2:-0.8 3:-0.6 
-2 1:0.6 2:-0.8 3:-0.8 4:-0.5 
-2 1:0.6 2:-0.8 3:-0.8 4:-0.333333 
-2 1:0.6 2:-0.8 3:-0.8 4:-0.166667 
-2 1:0.6 2:-0.8 3:-0.8 
-2 1:0.6 2:-0.8 3:-0.4 4:0.166667 
2 1:0.6 2:-0.8 3:-0.4 4:0.333333 
2 1:0.6 2:-0.8 3:-0.4 4:0.5 
2 1:0.6 2:-0.8 3:-0.4 4:0.666667 
2 1:0.6 2:-0.8 3:-0.4 4:0.833333 
2 1:0.6 2:-0.8 3:-0.4 4:1 
-2 1:0.6 2:-0.8 3:-0.4 4:-1 
-2 1:0.6 2:-0.8 3:-0.4 4:-0.833333 
-2 1:0.6 2:-0.8 3:-0.4 4:-0.666667 
-2 1:0.6 2:-0.8 3:-0.2 4:0.166667 
2 1:0.6 2:-0.8 3:-0.2 4:0.333333 
2 1:0.6 2:-0.8 3:-0.2 4:0.5 
2 1:0.6 2:-0.8 3:-0.2 4:0.666667 
2 1:0.6 2:-0.8 3:-0.2 4:0.833333 
2 1:0.6 2:-0.8 3:-0.2 4:1 
-2 1:0.6 2:-0.8 3:-0.2 4:-1 
-2 1:0.6 2:-0.8 3:-0.2 4:-0.666667 
-2 1:0.6 2:-0.8 3:-0.2 4:-0.5 
-2 1:0.6 2:-0.8 3:-0.2 4:-0.333333 
-2 1:0.6 2:-0.8 3:-0.2 4:-0.166667 
-2 1:0.6 2:-0.8 3:-0.2 
-2 1:0.6 2:-0.8 3:-0.4 4:-0.5 
-2 1:0.6 2:-0.8 3:-0.4 4:-0.333333 
-2 1:0.6 2:-0.8 3:-0.4 4:-0.166667 
-2 1:0.6 2:-0.8 3:-0.4 
-2 1:0.6 2:-0.8 4:0.166667 
2 1:0.6 2:-0.8 4:0.333333 
2 1:0.6 2:-0.8 4:0.5 
2 1:0.6 2:-0.8 4:0.666667 
2 1:0.6 2:-0.8 4:0.833333 
2 1:0.6 2:-0.8 4:1 
-2 1:0.6 2:-0.8 3:0.2 4:0.166667 
2 1:0.6 2:-0.8 3:0.2 4:0.333333 
2 1:0.6 2:-0.8 3:0.2 4:0.5 
2 1:0.6 2:-0.8 3:0.2 4:0.666667 
2 1:0.6 2:-0.8 3:0.2 4:0.833333 
2 1:0.6 2:-0.8 3:0.2 4:1 
-1.541297141953429 1:0.6 2:-0.8 3:0.2 4:-1 
-2 1:0.6 2:-0.8 3:0.2 4:-0.333333 
-2 1:0.6 2:-0.8 3:0.2 4:-0.166667 
-2 1:0.6 2:-0.8 3:0.2 
-2 1:0.6 2:-0.8 4:-0.5 
-2 1:0.6 2:-0.8 4:-0.333333 
-2 1:0.6 2:-0.8 4:-0.166667 
-2 1:0.6 2:-0.8 
-2 1:0.6 2:-0.8 3:0.4 4:0.166667 
2 1:0.6 2:-0.8 3:0.4 4:0.333333 
2 1:0.6 2:-0.8 3:0.4 4:0.5 
2 1:0.6 2:-0.8 3:0.4 4:0.666667 
2 1:0.6 2:-0.8 3:0.4 4:0.833333 
2 1:0.6 2:-0.8 3:0.4 4:1 
-2 1:0.6 2:-0.8 3:0.4 4:-1 
-2 1:0.6 2:-0.8 3:0.4 4:-0.833333 
-2 1:0.6 2:-0.8 3:0.6 4:0.166667 
2 1:0.6 2:-0.8 3:0.6 4:0.333333 
2 1:0.6 2:-0.8 3:0.6 4:0.5 
2 1:0.6 2:-0.8 3:0.6 4:0.666667 
2 1:0.6 2:-0.8 3:0.6 4:0.833333 
2 1:0.6 2:-0.8 3:0.6 4:1 
-2 1:0.6 2:-0.8 3:0.6 4:-0.833333 
-2 1:0.6 2:-0.8 3:0.6 4:-0.666667 
-2 1:0.6 2:-0.8 3:0.6 4:-0.5 
-2 1:0.6 2:-0.8 3:0.6 4:-0.333333 
-2 1:0.6 2:-0.8 3:0.6 4:-0.166667 
-2 1:0.6 2:-0.8 3:0.6 
-2 1:0.6 2:-0.8 3:0.4 4:-0.333333 
-2 1:0.6 2:-0.8 3:0.4 4:-0.166667 
-2 1:0.6 2:-0.8 3:0.4 
2 1:0.6 2:-0.8 3:0.8 4:0.333333 
2 1:0.6 2:-0.8 3:0.8 4:0.5 
2 1:0.6 2:-0.8 3:0.8 4:0.666667 
2 1:0.6 2:-0.8 3:0.8 4:0.833333 
2 1:0.6 2:-0.8 3:0.8 4:1 
-2 1:0.6 2:-0.8 3:0.8 4:-1 
-2 1:0.6 2:-0.8 3:0.8 4:-0.833333 
-2 1:0.6 2:-0.8 3:0.8 4:-0.666667 
-2 1:0.6 2:-0.8 3:1 4:0.166667 
2 1:0.6 2:-0.8 3:1 4:0.333333 
2 1:0.6 2:-0.8 3:1 4:0.5 
2 1:0.6 2:-0.8 3:1 4:0.666667 
2 1:0.6 2:-0.8 3:1 4:0.833333 
2 1:0.6 2:-0.8 3:1 4:1 
-0.7159838683248425 1:0.6 2:-0.8 3:1 4:-0.666667 
-2 1:0.6 2:-0.8 3:1 4:-0.5 
-2 1:0.6 2:-0.8 3:1 4:-0.333333 
-2 1:0.6 2:-0.8 3:1 4:-0.166667 
-1.407932570312555 1:0.6 2:-0.8 3:1 
-2 1:0.6 2:-0.8 3:0.8 4:-0.5 
-2 1:0.6 2:-0.8 3:0.8 4:-0.333333 
-2 1:0.6 2:-0.8 3:0.8 4:-0.166667 
-2 1:0.6 2:-0.8 3:0.8 
2 1:0.6 2:-0.6 3:-1 4:0.333333 
2 1:0.6 2:-0.6 3:-1 4:0.5 
-2 1:0.6 2:-0.6 3:-1 4:0.666667 
2 1:0.6 2:-0.6 3:-1 4:0.833333 
2 1:0.6 2:-0.6 3:-1 4:1 
-2 1:0.6 2:-0.6 3:-1 4:-1 
2 1:0.6 2:-0.6 3:-1 4:-0.666667 
-2 1:0.6 2:-0.6 3:-1 4:-0.5 
2 1:0.6 2:-0.6 3:-1 4:-0.166667 
2 1:0.6 2:-0.6 3:-1 
-2 1:0.6 2:-0.6 3:-0.8 4:0.166667 
2 1:0.6 2:-0.6 3:-0.8 4:0.5 
-2 1:0.6 2:-0.6 3:-0.8 4:0.666667 
2 1:0.6 2:-0.6 3:-0.8 4:1 
-2 1:0.6 2:-0.6 3:-0.8 4:-1 
2 1:0.6 2:-0.6 3:-0.8 4:-0.833333 
2 1:0.6 2:-0.6 3:-0.8 4:-0.666667 
-2 1:0.6 2:-0.6 3:-0.6 4:0.166667 
2 1:0.6 2:-0.6 3:-0.6 4:0.333333 
2 1:0.6 2:-0.6 3:-0.6 4:0.5 
-2 1:0.6 2:-0.6 3:-0.6 4:0.666667 
2 1:0.6 2:-0.6 3:-0.6 4:1 
-2 1:0.6 2:-0.6 3:-0.6 4:-1 
2 1:0.6 2:-0.6 3:-0.6 4:-0.833333 
2 1:0.6 2:-0.6 3:-0.6 4:-0.666667 
-2 1:0.6 2:-0.6 3:-0.6 4:-0.5 
-2 1:0.6 2:-0.6 3:-0.6 4:-0.333333 
2 1:0.6 2:-0.6 3:-0.6 4:-0.166667 
2 1:0.6 2:-0.6 3:-0.6 
-2 1:0.6 2:-0.6 3:-0.8 4:-0.5 
2 1:0.6 2:-0.6 3:-0.8 4:-0.166667 
2 1:0.6 2:-0.6 3:-0.8 
-2 1:0.6 2:-0.6 3:-0.4 4:0.166667 
2 1:0.6 2:-0.6 3:-0.4 4:0.5 
-2 1:0.6 2:-0.6 3:-0.4 4:0.666667 
2 1:0.6 2:-0.6 3:-0.4 4:1 
-2 1:0.6 2:-0.6 3:-0.4 4:-1 
2 1:0.6 2:-0.6 3:-0.4 4:-0.666667 
-2 1:0.6 2:-0.6 3:-0.2 4:0.166667 
2 1:0.6 2:-0.6 3:-0.2 4:0.333333 
2 1:0.6 2:-0.6 3:-0.2 4:0.5 
-2 1:0.6 2:-0.6 3:-0.2 4:0.666667 
-2 1:0.6 2:-0.6 3:-0.2 4:0.833333 
2 1:0.6 2:-0.6 3:-0.2 4:1 
-2 1:0.6 2:-0.6 3:-0.2 4:-1 
2 1:0.6 2:-0.6 3:-0.2 4:-0.666667 
-2 1:0.6 2:-0.6 3:-0.2 4:-0.5 
2 1:0.6 2:-0.6 3:-0.2 4:-0.166667 
2 1:0.6 2:-0.6 3:-0.2 
-2 1:0.6 2:-0.6 3:-0.4 4:-0.5 
-2 1:0.6 2:-0.6 3:-0.4 4:-0.333333 
2 1:0.6 2:-0.6 3:-0.4 4:-0.166667 
2 1:0.6 2:-0.6 3:-0.4 
-2 1:0.6 2:-0.6 4:0.166667 
2 1:0.6 2:-0.6 4:0.333333 
2 1:0.6 2:-0.6 4:0.5 
-2 1:0.6 2:-0.6 4:0.666667 
2 1:0.6 2:-0.6 4:1 
-2 1:0.6 2:-0.6 4:-1 
2 1:0.6 2:-0.6 4:-0.666667 
-2 1:0.6 2:-0.6 3:0.2 4:0.166667 
2 1:0.6 2:-0.6 3:0.2 4:0.333333 
2 1:0.6 2:-0.6 3:0.2 4:0.5 
-2 1:0.6 2:-0.6 3:0.2 4:0.666667 
2 1:0.6 2:-0.6 3:0.2 4:0.833333 
2 1:0.6 2:-0.6 3:0.2 4:1 
-2 1:0.6 2:-0.6 3:0.2 4:-1 
2 1:0.6 2:-0.6 3:0.2 4:-0.833333 
2 1:0.6 2:-0.6 3:0.2 4:-0.666667 
-2 1:0.6 2:-0.6 3:0.2 4:-0.5 
2 1:0.6 2:-0.6 3:0.2 4:-0.166667 
2 1:0.6 2:-0.6 3:0.2 
-2 1:0.6 2:-0.6 4:-0.5 
2 1:0.6 2:-0.6 4:-0.166667 
2 1:0.6 2:-0.6 
-2 1:0.6 2:-0.6 3:0.4 4:0.166667 
2 1:0.6 2:-0.6 3:0.4 4:0.333333 
2 1:0.6 2:-0.6 3:0.4 4:0.5 
-2 1:0.6 2:-0.6 3:0.4 4:0.666667 
2 1:0.6 2:-0.6 3:0.4 4:1 
-2 1:0.6 2:-0.6 3:0.4 4:-1 
2 1:0.6 2:-0.6 3:0.4 4:-0.833333 
2 1:0.6 2:-0.6 3:0.4 4:-0.666667 
-2 1:0.6 2:-0.6 3:0.6 4:0.166667 
2 1:0.6 2:-0.6 3:0.6 4:0.333333 
2 1:0.6 2:-0.6 3:0.6 4:0.5 
-2 1:0.6 2:-0.6 3:0.6 4:0.666667 
2 1:0.6 2:-0.6 3:0.6 4:1 
-2 1:0.6 2:-0.6 3:0.6 4:-1 
2 1:0.6 2:-0.6 3:0.6 4:-0.666667 
-2 1:0.6 2:-0.6 3:0.6 4:-0.5 
2 1:0.6 2:-0.6 3:0.6 4:-0.166667 
2 1:0.6 2:-0.6 3:0.6 
-2 1:0.6 2:-0.6 3:0.4 4:-0.5 
2 1:0.6 2:-0.6 3:0.4 4:-0.333333 
2 1:0.6 2:-0.6 3:0.4 4:-0.166667 
2 1:0.6 2:-0.6 3:0.4 
2 1:0.6 2:-0.6 3:0.8 4:0.333333 
2 1:0.6 2:-0.6 3:0.8 4:0.5 
-2 1:0.6 2:-0.6 3:0.8 4:0.666667 
2 1:0.6 2:-0.6 3:0.8 4:1 
-2 1:0.6 2:-0.6 3:0.8 4:-1 
2 1:0.6 2:-0.6 3:0.8 4:-0.833333 
2 1:0.6 2:-0.6 3:0.8 4:-0.666667 
2 1:0.6 2:-0.6 3:1 4:0.333333 
2 1:0.6 2:-0.6 3:1 4:0.5 
-2 1:0.6 2:-0.6 3:1 4:0.666667 
2 1:0.6 2:-0.6 3:1 4:0.833333 
-2 1:0.6 2:-0.6 3:1 4:-1 
2 1:0.6 2:-0.6 3:1 4:-0.833333 
2 1:0.6 2:-0.6 3:1 4:-0.666667 
-2 1:0.6 2:-0.6 3:1 4:-0.333333 
2 1:0.6 2:-0.6 3:1 4:-0.166667 
2 1:0.6 2:-0.6 3:1 
-2 1:0.6 2:-0.6 3:0.8 4:-0.5 
-2 1:0.6 2:-0.6 3:0.8 4:-0.333333 
2 1:0.6 2:-0.6 3:0.8 4:-0.166667 
2 1:0.6 2:-0.6 3:0.8 
-2 1:0.6 2:-0.4 3:-1 4:0.333333 
2 1:0.6 2:-0.4 3:-1 4:0.5 
2 1:0.6 2:-0.4 3:-1 4:0.833333 
-2 1:0.6 2:-0.4 3:-1 4:-1 
2 1:0.6 2:-0.4 3:-1 4:-0.833333 
-2 1:0.6 2:-0.4 3:-1 4:-0.5 
2 1:0.6 2:-0.4 3:-1 4:-0.333333 
2 1:0.6 2:-0.4 3:-1 
-2 1:0.6 2:-0.4 3:-0.8 4:0.333333 
2 1:0.6 2:-0.4 3:-0.8 4:0.5 
-2 1:0.6 2:-0.4 3:-0.8 4:0.666667 
2 1:0.6 2:-0.4 3:-0.8 4:0.833333 
-2 1:0.6 2:-0.4 3:-0.8 4:-1 
2 1:0.6 2:-0.4 3:-0.8 4:-0.833333 
-2 1:0.6 2:-0.4 3:-0.8 4:-0.666667 
2 1:0.6 2:-0.4 3:-0.6 4:0.166667 
-2 1:0.6 2:-0.4 3:-0.6 4:0.333333 
2 1:0.6 2:-0.4 3:-0.6 4:0.5 
-2 1:0.6 2:-0.4 3:-0.6 4:0.666667 
2 1:0.6 2:-0.4 3:-0.6 4:0.833333 
-2 1:0.6 2:-0.4 3:-0.6 4:-1 
2 1:0.6 2:-0.4 3:-0.6 4:-0.833333 
-2 1:0.6 2:-0.4 3:-0.6 4:-0.666667 
-2 1:0.6 2:-0.4 3:-0.6 4:-0.5 
2 1:0.6 2:-0.4 3:-0.6 4:-0.333333 
-2 1:0.6 2:-0.4 3:-0.6 4:-0.166667 
2 1:0.6 2:-0.4 3:-0.6 
-2 1:0.6 2:-0.4 3:-0.8 4:-0.5 
2 1:0.6 2:-0.4 3:-0.8 4:-0.333333 
2 1:0.6 2:-0.4 3:-0.8 
-2 1:0.6 2:-0.4 3:-0.4 4:0.333333 
2 1:0.6 2:-0.4 3:-0.4 4:0.5 
-2 1:0.6 2:-0.4 3:-0.4 4:0.666667 
2 1:0.6 2:-0.4 3:-0.4 4:0.833333 
2 1:0.6 2:-0.4 3:-0.4 4:1 
-2 1:0.6 2:-0.4 3:-0.4 4:-1 
2 1:0.6 2:-0.4 3:-0.4 4:-0.833333 
-2 1:0.6 2:-0.4 3:-0.2 4:0.333333 
2 1:0.6 2:-0.4 3:-0.2 4:0.5 
-2 1:0.6 2:-0.4 3:-0.2 4:0.666667 
2 1:0.6 2:-0.4 3:-0.2 4:0.833333 
2 1:0.6 2:-0.4 3:-0.2 4:1 
-2 1:0.6 2:-0.4 3:-0.2 4:-1 
2 1:0.6 2:-0.4 3:-0.2 4:-0.833333 
-2 1:0.6 2:-0.4 3:-0.2 4:-0.5 
2 1:0.6 2:-0.4 3:-0.2 4:-0.333333 
-2 1:0.6 2:-0.4 3:-0.2 4:-0.166667 
2 1:0.6 2:-0.4 3:-0.2 
-2 1:0.6 2:-0.4 3:-0.4 4:-0.5 
2 1:0.6 2:-0.4 3:-0.4 4:-0.333333 
2 1:0.6 2:-0.4 3:-0.4 
-2 1:0.6 2:-0.4 4:0.333333 
2 1:0.6 2:-0.4 4:0.5 
2 1:0.6 2:-0.4 4:0.833333 
2 1:0.6 2:-0.4 4:1 
-2 1:0.6 2:-0.4 4:-1 
2 1:0.6 2:-0.4 4:-0.833333 
-2 1:0.6 2:-0.4 3:0.2 4:0.333333 
2 1:0.6 2:-0.4 3:0.2 4:0.5 
-2 1:0.6 2:-0.4 3:0.2 4:0.666667 
2 1:0.6 2:-0.4 3:0.2 4:0.833333 
-2 1:0.6 2:-0.4 3:0.2 4:-1 
2 1:0.6 2:-0.4 3:0.2 4:-0.833333 
-2 1:0.6 2:-0.4 3:0.2 4:-0.5 
2 1:0.6 2:-0.4 3:0.2 4:-0.333333 
-2 1:0.6 2:-0.4 3:0.2 4:-0.166667 
2 1:0.6 2:-0.4 3:0.2 
-2 1:0.6 2:-0.4 4:-0.5 
2 1:0.6 2:-0.4 4:-0.333333 
-2 1:0.6 2:-0.4 4:-0.166667 
2 1:0.6 2:-0.4 
-2 1:0.6 2:-0.4 3:0.4 4:0.333333 
2 1:0.6 2:-0.4 3:0.4 4:0.5 
-2 1:0.6 2:-0.4 3:0.4 4:0.666667 
2 1:0.6 2:-0.4 3:0.4 4:0.833333 
2 1:0.6 2:-0.4 3:0.4 4:1 
-2 1:0.6 2:-0.4 3:0.4 4:-1 
2 1:0.6 2:-0.4 3:0.4 4:-0.833333 
2 1:0.6 2:-0.4 3:0.6 4:0.166667 
-2 1:0.6 2:-0.4 3:0.6 4:0.333333 
2 1:0.6 2:-0.4 3:0.6 4:0.5 
2 1:0.6 2:-0.4 3:0.6 4:0.666667 
2 1:0.6 2:-0.4 3:0.6 4:0.833333 
-0.6939361454259313 1:0.6 2:-0.4 3:0.6 4:-1 
2 1:0.6 2:-0.4 3:0.6 4:-0.833333 
-2 1:0.6 2:-0.4 3:0.6 4:-0.666667 
-2 1:0.6 2:-0.4 3:0.6 4:-0.5 
2 1:0.6 2:-0.4 3:0.6 4:-0.333333 
-2 1:0.6 2:-0.4 3:0.6 4:-0.166667 
2 1:0.6 2:-0.4 3:0.6 
-2 1:0.6 2:-0.4 3:0.4 4:-0.5 
2 1:0.6 2:-0.4 3:0.4 4:-0.333333 
-2 1:0.6 2:-0.4 3:0.4 4:-0.166667 
2 1:0.6 2:-0.4 3:0.4 
2 1:0.6 2:-0.4 3:0.8 4:0.166667 
-2 1:0.6 2:-0.4 3:0.8 4:0.333333 
2 1:0.6 2:-0.4 3:0.8 4:0.833333 
0.05570533829823671 1:0.6 2:-0.4 3:0.8 4:1 
-2 1:0.6 2:-0.4 3:0.8 4:-1 
2 1:0.6 2:-0.4 3:0.8 4:-0.833333 
-2 1:0.6 2:-0.4 3:0.8 4:-0.666667 
-2 1:0.6 2:-0.4 3:1 4:0.333333 
2 1:0.6 2:-0.4 3:1 4:0.5 
2 1:0.6 2:-0.4 3:1 4:0.833333 
-2 1:0.6 2:-0.4 3:1 4:1 
2 1:0.6 2:-0.4 3:1 4:-0.833333 
-2 1:0.6 2:-0.4 3:1 4:-0.666667 
-2 1:0.6 2:-0.4 3:1 4:-0.5 
2 1:0.6 2:-0.4 3:1 
2 1:0.6 2:-0.4 3:0.8 4:-0.333333 
2 1:0.6 2:-0.4 3:0.8 
2 1:0.6 2:-0.2 3:-1 4:0.166667 
2 1:0.6 2:-0.2 3:-1 4:0.333333 
2 1:0.6 2:-0.2 3:-1 4:0.666667 
2 1:0.6 2:-0.2 3:-1 4:0.833333 
-2 1:0.6 2:-0.2 3:-1 4:1 
-2 1:0.6 2:-0.2 3:-1 4:-1 
-2 1:0.6 2:-0.2 3:-1 4:-0.833333 
-2 1:0.6 2:-0.2 3:-1 4:-0.666667 
-2 1:0.6 2:-0.2 3:-1 4:-0.5 
2 1:0.6 2:-0.2 3:-1 4:-0.333333 
2 1:0.6 2:-0.2 3:-1 4:-0.166667 
2 1:0.6 2:-0.2 3:-1 
2 1:0.6 2:-0.2 3:-0.8 4:0.166667 
2 1:0.6 2:-0.2 3:-0.8 4:0.333333 
2 1:0.6 2:-0.2 3:-0.8 4:0.666667 
-2 1:0.6 2:-0.2 3:-0.8 4:1 
-2 1:0.6 2:-0.2 3:-0.8 4:-1 
-2 1:0.6 2:-0.2 3:-0.8 4:-0.833333 
-2 1:0.6 2:-0.2 3:-0.8 4:-0.666667 
2 1:0.6 2:-0.2 3:-0.6 4:0.166667 
2 1:0.6 2:-0.2 3:-0.6 4:0.333333 
2 1:0.6 2:-0.2 3:-0.6 4:0.666667 
-2 1:0.6 2:-0.2 3:-0.6 4:1 
-2 1:0.6 2:-0.2 3:-0.6 4:-1 
-2 1:0.6 2:-0.2 3:-0.6 4:-0.666667 
-2 1:0.6 2:-0.2 3:-0.6 4:-0.5 
2 1:0.6 2:-0.2 3:-0.6 4:-0.333333 
2 1:0.6 2:-0.2 3:-0.6 4:-0.166667 
2 1:0.6 2:-0.2 3:-0.6 
-2 1:0.6 2:-0.2 3:-0.8 4:-0.5 
2 1:0.6 2:-0.2 3:-0.8 4:-0.333333 
2 1:0.6 2:-0.2 3:-0.8 4:-0.166667 
2 1:0.6 2:-0.2 3:-0.8 
2 1:0.6 2:-0.2 3:-0.4 4:0.166667 
2 1:0.6 2:-0.2 3:-0.4 4:0.333333 
2 1:0.6 2:-0.2 3:-0.4 4:0.5 
2 1:0.6 2:-0.2 3:-0.4 4:0.666667 
2 1:0.6 2:-0.2 3:-0.4 4:0.833333 
-2 1:0.6 2:-0.2 3:-0.4 4:1 
-2 1:0.6 2:-0.2 3:-0.4 4:-1 
-2 1:0.6 2:-0.2 3:-0.4 4:-0.833333 
-2 1:0.6 2:-0.2 3:-0.4 4:-0.666667 
2 1:0.6 2:-0.2 3:-0.2 4:0.333333 
2 1:0.6 2:-0.2 3:-0.2 4:0.666667 
2 1:0.6 2:-0.2 3:-0.2 4:0.833333 
-2 1:0.6 2:-0.2 3:-0.2 4:-1 
-2 1:0.6 2:-0.2 3:-0.2 4:-0.833333 
-2 1:0.6 2:-0.2 3:-0.2 4:-0.666667 
-2 1:0.6 2:-0.2 3:-0.2 4:-0.5 
2 1:0.6 2:-0.2 3:-0.2 4:-0.333333 
2 1:0.6 2:-0.2 3:-0.2 4:-0.166667 
2 1:0.6 2:-0.2 3:-0.2 
-2 1:0.6 2:-0.2 3:-0.4 4:-0.5 
2 1:0.6 2:-0.2 3:-0.4 4:-0.333333 
2 1:0.6 2:-0.2 3:-0.4 4:-0.166667 
2 1:0.6 2:-0.2 3:-0.4 
2 1:0.6 2:-0.2 4:0.166667 
2 1:0.6 2:-0.2 4:0.333333 
2 1:0.6 2:-0.2 4:0.5 
2 1:0.6 2:-0.2 4:0.666667 
-2 1:0.6 2:-0.2 4:-1 
-2 1:0.6 2:-0.2 4:-0.833333 
-2 1:0.6 2:-0.2 4:-0.666667 
2 1:0.6 2:-0.2 3:0.2 4:0.166667 
2 1:0.6 2:-0.2 3:0.2 4:0.333333 
2 1:0.6 2:-0.2 3:0.2 4:0.5 
2 1:0.6 2:-0.2 3:0.2 4:0.833333 
-2 1:0.6 2:-0.2 3:0.2 4:1 
-2 1:0.6 2:-0.2 3:0.2 4:-0.666667 
-2 1:0.6 2:-0.2 3:0.2 4:-0.5 
2 1:0.6 2:-0.2 3:0.2 4:-0.333333 
2 1:0.6 2:-0.2 3:0.2 4:-0.166667 
2 1:0.6 2:-0.2 3:0.2 
-2 1:0.6 2:-0.2 4:-0.5 
2 1:0.6 2:-0.2 4:-0.333333 
2 1:0.6 2:-0.2 4:-0.166667 
2 1:0.6 2:-0.2 
2 1:0.6 2:-0.2 3:0.4 4:0.166667 
2 1:0.6 2:-0.2 3:0.4 4:0.333333 
2 1:0.6 2:-0.2 3:0.4 4:0.666667 
-2 1:0.6 2:-0.2 3:0.4 4:0.833333 
-2 1:0.6 2:-0.2 3:0.4 4:-1 
-2 1:0.6 2:-0.2 3:0.4 4:-0.833333 
2 1:0.6 2:-0.2 3:0.6 4:0.166667 
2 1:0.6 2:-0.2 3:0.6 4:0.333333 
2 1:0.6 2:-0.2 3:0.6 4:0.666667 
-2 1:0.6 2:-0.2 3:0.6 4:1 
-2 1:0.6 2:-0.2 3:0.6 4:-1 
-2 1:0.6 2:-0.2 3:0.6 4:-0.833333 
-2 1:0.6 2:-0.2 3:0.6 4:-0.666667 
2 1:0.6 2:-0.2 3:0.6 4:-0.333333 
2 1:0.6 2:-0.2 3:0.6 4:-0.166667 
2 1:0.6 2:-0.2 3:0.4 4:-0.333333 
2 1:0.6 2:-0.2 3:0.4 4:-0.166667 
2 1:0.6 2:-0.2 3:0.4 
2 1:0.6 2:-0.2 3:0.8 4:0.166667 
2 1:0.6 2:-0.2 3:0.8 4:0.333333 
-2 1:0.6 2:-0.2 3:0.8 4:0.833333 
-2 1:0.6 2:-0.2 3:0.8 4:1 
-2 1:0.6 2:-0.2 3:0.8 4:-1 
-2 1:0.6 2:-0.2 3:0.8 4:-0.833333 
-2 1:0.6 2:-0.2 3:0.8 4:-0.666667 
2 1:0.6 2:-0.2 3:1 4:0.333333 
2 1:0.6 2:-0.2 3:1 4:0.5 
-2 1:0.6 2:-0.2 3:1 4:1 
-2 1:0.6 2:-0.2 3:1 4:-0.666667 
2 1:0.6 2:-0.2 3:1 4:-0.166667 
2 1:0.6 2:-0.2 3:1 
-2 1:0.6 2:-0.2 3:0.8 4:-0.5 
2 1:0.6 2:-0.2 3:0.8 4:-0.333333 
2 1:0.6 2:-0.2 3:0.8 4:-0.166667 
2 1:0.6 2:-0.2 3:0.8 
2 1:0.6 3:-1 4:0.166667 
-2 1:0.6 3:-1 4:0.333333 
2 1:0.6 3:-1 4:0.666667 
2 1:0.6 3:-1 4:0.833333 
-2 1:0.6 3:-1 4:1 
-2 1:0.6 3:-1 4:-1 
2 1:0.6 3:-1 4:-0.666667 
2 1:0.6 3:-1 4:-0.5 
-2 1:0.6 3:-1 4:-0.333333 
2 1:0.6 3:-1 4:-0.166667 
2 1:0.6 3:-1 
2 1:0.6 3:-0.8 4:0.166667 
-2 1:0.6 3:-0.8 4:0.333333 
2 1:0.6 3:-0.8 4:0.666667 
2 1:0.6 3:-0.8 4:0.833333 
-2 1:0.6 3:-0.8 4:1 
-2 1:0.6 3:-0.8 4:-1 
2 1:0.6 3:-0.8 4:-0.666667 
2 1:0.6 3:-0.6 4:0.166667 
-2 1:0.6 3:-0.6 4:0.333333 
-2 1:0.6 3:-0.6 4:0.5 
2 1:0.6 3:-0.6 4:0.666667 
2 1:0.6 3:-0.6 4:0.833333 
-2 1:0.6 3:-0.6 4:1 
-2 1:0.6 3:-0.6 4:-1 
2 1:0.6 3:-0.6 4:-0.666667 
2 1:0.6 3:-0.6 4:-0.5 
-2 1:0.6 3:-0.6 4:-0.333333 
2 1:0.6 3:-0.6 
2 1:0.6 3:-0.8 4:-0.5 
-2 1:0.6 3:-0.8 4:-0.333333 
-2 1:0.6 3:-0.8 4:-0.166667 
2 1:0.6 3:-0.8 
2 1:0.6 3:-0.4 4:0.166667 
-2 1:0.6 3:-0.4 4:0.333333 
2 1:0.6 3:-0.4 4:0.666667 
2 1:0.6 3:-0.4 4:0.833333 
-2 1:0.6 3:-0.4 4:1 
-2 1:0.6 3:-0.4 4:-1 
2 1:0.6 3:-0.4 4:-0.666667 
2 1:0.6 3:-0.2 4:0.166667 
-2 1:0.6 3:-0.2 4:0.333333 
2 1:0.6 3:-0.2 4:0.666667 
2 1:0.6 3:-0.2 4:0.833333 
-2 1:0.6 3:-0.2 4:1 
-2 1:0.6 3:-0.2 4:-0.833333 
2 1:0.6 3:-0.2 4:-0.666667 
2 1:0.6 3:-0.2 4:-0.5 
-2 1:0.6 3:-0.2 4:-0.333333 
2 1:0.6 3:-0.2 
2 1:0.6 3:-0.4 4:-0.5 
-2 1:0.6 3:-0.4 4:-0.333333 
2 1:0.6 3:-0.4 
2 1:0.6 4:0.166667 
-2 1:0.6 4:0.333333 
2 1:0.6 4:0.666667 
2 1:0.6 4:0.833333 
-2 1:0.6 4:1 
-2 1:0.6 4:-1 
2 1:0.6 4:-0.666667 
2 1:0.6 3:0.2 4:0.166667 
-2 1:0.6 3:0.2 4:0.333333 
2 1:0.6 3:0.2 4:0.5 
2 1:0.6 3:0.2 4:0.666667 
2 1:0.6 3:0.2 4:0.833333 
-2 1:0.6 3:0.2 4:1 
-2 1:0.6 3:0.2 4:-1 
2 1:0.6 3:0.2 4:-0.666667 
2 1:0.6 3:0.2 4:-0.5 
-2 1:0.6 3:0.2 4:-0.333333 
2 1:0.6 3:0.2 
-2 1:0.6 4:-0.333333 
2 1:0.6 
2 1:0.6 3:0.4 4:0.166667 
-2 1:0.6 3:0.4 4:0.333333 
2 1:0.6 3:0.4 4:0.666667 
-2 1:0.6 3:0.4 4:1 
-2 1:0.6 3:0.4 4:-1 
2 1:0.6 3:0.4 4:-0.666667 
2 1:0.6 3:0.6 4:0.166667 
2 1:0.6 3:0.6 4:0.666667 
2 1:0.6 3:0.6 4:0.833333 
-2 1:0.6 3:0.6 4:1 
2 1:0.6 3:0.6 4:-0.5 
2 1:0.6 3:0.4 4:-0.5 
2 1:0.6 3:0.4 
2 1:0.6 3:0.8 4:0.166667 
-2 1:0.6 3:0.8 4:0.333333 
2 1:0.6 3:0.8 4:0.666667 
-2 1:0.6 3:0.8 4:1 
-2 1:0.6 3:0.8 4:-1 
2 1:0.6 3:1 4:0.5 
2 1:0.6 3:1 4:0.833333 
-2 1:0.6 3:1 4:1 
2 1:0.6 3:1 4:-0.833333 
2 1:0.6 3:1 4:-0.5 
-2 1:0.6 3:1 4:-0.333333 
2 1:0.6 3:1 
2 1:0.6 3:0.8 4:-0.5 
-2 1:0.6 3:0.8 4:-0.333333 
2 1:0.6 3:0.8 4:-0.166667 
2 1:0.6 2:0.2 3:-1 4:0.333333 
-2 1:0.6 2:0.2 3:-1 4:0.5 
2 1:0.6 2:0.2 3:-1 4:0.666667 
-2 1:0.6 2:0.2 3:-1 4:1 
-0.02813541708648004 1:0.6 2:0.2 3:-1 4:-1 
2 1:0.6 2:0.2 3:-1 4:-0.833333 
-2 1:0.6 2:0.2 3:-1 4:-0.666667 
2 1:0.6 2:0.2 3:-1 4:-0.5 
2 1:0.6 2:0.2 3:-1 4:-0.333333 
2 1:0.6 2:0.2 3:-1 
2 1:0.6 2:0.2 3:-0.8 4:0.333333 
2 1:0.6 2:0.2 3:-0.8 4:0.666667 
2 1:0.6 2:0.2 3:-0.8 4:0.833333 
-2 1:0.6 2:0.2 3:-0.8 4:1 
-2 1:0.6 2:0.2 3:-0.8 4:-1 
2 1:0.6 2:0.2 3:-0.8 4:-0.833333 
-2 1:0.6 2:0.2 3:-0.8 4:-0.666667 
-2 1:0.6 2:0.2 3:-0.6 4:0.166667 
2 1:0.6 2:0.2 3:-0.6 4:0.333333 
2 1:0.6 2:0.2 3:-0.6 4:0.5 
2 1:0.6 2:0.2 3:-0.6 4:0.666667 
-2 1:0.6 2:0.2 3:-0.6 4:1 
-2 1:0.6 2:0.2 3:-0.6 4:-1 
2 1:0.6 2:0.2 3:-0.6 4:-0.833333 
-2 1:0.6 2:0.2 3:-0.6 4:-0.666667 
2 1:0.6 2:0.2 3:-0.6 4:-0.5 
2 1:0.6 2:0.2 3:-0.6 4:-0.333333 
2 1:0.6 2:0.2 3:-0.6 
2 1:0.6 2:0.2 3:-0.8 4:-0.333333 
2 1:0.6 2:0.2 3:-0.8 4:-0.166667 
2 1:0.6 2:0.2 3:-0.8 
2 1:0.6 2:0.2 3:-0.4 4:0.333333 
2 1:0.6 2:0.2 3:-0.4 4:0.5 
2 1:0.6 2:0.2 3:-0.4 4:0.666667 
2 1:0.6 2:0.2 3:-0.4 4:0.833333 
-2 1:0.6 2:0.2 3:-0.4 4:1 
-2 1:0.6 2:0.2 3:-0.4 4:-1 
2 1:0.6 2:0.2 3:-0.4 4:-0.833333 
-2 1:0.6 2:0.2 3:-0.4 4:-0.666667 
2 1:0.6 2:0.2 3:-0.2 4:0.166667 
2 1:0.6 2:0.2 3:-0.2 4:0.333333 
2 1:0.6 2:0.2 3:-0.2 4:0.5 
2 1:0.6 2:0.2 3:-0.2 4:0.666667 
-2 1:0.6 2:0.2 3:-0.2 4:1 
-2 1:0.6 2:0.2 3:-0.2 4:-1 
-2 1:0.6 2:0.2 3:-0.2 4:-0.666667 
2 1:0.6 2:0.2 3:-0.2 4:-0.333333 
2 1:0.6 2:0.2 3:-0.2 4:-0.166667 
2 1:0.6 2:0.2 3:-0.2 
2 1:0.6 2:0.2 3:-0.4 4:-0.333333 
2 1:0.6 2:0.2 3:-0.4 
-0.4494778356068558 1:0.6 2:0.2 4:0.166667 
2 1:0.6 2:0.2 4:0.333333 
2 1:0.6 2:0.2 4:0.666667 
-2 1:0.6 2:0.2 4:1 
-2 1:0.6 2:0.2 4:-1 
0.6038821966899734 1:0.6 2:0.2 4:-0.833333 
-2 1:0.6 2:0.2 4:-0.666667 
-2 1:0.6 2:0.2 3:0.2 4:0.166667 
2 1:0.6 2:0.2 3:0.2 4:0.333333 
2 1:0.6 2:0.2 3:0.2 4:0.666667 
-2 1:0.6 2:0.2 3:0.2 4:1 
2 1:0.6 2:0.2 3:0.2 4:-0.833333 
2 1:0.6 2:0.2 3:0.2 4:-0.5 
-2 1:0.6 2:0.2 3:0.2 4:-0.166667 
2 1:0.6 2:0.2 3:0.2 
2 1:0.6 2:0.2 4:-0.333333 
2 1:0.6 2:0.2 
2 1:0.6 2:0.2 3:0.4 4:0.333333 
-2 1:0.6 2:0.2 3:0.4 4:0.833333 
2 1:0.6 2:0.2 3:0.6 4:0.166667 
2 1:0.6 2:0.2 3:0.6 4:0.333333 
-2 1:0.6 2:0.2 3:0.6 4:0.5 
2 1:0.6 2:0.2 3:0.6 4:0.666667 
-2 1:0.6 2:0.2 3:0.6 4:1 
-2 1:0.6 2:0.2 3:0.6 4:-0.666667 
2 1:0.6 2:0.2 3:0.6 4:-0.5 
2 1:0.6 2:0.2 3:0.6 4:-0.333333 
2 1:0.6 2:0.2 3:0.4 4:-0.5 
2 1:0.6 2:0.2 3:0.4 4:-0.333333 
2 1:0.6 2:0.2 3:0.4 
2 1:0.6 2:0.2 3:0.8 4:0.166667 
2 1:0.6 2:0.2 3:0.8 4:0.333333 
-2 1:0.6 2:0.2 3:0.8 4:0.5 
2 1:0.6 2:0.2 3:0.8 4:0.666667 
-2 1:0.6 2:0.2 3:0.8 4:0.833333 
-2 1:0.6 2:0.2 3:0.8 4:1 
-2 1:0.6 2:0.2 3:0.8 4:-1 
-2 1:0.6 2:0.2 3:0.8 4:-0.666667 
-2 1:0.6 2:0.2 3:1 4:0.166667 
2 1:0.6 2:0.2 3:1 4:0.333333 
2 1:0.6 2:0.2 3:1 4:0.5 
2 1:0.6 2:0.2 3:1 4:0.666667 
-2 1:0.6 2:0.2 3:1 4:1 
2 1:0.6 2:0.2 3:1 4:-0.833333 
-2 1:0.6 2:0.2 3:1 4:-0.666667 
2 1:0.6 2:0.2 3:1 4:-0.5 
2 1:0.6 2:0.2 3:1 
2 1:0.6 2:0.2 3:0.8 4:-0.5 
2 1:0.6 2:0.2 3:0.8 4:-0.166667 
-2 1:0.6 2:0.4 3:-1 4:0.333333 
-2 1:0.6 2:0.4 3:-1 4:0.5 
-2 1:0.6 2:0.4 3:-1 4:0.666667 
-2 1:0.6 2:0.4 3:-1 4:0.833333 
-2 1:0.6 2:0.4 3:-1 4:1 
-2 1:0.6 2:0.4 3:-1 4:-1 
-2 1:0.6 2:0.4 3:-1 4:-0.666667 
2 1:0.6 2:0.4 3:-1 4:-0.333333 
2 1:0.6 2:0.4 3:-1 
-2 1:0.6 2:0.4 3:-0.8 4:0.333333 
-2 1:0.6 2:0.4 3:-0.8 4:0.666667 
-2 1:0.6 2:0.4 3:-0.8 4:0.833333 
-2 1:0.6 2:0.4 3:-0.8 4:1 
-2 1:0.6 2:0.4 3:-0.8 4:-1 
2 1:0.6 2:0.4 3:-0.8 4:-0.833333 
-2 1:0.6 2:0.4 3:-0.8 4:-0.666667 
-2 1:0.6 2:0.4 3:-0.6 4:0.333333 
-2 1:0.6 2:0.4 3:-0.6 4:0.666667 
-2 1:0.6 2:0.4 3:-0.6 4:1 
-2 1:0.6 2:0.4 3:-0.6 4:-1 
-2 1:0.6 2:0.4 3:-0.6 4:-0.666667 
2 1:0.6 2:0.4 3:-0.6 4:-0.333333 
2 1:0.6 2:0.4 3:-0.6 
2 1:0.6 2:0.4 3:-0.8 4:-0.333333 
2 1:0.6 2:0.4 3:-0.8 
-2 1:0.6 2:0.4 3:-0.4 4:0.333333 
2 1:0.6 2:0.4 3:-0.4 4:0.5 
-2 1:0.6 2:0.4 3:-0.4 4:0.666667 
2 1:0.6 2:0.4 3:-0.4 4:0.833333 
-2 1:0.6 2:0.4 3:-0.4 4:1 
-2 1:0.6 2:0.4 3:-0.4 4:-1 
2 1:0.6 2:0.4 3:-0.4 4:-0.833333 
-2 1:0.6 2:0.4 3:-0.4 4:-0.666667 
2 1:0.6 2:0.4 3:-0.2 4:0.166667 
-2 1:0.6 2:0.4 3:-0.2 4:0.333333 
2 1:0.6 2:0.4 3:-0.2 4:0.5 
-2 1:0.6 2:0.4 3:-0.2 4:0.666667 
-2 1:0.6 2:0.4 3:-0.2 4:1 
2 1:0.6 2:0.4 3:-0.2 4:-0.333333 
2 1:0.6 2:0.4 3:-0.2 4:-0.166667 
2 1:0.6 2:0.4 3:-0.2 
2 1:0.6 2:0.4 3:-0.4 4:-0.333333 
2 1:0.6 2:0.4 3:-0.4 
-2 1:0.6 2:0.4 4:0.166667 
-2 1:0.6 2:0.4 4:0.333333 
-2 1:0.6 2:0.4 4:1 
-2 1:0.6 2:0.4 4:-1 
2 1:0.6 2:0.4 4:-0.833333 
-2 1:0.6 2:0.4 3:0.2 4:0.333333 
2 1:0.6 2:0.4 3:0.2 4:0.5 
-2 1:0.6 2:0.4 3:0.2 4:0.666667 
2 1:0.6 2:0.4 3:0.2 4:0.833333 
2 1:0.6 2:0.4 3:0.2 4:-0.833333 
2 1:0.6 2:0.4 3:0.2 4:-0.5 
-2 1:0.6 2:0.4 4:-0.5 
2 1:0.6 2:0.4 4:-0.333333 
2 1:0.6 2:0.4 
-2 1:0.6 2:0.4 3:0.4 4:0.333333 
-2 1:0.6 2:0.4 3:0.4 4:0.666667 
2 1:0.6 2:0.4 3:0.4 4:1 
-2 1:0.6 2:0.4 3:0.4 4:-1 
2 1:0.6 2:0.4 3:0.4 4:-0.666667 
2 1:0.6 2:0.4 3:0.6 4:0.166667 
2 1:0.6 2:0.4 3:0.6 4:0.5 
2 1:0.6 2:0.4 3:0.6 4:0.666667 
2 1:0.6 2:0.4 3:0.6 4:0.833333 
-2 1:0.6 2:0.4 3:0.6 4:1 
2 1:0.6 2:0.4 3:0.6 4:-0.833333 
-2 1:0.6 2:0.4 3:0.6 4:-0.666667 
2 1:0.6 2:0.4 3:0.6 4:-0.333333 
2 1:0.6 2:0.4 3:0.4 4:-0.5 
2 1:0.6 2:0.4 3:0.4 4:-0.333333 
2 1:0.6 2:0.4 3:0.4 4:-0.166667 
2 1:0.6 2:0.4 3:0.4 
2 1:0.6 2:0.4 3:0.8 4:0.166667 
-2 1:0.6 2:0.4 3:0.8 4:0.5 
2 1:0.6 2:0.4 3:0.8 4:0.666667 
-2 1:0.6 2:0.4 3:0.8 4:-1 
2 1:0.6 2:0.4 3:0.8 4:-0.833333 
-2 1:0.6 2:0.4 3:0.8 4:-0.666667 
2 1:0.6 2:0.4 3:1 4:0.5 
2 1:0.6 2:0.4 3:1 4:0.833333 
-2 1:0.6 2:0.4 3:1 4:1 
2 1:0.6 2:0.4 3:1 4:-0.833333 
-1.530005017070963 1:0.6 2:0.4 3:1 4:-0.333333 
2 1:0.6 2:0.4 3:1 
2 1:0.6 2:0.4 3:0.8 4:-0.166667 
2 1:0.6 2:0.4 3:0.8 
-2 1:0.6 2:0.6 3:-1 4:0.166667 
2 1:0.6 2:0.6 3:-1 4:0.333333 
-2 1:0.6 2:0.6 3:-1 4:0.666667 
-2 1:0.6 2:0.6 3:-1 4:0.833333 
-2 1:0.6 2:0.6 3:-1 4:-1 
2 1:0.6 2:0.6 3:-1 4:-0.833333 
2 1:0.6 2:0.6 3:-1 4:-0.666667 
-2 1:0.6 2:0.6 3:-1 4:-0.333333 
2 1:0.6 2:0.6 3:-1 
2 1:0.6 2:0.6 3:-0.8 4:0.333333 
2 1:0.6 2:0.6 3:-0.8 4:0.5 
-2 1:0.6 2:0.6 3:-0.8 4:0.666667 
-2 1:0.6 2:0.6 3:-0.8 4:0.833333 
-2 1:0.6 2:0.6 3:-0.8 4:-1 
2 1:0.6 2:0.6 3:-0.8 4:-0.666667 
-2 1:0.6 2:0.6 3:-0.6 4:0.166667 
2 1:0.6 2:0.6 3:-0.6 4:0.333333 
2 1:0.6 2:0.6 3:-0.6 4:0.5 
-2 1:0.6 2:0.6 3:-0.6 4:0.666667 
-2 1:0.6 2:0.6 3:-0.6 4:1 
-2 1:0.6 2:0.6 3:-0.6 4:-1 
2 1:0.6 2:0.6 3:-0.6 4:-0.833333 
2 1:0.6 2:0.6 3:-0.6 4:-0.666667 
-2 1:0.6 2:0.6 3:-0.6 4:-0.5 
-2 1:0.6 2:0.6 3:-0.6 4:-0.333333 
2 1:0.6 2:0.6 3:-0.6 
-2 1:0.6 2:0.6 3:-0.8 4:-0.5 
-2 1:0.6 2:0.6 3:-0.8 4:-0.333333 
2 1:0.6 2:0.6 3:-0.8 
2 1:0.6 2:0.6 3:-0.4 4:0.333333 
2 1:0.6 2:0.6 3:-0.4 4:0.5 
-2 1:0.6 2:0.6 3:-0.4 4:0.666667 
2 1:0.6 2:0.6 3:-0.4 4:1 
-0.05508430962999786 1:0.6 2:0.6 3:-0.4 4:-1 
2 1:0.6 2:0.6 3:-0.4 4:-0.833333 
2 1:0.6 2:0.6 3:-0.4 4:-0.666667 
-1.383531058783109 1:0.6 2:0.6 3:-0.2 4:0.166667 
2 1:0.6 2:0.6 3:-0.2 4:0.333333 
2 1:0.6 2:0.6 3:-0.2 4:0.5 
-2 1:0.6 2:0.6 3:-0.2 4:0.666667 
-2 1:0.6 2:0.6 3:-0.2 4:0.833333 
2 1:0.6 2:0.6 3:-0.2 4:1 
2 1:0.6 2:0.6 3:-0.2 4:-0.666667 
-2 1:0.6 2:0.6 3:-0.2 4:-0.5 
-2 1:0.6 2:0.6 3:-0.2 4:-0.333333 
2 1:0.6 2:0.6 3:-0.2 4:-0.166667 
2 1:0.6 2:0.6 3:-0.2 
-2 1:0.6 2:0.6 3:-0.4 4:-0.5 
2 1:0.6 2:0.6 3:-0.4 
-2 1:0.6 2:0.6 4:0.166667 
2 1:0.6 2:0.6 4:0.5 
-2 1:0.6 2:0.6 4:0.833333 
2 1:0.6 2:0.6 4:1 
-2 1:0.6 2:0.6 4:-1 
2 1:0.6 2:0.6 4:-0.666667 
-2 1:0.6 2:0.6 3:0.2 4:0.166667 
2 1:0.6 2:0.6 3:0.2 4:0.333333 
2 1:0.6 2:0.6 3:0.2 4:0.5 
-2 1:0.6 2:0.6 3:0.2 4:0.666667 
2 1:0.6 2:0.6 3:0.2 4:1 
-1.571292833964591 1:0.6 2:0.6 3:0.2 4:-1 
2 1:0.6 2:0.6 3:0.2 4:-0.833333 
2 1:0.6 2:0.6 3:0.2 4:-0.666667 
-2 1:0.6 2:0.6 3:0.2 4:-0.333333 
-2 1:0.6 2:0.6 3:0.2 4:-0.166667 
2 1:0.6 2:0.6 3:0.2 
-2 1:0.6 2:0.6 4:-0.5 
-2 1:0.6 2:0.6 4:-0.333333 
2 1:0.6 2:0.6 4:-0.166667 
2 1:0.6 2:0.6 
2 1:0.6 2:0.6 3:0.4 4:0.5 
-2 1:0.6 2:0.6 3:0.4 4:0.666667 
2 1:0.6 2:0.6 3:0.4 4:1 
-2 1:0.6 2:0.6 3:0.4 4:-1 
-2 1:0.6 2:0.6 3:0.4 4:-0.833333 
2 1:0.6 2:0.6 3:0.4 4:-0.666667 
2 1:0.6 2:0.6 3:0.6 4:0.666667 
2 1:0.6 2:0.6 3:0.6 4:1 
2 1:0.6 2:0.6 3:0.4 4:-0.5 
2 1:0.6 2:0.6 3:0.4 4:-0.166667 
2 1:0.6 2:0.6 3:0.4 
2 1:0.6 2:0.6 3:0.8 4:0.166667 
2 1:0.6 2:0.6 3:0.8 4:0.333333 
-2 1:0.6 2:0.6 3:0.8 4:0.833333 
2 1:0.6 2:0.6 3:0.8 4:1 
-2 1:0.6 2:0.6 3:0.8 4:-1 
2 1:0.6 2:0.6 3:0.8 4:-0.833333 
-2 1:0.6 2:0.6 3:1 4:0.166667 
0.2003155590822002 1:0.6 2:0.6 3:1 4:0.333333 
2 1:0.6 2:0.6 3:1 4:0.5 
2 1:0.6 2:0.6 3:1 4:0.833333 
2 1:0.6 2:0.6 3:1 4:-0.833333 
-2 1:0.6 2:0.6 3:1 4:-0.333333 
2 1:0.6 2:0.6 3:1 
2 1:0.6 2:0.6 3:0.8 4:-0.166667 
2 1:0.6 2:0.6 3:0.8 
2 1:0.6 2:0.8 3:-1 4:0.166667 
2 1:0.6 2:0.8 3:-1 4:0.333333 
2 1:0.6 2:0.8 3:-1 4:0.666667 
2 1:0.6 2:0.8 3:-1 4:0.833333 
1.859338373256839 1:0.6 2:0.8 3:-1 4:1 
-2 1:0.6 2:0.8 3:-1 4:-1 
-2 1:0.6 2:0.8 3:-1 4:-0.666667 
-2 1:0.6 2:0.8 3:-1 4:-0.5 
-2 1:0.6 2:0.8 3:-1 4:-0.333333 
-2 1:0.6 2:0.8 3:-1 4:-0.166667 
-2 1:0.6 2:0.8 3:-1 
2 1:0.6 2:0.8 3:-0.8 4:0.166667 
2 1:0.6 2:0.8 3:-0.8 4:0.333333 
2 1:0.6 2:0.8 3:-0.8 4:0.5 
2 1:0.6 2:0.8 3:-0.8 4:0.666667 
2 1:0.6 2:0.8 3:-0.8 4:0.833333 
-2 1:0.6 2:0.8 3:-0.8 4:-1 
-2 1:0.6 2:0.8 3:-0.8 4:-0.833333 
-2 1:0.6 2:0.8 3:-0.8 4:-0.666667 
2 1:0.6 2:0.8 3:-0.6 4:0.166667 
2 1:0.6 2:0.8 3:-0.6 4:0.333333 
2 1:0.6 2:0.8 3:-0.6 4:0.5 
2 1:0.6 2:0.8 3:-0.6 4:0.666667 
2 1:0.6 2:0.8 3:-0.6 4:1 
-2 1:0.6 2:0.8 3:-0.6 4:-1 
-2 1:0.6 2:0.8 3:-0.6 4:-0.833333 
-2 1:0.6 2:0.8 3:-0.6 4:-0.666667 
-2 1:0.6 2:0.8 3:-0.6 4:-0.5 
-2 1:0.6 2:0.8 3:-0.6 4:-0.333333 
-2 1:0.6 2:0.8 3:-0.6 4:-0.166667 
-2 1:0.6 2:0.8 3:-0.6 
-2 1:0.6 2:0.8 3:-0.8 4:-0.5 
-2 1:0.6 2:0.8 3:-0.8 4:-0.333333 
-2 1:0.6 2:0.8 3:-0.8 4:-0.166667 
-2 1:0.6 2:0.8 3:-0.8 
2 1:0.6 2:0.8 3:-0.4 4:0.166667 
2 1:0.6 2:0.8 3:-0.4 4:0.333333 
2 1:0.6 2:0.8 3:-0.4 4:0.5 
2 1:0.6 2:0.8 3:-0.4 4:0.666667 
2 1:0.6 2:0.8 3:-0.4 4:0.833333 
2 1:0.6 2:0.8 3:-0.4 4:1 
-2 1:0.6 2:0.8 3:-0.4 4:-1 
-2 1:0.6 2:0.8 3:-0.4 4:-0.666667 
2 1:0.6 2:0.8 3:-0.2 4:0.166667 
2 1:0.6 2:0.8 3:-0.2 4:0.333333 
2 1:0.6 2:0.8 3:-0.2 4:0.5 
2 1:0.6 2:0.8 3:-0.2 4:0.833333 
2 1:0.6 2:0.8 3:-0.2 4:1 
-2 1:0.6 2:0.8 3:-0.2 4:-0.833333 
-2 1:0.6 2:0.8 3:-0.2 4:-0.666667 
-2 1:0.6 2:0.8 3:-0.2 4:-0.5 
-2 1:0.6 2:0.8 3:-0.2 4:-0.333333 
-2 1:0.6 2:0.8 3:-0.2 4:-0.166667 
-2 1:0.6 2:0.8 3:-0.2 
-2 1:0.6 2:0.8 3:-0.4 4:-0.5 
-2 1:0.6 2:0.8 3:-0.4 4:-0.333333 
-2 1:0.6 2:0.8 3:-0.4 4:-0.166667 
-2 1:0.6 2:0.8 3:-0.4 
2 1:0.6 2:0.8 4:0.166667 
2 1:0.6 2:0.8 4:0.333333 
2 1:0.6 2:0.8 4:0.5 
2 1:0.6 2:0.8 4:0.666667 
2 1:0.6 2:0.8 4:1 
-2 1:0.6 2:0.8 4:-1 
2 1:0.6 2:0.8 3:0.2 4:0.166667 
2 1:0.6 2:0.8 3:0.2 4:0.333333 
2 1:0.6 2:0.8 3:0.2 4:0.5 
2 1:0.6 2:0.8 3:0.2 4:0.666667 
2 1:0.6 2:0.8 3:0.2 4:0.833333 
2 1:0.6 2:0.8 3:0.2 4:1 
-2 1:0.6 2:0.8 3:0.2 4:-0.333333 
-2 1:0.6 2:0.8 3:0.2 4:-0.166667 
-2 1:0.6 2:0.8 3:0.2 
-2 1:0.6 2:0.8 4:-0.5 
-2 1:0.6 2:0.8 4:-0.333333 
-2 1:0.6 2:0.8 4:-0.166667 
-2 1:0.6 2:0.8 
2 1:0.6 2:0.8 3:0.4 4:0.166667 
2 1:0.6 2:0.8 3:0.4 4:0.333333 
2 1:0.6 2:0.8 3:0.4 4:0.5 
2 1:0.6 2:0.8 3:0.4 4:1 
-2 1:0.6 2:0.8 3:0.4 4:-1 
-2 1:0.6 2:0.8 3:0.4 4:-0.833333 
2 1:0.6 2:0.8 3:0.6 4:0.166667 
2 1:0.6 2:0.8 3:0.6 4:0.333333 
2 1:0.6 2:0.8 3:0.6 4:0.5 
2 1:0.6 2:0.8 3:0.6 4:0.666667 
2 1:0.6 2:0.8 3:0.6 4:0.833333 
-2 1:0.6 2:0.8 3:0.6 4:-0.833333 
-2 1:0.6 2:0.8 3:0.6 4:-0.666667 
-2 1:0.6 2:0.8 3:0.6 4:-0.333333 
-2 1:0.6 2:0.8 3:0.6 4:-0.166667 
-2 1:0.6 2:0.8 3:0.6 
-2 1:0.6 2:0.8 3:0.4 4:-0.166667 
-2 1:0.6 2:0.8 3:0.4 
2 1:0.6 2:0.8 3:0.8 4:0.166667 
2 1:0.6 2:0.8 3:0.8 4:0.333333 
2 1:0.6 2:0.8 3:0.8 4:0.5 
2 1:0.6 2:0.8 3:0.8 4:0.666667 
2 1:0.6 2:0.8 3:0.8 4:1 
-2 1:0.6 2:0.8 3:0.8 4:-1 
-2 1:0.6 2:0.8 3:0.8 4:-0.833333 
-2 1:0.6 2:0.8 3:0.8 4:-0.666667 
2 1:0.6 2:0.8 3:1 4:0.166667 
2 1:0.6 2:0.8 3:1 4:0.333333 
2 1:0.6 2:0.8 3:1 4:0.5 
2 1:0.6 2:0.8 3:1 4:0.666667 
2 1:0.6 2:0.8 3:1 4:0.833333 
2 1:0.6 2:0.8 3:1 4:-0.833333 
-2 1:0.6 2:0.8 3:1 4:-0.333333 
-2 1:0.6 2:0.8 3:1 4:-0.166667 
-2 1:0.6 2:0.8 3:0.8 4:-0.5 
-2 1:0.6 2:0.8 3:0.8 4:-0.333333 
-2 1:0.6 2:0.8 3:0.8 
-2 1:0.6 2:1 3:-1 4:0.333333 
2 1:0.6 2:1 3:-1 4:0.5 
-2 1:0.6 2:1 3:-1 4:0.833333 
2 1:0.6 2:1 3:-1 4:1 
-2 1:0.6 2:1 3:-1 4:-1 
2 1:0.6 2:1 3:-1 4:-0.833333 
-2 1:0.6 2:1 3:-1 4:-0.5 
2 1:0.6 2:1 3:-1 4:-0.333333 
-2 1:0.6 2:1 3:-1 4:-0.166667 
-2 1:0.6 2:1 3:-1 
2 1:0.6 2:1 3:-0.8 4:0.166667 
-2 1:0.6 2:1 3:-0.8 4:0.333333 
2 1:0.6 2:1 3:-0.8 4:0.5 
-2 1:0.6 2:1 3:-0.8 4:0.833333 
2 1:0.6 2:1 3:-0.8 4:1 
-2 1:0.6 2:1 3:-0.8 4:-1 
2 1:0.6 2:1 3:-0.8 4:-0.833333 
-2 1:0.6 2:1 3:-0.6 4:0.166667 
-2 1:0.6 2:1 3:-0.6 4:0.333333 
2 1:0.6 2:1 3:-0.6 4:0.5 
-2 1:0.6 2:1 3:-0.6 4:0.833333 
2 1:0.6 2:1 3:-0.6 4:1 
-2 1:0.6 2:1 3:-0.6 4:-1 
2 1:0.6 2:1 3:-0.6 4:-0.833333 
-2 1:0.6 2:1 3:-0.6 4:-0.666667 
-2 1:0.6 2:1 3:-0.6 4:-0.5 
2 1:0.6 2:1 3:-0.6 4:-0.333333 
-2 1:0.6 2:1 3:-0.6 
-2 1:0.6 2:1 3:-0.8 4:-0.5 
2 1:0.6 2:1 3:-0.8 4:-0.333333 
-2 1:0.6 2:1 3:-0.8 4:-0.166667 
-2 1:0.6 2:1 3:-0.8 
-2 1:0.6 2:1 3:-0.4 4:0.333333 
2 1:0.6 2:1 3:-0.4 4:0.5 
-2 1:0.6 2:1 3:-0.4 4:0.666667 
-2 1:0.6 2:1 3:-0.4 4:0.833333 
2 1:0.6 2:1 3:-0.4 4:1 
-2 1:0.6 2:1 3:-0.4 4:-1 
2 1:0.6 2:1 3:-0.4 4:-0.833333 
-2 1:0.6 2:1 3:-0.2 4:0.333333 
2 1:0.6 2:1 3:-0.2 4:0.5 
-2 1:0.6 2:1 3:-0.2 4:0.666667 
-2 1:0.6 2:1 3:-0.2 4:0.833333 
2 1:0.6 2:1 3:-0.2 4:1 
2 1:0.6 2:1 3:-0.2 4:-0.833333 
-2 1:0.6 2:1 3:-0.2 4:-0.5 
2 1:0.6 2:1 3:-0.2 4:-0.333333 
-2 1:0.6 2:1 3:-0.2 4:-0.166667 
-2 1:0.6 2:1 3:-0.2 
-2 1:0.6 2:1 3:-0.4 4:-0.5 
2 1:0.6 2:1 3:-0.4 4:-0.333333 
-2 1:0.6 2:1 3:-0.4 4:-0.166667 
-2 1:0.6 2:1 3:-0.4 
-2 1:0.6 2:1 4:0.166667 
-2 1:0.6 2:1 4:0.333333 
2 1:0.6 2:1 4:0.5 
-2 1:0.6 2:1 4:0.833333 
-2 1:0.6 2:1 4:-1 
2 1:0.6 2:1 4:-0.833333 
-2 1:0.6 2:1 3:0.2 4:0.166667 
-2 1:0.6 2:1 3:0.2 4:0.333333 
-2 1:0.6 2:1 3:0.2 4:0.666667 
-2 1:0.6 2:1 3:0.2 4:0.833333 
2 1:0.6 2:1 3:0.2 4:1 
-2 1:0.6 2:1 3:0.2 4:-1 
2 1:0.6 2:1 3:0.2 4:-0.833333 
-1.122177607938624 1:0.6 2:1 3:0.2 4:-0.5 
-2 1:0.6 2:1 3:0.2 4:-0.333333 
-2 1:0.6 2:1 3:0.2 4:-0.166667 
-2 1:0.6 2:1 3:0.2 
-2 1:0.6 2:1 4:-0.5 
-2 1:0.6 2:1 4:-0.166667 
-2 1:0.6 2:1 
-2 1:0.6 2:1 3:0.4 4:0.333333 
2 1:0.6 2:1 3:0.4 4:0.5 
-2 1:0.6 2:1 3:0.4 4:0.666667 
-2 1:0.6 2:1 3:0.4 4:0.833333 
2 1:0.6 2:1 3:0.4 4:1 
-2 1:0.6 2:1 3:0.4 4:-1 
2 1:0.6 2:1 3:0.4 4:-0.666667 
-2 1:0.6 2:1 3:0.6 4:0.333333 
-2 1:0.6 2:1 3:0.6 4:0.833333 
-2 1:0.6 2:1 3:0.6 4:1 
-2 1:0.6 2:1 3:0.6 4:-1 
2 1:0.6 2:1 3:0.6 4:-0.833333 
-2 1:0.6 2:1 3:0.6 4:-0.666667 
-2 1:0.6 2:1 3:0.6 4:-0.5 
0.05369052144771758 1:0.6 2:1 3:0.6 4:-0.333333 
-2 1:0.6 2:1 3:0.6 4:-0.166667 
-2 1:0.6 2:1 3:0.6 
2 1:0.6 2:1 3:0.4 4:-0.333333 
-2 1:0.6 2:1 3:0.4 4:-0.166667 
-2 1:0.6 2:1 3:0.4 
2 1:0.6 2:1 3:0.8 4:0.166667 
-2 1:0.6 2:1 3:0.8 4:0.333333 
-2 1:0.6 2:1 3:0.8 4:0.666667 
-2 1:0.6 2:1 3:0.8 4:0.833333 
2 1:0.6 2:1 3:0.8 4:1 
-2 1:0.6 2:1 3:0.8 4:-1 
2 1:0.6 2:1 3:0.8 4:-0.833333 
-2 1:0.6 2:1 3:0.8 4:-0.666667 
2 1:0.6 2:1 3:1 4:0.5 
-2 1:0.6 2:1 3:1 4:0.666667 
-2 1:0.6 2:1 3:1 4:1 
-2 1:0.6 2:1 3:1 4:-1 
2 1:0.6 2:1 3:1 4:-0.833333 
-2 1:0.6 2:1 3:1 4:-0.666667 
-2 1:0.6 2:1 3:1 4:-0.333333 
-2 1:0.6 2:1 3:1 4:-0.166667 
-1.784455874742734 1:0.6 2:1 3:0.8 4:-0.5 
-2 1:0.6 2:1 3:0.8 
-2 1:0.8 2:-1 3:-1 4:0.166667 
2 1:0.8 2:-1 3:-1 4:0.333333 
0.3600402281645705 1:0.8 2:-1 3:-1 4:0.5 
-2 1:0.8 2:-1 3:-1 4:0.666667 
-2 1:0.8 2:-1 3:-1 4:0.833333 
2 1:0.8 2:-1 3:-1 4:1 
2 1:0.8 2:-1 3:-1 4:-1 
2 1:0.8 2:-1 3:-1 4:-0.833333 
-2 1:0.8 2:-1 3:-1 4:-0.666667 
-2 1:0.8 2:-1 3:-1 4:-0.5 
2 1:0.8 2:-1 3:-1 4:-0.333333 
2 1:0.8 2:-1 3:-1 4:-0.166667 
-2 1:0.8 2:-1 3:-1 
-2 1:0.8 2:-1 3:-0.8 4:0.166667 
2 1:0.8 2:-1 3:-0.8 4:0.333333 
-2 1:0.8 2:-1 3:-0.8 4:0.5 
-2 1:0.8 2:-1 3:-0.8 4:0.666667 
-2 1:0.8 2:-1 3:-0.8 4:0.833333 
2 1:0.8 2:-1 3:-0.8 4:1 
2 1:0.8 2:-1 3:-0.8 4:-1 
-2 1:0.8 2:-1 3:-0.6 4:0.166667 
0.4007879071874354 1:0.8 2:-1 3:-0.6 4:0.333333 
-2 1:0.8 2:-1 3:-0.6 4:0.5 
-2 1:0.8 2:-1 3:-0.6 4:0.666667 
-2 1:0.8 2:-1 3:-0.6 4:0.833333 
2 1:0.8 2:-1 3:-0.6 4:1 
2 1:0.8 2:-1 3:-0.6 4:-1 
2 1:0.8 2:-1 3:-0.6 4:-0.833333 
-1.5894821493229 1:0.8 2:-1 3:-0.6 4:-0.666667 
-2 1:0.8 2:-1 3:-0.6 4:-0.5 
2 1:0.8 2:-1 3:-0.6 4:-0.333333 
2 1:0.8 2:-1 3:-0.6 4:-0.166667 
-2 1:0.8 2:-1 3:-0.6 
-2 1:0.8 2:-1 3:-0.8 4:-0.5 
2 1:0.8 2:-1 3:-0.8 4:-0.333333 
2 1:0.8 2:-1 3:-0.8 4:-0.166667 
-2 1:0.8 2:-1 3:-0.8 
-2 1:0.8 2:-1 3:-0.4 4:0.166667 
-2 1:0.8 2:-1 3:-0.4 4:0.5 
-2 1:0.8 2:-1 3:-0.4 4:0.666667 
-2 1:0.8 2:-1 3:-0.4 4:0.833333 
2 1:0.8 2:-1 3:-0.4 4:1 
2 1:0.8 2:-1 3:-0.4 4:-1 
2 1:0.8 2:-1 3:-0.4 4:-0.833333 
-2 1:0.8 2:-1 3:-0.4 4:-0.666667 
-2 1:0.8 2:-1 3:-0.2 4:0.166667 
2 1:0.8 2:-1 3:-0.2 4:0.333333 
-2 1:0.8 2:-1 3:-0.2 4:0.5 
-2 1:0.8 2:-1 3:-0.2 4:0.666667 
-2 1:0.8 2:-1 3:-0.2 4:0.833333 
2 1:0.8 2:-1 3:-0.2 4:-1 
2 1:0.8 2:-1 3:-0.2 4:-0.833333 
-2 1:0.8 2:-1 3:-0.2 4:-0.666667 
-2 1:0.8 2:-1 3:-0.2 4:-0.5 
2 1:0.8 2:-1 3:-0.2 4:-0.333333 
-2 1:0.8 2:-1 3:-0.2 
-2 1:0.8 2:-1 3:-0.4 4:-0.5 
2 1:0.8 2:-1 3:-0.4 4:-0.333333 
-2 1:0.8 2:-1 3:-0.4 
-2 1:0.8 2:-1 4:0.166667 
2 1:0.8 2:-1 4:0.333333 
-2 1:0.8 2:-1 4:0.5 
-2 1:0.8 2:-1 4:0.666667 
-2 1:0.8 2:-1 4:0.833333 
2 1:0.8 2:-1 4:1 
2 1:0.8 2:-1 4:-1 
2 1:0.8 2:-1 4:-0.833333 
-2 1:0.8 2:-1 4:-0.666667 
-2 1:0.8 2:-1 3:0.2 4:0.166667 
-0.9852390869443791 1:0.8 2:-1 3:0.2 4:0.5 
-2 1:0.8 2:-1 3:0.2 4:0.666667 
-2 1:0.8 2:-1 3:0.2 4:0.833333 
2 1:0.8 2:-1 3:0.2 4:1 
2 1:0.8 2:-1 3:0.2 4:-1 
2 1:0.8 2:-1 3:0.2 4:-0.833333 
-2 1:0.8 2:-1 3:0.2 4:-0.666667 
-2 1:0.8 2:-1 3:0.2 4:-0.5 
2 1:0.8 2:-1 3:0.2 4:-0.333333 
-2 1:0.8 2:-1 3:0.2 
-2 1:0.8 2:-1 4:-0.5 
2 1:0.8 2:-1 4:-0.333333 
-2 1:0.8 2:-1 
-2 1:0.8 2:-1 3:0.4 4:0.166667 
2 1:0.8 2:-1 3:0.4 4:0.333333 
-2 1:0.8 2:-1 3:0.4 4:0.5 
-2 1:0.8 2:-1 3:0.4 4:0.666667 
-2 1:0.8 2:-1 3:0.4 4:0.833333 
2 1:0.8 2:-1 3:0.4 4:1 
2 1:0.8 2:-1 3:0.4 4:-1 
2 1:0.8 2:-1 3:0.4 4:-0.833333 
-2 1:0.8 2:-1 3:0.4 4:-0.666667 
-2 1:0.8 2:-1 3:0.6 4:0.166667 
0.8325424689598564 1:0.8 2:-1 3:0.6 4:0.333333 
-2 1:0.8 2:-1 3:0.6 4:0.5 
-2 1:0.8 2:-1 3:0.6 4:0.666667 
-2 1:0.8 2:-1 3:0.6 4:0.833333 
2 1:0.8 2:-1 3:0.6 4:-1 
-2 1:0.8 2:-1 3:0.6 4:-0.666667 
-2 1:0.8 2:-1 3:0.6 4:-0.5 
2 1:0.8 2:-1 3:0.6 4:-0.333333 
2 1:0.8 2:-1 3:0.6 4:-0.166667 
-2 1:0.8 2:-1 3:0.4 4:-0.5 
2 1:0.8 2:-1 3:0.4 4:-0.333333 
-2 1:0.8 2:-1 3:0.4 
-2 1:0.8 2:-1 3:0.8 4:0.166667 
2 1:0.8 2:-1 3:0.8 4:0.333333 
-2 1:0.8 2:-1 3:0.8 4:0.666667 
-2 1:0.8 2:-1 3:0.8 4:0.833333 
2 1:0.8 2:-1 3:0.8 4:1 
2 1:0.8 2:-1 3:0.8 4:-1 
-2 1:0.8 2:-1 3:0.8 4:-0.666667 
-2 1:0.8 2:-1 3:1 4:0.166667 
2 1:0.8 2:-1 3:1 4:0.333333 
-2 1:0.8 2:-1 3:1 4:0.666667 
-2 1:0.8 2:-1 3:1 4:0.833333 
2 1:0.8 2:-1 3:1 4:1 
2 1:0.8 2:-1 3:1 4:-1 
0.1960785017498206 1:0.8 2:-1 3:1 4:-0.833333 
-2 1:0.8 2:-1 3:1 4:-0.666667 
-0.5021166351932581 1:0.8 2:-1 3:1 4:-0.5 
2 1:0.8 2:-1 3:1 4:-0.333333 
-2 1:0.8 2:-1 3:1 
-2 1:0.8 2:-1 3:0.8 4:-0.5 
2 1:0.8 2:-1 3:0.8 4:-0.333333 
2 1:0.8 2:-1 3:0.8 4:-0.166667 
2 1:0.8 2:-0.8 3:-1 4:0.166667 
2 1:0.8 2:-0.8 3:-1 4:0.333333 
2 1:0.8 2:-0.8 3:-1 4:0.5 
2 1:0.8 2:-0.8 3:-1 4:0.666667 
2 1:0.8 2:-0.8 3:-1 4:0.833333 
-2 1:0.8 2:-0.8 3:-1 4:1 
2 1:0.8 2:-0.8 3:-1 4:-1 
2 1:0.8 2:-0.8 3:-1 4:-0.833333 
-2 1:0.8 2:-0.8 3:-1 4:-0.666667 
-2 1:0.8 2:-0.8 3:-1 4:-0.5 
-2 1:0.8 2:-0.8 3:-1 4:-0.333333 
0.4600611066319595 1:0.8 2:-0.8 3:-0.8 4:0.166667 
2 1:0.8 2:-0.8 3:-0.8 4:0.333333 
2 1:0.8 2:-0.8 3:-0.8 4:0.5 
2 1:0.8 2:-0.8 3:-0.8 4:0.666667 
2 1:0.8 2:-0.8 3:-0.8 4:0.833333 
-2 1:0.8 2:-0.8 3:-0.8 4:1 
2 1:0.8 2:-0.8 3:-0.8 4:-1 
2 1:0.8 2:-0.8 3:-0.8 4:-0.833333 
-2 1:0.8 2:-0.8 3:-0.8 4:-0.666667 
2 1:0.8 2:-0.8 3:-0.6 4:0.333333 
2 1:0.8 2:-0.8 3:-0.6 4:0.5 
2 1:0.8 2:-0.8 3:-0.6 4:0.666667 
2 1:0.8 2:-0.8 3:-0.6 4:0.833333 
-2 1:0.8 2:-0.8 3:-0.6 4:1 
2 1:0.8 2:-0.8 3:-0.6 4:-1 
2 1:0.8 2:-0.8 3:-0.6 4:-0.833333 
-2 1:0.8 2:-0.8 3:-0.6 4:-0.666667 
-2 1:0.8 2:-0.8 3:-0.6 4:-0.5 
2 1:0.8 2:-0.8 3:-0.6 
-2 1:0.8 2:-0.8 3:-0.8 4:-0.5 
2 1:0.8 2:-0.8 3:-0.8 
2 1:0.8 2:-0.8 3:-0.4 4:0.333333 
2 1:0.8 2:-0.8 3:-0.4 4:0.5 
2 1:0.8 2:-0.8 3:-0.4 4:0.666667 
2 1:0.8 2:-0.8 3:-0.4 4:0.833333 
-2 1:0.8 2:-0.8 3:-0.4 4:1 
2 1:0.8 2:-0.8 3:-0.4 4:-1 
2 1:0.8 2:-0.8 3:-0.4 4:-0.833333 
-2 1:0.8 2:-0.8 3:-0.4 4:-0.666667 
2 1:0.8 2:-0.8 3:-0.2 4:0.166667 
2 1:0.8 2:-0.8 3:-0.2 4:0.333333 
2 1:0.8 2:-0.8 3:-0.2 4:0.5 
2 1:0.8 2:-0.8 3:-0.2 4:0.666667 
2 1:0.8 2:-0.8 3:-0.2 4:0.833333 
-2 1:0.8 2:-0.8 3:-0.2 4:1 
2 1:0.8 2:-0.8 3:-0.2 4:-1 
2 1:0.8 2:-0.8 3:-0.2 4:-0.833333 
-2 1:0.8 2:-0.8 3:-0.2 4:-0.666667 
-2 1:0.8 2:-0.8 3:-0.2 4:-0.5 
-0.2817263128157096 1:0.8 2:-0.8 3:-0.2 4:-0.333333 
-2 1:0.8 2:-0.8 3:-0.2 4:-0.166667 
-2 1:0.8 2:-0.8 3:-0.4 4:-0.5 
-2 1:0.8 2:-0.8 3:-0.4 4:-0.333333 
-2 1:0.8 2:-0.8 3:-0.4 4:-0.166667 
2 1:0.8 2:-0.8 4:0.333333 
2 1:0.8 2:-0.8 4:0.5 
2 1:0.8 2:-0.8 4:0.666667 
2 1:0.8 2:-0.8 4:0.833333 
-2 1:0.8 2:-0.8 4:1 
2 1:0.8 2:-0.8 4:-1 
2 1:0.8 2:-0.8 4:-0.833333 
-2 1:0.8 2:-0.8 4:-0.666667 
2 1:0.8 2:-0.8 3:0.2 4:0.166667 
2 1:0.8 2:-0.8 3:0.2 4:0.333333 
2 1:0.8 2:-0.8 3:0.2 4:0.5 
2 1:0.8 2:-0.8 3:0.2 4:0.666667 
2 1:0.8 2:-0.8 3:0.2 4:0.833333 
-2 1:0.8 2:-0.8 3:0.2 4:1 
2 1:0.8 2:-0.8 3:0.2 4:-1 
2 1:0.8 2:-0.8 3:0.2 4:-0.833333 
-2 1:0.8 2:-0.8 3:0.2 4:-0.666667 
-2 1:0.8 2:-0.8 3:0.2 4:-0.5 
-2 1:0.8 2:-0.8 3:0.2 4:-0.333333 
-2 1:0.8 2:-0.8 3:0.2 4:-0.166667 
-2 1:0.8 2:-0.8 4:-0.5 
-2 1:0.8 2:-0.8 4:-0.333333 
2 1:0.8 2:-0.8 3:0.4 4:0.166667 
2 1:0.8 2:-0.8 3:0.4 4:0.333333 
2 1:0.8 2:-0.8 3:0.4 4:0.5 
2 1:0.8 2:-0.8 3:0.4 4:0.666667 
2 1:0.8 2:-0.8 3:0.4 4:0.833333 
-2 1:0.8 2:-0.8 3:0.4 4:1 
2 1:0.8 2:-0.8 3:0.4 4:-1 
2 1:0.8 2:-0.8 3:0.4 4:-0.833333 
-2 1:0.8 2:-0.8 3:0.4 4:-0.666667 
2 1:0.8 2:-0.8 3:0.6 4:0.333333 
2 1:0.8 2:-0.8 3:0.6 4:0.5 
2 1:0.8 2:-0.8 3:0.6 4:0.666667 
2 1:0.8 2:-0.8 3:0.6 4:0.833333 
-2 1:0.8 2:-0.8 3:0.6 4:1 
2 1:0.8 2:-0.8 3:0.6 4:-1 
2 1:0.8 2:-0.8 3:0.6 4:-0.833333 
-2 1:0.8 2:-0.8 3:0.6 4:-0.666667 
-2 1:0.8 2:-0.8 3:0.6 4:-0.5 
-2 1:0.8 2:-0.8 3:0.6 4:-0.333333 
2 1:0.8 2:-0.8 3:0.6 
-2 1:0.8 2:-0.8 3:0.4 4:-0.5 
-2 1:0.8 2:-0.8 3:0.4 4:-0.166667 
2 1:0.8 2:-0.8 3:0.8 4:0.166667 
2 1:0.8 2:-0.8 3:0.8 4:0.333333 
2 1:0.8 2:-0.8 3:0.8 4:0.5 
2 1:0.8 2:-0.8 3:0.8 4:0.666667 
2 1:0.8 2:-0.8 3:0.8 4:0.833333 
-2 1:0.8 2:-0.8 3:0.8 4:1 
2 1:0.8 2:-0.8 3:0.8 4:-1 
2 1:0.8 2:-0.8 3:0.8 4:-0.833333 
-2 1:0.8 2:-0.8 3:0.8 4:-0.666667 
2 1:0.8 2:-0.8 3:1 4:0.333333 
2 1:0.8 2:-0.8 3:1 4:0.5 
2 1:0.8 2:-0.8 3:1 4:0.666667 
2 1:0.8 2:-0.8 3:1 4:0.833333 
2 1:0.8 2:-0.8 3:1 4:-1 
2 1:0.8 2:-0.8 3:1 4:-0.833333 
-2 1:0.8 2:-0.8 3:1 4:-0.666667 
-2 1:0.8 2:-0.8 3:1 4:-0.5 
-2 1:0.8 2:-0.8 3:0.8 4:-0.5 
-2 1:0.8 2:-0.8 3:0.8 4:-0.333333 
2 1:0.8 2:-0.8 3:0.8 
-2 1:0.8 2:-0.6 3:-1 4:0.166667 
2 1:0.8 2:-0.6 3:-1 4:0.333333 
2 1:0.8 2:-0.6 3:-1 4:0.5 
2 1:0.8 2:-0.6 3:-1 4:0.833333 
0.08120158546134748 1:0.8 2:-0.6 3:-1 4:1 
2 1:0.8 2:-0.6 3:-1 4:-1 
2 1:0.8 2:-0.6 3:-1 4:-0.666667 
2 1:0.8 2:-0.6 3:-1 4:-0.333333 
-2 1:0.8 2:-0.6 3:-1 4:-0.166667 
2 1:0.8 2:-0.6 3:-1 
-2 1:0.8 2:-0.6 3:-0.8 4:0.166667 
2 1:0.8 2:-0.6 3:-0.8 4:0.333333 
2 1:0.8 2:-0.6 3:-0.8 4:0.5 
2 1:0.8 2:-0.6 3:-0.8 4:0.833333 
2 1:0.8 2:-0.6 3:-0.8 4:-1 
-2 1:0.8 2:-0.6 3:-0.8 4:-0.833333 
2 1:0.8 2:-0.6 3:-0.8 4:-0.666667 
-2 1:0.8 2:-0.6 3:-0.6 4:0.166667 
2 1:0.8 2:-0.6 3:-0.6 4:0.5 
2 1:0.8 2:-0.6 3:-0.6 4:0.833333 
2 1:0.8 2:-0.6 3:-0.6 4:-1 
-2 1:0.8 2:-0.6 3:-0.6 4:-0.833333 
2 1:0.8 2:-0.6 3:-0.6 4:-0.666667 
-2 1:0.8 2:-0.6 3:-0.6 4:-0.5 
2 1:0.8 2:-0.6 3:-0.6 4:-0.333333 
-2 1:0.8 2:-0.6 3:-0.6 4:-0.166667 
2 1:0.8 2:-0.6 3:-0.6 
-2 1:0.8 2:-0.6 3:-0.8 4:-0.5 
2 1:0.8 2:-0.6 3:-0.8 4:-0.333333 
-2 1:0.8 2:-0.6 3:-0.8 4:-0.166667 
2 1:0.8 2:-0.6 3:-0.8 
-2 1:0.8 2:-0.6 3:-0.4 4:0.166667 
2 1:0.8 2:-0.6 3:-0.4 4:0.333333 
2 1:0.8 2:-0.6 3:-0.4 4:0.5 
2 1:0.8 2:-0.6 3:-0.4 4:0.833333 
-2 1:0.8 2:-0.6 3:-0.4 4:1 
2 1:0.8 2:-0.6 3:-0.4 4:-1 
-2 1:0.8 2:-0.6 3:-0.4 4:-0.833333 
2 1:0.8 2:-0.6 3:-0.4 4:-0.666667 
-2 1:0.8 2:-0.6 3:-0.2 4:0.166667 
2 1:0.8 2:-0.6 3:-0.2 4:0.333333 
2 1:0.8 2:-0.6 3:-0.2 4:0.5 
2 1:0.8 2:-0.6 3:-0.2 4:0.666667 
2 1:0.8 2:-0.6 3:-0.2 4:0.833333 
2 1:0.8 2:-0.6 3:-0.2 4:-1 
-2 1:0.8 2:-0.6 3:-0.2 4:-0.833333 
2 1:0.8 2:-0.6 3:-0.2 4:-0.666667 
-2 1:0.8 2:-0.6 3:-0.2 4:-0.5 
2 1:0.8 2:-0.6 3:-0.2 4:-0.333333 
-2 1:0.8 2:-0.6 3:-0.2 4:-0.166667 
2 1:0.8 2:-0.6 3:-0.2 
-2 1:0.8 2:-0.6 3:-0.4 4:-0.5 
2 1:0.8 2:-0.6 3:-0.4 4:-0.333333 
-2 1:0.8 2:-0.6 3:-0.4 4:-0.166667 
2 1:0.8 2:-0.6 3:-0.4 
-2 1:0.8 2:-0.6 4:0.166667 
2 1:0.8 2:-0.6 4:0.5 
2 1:0.8 2:-0.6 4:0.666667 
2 1:0.8 2:-0.6 4:0.833333 
2 1:0.8 2:-0.6 4:-1 
2 1:0.8 2:-0.6 4:-0.666667 
-2 1:0.8 2:-0.6 3:0.2 4:0.166667 
2 1:0.8 2:-0.6 3:0.2 4:0.333333 
2 1:0.8 2:-0.6 3:0.2 4:0.5 
2 1:0.8 2:-0.6 3:0.2 4:0.833333 
-2 1:0.8 2:-0.6 3:0.2 4:1 
2 1:0.8 2:-0.6 3:0.2 4:-1 
-2 1:0.8 2:-0.6 3:0.2 4:-0.833333 
2 1:0.8 2:-0.6 3:0.2 4:-0.666667 
-2 1:0.8 2:-0.6 3:0.2 4:-0.5 
2 1:0.8 2:-0.6 3:0.2 4:-0.333333 
-2 1:0.8 2:-0.6 3:0.2 4:-0.166667 
2 1:0.8 2:-0.6 3:0.2 
-2 1:0.8 2:-0.6 4:-0.5 
2 1:0.8 2:-0.6 4:-0.333333 
-2 1:0.8 2:-0.6 4:-0.166667 
-2 1:0.8 2:-0.6 3:0.4 4:0.166667 
2 1:0.8 2:-0.6 3:0.4 4:0.333333 
2 1:0.8 2:-0.6 3:0.4 4:0.5 
2 1:0.8 2:-0.6 3:0.4 4:0.833333 
2 1:0.8 2:-0.6 3:0.4 4:-1 
2 1:0.8 2:-0.6 3:0.4 4:-0.666667 
-2 1:0.8 2:-0.6 3:0.6 4:0.166667 
2 1:0.8 2:-0.6 3:0.6 4:0.5 
2 1:0.8 2:-0.6 3:0.6 4:0.833333 
2 1:0.8 2:-0.6 3:0.6 4:-1 
2 1:0.8 2:-0.6 3:0.6 4:-0.666667 
2 1:0.8 2:-0.6 3:0.6 4:-0.333333 
2 1:0.8 2:-0.6 3:0.6 
2 1:0.8 2:-0.6 3:0.4 4:-0.333333 
-2 1:0.8 2:-0.6 3:0.4 4:-0.166667 
2 1:0.8 2:-0.6 3:0.4 
-2 1:0.8 2:-0.6 3:0.8 4:0.166667 
2 1:0.8 2:-0.6 3:0.8 4:0.333333 
2 1:0.8 2:-0.6 3:0.8 4:0.5 
2 1:0.8 2:-0.6 3:0.8 4:0.666667 
2 1:0.8 2:-0.6 3:0.8 4:0.833333 
-2 1:0.8 2:-0.6 3:0.8 4:1 
2 1:0.8 2:-0.6 3:0.8 4:-1 
-2 1:0.8 2:-0.6 3:0.8 4:-0.833333 
-2 1:0.8 2:-0.6 3:1 4:0.166667 
2 1:0.8 2:-0.6 3:1 4:0.333333 
2 1:0.8 2:-0.6 3:1 4:0.5 
2 1:0.8 2:-0.6 3:1 4:0.666667 
2 1:0.8 2:-0.6 3:1 4:0.833333 
2 1:0.8 2:-0.6 3:1 4:1 
2 1:0.8 2:-0.6 3:1 4:-1 
-2 1:0.8 2:-0.6 3:1 4:-0.833333 
2 1:0.8 2:-0.6 3:1 4:-0.666667 
2 1:0.8 2:-0.6 3:1 4:-0.333333 
-2 1:0.8 2:-0.6 3:1 4:-0.166667 
2 1:0.8 2:-0.6 3:0.8 4:-0.333333 
-1.037308470973249 1:0.8 2:-0.6 3:0.8 4:-0.166667 
2 1:0.8 2:-0.6 3:0.8 
2 1:0.8 2:-0.4 3:-1 4:0.166667 
-2 1:0.8 2:-0.4 3:-1 4:0.5 
2 1:0.8 2:-0.4 3:-1 4:0.666667 
2 1:0.8 2:-0.4 3:-1 4:0.833333 
2 1:0.8 2:-0.4 3:-1 4:-1 
2 1:0.8 2:-0.4 3:-1 4:-0.833333 
-1.537064422713012 1:0.8 2:-0.4 3:-1 4:-0.5 
-2 1:0.8 2:-0.4 3:-1 4:-0.333333 
2 1:0.8 2:-0.4 3:-1 4:-0.166667 
2 1:0.8 2:-0.4 3:-1 
-2 1:0.8 2:-0.4 3:-0.8 4:0.5 
2 1:0.8 2:-0.4 3:-0.8 4:0.666667 
2 1:0.8 2:-0.4 3:-0.8 4:0.833333 
2 1:0.8 2:-0.4 3:-0.8 4:1 
2 1:0.8 2:-0.4 3:-0.8 4:-1 
2 1:0.8 2:-0.4 3:-0.8 4:-0.666667 
2 1:0.8 2:-0.4 3:-0.6 4:0.166667 
-2 1:0.8 2:-0.4 3:-0.6 4:0.5 
2 1:0.8 2:-0.4 3:-0.6 4:0.666667 
2 1:0.8 2:-0.4 3:-0.6 4:0.833333 
2 1:0.8 2:-0.4 3:-0.6 4:-1 
2 1:0.8 2:-0.4 3:-0.6 4:-0.833333 
-2 1:0.8 2:-0.4 3:-0.6 4:-0.5 
-2 1:0.8 2:-0.4 3:-0.6 4:-0.333333 
2 1:0.8 2:-0.4 3:-0.6 4:-0.166667 
2 1:0.8 2:-0.4 3:-0.6 
-2 1:0.8 2:-0.4 3:-0.8 4:-0.333333 
2 1:0.8 2:-0.4 3:-0.8 4:-0.166667 
2 1:0.8 2:-0.4 3:-0.8 
-2 1:0.8 2:-0.4 3:-0.4 4:0.333333 
-2 1:0.8 2:-0.4 3:-0.4 4:0.5 
2 1:0.8 2:-0.4 3:-0.4 4:0.666667 
2 1:0.8 2:-0.4 3:-0.4 4:0.833333 
2 1:0.8 2:-0.4 3:-0.4 4:-1 
2 1:0.8 2:-0.4 3:-0.4 4:-0.833333 
-2 1:0.8 2:-0.4 3:-0.2 4:0.5 
2 1:0.8 2:-0.4 3:-0.2 4:0.666667 
2 1:0.8 2:-0.4 3:-0.2 4:0.833333 
2 1:0.8 2:-0.4 3:-0.2 4:-1 
2 1:0.8 2:-0.4 3:-0.2 4:-0.833333 
-2 1:0.8 2:-0.4 3:-0.2 4:-0.5 
-2 1:0.8 2:-0.4 3:-0.2 4:-0.333333 
2 1:0.8 2:-0.4 3:-0.2 4:-0.166667 
2 1:0.8 2:-0.4 3:-0.2 
-2 1:0.8 2:-0.4 3:-0.4 4:-0.5 
-2 1:0.8 2:-0.4 3:-0.4 4:-0.333333 
2 1:0.8 2:-0.4 3:-0.4 4:-0.166667 
2 1:0.8 2:-0.4 3:-0.4 
-2 1:0.8 2:-0.4 4:0.333333 
-2 1:0.8 2:-0.4 4:0.5 
2 1:0.8 2:-0.4 4:0.666667 
2 1:0.8 2:-0.4 4:0.833333 
2 1:0.8 2:-0.4 4:1 
2 1:0.8 2:-0.4 4:-1 
2 1:0.8 2:-0.4 4:-0.833333 
2 1:0.8 2:-0.4 3:0.2 4:0.166667 
2 1:0.8 2:-0.4 3:0.2 4:0.666667 
2 1:0.8 2:-0.4 3:0.2 4:0.833333 
2 1:0.8 2:-0.4 3:0.2 4:1 
2 1:0.8 2:-0.4 3:0.2 4:-1 
2 1:0.8 2:-0.4 3:0.2 4:-0.833333 
-2 1:0.8 2:-0.4 3:0.2 4:-0.333333 
2 1:0.8 2:-0.4 3:0.2 4:-0.166667 
2 1:0.8 2:-0.4 3:0.2 
-2 1:0.8 2:-0.4 4:-0.5 
-2 1:0.8 2:-0.4 4:-0.333333 
2 1:0.8 2:-0.4 4:-0.166667 
2 1:0.8 2:-0.4 
2 1:0.8 2:-0.4 3:0.4 4:0.166667 
2 1:0.8 2:-0.4 3:0.4 4:0.666667 
2 1:0.8 2:-0.4 3:0.4 4:0.833333 
2 1:0.8 2:-0.4 3:0.4 4:-1 
2 1:0.8 2:-0.4 3:0.4 4:-0.833333 
-2 1:0.8 2:-0.4 3:0.6 4:0.333333 
-2 1:0.8 2:-0.4 3:0.6 4:0.5 
2 1:0.8 2:-0.4 3:0.6 4:0.666667 
-2 1:0.8 2:-0.4 3:0.6 4:1 
2 1:0.8 2:-0.4 3:0.6 4:-1 
2 1:0.8 2:-0.4 3:0.6 4:-0.833333 
-2 1:0.8 2:-0.4 3:0.6 4:-0.333333 
2 1:0.8 2:-0.4 3:0.6 4:-0.166667 
2 1:0.8 2:-0.4 3:0.6 
-2 1:0.8 2:-0.4 3:0.4 4:-0.5 
-2 1:0.8 2:-0.4 3:0.4 4:-0.333333 
2 1:0.8 2:-0.4 3:0.4 4:-0.166667 
2 1:0.8 2:-0.4 3:0.4 
2 1:0.8 2:-0.4 3:0.8 4:0.166667 
-2 1:0.8 2:-0.4 3:0.8 4:0.5 
2 1:0.8 2:-0.4 3:0.8 4:0.666667 
2 1:0.8 2:-0.4 3:0.8 4:0.833333 
-2 1:0.8 2:-0.4 3:0.8 4:1 
2 1:0.8 2:-0.4 3:0.8 4:-1 
-2 1:0.8 2:-0.4 3:0.8 4:-0.666667 
-2 1:0.8 2:-0.4 3:1 4:0.5 
2 1:0.8 2:-0.4 3:1 4:0.666667 
2 1:0.8 2:-0.4 3:1 4:0.833333 
2 1:0.8 2:-0.4 3:1 4:-1 
2 1:0.8 2:-0.4 3:1 4:-0.833333 
-2 1:0.8 2:-0.4 3:1 4:-0.333333 
2 1:0.8 2:-0.4 3:1 4:-0.166667 
-2 1:0.8 2:-0.4 3:0.8 4:-0.333333 
2 1:0.8 2:-0.4 3:0.8 4:-0.166667 
2 1:0.8 2:-0.4 3:0.8 
2 1:0.8 2:-0.2 3:-1 4:0.166667 
-2 1:0.8 2:-0.2 3:-1 4:0.333333 
-2 1:0.8 2:-0.2 3:-1 4:0.5 
-2 1:0.8 2:-0.2 3:-1 4:0.666667 
2 1:0.8 2:-0.2 3:-1 4:0.833333 
2 1:0.8 2:-0.2 3:-1 4:-1 
-2 1:0.8 2:-0.2 3:-1 4:-0.833333 
-2 1:0.8 2:-0.2 3:-1 4:-0.666667 
2 1:0.8 2:-0.2 3:-1 4:-0.333333 
2 1:0.8 2:-0.2 3:-1 4:-0.166667 
2 1:0.8 2:-0.2 3:-1 
2 1:0.8 2:-0.2 3:-0.8 4:0.166667 
-2 1:0.8 2:-0.2 3:-0.8 4:0.333333 
-1.897716975960961 1:0.8 2:-0.2 3:-0.8 4:0.833333 
-2 1:0.8 2:-0.2 3:-0.8 4:1 
2 1:0.8 2:-0.2 3:-0.8 4:-1 
-2 1:0.8 2:-0.2 3:-0.8 4:-0.833333 
-0.06447575511773897 1:0.8 2:-0.2 3:-0.8 4:-0.666667 
2 1:0.8 2:-0.2 3:-0.6 4:0.166667 
-2 1:0.8 2:-0.2 3:-0.6 4:0.333333 
2 1:0.8 2:-0.2 3:-0.6 4:0.666667 
-1.31666011739855 1:0.8 2:-0.2 3:-0.6 4:1 
2 1:0.8 2:-0.2 3:-0.6 4:-1 
-2 1:0.8 2:-0.2 3:-0.6 4:-0.833333 
-2 1:0.8 2:-0.2 3:-0.6 4:-0.666667 
2 1:0.8 2:-0.2 3:-0.6 4:-0.166667 
2 1:0.8 2:-0.2 3:-0.6 
2 1:0.8 2:-0.2 3:-0.8 4:-0.333333 
2 1:0.8 2:-0.2 3:-0.8 4:-0.166667 
2 1:0.8 2:-0.2 3:-0.8 
2 1:0.8 2:-0.2 3:-0.4 4:0.166667 
-2 1:0.8 2:-0.2 3:-0.4 4:0.333333 
-2 1:0.8 2:-0.2 3:-0.4 4:0.5 
2 1:0.8 2:-0.2 3:-0.4 4:0.833333 
2 1:0.8 2:-0.2 3:-0.4 4:-1 
-2 1:0.8 2:-0.2 3:-0.4 4:-0.833333 
-2 1:0.8 2:-0.2 3:-0.4 4:-0.666667 
2 1:0.8 2:-0.2 3:-0.2 4:0.166667 
-2 1:0.8 2:-0.2 3:-0.2 4:0.333333 
2 1:0.8 2:-0.2 3:-0.2 4:0.5 
2 1:0.8 2:-0.2 3:-0.2 4:0.666667 
2 1:0.8 2:-0.2 3:-0.2 4:0.833333 
-2 1:0.8 2:-0.2 3:-0.2 4:1 
2 1:0.8 2:-0.2 3:-0.2 4:-1 
-2 1:0.8 2:-0.2 3:-0.2 4:-0.833333 
2 1:0.8 2:-0.2 3:-0.2 4:-0.166667 
2 1:0.8 2:-0.2 3:-0.2 
-2 1:0.8 2:-0.2 3:-0.4 4:-0.5 
2 1:0.8 2:-0.2 3:-0.4 4:-0.166667 
2 1:0.8 2:-0.2 3:-0.4 
2 1:0.8 2:-0.2 4:0.166667 
-2 1:0.8 2:-0.2 4:0.333333 
-2 1:0.8 2:-0.2 4:0.5 
2 1:0.8 2:-0.2 4:0.833333 
2 1:0.8 2:-0.2 4:-1 
-2 1:0.8 2:-0.2 4:-0.833333 
-2 1:0.8 2:-0.2 4:-0.666667 
2 1:0.8 2:-0.2 3:0.2 4:0.166667 
-2 1:0.8 2:-0.2 3:0.2 4:0.333333 
2 1:0.8 2:-0.2 3:0.2 4:1 
2 1:0.8 2:-0.2 3:0.2 4:-1 
-2 1:0.8 2:-0.2 3:0.2 4:-0.666667 
-2 1:0.8 2:-0.2 3:0.2 4:-0.5 
2 1:0.8 2:-0.2 3:0.2 4:-0.333333 
2 1:0.8 2:-0.2 3:0.2 4:-0.166667 
2 1:0.8 2:-0.2 3:0.2 
-2 1:0.8 2:-0.2 4:-0.5 
2 1:0.8 2:-0.2 4:-0.166667 
2 1:0.8 2:-0.2 
2 1:0.8 2:-0.2 3:0.4 4:0.166667 
-2 1:0.8 2:-0.2 3:0.4 4:0.333333 
-2 1:0.8 2:-0.2 3:0.4 4:0.666667 
2 1:0.8 2:-0.2 3:0.4 4:-1 
-2 1:0.8 2:-0.2 3:0.4 4:-0.833333 
-2 1:0.8 2:-0.2 3:0.4 4:-0.666667 
2 1:0.8 2:-0.2 3:0.6 4:0.166667 
-2 1:0.8 2:-0.2 3:0.6 4:0.333333 
-2 1:0.8 2:-0.2 3:0.6 4:0.5 
-2 1:0.8 2:-0.2 3:0.6 4:0.666667 
-2 1:0.8 2:-0.2 3:0.6 4:0.833333 
-2 1:0.8 2:-0.2 3:0.6 4:1 
2 1:0.8 2:-0.2 3:0.6 4:-1 
2 1:0.8 2:-0.2 3:0.6 4:-0.166667 
2 1:0.8 2:-0.2 3:0.6 
2 1:0.8 2:-0.2 3:0.4 4:-0.333333 
2 1:0.8 2:-0.2 3:0.4 
2 1:0.8 2:-0.2 3:0.8 4:0.166667 
-2 1:0.8 2:-0.2 3:0.8 4:0.333333 
-2 1:0.8 2:-0.2 3:0.8 4:0.5 
-2 1:0.8 2:-0.2 3:0.8 4:0.666667 
-2 1:0.8 2:-0.2 3:0.8 4:0.833333 
-2 1:0.8 2:-0.2 3:0.8 4:1 
2 1:0.8 2:-0.2 3:0.8 4:-1 
-2 1:0.8 2:-0.2 3:0.8 4:-0.833333 
-2 1:0.8 2:-0.2 3:0.8 4:-0.666667 
-2 1:0.8 2:-0.2 3:1 4:0.333333 
-2 1:0.8 2:-0.2 3:1 4:0.5 
-2 1:0.8 2:-0.2 3:1 4:0.666667 
2 1:0.8 2:-0.2 3:1 4:0.833333 
-2 1:0.8 2:-0.2 3:1 4:1 
2 1:0.8 2:-0.2 3:1 4:-1 
-2 1:0.8 2:-0.2 3:1 4:-0.833333 
-2 1:0.8 2:-0.2 3:1 4:-0.666667 
2 1:0.8 2:-0.2 3:1 4:-0.5 
2 1:0.8 2:-0.2 3:1 4:-0.333333 
2 1:0.8 2:-0.2 3:0.8 4:-0.5 
2 1:0.8 2:-0.2 3:0.8 4:-0.333333 
0.7318944085914847 1:0.8 2:-0.2 3:0.8 4:-0.166667 
2 1:0.8 2:-0.2 3:0.8 
-2 1:0.8 3:-1 4:0.333333 
-2 1:0.8 3:-1 4:0.5 
-2 1:0.8 3:-1 4:0.666667 
-2 1:0.8 3:-1 4:0.833333 
-2 1:0.8 3:-1 4:1 
-2 1:0.8 3:-1 4:-1 
0.1851236913782178 1:0.8 3:-1 4:-0.833333 
2 1:0.8 3:-1 4:-0.666667 
2 1:0.8 3:-1 4:-0.5 
-2 1:0.8 3:-1 4:-0.333333 
-2 1:0.8 3:-1 
-2 1:0.8 3:-0.8 4:0.333333 
-2 1:0.8 3:-0.8 4:0.5 
-2 1:0.8 3:-0.8 4:0.666667 
-2 1:0.8 3:-0.8 4:0.833333 
-2 1:0.8 3:-0.8 4:1 
-2 1:0.8 3:-0.8 4:-1 
2 1:0.8 3:-0.8 4:-0.666667 
-2 1:0.8 3:-0.6 4:0.333333 
-2 1:0.8 3:-0.6 4:0.5 
-2 1:0.8 3:-0.6 4:0.666667 
-2 1:0.8 3:-0.6 4:0.833333 
-2 1:0.8 3:-0.6 4:1 
-2 1:0.8 3:-0.6 4:-1 
2 1:0.8 3:-0.6 4:-0.666667 
-2 1:0.8 3:-0.6 4:-0.333333 
-2 1:0.8 3:-0.6 
-2 1:0.8 3:-0.8 4:-0.333333 
2 1:0.8 3:-0.8 4:-0.166667 
-2 1:0.8 3:-0.8 
2 1:0.8 3:-0.4 4:0.166667 
-2 1:0.8 3:-0.4 4:0.333333 
-2 1:0.8 3:-0.4 4:0.5 
-2 1:0.8 3:-0.4 4:0.666667 
-2 1:0.8 3:-0.4 4:0.833333 
-2 1:0.8 3:-0.4 4:1 
-2 1:0.8 3:-0.4 4:-1 
1.437103859859242 1:0.8 3:-0.4 4:-0.833333 
2 1:0.8 3:-0.4 4:-0.666667 
-2 1:0.8 3:-0.2 4:0.333333 
2 1:0.8 3:-0.2 4:0.5 
-2 1:0.8 3:-0.2 4:0.666667 
-2 1:0.8 3:-0.2 4:1 
-2 1:0.8 3:-0.2 4:-1 
2 1:0.8 3:-0.2 4:-0.666667 
-2 1:0.8 3:-0.2 4:-0.333333 
2 1:0.8 3:-0.2 4:-0.166667 
-2 1:0.8 3:-0.2 
-2 1:0.8 3:-0.4 4:-0.5 
-2 1:0.8 3:-0.4 4:-0.333333 
-2 1:0.8 3:-0.4 
-2 1:0.8 4:0.333333 
-2 1:0.8 4:0.666667 
-2 1:0.8 4:1 
-2 1:0.8 4:-1 
2 1:0.8 4:-0.666667 
-2 1:0.8 3:0.2 4:0.166667 
-2 1:0.8 3:0.2 4:0.333333 
-2 1:0.8 3:0.2 4:0.666667 
-2 1:0.8 3:0.2 4:1 
-2 1:0.8 3:0.2 4:-1 
2 1:0.8 3:0.2 4:-0.833333 
2 1:0.8 3:0.2 4:-0.666667 
1.243024840460156 1:0.8 3:0.2 4:-0.5 
-2 1:0.8 3:0.2 4:-0.333333 
-2 1:0.8 3:0.2 
-2 1:0.8 4:-0.333333 
2 1:0.8 4:-0.166667 
-2 1:0.8 
-2 1:0.8 3:0.4 4:0.333333 
2 1:0.8 3:0.4 4:0.5 
-2 1:0.8 3:0.4 4:0.666667 
-2 1:0.8 3:0.4 4:0.833333 
-2 1:0.8 3:0.4 4:1 
-2 1:0.8 3:0.4 4:-1 
2 1:0.8 3:0.4 4:-0.666667 
-2 1:0.8 3:0.6 4:0.333333 
-2 1:0.8 3:0.6 4:0.5 
-2 1:0.8 3:0.6 4:0.666667 
-2 1:0.8 3:0.6 4:0.833333 
-2 1:0.8 3:0.6 4:1 
-2 1:0.8 3:0.6 4:-1 
2 1:0.8 3:0.6 4:-0.833333 
2 1:0.8 3:0.6 4:-0.666667 
-2 1:0.8 3:0.6 4:-0.333333 
2 1:0.8 3:0.6 4:-0.166667 
-2 1:0.8 3:0.6 
-2 1:0.8 3:0.4 4:-0.333333 
-2 1:0.8 3:0.4 
-2 1:0.8 3:0.8 4:0.166667 
-2 1:0.8 3:0.8 4:0.333333 
-2 1:0.8 3:0.8 4:0.5 
-2 1:0.8 3:0.8 4:0.666667 
-2 1:0.8 3:0.8 4:0.833333 
-2 1:0.8 3:0.8 4:1 
-2 1:0.8 3:0.8 4:-1 
-2 1:0.8 3:0.8 4:-0.833333 
-2 1:0.8 3:1 4:0.166667 
-2 1:0.8 3:1 4:0.333333 
-2 1:0.8 3:1 4:0.5 
-2 1:0.8 3:1 4:0.666667 
-2 1:0.8 3:1 4:0.833333 
-2 1:0.8 3:1 4:1 
-1.244512777770383 1:0.8 3:1 4:-0.666667 
-2 1:0.8 3:1 4:-0.333333 
-2 1:0.8 3:1 4:-0.166667 
-2 1:0.8 3:1 
2 1:0.8 3:0.8 4:-0.5 
-2 1:0.8 3:0.8 4:-0.333333 
-2 1:0.8 3:0.8 
2 1:0.8 2:0.2 3:-1 4:0.166667 
-2 1:0.8 2:0.2 3:-1 4:0.5 
-2 1:0.8 2:0.2 3:-1 4:0.666667 
-2 1:0.8 2:0.2 3:-1 4:0.833333 
-2 1:0.8 2:0.2 3:-1 4:1 
2 1:0.8 2:0.2 3:-1 4:-1 
2 1:0.8 2:0.2 3:-1 4:-0.833333 
2 1:0.8 2:0.2 3:-1 4:-0.666667 
2 1:0.8 2:0.2 3:-1 4:-0.5 
-2 1:0.8 2:0.2 3:-1 4:-0.166667 
-2 1:0.8 2:0.2 3:-1 
-2 1:0.8 2:0.2 3:-0.8 4:0.333333 
-2 1:0.8 2:0.2 3:-0.8 4:0.5 
-2 1:0.8 2:0.2 3:-0.8 4:0.833333 
-2 1:0.8 2:0.2 3:-0.8 4:1 
2 1:0.8 2:0.2 3:-0.8 4:-0.833333 
2 1:0.8 2:0.2 3:-0.8 4:-0.666667 
0.02534611438306898 1:0.8 2:0.2 3:-0.6 4:0.166667 
2 1:0.8 2:0.2 3:-0.6 4:0.333333 
2 1:0.8 2:0.2 3:-0.6 4:0.5 
2 1:0.8 2:0.2 3:-0.6 4:0.666667 
-2 1:0.8 2:0.2 3:-0.6 4:0.833333 
-2 1:0.8 2:0.2 3:-0.6 4:1 
-2 1:0.8 2:0.2 3:-0.6 
1.003718354393778 1:0.8 2:0.2 3:-0.8 4:-0.5 
-2 1:0.8 2:0.2 3:-0.8 
2 1:0.8 2:0.2 3:-0.4 4:0.166667 
2 1:0.8 2:0.2 3:-0.4 4:0.333333 
-2 1:0.8 2:0.2 3:-0.4 4:0.833333 
-2 1:0.8 2:0.2 3:-0.4 4:1 
2 1:0.8 2:0.2 3:-0.4 4:-1 
2 1:0.8 2:0.2 3:-0.4 4:-0.833333 
2 1:0.8 2:0.2 3:-0.2 4:0.333333 
2 1:0.8 2:0.2 3:-0.2 4:0.666667 
-2 1:0.8 2:0.2 3:-0.2 4:1 
2 1:0.8 2:0.2 3:-0.2 4:-1 
2 1:0.8 2:0.2 3:-0.2 4:-0.666667 
2 1:0.8 2:0.2 3:-0.4 4:-0.166667 
-2 1:0.8 2:0.2 4:0.333333 
2 1:0.8 2:0.2 4:0.5 
-2 1:0.8 2:0.2 4:0.666667 
-2 1:0.8 2:0.2 4:1 
2 1:0.8 2:0.2 4:-0.833333 
2 1:0.8 2:0.2 3:0.2 4:0.5 
-2 1:0.8 2:0.2 3:0.2 4:1 
2 1:0.8 2:0.2 3:0.2 4:-1 
2 1:0.8 2:0.2 3:0.2 4:-0.833333 
2 1:0.8 2:0.2 3:0.2 4:-0.5 
2 1:0.8 2:0.2 3:0.2 4:-0.333333 
2 1:0.8 2:0.2 3:0.4 4:0.333333 
2 1:0.8 2:0.2 3:0.4 4:0.5 
-2 1:0.8 2:0.2 3:0.4 4:0.833333 
-2 1:0.8 2:0.2 3:0.4 4:1 
-2 1:0.8 2:0.2 3:0.6 4:0.333333 
-2 1:0.8 2:0.2 3:0.6 4:0.5 
-2 1:0.8 2:0.2 3:0.6 4:0.666667 
-2 1:0.8 2:0.2 3:0.6 4:0.833333 
-2 1:0.8 2:0.2 3:0.6 4:1 
2 1:0.8 2:0.2 3:0.6 4:-1 
2 1:0.8 2:0.2 3:0.6 4:-0.833333 
2 1:0.8 2:0.2 3:0.6 4:-0.666667 
2 1:0.8 2:0.2 3:0.6 4:-0.333333 
2 1:0.8 2:0.2 3:0.6 4:-0.166667 
2 1:0.8 2:0.2 3:0.6 
2 1:0.8 2:0.2 3:0.4 4:-0.333333 
-2 1:0.8 2:0.2 3:0.4 4:-0.166667 
-2 1:0.8 2:0.2 3:0.8 4:0.5 
-2 1:0.8 2:0.2 3:0.8 4:0.666667 
-2 1:0.8 2:0.2 3:0.8 4:0.833333 
-2 1:0.8 2:0.2 3:0.8 4:1 
0.1385744314591831 1:0.8 2:0.2 3:0.8 4:-1 
-2 1:0.8 2:0.2 3:0.8 4:-0.666667 
-2 1:0.8 2:0.2 3:1 4:0.166667 
-2 1:0.8 2:0.2 3:1 4:0.5 
-2 1:0.8 2:0.2 3:1 4:0.666667 
-2 1:0.8 2:0.2 3:1 4:1 
2 1:0.8 2:0.2 3:1 4:-1 
-2 1:0.8 2:0.2 3:1 4:-0.666667 
2 1:0.8 2:0.2 3:1 4:-0.5 
2 1:0.8 2:0.2 3:1 4:-0.333333 
-2 1:0.8 2:0.2 3:1 
2 1:0.8 2:0.2 3:0.8 4:-0.5 
2 1:0.8 2:0.2 3:0.8 4:-0.333333 
-0.7115582764420931 1:0.8 2:0.4 3:-1 4:0.5 
-2 1:0.8 2:0.4 3:-1 4:0.666667 
-2 1:0.8 2:0.4 3:-1 4:0.833333 
-2 1:0.8 2:0.4 3:-1 4:1 
2 1:0.8 2:0.4 3:-1 4:-1 
2 1:0.8 2:0.4 3:-1 4:-0.833333 
2 1:0.8 2:0.4 3:-1 4:-0.5 
2 1:0.8 2:0.4 3:-1 4:-0.166667 
-0.9403977674653254 1:0.8 2:0.4 3:-1 
-2 1:0.8 2:0.4 3:-0.8 4:0.833333 
-2 1:0.8 2:0.4 3:-0.8 4:1 
2 1:0.8 2:0.4 3:-0.8 4:-1 
2 1:0.8 2:0.4 3:-0.8 4:-0.833333 
-2 1:0.8 2:0.4 3:-0.6 4:1 
2 1:0.8 2:0.4 3:-0.6 4:-1 
2 1:0.8 2:0.4 3:-0.4 4:0.166667 
-1.120674260672717 1:0.8 2:0.4 3:-0.4 4:0.5 
2 1:0.8 2:0.4 3:-0.4 4:0.666667 
-2 1:0.8 2:0.4 3:-0.4 4:1 
2 1:0.8 2:0.4 3:-0.4 4:-1 
2 1:0.8 2:0.4 3:-0.4 4:-0.833333 
-2 1:0.8 2:0.4 3:-0.2 4:0.166667 
2 1:0.8 2:0.4 3:-0.2 4:0.333333 
2 1:0.8 2:0.4 3:-0.2 4:0.666667 
2 1:0.8 2:0.4 3:-0.2 4:0.833333 
-2 1:0.8 2:0.4 3:-0.2 4:1 
2 1:0.8 2:0.4 3:-0.2 4:-1 
2 1:0.8 2:0.4 3:-0.2 4:-0.666667 
-2 1:0.8 2:0.4 3:-0.2 4:-0.333333 
2 1:0.8 2:0.4 3:-0.2 4:-0.166667 
2 1:0.8 2:0.4 3:-0.2 
-2 1:0.8 2:0.4 3:-0.4 4:-0.333333 
2 1:0.8 2:0.4 3:-0.4 4:-0.166667 
2 1:0.8 2:0.4 3:-0.4 
2 1:0.8 2:0.4 4:0.166667 
-2 1:0.8 2:0.4 4:0.333333 
2 1:0.8 2:0.4 4:0.5 
2 1:0.8 2:0.4 4:0.833333 
-2 1:0.8 2:0.4 4:1 
2 1:0.8 2:0.4 4:-0.833333 
2 1:0.8 2:0.4 3:0.2 4:0.5 
2 1:0.8 2:0.4 3:0.2 4:0.833333 
2 1:0.8 2:0.4 3:0.2 4:-1 
2 1:0.8 2:0.4 3:0.2 4:-0.833333 
2 1:0.8 2:0.4 3:0.2 4:-0.333333 
2 1:0.8 2:0.4 3:0.2 4:-0.166667 
2 1:0.8 2:0.4 3:0.2 
-2 1:0.8 2:0.4 4:-0.333333 
2 1:0.8 2:0.4 4:-0.166667 
2 1:0.8 2:0.4 3:0.4 4:0.166667 
2 1:0.8 2:0.4 3:0.4 4:0.333333 
2 1:0.8 2:0.4 3:0.4 4:0.5 
-2 1:0.8 2:0.4 3:0.4 4:1 
2 1:0.8 2:0.4 3:0.4 4:-1 
-2 1:0.8 2:0.4 3:0.6 4:0.166667 
-2 1:0.8 2:0.4 3:0.6 4:0.333333 
-2 1:0.8 2:0.4 3:0.6 4:0.5 
-0.2588132269109967 1:0.8 2:0.4 3:0.6 4:0.833333 
-2 1:0.8 2:0.4 3:0.6 4:1 
2 1:0.8 2:0.4 3:0.6 4:-1 
2 1:0.8 2:0.4 3:0.6 4:-0.833333 
2 1:0.8 2:0.4 3:0.6 4:-0.666667 
0.616726825311212 1:0.8 2:0.4 3:0.6 4:-0.333333 
2 1:0.8 2:0.4 3:0.6 4:-0.166667 
2 1:0.8 2:0.4 3:0.6 
2 1:0.8 2:0.4 3:0.4 4:-0.5 
2 1:0.8 2:0.4 3:0.4 4:-0.333333 
2 1:0.8 2:0.4 3:0.8 4:0.166667 
-2 1:0.8 2:0.4 3:0.8 4:0.5 
-2 1:0.8 2:0.4 3:0.8 4:0.833333 
-2 1:0.8 2:0.4 3:0.8 4:1 
2 1:0.8 2:0.4 3:0.8 4:-1 
-2 1:0.8 2:0.4 3:0.8 4:-0.666667 
-2 1:0.8 2:0.4 3:1 4:0.166667 
1.95046711313139 1:0.8 2:0.4 3:1 4:0.333333 
2 1:0.8 2:0.4 3:1 4:0.833333 
-2 1:0.8 2:0.4 3:1 4:1 
2 1:0.8 2:0.4 3:1 4:-1 
-2 1:0.8 2:0.4 3:1 4:-0.666667 
2 1:0.8 2:0.4 3:1 4:-0.5 
2 1:0.8 2:0.4 3:1 4:-0.166667 
2 1:0.8 2:0.4 3:0.8 4:-0.5 
2 1:0.8 2:0.4 3:0.8 4:-0.166667 
2 1:0.8 2:0.4 3:0.8 
-2 1:0.8 2:0.6 3:-1 4:0.166667 
-2 1:0.8 2:0.6 3:-1 4:0.333333 
2 1:0.8 2:0.6 3:-1 4:0.5 
-2 1:0.8 2:0.6 3:-1 4:0.666667 
-2 1:0.8 2:0.6 3:-1 4:0.833333 
-2 1:0.8 2:0.6 3:-1 4:1 
2 1:0.8 2:0.6 3:-1 4:-1 
2 1:0.8 2:0.6 3:-1 4:-0.833333 
2 1:0.8 2:0.6 3:-1 4:-0.666667 
2 1:0.8 2:0.6 3:-1 
-2 1:0.8 2:0.6 3:-0.8 4:0.166667 
2 1:0.8 2:0.6 3:-0.8 4:0.333333 
2 1:0.8 2:0.6 3:-0.8 4:0.5 
-2 1:0.8 2:0.6 3:-0.8 4:1 
2 1:0.8 2:0.6 3:-0.8 4:-1 
2 1:0.8 2:0.6 3:-0.8 4:-0.666667 
-2 1:0.8 2:0.6 3:-0.6 4:0.166667 
2 1:0.8 2:0.6 3:-0.6 4:0.333333 
2 1:0.8 2:0.6 3:-0.6 4:0.5 
2 1:0.8 2:0.6 3:-0.6 4:0.833333 
-2 1:0.8 2:0.6 3:-0.6 4:1 
2 1:0.8 2:0.6 3:-0.6 4:-1 
-2 1:0.8 2:0.6 3:-0.6 4:-0.166667 
-2 1:0.8 2:0.6 3:-0.8 4:-0.5 
-2 1:0.8 2:0.6 3:-0.8 4:-0.166667 
-2 1:0.8 2:0.6 3:-0.4 4:0.166667 
2 1:0.8 2:0.6 3:-0.4 4:0.5 
2 1:0.8 2:0.6 3:-0.4 4:0.666667 
2 1:0.8 2:0.6 3:-0.4 4:0.833333 
-2 1:0.8 2:0.6 3:-0.4 4:1 
2 1:0.8 2:0.6 3:-0.4 4:-1 
2 1:0.8 2:0.6 3:-0.4 4:-0.833333 
2 1:0.8 2:0.6 3:-0.4 4:-0.666667 
-2 1:0.8 2:0.6 3:-0.2 4:0.166667 
2 1:0.8 2:0.6 3:-0.2 4:0.333333 
2 1:0.8 2:0.6 3:-0.2 4:0.5 
2 1:0.8 2:0.6 3:-0.2 4:0.666667 
2 1:0.8 2:0.6 3:-0.2 4:0.833333 
-2 1:0.8 2:0.6 3:-0.2 4:1 
2 1:0.8 2:0.6 3:-0.2 4:-1 
-2 1:0.8 2:0.6 3:-0.2 4:-0.833333 
2 1:0.8 2:0.6 3:-0.2 4:-0.666667 
2 1:0.8 2:0.6 3:-0.2 
-2 1:0.8 2:0.6 3:-0.4 4:-0.5 
2 1:0.8 2:0.6 3:-0.4 
-2 1:0.8 2:0.6 4:0.166667 
2 1:0.8 2:0.6 4:0.5 
-2 1:0.8 2:0.6 4:0.666667 
2 1:0.8 2:0.6 4:0.833333 
-2 1:0.8 2:0.6 4:1 
-2 1:0.8 2:0.6 4:-0.833333 
-2 1:0.8 2:0.6 3:0.2 4:0.166667 
2 1:0.8 2:0.6 3:0.2 4:0.5 
-2 1:0.8 2:0.6 3:0.2 4:0.666667 
2 1:0.8 2:0.6 3:0.2 4:0.833333 
2 1:0.8 2:0.6 3:0.2 4:-1 
2 1:0.8 2:0.6 3:0.2 4:-0.833333 
2 1:0.8 2:0.6 3:0.2 4:-0.666667 
2 1:0.8 2:0.6 3:0.2 4:-0.333333 
-2 1:0.8 2:0.6 3:0.2 4:-0.166667 
2 1:0.8 2:0.6 3:0.2 
-2 1:0.8 2:0.6 4:-0.5 
-2 1:0.8 2:0.6 4:-0.166667 
-2 1:0.8 2:0.6 3:0.4 4:0.166667 
2 1:0.8 2:0.6 3:0.4 4:0.333333 
2 1:0.8 2:0.6 3:0.4 4:0.5 
-2 1:0.8 2:0.6 3:0.4 4:0.666667 
2 1:0.8 2:0.6 3:0.4 4:0.833333 
-2 1:0.8 2:0.6 3:0.4 4:1 
2 1:0.8 2:0.6 3:0.4 4:-0.666667 
-2 1:0.8 2:0.6 3:0.6 4:0.166667 
2 1:0.8 2:0.6 3:0.6 4:0.5 
2 1:0.8 2:0.6 3:0.6 4:0.833333 
-2 1:0.8 2:0.6 3:0.6 4:1 
2 1:0.8 2:0.6 3:0.6 4:-1 
2 1:0.8 2:0.6 3:0.6 4:-0.666667 
2 1:0.8 2:0.6 3:0.6 4:-0.333333 
2 1:0.8 2:0.6 3:0.6 4:-0.166667 
2 1:0.8 2:0.6 3:0.6 
2 1:0.8 2:0.6 3:0.4 4:-0.333333 
-2 1:0.8 2:0.6 3:0.4 4:-0.166667 
-2 1:0.8 2:0.6 3:0.8 4:0.166667 
2 1:0.8 2:0.6 3:0.8 4:0.333333 
2 1:0.8 2:0.6 3:0.8 4:0.5 
-2 1:0.8 2:0.6 3:0.8 4:0.666667 
2 1:0.8 2:0.6 3:0.8 4:0.833333 
-2 1:0.8 2:0.6 3:0.8 4:1 
-2 1:0.8 2:0.6 3:0.8 4:-0.833333 
-2 1:0.8 2:0.6 3:1 4:0.166667 
2 1:0.8 2:0.6 3:1 4:0.333333 
2 1:0.8 2:0.6 3:1 4:0.5 
2 1:0.8 2:0.6 3:1 4:0.833333 
2 1:0.8 2:0.6 3:1 4:-1 
0.9994636557850852 1:0.8 2:0.6 3:1 4:-0.666667 
2 1:0.8 2:0.6 3:1 4:-0.5 
2 1:0.8 2:0.6 3:1 4:-0.333333 
-2 1:0.8 2:0.6 3:1 4:-0.166667 
2 1:0.8 2:0.6 3:0.8 4:-0.5 
2 1:0.8 2:0.6 3:0.8 4:-0.333333 
2 1:0.8 2:0.6 3:0.8 
2 1:0.8 2:0.8 3:-1 4:0.333333 
2 1:0.8 2:0.8 3:-1 4:0.5 
2 1:0.8 2:0.8 3:-1 4:0.666667 
2 1:0.8 2:0.8 3:-1 4:0.833333 
2 1:0.8 2:0.8 3:-1 4:1 
2 1:0.8 2:0.8 3:-1 4:-1 
2 1:0.8 2:0.8 3:-1 4:-0.833333 
2 1:0.8 2:0.8 3:-1 4:-0.666667 
-2 1:0.8 2:0.8 3:-1 4:-0.5 
-2 1:0.8 2:0.8 3:-1 4:-0.333333 
2 1:0.8 2:0.8 3:-0.8 4:0.333333 
2 1:0.8 2:0.8 3:-0.8 4:0.5 
2 1:0.8 2:0.8 3:-0.8 4:0.666667 
2 1:0.8 2:0.8 3:-0.8 4:0.833333 
2 1:0.8 2:0.8 3:-0.8 4:1 
2 1:0.8 2:0.8 3:-0.8 4:-1 
2 1:0.8 2:0.8 3:-0.8 4:-0.833333 
2 1:0.8 2:0.8 3:-0.8 4:-0.666667 
2 1:0.8 2:0.8 3:-0.6 4:0.333333 
2 1:0.8 2:0.8 3:-0.6 4:0.5 
2 1:0.8 2:0.8 3:-0.6 4:0.666667 
2 1:0.8 2:0.8 3:-0.6 4:0.833333 
2 1:0.8 2:0.8 3:-0.6 4:1 
2 1:0.8 2:0.8 3:-0.6 4:-0.666667 
-2 1:0.8 2:0.8 3:-0.6 4:-0.5 
-2 1:0.8 2:0.8 3:-0.6 4:-0.333333 
-2 1:0.8 2:0.8 3:-0.6 4:-0.166667 
-2 1:0.8 2:0.8 3:-0.6 
-2 1:0.8 2:0.8 3:-0.8 4:-0.5 
-2 1:0.8 2:0.8 3:-0.8 4:-0.333333 
-2 1:0.8 2:0.8 3:-0.8 4:-0.166667 
2 1:0.8 2:0.8 3:-0.4 4:0.333333 
2 1:0.8 2:0.8 3:-0.4 4:0.666667 
2 1:0.8 2:0.8 3:-0.4 4:0.833333 
2 1:0.8 2:0.8 3:-0.4 4:1 
2 1:0.8 2:0.8 3:-0.4 4:-1 
2 1:0.8 2:0.8 3:-0.4 4:-0.833333 
2 1:0.8 2:0.8 3:-0.4 4:-0.666667 
2 1:0.8 2:0.8 3:-0.2 4:0.333333 
2 1:0.8 2:0.8 3:-0.2 4:0.5 
2 1:0.8 2:0.8 3:-0.2 4:0.666667 
2 1:0.8 2:0.8 3:-0.2 4:0.833333 
2 1:0.8 2:0.8 3:-0.2 4:1 
2 1:0.8 2:0.8 3:-0.2 4:-1 
2 1:0.8 2:0.8 3:-0.2 4:-0.833333 
2 1:0.8 2:0.8 3:-0.2 4:-0.666667 
-2 1:0.8 2:0.8 3:-0.2 4:-0.5 
-2 1:0.8 2:0.8 3:-0.2 4:-0.333333 
-2 1:0.8 2:0.8 3:-0.2 4:-0.166667 
-2 1:0.8 2:0.8 3:-0.4 4:-0.5 
-2 1:0.8 2:0.8 3:-0.4 4:-0.333333 
-2 1:0.8 2:0.8 4:0.333333 
2 1:0.8 2:0.8 4:0.5 
2 1:0.8 2:0.8 4:0.666667 
2 1:0.8 2:0.8 4:0.833333 
2 1:0.8 2:0.8 4:1 
2 1:0.8 2:0.8 4:-0.833333 
2 1:0.8 2:0.8 4:-0.666667 
-2 1:0.8 2:0.8 3:0.2 4:0.166667 
2 1:0.8 2:0.8 3:0.2 4:0.5 
2 1:0.8 2:0.8 3:0.2 4:0.666667 
2 1:0.8 2:0.8 3:0.2 4:0.833333 
2 1:0.8 2:0.8 3:0.2 4:1 
2 1:0.8 2:0.8 3:0.2 4:-1 
2 1:0.8 2:0.8 3:0.2 4:-0.833333 
2 1:0.8 2:0.8 3:0.2 4:-0.666667 
-2 1:0.8 2:0.8 3:0.2 4:-0.5 
-2 1:0.8 2:0.8 3:0.2 4:-0.166667 
-2 1:0.8 2:0.8 4:-0.5 
-2 1:0.8 2:0.8 4:-0.333333 
-2 1:0.8 2:0.8 
2 1:0.8 2:0.8 3:0.4 4:0.333333 
2 1:0.8 2:0.8 3:0.4 4:0.5 
2 1:0.8 2:0.8 3:0.4 4:0.666667 
2 1:0.8 2:0.8 3:0.4 4:0.833333 
2 1:0.8 2:0.8 3:0.4 4:1 
2 1:0.8 2:0.8 3:0.4 4:-0.833333 
2 1:0.8 2:0.8 3:0.4 4:-0.666667 
-2 1:0.8 2:0.8 3:0.6 4:0.166667 
-2 1:0.8 2:0.8 3:0.6 4:0.333333 
2 1:0.8 2:0.8 3:0.6 4:0.666667 
2 1:0.8 2:0.8 3:0.6 4:0.833333 
2 1:0.8 2:0.8 3:0.6 4:1 
2 1:0.8 2:0.8 3:0.6 4:-1 
2 1:0.8 2:0.8 3:0.6 4:-0.833333 
2 1:0.8 2:0.8 3:0.6 4:-0.666667 
2 1:0.8 2:0.8 3:0.6 
-2 1:0.8 2:0.8 3:0.4 4:-0.5 
-2 1:0.8 2:0.8 3:0.4 4:-0.166667 
-2 1:0.8 2:0.8 3:0.4 
2 1:0.8 2:0.8 3:0.8 4:0.166667 
2 1:0.8 2:0.8 3:0.8 4:0.333333 
2 1:0.8 2:0.8 3:0.8 4:0.5 
2 1:0.8 2:0.8 3:0.8 4:0.666667 
2 1:0.8 2:0.8 3:0.8 4:0.833333 
2 1:0.8 2:0.8 3:0.8 4:1 
2 1:0.8 2:0.8 3:0.8 4:-0.833333 
-2 1:0.8 2:0.8 3:1 4:0.166667 
2 1:0.8 2:0.8 3:1 4:0.333333 
2 1:0.8 2:0.8 3:1 4:0.5 
2 1:0.8 2:0.8 3:1 4:0.666667 
2 1:0.8 2:0.8 3:1 4:0.833333 
2 1:0.8 2:0.8 3:1 4:1 
2 1:0.8 2:0.8 3:1 4:-1 
2 1:0.8 2:0.8 3:1 4:-0.833333 
2 1:0.8 2:0.8 3:1 4:-0.666667 
-2 1:0.8 2:0.8 3:1 
2 1:0.8 2:0.8 3:0.8 4:-0.333333 
2 1:0.8 2:1 3:-1 4:0.166667 
2 1:0.8 2:1 3:-1 4:0.333333 
2 1:0.8 2:1 3:-1 4:0.833333 
2 1:0.8 2:1 3:-1 4:1 
-2 1:0.8 2:1 3:-1 4:-0.833333 
-2 1:0.8 2:1 3:-1 4:-0.666667 
2 1:0.8 2:1 3:-1 4:-0.5 
2 1:0.8 2:1 3:-1 4:-0.333333 
-2 1:0.8 2:1 3:-1 
2 1:0.8 2:1 3:-0.8 4:0.166667 
2 1:0.8 2:1 3:-0.8 4:0.333333 
0.8198799558203628 1:0.8 2:1 3:-0.8 4:0.5 
2 1:0.8 2:1 3:-0.8 4:0.833333 
2 1:0.8 2:1 3:-0.8 4:1 
-2 1:0.8 2:1 3:-0.8 4:-0.666667 
2 1:0.8 2:1 3:-0.6 4:0.166667 
2 1:0.8 2:1 3:-0.6 4:0.333333 
2 1:0.8 2:1 3:-0.6 4:0.833333 
2 1:0.8 2:1 3:-0.6 4:1 
-0.5911823428932057 1:0.8 2:1 3:-0.6 4:-1 
-2 1:0.8 2:1 3:-0.6 4:-0.833333 
-2 1:0.8 2:1 3:-0.6 4:-0.666667 
2 1:0.8 2:1 3:-0.6 4:-0.5 
-2 1:0.8 2:1 3:-0.6 4:-0.166667 
-2 1:0.8 2:1 3:-0.6 
2 1:0.8 2:1 3:-0.8 4:-0.5 
-2 1:0.8 2:1 3:-0.8 4:-0.166667 
-2 1:0.8 2:1 3:-0.8 
2 1:0.8 2:1 3:-0.4 4:0.166667 
2 1:0.8 2:1 3:-0.4 4:0.333333 
-2 1:0.8 2:1 3:-0.4 4:0.5 
-2 1:0.8 2:1 3:-0.4 4:0.666667 
2 1:0.8 2:1 3:-0.4 4:0.833333 
2 1:0.8 2:1 3:-0.4 4:1 
-2 1:0.8 2:1 3:-0.4 4:-0.833333 
-2 1:0.8 2:1 3:-0.4 4:-0.666667 
2 1:0.8 2:1 3:-0.2 4:0.166667 
2 1:0.8 2:1 3:-0.2 4:0.333333 
-2 1:0.8 2:1 3:-0.2 4:0.5 
2 1:0.8 2:1 3:-0.2 4:0.833333 
2 1:0.8 2:1 3:-0.2 4:1 
-2 1:0.8 2:1 3:-0.2 4:-1 
-2 1:0.8 2:1 3:-0.2 4:-0.833333 
-2 1:0.8 2:1 3:-0.2 4:-0.666667 
2 1:0.8 2:1 3:-0.2 4:-0.5 
-2 1:0.8 2:1 3:-0.2 4:-0.333333 
-2 1:0.8 2:1 3:-0.2 
2 1:0.8 2:1 3:-0.4 4:-0.5 
-2 1:0.8 2:1 3:-0.4 
2 1:0.8 2:1 4:0.166667 
-2 1:0.8 2:1 4:0.333333 
-2 1:0.8 2:1 4:0.666667 
2 1:0.8 2:1 4:0.833333 
0.1778615453389015 1:0.8 2:1 4:1 
-2 1:0.8 2:1 4:-1 
-2 1:0.8 2:1 4:-0.833333 
-2 1:0.8 2:1 4:-0.666667 
-2 1:0.8 2:1 3:0.2 4:0.5 
-2 1:0.8 2:1 3:0.2 4:0.666667 
2 1:0.8 2:1 3:0.2 4:0.833333 
2 1:0.8 2:1 3:0.2 4:1 
-2 1:0.8 2:1 3:0.2 4:-0.666667 
2 1:0.8 2:1 3:0.2 4:-0.5 
2 1:0.8 2:1 3:0.2 4:-0.333333 
-2 1:0.8 2:1 3:0.2 4:-0.166667 
-2 1:0.8 2:1 3:0.2 
2 1:0.8 2:1 4:-0.5 
-2 1:0.8 2:1 4:-0.333333 
-2 1:0.8 2:1 4:-0.166667 
-2 1:0.8 2:1 
2 1:0.8 2:1 3:0.4 4:0.166667 
-2 1:0.8 2:1 3:0.4 4:0.5 
-2 1:0.8 2:1 3:0.4 4:0.666667 
2 1:0.8 2:1 3:0.4 4:0.833333 
2 1:0.8 2:1 3:0.4 4:1 
-2 1:0.8 2:1 3:0.4 4:-1 
-2 1:0.8 2:1 3:0.4 4:-0.833333 
-2 1:0.8 2:1 3:0.4 4:-0.666667 
-2 1:0.8 2:1 3:0.6 4:0.333333 
-2 1:0.8 2:1 3:0.6 4:0.5 
-2 1:0.8 2:1 3:0.6 4:0.666667 
2 1:0.8 2:1 3:0.6 4:0.833333 
2 1:0.8 2:1 3:0.6 4:1 
-2 1:0.8 2:1 3:0.6 4:-0.666667 
2 1:0.8 2:1 3:0.6 4:-0.5 
2 1:0.8 2:1 3:0.6 4:-0.333333 
-2 1:0.8 2:1 3:0.6 
2 1:0.8 2:1 3:0.4 4:-0.5 
2 1:0.8 2:1 3:0.4 4:-0.333333 
-2 1:0.8 2:1 3:0.4 4:-0.166667 
-2 1:0.8 2:1 3:0.4 
2 1:0.8 2:1 3:0.8 4:0.166667 
-2 1:0.8 2:1 3:0.8 4:0.5 
-2 1:0.8 2:1 3:0.8 4:0.666667 
2 1:0.8 2:1 3:0.8 4:0.833333 
-2 1:0.8 2:1 3:0.8 4:1 
-2 1:0.8 2:1 3:0.8 4:-1 
-2 1:0.8 2:1 3:0.8 4:-0.833333 
-2 1:0.8 2:1 3:0.8 4:-0.666667 
2 1:0.8 2:1 3:1 4:0.166667 
2 1:0.8 2:1 3:1 4:0.333333 
-2 1:0.8 2:1 3:1 4:0.666667 
2 1:0.8 2:1 3:1 4:0.833333 
2 1:0.8 2:1 3:1 4:1 
0.877930915469301 1:0.8 2:1 3:1 4:-1 
-2 1:0.8 2:1 3:1 4:-0.833333 
-2 1:0.8 2:1 3:1 4:-0.666667 
2 1:0.8 2:1 3:1 4:-0.5 
2 1:0.8 2:1 3:1 4:-0.333333 
-0.125129429036857 1:0.8 2:1 3:1 4:-0.166667 
-2 1:0.8 2:1 3:1 
2 1:0.8 2:1 3:0.8 4:-0.5 
2 1:0.8 2:1 3:0.8 4:-0.333333 
-2 1:0.8 2:1 3:0.8 
-2 1:1 2:-1 3:-1 4:0.333333 
-2 1:1 2:-1 3:-1 4:0.5 
2 1:1 2:-1 3:-1 4:0.666667 
2 1:1 2:-1 3:-1 4:0.833333 
2 1:1 2:-1 3:-1 4:1 
-2 1:1 2:-1 3:-1 4:-1 
-2 1:1 2:-1 3:-1 4:-0.833333 
2 1:1 2:-1 3:-1 4:-0.666667 
2 1:1 2:-1 3:-1 4:-0.5 
2 1:1 2:-1 3:-1 4:-0.333333 
2 1:1 2:-1 3:-1 4:-0.166667 
-2 1:1 2:-1 3:-0.8 4:0.333333 
-2 1:1 2:-1 3:-0.8 4:0.5 
2 1:1 2:-1 3:-0.8 4:0.666667 
2 1:1 2:-1 3:-0.8 4:0.833333 
2 1:1 2:-1 3:-0.8 4:1 
-2 1:1 2:-1 3:-0.8 4:-1 
-2 1:1 2:-1 3:-0.8 4:-0.833333 
2 1:1 2:-1 3:-0.8 4:-0.666667 
-2 1:1 2:-1 3:-0.6 4:0.166667 
-2 1:1 2:-1 3:-0.6 4:0.333333 
-2 1:1 2:-1 3:-0.6 4:0.5 
2 1:1 2:-1 3:-0.6 4:0.666667 
2 1:1 2:-1 3:-0.6 4:0.833333 
2 1:1 2:-1 3:-0.6 4:1 
-2 1:1 2:-1 3:-0.6 4:-1 
-2 1:1 2:-1 3:-0.6 4:-0.833333 
2 1:1 2:-1 3:-0.6 4:-0.666667 
2 1:1 2:-1 3:-0.6 4:-0.5 
2 1:1 2:-1 3:-0.6 4:-0.333333 
2 1:1 2:-1 3:-0.8 4:-0.5 
2 1:1 2:-1 3:-0.8 4:-0.333333 
2 1:1 2:-1 3:-0.8 4:-0.166667 
-2 1:1 2:-1 3:-0.8 
-2 1:1 2:-1 3:-0.4 4:0.166667 
-2 1:1 2:-1 3:-0.4 4:0.333333 
-2 1:1 2:-1 3:-0.4 4:0.5 
2 1:1 2:-1 3:-0.4 4:0.666667 
2 1:1 2:-1 3:-0.4 4:0.833333 
2 1:1 2:-1 3:-0.4 4:1 
-2 1:1 2:-1 3:-0.4 4:-1 
-2 1:1 2:-1 3:-0.4 4:-0.833333 
2 1:1 2:-1 3:-0.4 4:-0.666667 
-2 1:1 2:-1 3:-0.2 4:0.166667 
-2 1:1 2:-1 3:-0.2 4:0.333333 
-2 1:1 2:-1 3:-0.2 4:0.5 
2 1:1 2:-1 3:-0.2 4:0.666667 
2 1:1 2:-1 3:-0.2 4:0.833333 
2 1:1 2:-1 3:-0.2 4:1 
-2 1:1 2:-1 3:-0.2 4:-1 
-2 1:1 2:-1 3:-0.2 4:-0.833333 
2 1:1 2:-1 3:-0.2 4:-0.666667 
2 1:1 2:-1 3:-0.2 4:-0.5 
2 1:1 2:-1 3:-0.2 4:-0.333333 
2 1:1 2:-1 3:-0.4 4:-0.5 
2 1:1 2:-1 3:-0.4 4:-0.333333 
-2 1:1 2:-1 3:-0.4 
-2 1:1 2:-1 4:0.166667 
-2 1:1 2:-1 4:0.333333 
-2 1:1 2:-1 4:0.5 
2 1:1 2:-1 4:0.666667 
2 1:1 2:-1 4:0.833333 
2 1:1 2:-1 4:1 
-2 1:1 2:-1 4:-1 
-2 1:1 2:-1 4:-0.833333 
2 1:1 2:-1 4:-0.666667 
-2 1:1 2:-1 3:0.2 4:0.166667 
-2 1:1 2:-1 3:0.2 4:0.333333 
-2 1:1 2:-1 3:0.2 4:0.5 
2 1:1 2:-1 3:0.2 4:0.666667 
2 1:1 2:-1 3:0.2 4:0.833333 
2 1:1 2:-1 3:0.2 4:1 
-2 1:1 2:-1 3:0.2 4:-1 
-2 1:1 2:-1 3:0.2 4:-0.833333 
2 1:1 2:-1 3:0.2 4:-0.666667 
2 1:1 2:-1 3:0.2 4:-0.5 
2 1:1 2:-1 3:0.2 4:-0.333333 
2 1:1 2:-1 4:-0.5 
2 1:1 2:-1 4:-0.333333 
2 1:1 2:-1 4:-0.166667 
-2 1:1 2:-1 3:0.4 4:0.166667 
-2 1:1 2:-1 3:0.4 4:0.333333 
-2 1:1 2:-1 3:0.4 4:0.5 
2 1:1 2:-1 3:0.4 4:0.666667 
2 1:1 2:-1 3:0.4 4:0.833333 
2 1:1 2:-1 3:0.4 4:1 
-2 1:1 2:-1 3:0.4 4:-1 
-2 1:1 2:-1 3:0.4 4:-0.833333 
2 1:1 2:-1 3:0.4 4:-0.666667 
-2 1:1 2:-1 3:0.6 4:0.166667 
-2 1:1 2:-1 3:0.6 4:0.333333 
-2 1:1 2:-1 3:0.6 4:0.5 
2 1:1 2:-1 3:0.6 4:0.666667 
2 1:1 2:-1 3:0.6 4:0.833333 
2 1:1 2:-1 3:0.6 4:1 
-2 1:1 2:-1 3:0.6 4:-1 
-2 1:1 2:-1 3:0.6 4:-0.833333 
2 1:1 2:-1 3:0.6 4:-0.666667 
2 1:1 2:-1 3:0.6 4:-0.5 
2 1:1 2:-1 3:0.6 4:-0.333333 
2 1:1 2:-1 3:0.4 4:-0.5 
2 1:1 2:-1 3:0.4 4:-0.333333 
2 1:1 2:-1 3:0.4 4:-0.166667 
-2 1:1 2:-1 3:0.8 4:0.166667 
-2 1:1 2:-1 3:0.8 4:0.333333 
-2 1:1 2:-1 3:0.8 4:0.5 
2 1:1 2:-1 3:0.8 4:0.666667 
2 1:1 2:-1 3:0.8 4:0.833333 
2 1:1 2:-1 3:0.8 4:1 
-2 1:1 2:-1 3:0.8 4:-1 
-2 1:1 2:-1 3:0.8 4:-0.833333 
2 1:1 2:-1 3:0.8 4:-0.666667 
-2 1:1 2:-1 3:1 4:0.333333 
-2 1:1 2:-1 3:1 4:0.5 
2 1:1 2:-1 3:1 4:0.666667 
2 1:1 2:-1 3:1 4:0.833333 
2 1:1 2:-1 3:1 4:1 
-2 1:1 2:-1 3:1 4:-1 
-2 1:1 2:-1 3:1 4:-0.833333 
2 1:1 2:-1 3:1 4:-0.666667 
2 1:1 2:-1 3:1 4:-0.5 
2 1:1 2:-1 3:1 4:-0.333333 
1.889334835127507 1:1 2:-1 3:1 4:-0.166667 
2 1:1 2:-1 3:1 
2 1:1 2:-1 3:0.8 4:-0.5 
2 1:1 2:-1 3:0.8 4:-0.333333 
2 1:1 2:-1 3:0.8 
-2 1:1 2:-0.8 3:-1 4:0.166667 
-2 1:1 2:-0.8 3:-1 4:0.333333 
2 1:1 2:-0.8 3:-1 4:0.5 
2 1:1 2:-0.8 3:-1 4:0.666667 
-2 1:1 2:-0.8 3:-1 4:0.833333 
2 1:1 2:-0.8 3:-1 4:1 
-2 1:1 2:-0.8 3:-1 4:-1 
2 1:1 2:-0.8 3:-1 4:-0.833333 
2 1:1 2:-0.8 3:-1 4:-0.666667 
-2 1:1 2:-0.8 3:-1 4:-0.5 
2 1:1 2:-0.8 3:-1 4:-0.166667 
2 1:1 2:-0.8 3:-1 
-2 1:1 2:-0.8 3:-0.8 4:0.166667 
2 1:1 2:-0.8 3:-0.8 4:0.5 
2 1:1 2:-0.8 3:-0.8 4:0.666667 
-2 1:1 2:-0.8 3:-0.8 4:0.833333 
2 1:1 2:-0.8 3:-0.8 4:1 
-2 1:1 2:-0.8 3:-0.8 4:-1 
2 1:1 2:-0.8 3:-0.8 4:-0.833333 
2 1:1 2:-0.8 3:-0.8 4:-0.666667 
-2 1:1 2:-0.8 3:-0.6 4:0.166667 
-2 1:1 2:-0.8 3:-0.6 4:0.333333 
2 1:1 2:-0.8 3:-0.6 4:0.5 
2 1:1 2:-0.8 3:-0.6 4:0.666667 
-2 1:1 2:-0.8 3:-0.6 4:0.833333 
2 1:1 2:-0.8 3:-0.6 4:1 
-2 1:1 2:-0.8 3:-0.6 4:-1 
0.7912440228355322 1:1 2:-0.8 3:-0.6 4:-0.833333 
2 1:1 2:-0.8 3:-0.6 4:-0.666667 
-2 1:1 2:-0.8 3:-0.6 4:-0.5 
-2 1:1 2:-0.8 3:-0.6 4:-0.333333 
2 1:1 2:-0.8 3:-0.6 4:-0.166667 
2 1:1 2:-0.8 3:-0.6 
-2 1:1 2:-0.8 3:-0.8 4:-0.5 
-2 1:1 2:-0.8 3:-0.8 4:-0.333333 
2 1:1 2:-0.8 3:-0.8 4:-0.166667 
2 1:1 2:-0.8 3:-0.8 
-2 1:1 2:-0.8 3:-0.4 4:0.166667 
-2 1:1 2:-0.8 3:-0.4 4:0.333333 
2 1:1 2:-0.8 3:-0.4 4:0.5 
2 1:1 2:-0.8 3:-0.4 4:0.666667 
-2 1:1 2:-0.8 3:-0.4 4:0.833333 
-2 1:1 2:-0.8 3:-0.4 4:-1 
2 1:1 2:-0.8 3:-0.4 4:-0.666667 
-2 1:1 2:-0.8 3:-0.2 4:0.166667 
-0.9114015131426979 1:1 2:-0.8 3:-0.2 4:0.333333 
2 1:1 2:-0.8 3:-0.2 4:0.5 
2 1:1 2:-0.8 3:-0.2 4:0.666667 
-2 1:1 2:-0.8 3:-0.2 4:0.833333 
-2 1:1 2:-0.8 3:-0.2 4:-1 
2 1:1 2:-0.8 3:-0.2 4:-0.833333 
2 1:1 2:-0.8 3:-0.2 4:-0.666667 
-2 1:1 2:-0.8 3:-0.2 4:-0.5 
-2 1:1 2:-0.8 3:-0.2 4:-0.333333 
2 1:1 2:-0.8 3:-0.2 4:-0.166667 
2 1:1 2:-0.8 3:-0.2 
-2 1:1 2:-0.8 3:-0.4 4:-0.5 
-2 1:1 2:-0.8 3:-0.4 4:-0.333333 
2 1:1 2:-0.8 3:-0.4 4:-0.166667 
2 1:1 2:-0.8 3:-0.4 
-2 1:1 2:-0.8 4:0.166667 
2 1:1 2:-0.8 4:0.5 
2 1:1 2:-0.8 4:0.666667 
-2 1:1 2:-0.8 4:0.833333 
2 1:1 2:-0.8 4:1 
-2 1:1 2:-0.8 4:-1 
2 1:1 2:-0.8 4:-0.666667 
-2 1:1 2:-0.8 3:0.2 4:0.166667 
2 1:1 2:-0.8 3:0.2 4:0.5 
2 1:1 2:-0.8 3:0.2 4:0.666667 
-2 1:1 2:-0.8 3:0.2 4:0.833333 
-2 1:1 2:-0.8 3:0.2 4:-1 
2 1:1 2:-0.8 3:0.2 4:-0.833333 
2 1:1 2:-0.8 3:0.2 4:-0.666667 
-2 1:1 2:-0.8 3:0.2 4:-0.5 
2 1:1 2:-0.8 3:0.2 4:-0.166667 
2 1:1 2:-0.8 3:0.2 
-2 1:1 2:-0.8 4:-0.5 
2 1:1 2:-0.8 4:-0.166667 
2 1:1 2:-0.8 
-2 1:1 2:-0.8 3:0.4 4:0.166667 
2 1:1 2:-0.8 3:0.4 4:0.5 
2 1:1 2:-0.8 3:0.4 4:0.666667 
-2 1:1 2:-0.8 3:0.4 4:-1 
2 1:1 2:-0.8 3:0.4 4:-0.833333 
2 1:1 2:-0.8 3:0.4 4:-0.666667 
-2 1:1 2:-0.8 3:0.6 4:0.166667 
2 1:1 2:-0.8 3:0.6 4:0.333333 
2 1:1 2:-0.8 3:0.6 4:0.5 
2 1:1 2:-0.8 3:0.6 4:0.666667 
2 1:1 2:-0.8 3:0.6 4:1 
-2 1:1 2:-0.8 3:0.6 4:-1 
2 1:1 2:-0.8 3:0.6 4:-0.666667 
-2 1:1 2:-0.8 3:0.6 4:-0.5 
-1.495664947164681 1:1 2:-0.8 3:0.6 4:-0.333333 
2 1:1 2:-0.8 3:0.6 4:-0.166667 
2 1:1 2:-0.8 3:0.6 
-2 1:1 2:-0.8 3:0.4 4:-0.5 
2 1:1 2:-0.8 3:0.4 4:-0.166667 
2 1:1 2:-0.8 3:0.4 
-2 1:1 2:-0.8 3:0.8 4:0.166667 
2 1:1 2:-0.8 3:0.8 4:0.5 
2 1:1 2:-0.8 3:0.8 4:0.666667 
-2 1:1 2:-0.8 3:0.8 4:0.833333 
2 1:1 2:-0.8 3:0.8 4:1 
-2 1:1 2:-0.8 3:0.8 4:-1 
2 1:1 2:-0.8 3:0.8 4:-0.666667 
-0.2508670686583329 1:1 2:-0.8 3:1 4:0.166667 
2 1:1 2:-0.8 3:1 4:0.333333 
2 1:1 2:-0.8 3:1 4:0.5 
2 1:1 2:-0.8 3:1 4:0.666667 
2 1:1 2:-0.8 3:1 4:1 
2 1:1 2:-0.8 3:1 4:-0.666667 
-2 1:1 2:-0.8 3:1 4:-0.5 
2 1:1 2:-0.8 3:1 4:-0.166667 
2 1:1 2:-0.8 3:1 
-2 1:1 2:-0.8 3:0.8 4:-0.5 
2 1:1 2:-0.8 3:0.8 4:-0.166667 
2 1:1 2:-0.8 3:0.8 
2 1:1 2:-0.6 3:-1 4:0.166667 
-2 1:1 2:-0.6 3:-1 4:0.5 
2 1:1 2:-0.6 3:-1 4:0.666667 
2 1:1 2:-0.6 3:-1 4:0.833333 
2 1:1 2:-0.6 3:-1 4:1 
-2 1:1 2:-0.6 3:-1 4:-1 
-2 1:1 2:-0.6 3:-1 4:-0.833333 
2 1:1 2:-0.6 3:-1 4:-0.666667 
-2 1:1 2:-0.6 3:-1 4:-0.5 
2 1:1 2:-0.6 3:-1 4:-0.333333 
2 1:1 2:-0.6 3:-1 4:-0.166667 
-2 1:1 2:-0.6 3:-1 
2 1:1 2:-0.6 3:-0.8 4:0.166667 
-2 1:1 2:-0.6 3:-0.8 4:0.5 
2 1:1 2:-0.6 3:-0.8 4:0.666667 
2 1:1 2:-0.6 3:-0.8 4:0.833333 
2 1:1 2:-0.6 3:-0.8 4:1 
-2 1:1 2:-0.6 3:-0.8 4:-1 
-2 1:1 2:-0.6 3:-0.8 4:-0.833333 
2 1:1 2:-0.6 3:-0.8 4:-0.666667 
2 1:1 2:-0.6 3:-0.6 4:0.166667 
-2 1:1 2:-0.6 3:-0.6 4:0.5 
2 1:1 2:-0.6 3:-0.6 4:0.666667 
2 1:1 2:-0.6 3:-0.6 4:1 
-2 1:1 2:-0.6 3:-0.6 4:-1 
-2 1:1 2:-0.6 3:-0.6 4:-0.833333 
2 1:1 2:-0.6 3:-0.6 4:-0.666667 
-2 1:1 2:-0.6 3:-0.6 4:-0.5 
2 1:1 2:-0.6 3:-0.6 4:-0.333333 
-2 1:1 2:-0.6 3:-0.6 
2 1:1 2:-0.6 3:-0.8 4:-0.333333 
2 1:1 2:-0.6 3:-0.8 4:-0.166667 
-2 1:1 2:-0.6 3:-0.8 
2 1:1 2:-0.6 3:-0.4 4:0.166667 
2 1:1 2:-0.6 3:-0.4 4:0.333333 
-2 1:1 2:-0.6 3:-0.4 4:0.5 
2 1:1 2:-0.6 3:-0.4 4:0.666667 
2 1:1 2:-0.6 3:-0.4 4:1 
-2 1:1 2:-0.6 3:-0.4 4:-0.833333 
2 1:1 2:-0.6 3:-0.4 4:-0.666667 
2 1:1 2:-0.6 3:-0.2 4:0.166667 
-2 1:1 2:-0.6 3:-0.2 4:0.5 
2 1:1 2:-0.6 3:-0.2 4:0.666667 
2 1:1 2:-0.6 3:-0.2 4:0.833333 
2 1:1 2:-0.6 3:-0.2 4:1 
-1.328865695952289 1:1 2:-0.6 3:-0.2 4:-1 
-2 1:1 2:-0.6 3:-0.2 4:-0.833333 
2 1:1 2:-0.6 3:-0.2 4:-0.666667 
2 1:1 2:-0.6 3:-0.2 4:-0.333333 
2 1:1 2:-0.6 3:-0.2 4:-0.166667 
-2 1:1 2:-0.6 3:-0.2 
-2 1:1 2:-0.6 3:-0.4 4:-0.5 
2 1:1 2:-0.6 3:-0.4 4:-0.333333 
2 1:1 2:-0.6 3:-0.4 4:-0.166667 
-2 1:1 2:-0.6 3:-0.4 
2 1:1 2:-0.6 4:0.166667 
2 1:1 2:-0.6 4:0.333333 
-2 1:1 2:-0.6 4:0.5 
2 1:1 2:-0.6 4:0.666667 
2 1:1 2:-0.6 4:0.833333 
2 1:1 2:-0.6 4:1 
-2 1:1 2:-0.6 4:-0.833333 
2 1:1 2:-0.6 4:-0.666667 
2 1:1 2:-0.6 3:0.2 4:0.166667 
2 1:1 2:-0.6 3:0.2 4:0.333333 
-2 1:1 2:-0.6 3:0.2 4:0.5 
2 1:1 2:-0.6 3:0.2 4:0.666667 
2 1:1 2:-0.6 3:0.2 4:1 
-2 1:1 2:-0.6 3:0.2 4:-0.833333 
2 1:1 2:-0.6 3:0.2 4:-0.666667 
-2 1:1 2:-0.6 3:0.2 4:-0.5 
2 1:1 2:-0.6 3:0.2 4:-0.333333 
2 1:1 2:-0.6 3:0.2 4:-0.166667 
-2 1:1 2:-0.6 3:0.2 
-2 1:1 2:-0.6 4:-0.5 
2 1:1 2:-0.6 4:-0.333333 
-2 1:1 2:-0.6 
2 1:1 2:-0.6 3:0.4 4:0.166667 
2 1:1 2:-0.6 3:0.4 4:0.333333 
-2 1:1 2:-0.6 3:0.4 4:0.5 
2 1:1 2:-0.6 3:0.4 4:0.666667 
2 1:1 2:-0.6 3:0.4 4:0.833333 
2 1:1 2:-0.6 3:0.4 4:1 
-2 1:1 2:-0.6 3:0.4 4:-1 
-2 1:1 2:-0.6 3:0.4 4:-0.833333 
2 1:1 2:-0.6 3:0.4 4:-0.666667 
2 1:1 2:-0.6 3:0.6 4:0.166667 
2 1:1 2:-0.6 3:0.6 4:0.333333 
-2 1:1 2:-0.6 3:0.6 4:0.5 
2 1:1 2:-0.6 3:0.6 4:0.666667 
2 1:1 2:-0.6 3:0.6 4:1 
-2 1:1 2:-0.6 3:0.6 4:-0.833333 
2 1:1 2:-0.6 3:0.6 4:-0.666667 
-2 1:1 2:-0.6 3:0.6 4:-0.5 
2 1:1 2:-0.6 3:0.6 4:-0.333333 
2 1:1 2:-0.6 3:0.6 4:-0.166667 
-2 1:1 2:-0.6 3:0.4 4:-0.5 
2 1:1 2:-0.6 3:0.4 4:-0.333333 
2 1:1 2:-0.6 3:0.4 4:-0.166667 
-2 1:1 2:-0.6 3:0.4 
2 1:1 2:-0.6 3:0.8 4:0.166667 
1.988304244667448 1:1 2:-0.6 3:0.8 4:0.333333 
-2 1:1 2:-0.6 3:0.8 4:0.5 
2 1:1 2:-0.6 3:0.8 4:0.666667 
2 1:1 2:-0.6 3:0.8 4:1 
-2 1:1 2:-0.6 3:0.8 4:-1 
-2 1:1 2:-0.6 3:0.8 4:-0.833333 
2 1:1 2:-0.6 3:0.8 4:-0.666667 
2 1:1 2:-0.6 3:1 4:0.166667 
2 1:1 2:-0.6 3:1 4:0.333333 
-2 1:1 2:-0.6 3:1 4:0.5 
-2 1:1 2:-0.6 3:1 4:0.833333 
2 1:1 2:-0.6 3:1 4:1 
2 1:1 2:-0.6 3:1 4:-1 
-2 1:1 2:-0.6 3:1 4:-0.833333 
2 1:1 2:-0.6 3:1 4:-0.666667 
-2 1:1 2:-0.6 3:1 4:-0.5 
2 1:1 2:-0.6 3:1 4:-0.333333 
2 1:1 2:-0.6 3:1 4:-0.166667 
-2 1:1 2:-0.6 3:1 
-2 1:1 2:-0.6 3:0.8 4:-0.5 
2 1:1 2:-0.6 3:0.8 4:-0.333333 
2 1:1 2:-0.6 3:0.8 4:-0.166667 
-1.010296945998237 1:1 2:-0.6 3:0.8 
2 1:1 2:-0.4 3:-1 4:0.166667 
-2 1:1 2:-0.4 3:-1 4:0.333333 
-2 1:1 2:-0.4 3:-1 4:0.666667 
-2 1:1 2:-0.4 3:-1 4:0.833333 
-2 1:1 2:-0.4 3:-1 4:1 
1.897229795418512 1:1 2:-0.4 3:-1 4:-1 
2 1:1 2:-0.4 3:-1 4:-0.833333 
2 1:1 2:-0.4 3:-1 4:-0.5 
2 1:1 2:-0.4 3:-0.8 4:0.5 
-2 1:1 2:-0.4 3:-0.8 4:0.666667 
-2 1:1 2:-0.4 3:-0.8 4:1 
-2 1:1 2:-0.4 3:-0.8 4:-0.666667 
2 1:1 2:-0.4 3:-0.6 4:0.166667 
2 1:1 2:-0.4 3:-0.6 4:0.5 
-2 1:1 2:-0.4 3:-0.6 4:0.833333 
-2 1:1 2:-0.4 3:-0.6 4:1 
2 1:1 2:-0.4 3:-0.8 4:-0.5 
2 1:1 2:-0.4 3:-0.8 4:-0.166667 
2 1:1 2:-0.4 3:-0.4 4:0.166667 
2 1:1 2:-0.4 3:-0.4 4:0.5 
-2 1:1 2:-0.4 3:-0.4 4:0.666667 
-2 1:1 2:-0.4 3:-0.4 4:1 
2 1:1 2:-0.4 3:-0.2 4:0.5 
2 1:1 2:-0.4 3:-0.2 4:0.666667 
-2 1:1 2:-0.4 3:-0.2 4:1 
2 1:1 2:-0.4 3:-0.2 4:-0.5 
2 1:1 2:-0.4 3:-0.2 4:-0.166667 
2 1:1 2:-0.4 4:0.166667 
2 1:1 2:-0.4 4:0.333333 
2 1:1 2:-0.4 4:0.5 
-0.1667255118709653 1:1 2:-0.4 4:0.666667 
-2 1:1 2:-0.4 4:-0.666667 
2 1:1 2:-0.4 3:0.2 4:0.166667 
2 1:1 2:-0.4 3:0.2 4:0.5 
2 1:1 2:-0.4 3:0.2 4:0.666667 
-2 1:1 2:-0.4 3:0.2 4:1 
2 1:1 2:-0.4 3:0.2 4:-0.833333 
2 1:1 2:-0.4 3:0.2 4:-0.333333 
2 1:1 2:-0.4 3:0.2 4:-0.166667 
2 1:1 2:-0.4 4:-0.166667 
2 1:1 2:-0.4 3:0.4 4:0.166667 
2 1:1 2:-0.4 3:0.4 4:0.5 
-2 1:1 2:-0.4 3:0.4 4:0.666667 
-2 1:1 2:-0.4 3:0.4 4:1 
0.4771551518533072 1:1 2:-0.4 3:0.4 4:-0.833333 
-2 1:1 2:-0.4 3:0.6 4:0.166667 
2 1:1 2:-0.4 3:0.6 4:0.333333 
-2 1:1 2:-0.4 3:0.6 4:0.5 
2 1:1 2:-0.4 3:0.6 4:0.833333 
-2 1:1 2:-0.4 3:0.6 4:1 
2 1:1 2:-0.4 3:0.6 4:-0.5 
2 1:1 2:-0.4 3:0.4 4:-0.5 
2 1:1 2:-0.4 3:0.4 4:-0.166667 
-2 1:1 2:-0.4 3:0.4 
-2 1:1 2:-0.4 3:0.8 4:0.166667 
2 1:1 2:-0.4 3:0.8 4:0.5 
-2 1:1 2:-0.4 3:0.8 4:0.833333 
-2 1:1 2:-0.4 3:0.8 4:1 
2 1:1 2:-0.4 3:0.8 4:-0.666667 
-2 1:1 2:-0.4 3:1 4:0.5 
-2 1:1 2:-0.4 3:1 4:0.666667 
-2 1:1 2:-0.4 3:1 4:0.833333 
-2 1:1 2:-0.4 3:1 4:1 
2 1:1 2:-0.4 3:1 4:-1 
-2 1:1 2:-0.4 3:1 4:-0.833333 
-2 1:1 2:-0.4 3:1 4:-0.666667 
-2 1:1 2:-0.4 3:1 4:-0.166667 
0.9893047220794995 1:1 2:-0.4 3:1 
-0.01361727167783184 1:1 2:-0.4 3:0.8 4:-0.5 
-2 1:1 2:-0.4 3:0.8 4:-0.333333 
2 1:1 2:-0.4 3:0.8 
-2 1:1 2:-0.2 3:-1 4:0.166667 
2 1:1 2:-0.2 3:-1 4:0.333333 
-2 1:1 2:-0.2 3:-1 4:0.5 
-2 1:1 2:-0.2 3:-1 4:0.666667 
-2 1:1 2:-0.2 3:-1 4:0.833333 
-2 1:1 2:-0.2 3:-1 4:1 
2 1:1 2:-0.2 3:-1 4:-1 
-2 1:1 2:-0.2 3:-1 4:-0.833333 
-2 1:1 2:-0.2 3:-1 4:-0.666667 
2 1:1 2:-0.2 3:-1 4:-0.5 
-2 1:1 2:-0.2 3:-1 4:-0.333333 
2 1:1 2:-0.2 3:-1 
-2 1:1 2:-0.2 3:-0.8 4:0.166667 
2 1:1 2:-0.2 3:-0.8 4:0.333333 
-2 1:1 2:-0.2 3:-0.8 4:0.5 
-2 1:1 2:-0.2 3:-0.8 4:0.666667 
-2 1:1 2:-0.2 3:-0.8 4:0.833333 
-2 1:1 2:-0.2 3:-0.8 4:1 
2 1:1 2:-0.2 3:-0.8 4:-1 
-2 1:1 2:-0.2 3:-0.8 4:-0.833333 
-2 1:1 2:-0.2 3:-0.8 4:-0.666667 
-2 1:1 2:-0.2 3:-0.6 4:0.166667 
2 1:1 2:-0.2 3:-0.6 4:0.333333 
-2 1:1 2:-0.2 3:-0.6 4:0.5 
-2 1:1 2:-0.2 3:-0.6 4:0.666667 
-2 1:1 2:-0.2 3:-0.6 4:1 
2 1:1 2:-0.2 3:-0.6 4:-1 
-2 1:1 2:-0.2 3:-0.6 4:-0.833333 
-2 1:1 2:-0.2 3:-0.6 4:-0.666667 
2 1:1 2:-0.2 3:-0.6 4:-0.5 
-2 1:1 2:-0.2 3:-0.6 4:-0.333333 
2 1:1 2:-0.2 3:-0.6 
2 1:1 2:-0.2 3:-0.8 4:-0.5 
-2 1:1 2:-0.2 3:-0.8 4:-0.333333 
2 1:1 2:-0.2 3:-0.8 
-2 1:1 2:-0.2 3:-0.4 4:0.166667 
2 1:1 2:-0.2 3:-0.4 4:0.333333 
-2 1:1 2:-0.2 3:-0.4 4:0.5 
-2 1:1 2:-0.2 3:-0.4 4:0.666667 
-2 1:1 2:-0.2 3:-0.4 4:0.833333 
-2 1:1 2:-0.2 3:-0.4 4:1 
2 1:1 2:-0.2 3:-0.4 4:-1 
-2 1:1 2:-0.2 3:-0.4 4:-0.833333 
-2 1:1 2:-0.2 3:-0.4 4:-0.666667 
-2 1:1 2:-0.2 3:-0.2 4:0.166667 
2 1:1 2:-0.2 3:-0.2 4:0.333333 
-2 1:1 2:-0.2 3:-0.2 4:0.5 
-2 1:1 2:-0.2 3:-0.2 4:0.666667 
-2 1:1 2:-0.2 3:-0.2 4:0.833333 
-2 1:1 2:-0.2 3:-0.2 4:1 
2 1:1 2:-0.2 3:-0.2 4:-1 
-2 1:1 2:-0.2 3:-0.2 4:-0.833333 
2 1:1 2:-0.2 3:-0.2 4:-0.5 
-2 1:1 2:-0.2 3:-0.2 4:-0.333333 
-2 1:1 2:-0.2 3:-0.2 4:-0.166667 
2 1:1 2:-0.2 3:-0.2 
2 1:1 2:-0.2 3:-0.4 4:-0.5 
-2 1:1 2:-0.2 3:-0.4 4:-0.333333 
2 1:1 2:-0.2 3:-0.4 
-2 1:1 2:-0.2 4:0.166667 
2 1:1 2:-0.2 4:0.333333 
-2 1:1 2:-0.2 4:0.5 
-2 1:1 2:-0.2 4:0.666667 
-2 1:1 2:-0.2 4:0.833333 
-2 1:1 2:-0.2 4:1 
2 1:1 2:-0.2 4:-1 
-2 1:1 2:-0.2 4:-0.833333 
-2 1:1 2:-0.2 4:-0.666667 
-2 1:1 2:-0.2 3:0.2 4:0.166667 
2 1:1 2:-0.2 3:0.2 4:0.333333 
-2 1:1 2:-0.2 3:0.2 4:0.5 
-2 1:1 2:-0.2 3:0.2 4:0.666667 
-2 1:1 2:-0.2 3:0.2 4:0.833333 
-2 1:1 2:-0.2 3:0.2 4:1 
2 1:1 2:-0.2 3:0.2 4:-1 
-2 1:1 2:-0.2 3:0.2 4:-0.833333 
-2 1:1 2:-0.2 3:0.2 4:-0.333333 
2 1:1 2:-0.2 3:0.2 
-2 1:1 2:-0.2 4:-0.333333 
2 1:1 2:-0.2 
-2 1:1 2:-0.2 3:0.4 4:0.166667 
-2 1:1 2:-0.2 3:0.4 4:0.5 
-2 1:1 2:-0.2 3:0.4 4:0.666667 
-2 1:1 2:-0.2 3:0.4 4:1 
2 1:1 2:-0.2 3:0.4 4:-1 
-2 1:1 2:-0.2 3:0.4 4:-0.833333 
-2 1:1 2:-0.2 3:0.4 4:-0.666667 
-2 1:1 2:-0.2 3:0.6 4:0.166667 
-2 1:1 2:-0.2 3:0.6 4:0.5 
-2 1:1 2:-0.2 3:0.6 4:0.666667 
-2 1:1 2:-0.2 3:0.6 4:0.833333 
-2 1:1 2:-0.2 3:0.6 4:1 
2 1:1 2:-0.2 3:0.6 4:-1 
-2 1:1 2:-0.2 3:0.6 4:-0.833333 
2 1:1 2:-0.2 3:0.6 4:-0.5 
-2 1:1 2:-0.2 3:0.6 4:-0.333333 
2 1:1 2:-0.2 3:0.6 
2 1:1 2:-0.2 3:0.4 4:-0.5 
-2 1:1 2:-0.2 3:0.4 4:-0.333333 
2 1:1 2:-0.2 3:0.4 4:-0.166667 
2 1:1 2:-0.2 3:0.4 
-2 1:1 2:-0.2 3:0.8 4:0.166667 
-2 1:1 2:-0.2 3:0.8 4:0.5 
-2 1:1 2:-0.2 3:0.8 4:0.666667 
-2 1:1 2:-0.2 3:0.8 4:0.833333 
-2 1:1 2:-0.2 3:0.8 4:1 
2 1:1 2:-0.2 3:0.8 4:-1 
-2 1:1 2:-0.2 3:0.8 4:-0.833333 
-2 1:1 2:-0.2 3:0.8 4:-0.666667 
-2 1:1 2:-0.2 3:1 4:0.166667 
-2 1:1 2:-0.2 3:1 4:0.5 
-2 1:1 2:-0.2 3:1 4:0.666667 
-2 1:1 2:-0.2 3:1 4:0.833333 
-2 1:1 2:-0.2 3:1 4:1 
2 1:1 2:-0.2 3:1 4:-1 
-2 1:1 2:-0.2 3:1 4:-0.833333 
-2 1:1 2:-0.2 3:1 4:-0.666667 
-2 1:1 2:-0.2 3:1 4:-0.5 
-2 1:1 2:-0.2 3:1 4:-0.333333 
-2 1:1 2:-0.2 3:1 4:-0.166667 
2 1:1 2:-0.2 3:1 
-2 1:1 2:-0.2 3:0.8 4:-0.5 
-2 1:1 2:-0.2 3:0.8 4:-0.333333 
2 1:1 2:-0.2 3:0.8 
-2 1:1 3:-1 4:0.166667 
-2 1:1 3:-1 4:0.5 
-2 1:1 3:-1 4:0.666667 
-2 1:1 3:-1 4:0.833333 
-2 1:1 3:-1 4:1 
2 1:1 3:-1 4:-1 
2 1:1 3:-1 4:-0.833333 
-2 1:1 3:-1 4:-0.666667 
-2 1:1 3:-1 4:-0.5 
2 1:1 3:-1 4:-0.333333 
-2 1:1 3:-1 4:-0.166667 
-2 1:1 3:-1 
-2 1:1 3:-0.8 4:0.166667 
-2 1:1 3:-0.8 4:0.5 
-2 1:1 3:-0.8 4:0.666667 
-2 1:1 3:-0.8 4:0.833333 
-2 1:1 3:-0.8 4:1 
2 1:1 3:-0.8 4:-1 
-2 1:1 3:-0.8 4:-0.666667 
-2 1:1 3:-0.6 4:0.166667 
2 1:1 3:-0.6 4:0.333333 
-2 1:1 3:-0.6 4:0.5 
-2 1:1 3:-0.6 4:0.666667 
-2 1:1 3:-0.6 4:0.833333 
-2 1:1 3:-0.6 4:1 
2 1:1 3:-0.6 4:-1 
-2 1:1 3:-0.6 4:-0.666667 
-2 1:1 3:-0.6 4:-0.5 
2 1:1 3:-0.6 4:-0.333333 
-2 1:1 3:-0.6 
-2 1:1 3:-0.8 4:-0.5 
2 1:1 3:-0.8 4:-0.333333 
-2 1:1 3:-0.8 4:-0.166667 
-2 1:1 3:-0.8 
-2 1:1 3:-0.4 4:0.166667 
2 1:1 3:-0.4 4:0.333333 
-2 1:1 3:-0.4 4:0.5 
-2 1:1 3:-0.4 4:0.666667 
-2 1:1 3:-0.4 4:0.833333 
-2 1:1 3:-0.4 4:1 
2 1:1 3:-0.4 4:-1 
2 1:1 3:-0.4 4:-0.833333 
-2 1:1 3:-0.4 4:-0.666667 
-2 1:1 3:-0.2 4:0.166667 
-2 1:1 3:-0.2 4:0.5 
-2 1:1 3:-0.2 4:0.666667 
-2 1:1 3:-0.2 4:0.833333 
-2 1:1 3:-0.2 4:1 
2 1:1 3:-0.2 4:-1 
-2 1:1 3:-0.2 4:-0.666667 
-2 1:1 3:-0.2 4:-0.5 
2 1:1 3:-0.2 4:-0.333333 
-2 1:1 3:-0.2 
-2 1:1 3:-0.4 4:-0.5 
2 1:1 3:-0.4 4:-0.333333 
-2 1:1 3:-0.4 
-2 1:1 4:0.166667 
2 1:1 4:0.333333 
-2 1:1 4:0.5 
-2 1:1 4:0.666667 
-2 1:1 4:0.833333 
-2 1:1 4:1 
2 1:1 4:-1 
2 1:1 4:-0.833333 
-2 1:1 4:-0.666667 
-2 1:1 3:0.2 4:0.166667 
2 1:1 3:0.2 4:0.333333 
-2 1:1 3:0.2 4:0.5 
-2 1:1 3:0.2 4:0.666667 
-2 1:1 3:0.2 4:0.833333 
-2 1:1 3:0.2 4:1 
2 1:1 3:0.2 4:-1 
-2 1:1 3:0.2 4:-0.666667 
-2 1:1 3:0.2 4:-0.5 
2 1:1 3:0.2 4:-0.333333 
-2 1:1 3:0.2 
-2 1:1 4:-0.5 
2 1:1 4:-0.333333 
-2 1:1 
-2 1:1 3:0.4 4:0.166667 
-2 1:1 3:0.4 4:0.5 
-2 1:1 3:0.4 4:0.666667 
-2 1:1 3:0.4 4:0.833333 
-2 1:1 3:0.4 4:1 
2 1:1 3:0.4 4:-1 
1.483220437755411 1:1 3:0.4 4:-0.833333 
-2 1:1 3:0.4 4:-0.666667 
-2 1:1 3:0.6 4:0.166667 
-2 1:1 3:0.6 4:0.5 
-2 1:1 3:0.6 4:0.666667 
-2 1:1 3:0.6 4:0.833333 
-2 1:1 3:0.6 4:1 
2 1:1 3:0.6 4:-1 
-2 1:1 3:0.6 4:-0.666667 
-2 1:1 3:0.6 4:-0.5 
-2 1:1 3:0.6 
-2 1:1 3:0.4 4:-0.5 
-2 1:1 3:0.4 
-2 1:1 3:0.8 4:0.166667 
-2 1:1 3:0.8 4:0.333333 
-2 1:1 3:0.8 4:0.5 
-2 1:1 3:0.8 4:0.666667 
-2 1:1 3:0.8 4:0.833333 
-2 1:1 3:0.8 4:1 
2 1:1 3:0.8 4:-1 
-2 1:1 3:1 4:0.166667 
-2 1:1 3:1 4:0.333333 
-2 1:1 3:1 4:0.5 
-2 1:1 3:1 4:0.666667 
-2 1:1 3:1 4:0.833333 
-2 1:1 3:1 4:1 
2 1:1 3:1 4:-1 
-2 1:1 3:1 4:-0.833333 
-2 1:1 3:1 4:-0.666667 
-2 1:1 3:1 4:-0.5 
-2 1:1 3:1 4:-0.166667 
-2 1:1 3:1 
-2 1:1 3:0.8 4:-0.5 
-2 1:1 3:0.8 4:-0.166667 
-2 1:1 3:0.8 
-2 1:1 2:0.2 3:-1 4:0.166667 
-2 1:1 2:0.2 3:-1 4:0.5 
-2 1:1 2:0.2 3:-1 4:0.666667 
-2 1:1 2:0.2 3:-1 4:0.833333 
-2 1:1 2:0.2 3:-1 4:1 
2 1:1 2:0.2 3:-1 4:-1 
-2 1:1 2:0.2 3:-1 4:-0.833333 
-2 1:1 2:0.2 3:-1 4:-0.666667 
-2 1:1 2:0.2 3:-1 4:-0.333333 
-2 1:1 2:0.2 3:-1 4:-0.166667 
2 1:1 2:0.2 3:-1 
-2 1:1 2:0.2 3:-0.8 4:0.166667 
2 1:1 2:0.2 3:-0.8 4:0.333333 
-2 1:1 2:0.2 3:-0.8 4:0.5 
-2 1:1 2:0.2 3:-0.8 4:0.666667 
-2 1:1 2:0.2 3:-0.8 4:0.833333 
-2 1:1 2:0.2 3:-0.8 4:1 
2 1:1 2:0.2 3:-0.8 4:-1 
-2 1:1 2:0.2 3:-0.8 4:-0.833333 
-2 1:1 2:0.2 3:-0.8 4:-0.666667 
-2 1:1 2:0.2 3:-0.6 4:0.166667 
2 1:1 2:0.2 3:-0.6 4:0.333333 
-2 1:1 2:0.2 3:-0.6 4:0.5 
-2 1:1 2:0.2 3:-0.6 4:0.666667 
-2 1:1 2:0.2 3:-0.6 4:0.833333 
-2 1:1 2:0.2 3:-0.6 4:1 
2 1:1 2:0.2 3:-0.6 4:-1 
-2 1:1 2:0.2 3:-0.6 4:-0.833333 
-2 1:1 2:0.2 3:-0.6 4:-0.666667 
-2 1:1 2:0.2 3:-0.6 4:-0.5 
-2 1:1 2:0.2 3:-0.6 4:-0.333333 
2 1:1 2:0.2 3:-0.6 
-2 1:1 2:0.2 3:-0.8 4:-0.333333 
2 1:1 2:0.2 3:-0.8 
-1.044246814403342 1:1 2:0.2 3:-0.4 4:0.166667 
2 1:1 2:0.2 3:-0.4 4:0.333333 
-2 1:1 2:0.2 3:-0.4 4:0.5 
-2 1:1 2:0.2 3:-0.4 4:0.666667 
-2 1:1 2:0.2 3:-0.4 4:0.833333 
-2 1:1 2:0.2 3:-0.4 4:1 
2 1:1 2:0.2 3:-0.4 4:-1 
-2 1:1 2:0.2 3:-0.4 4:-0.833333 
-2 1:1 2:0.2 3:-0.4 4:-0.666667 
-2 1:1 2:0.2 3:-0.2 4:0.166667 
-2 1:1 2:0.2 3:-0.2 4:0.5 
-2 1:1 2:0.2 3:-0.2 4:0.666667 
-2 1:1 2:0.2 3:-0.2 4:0.833333 
-2 1:1 2:0.2 3:-0.2 4:1 
2 1:1 2:0.2 3:-0.2 4:-1 
-2 1:1 2:0.2 3:-0.2 4:-0.833333 
-2 1:1 2:0.2 3:-0.2 4:-0.333333 
2 1:1 2:0.2 3:-0.2 
-2 1:1 2:0.2 3:-0.4 4:-0.333333 
2 1:1 2:0.2 3:-0.4 
-2 1:1 2:0.2 4:0.166667 
2 1:1 2:0.2 4:0.333333 
-2 1:1 2:0.2 4:0.5 
-2 1:1 2:0.2 4:0.666667 
-2 1:1 2:0.2 4:0.833333 
-2 1:1 2:0.2 4:1 
2 1:1 2:0.2 4:-1 
-2 1:1 2:0.2 4:-0.833333 
-2 1:1 2:0.2 4:-0.666667 
0.2931252701439085 1:1 2:0.2 3:0.2 4:0.333333 
-2 1:1 2:0.2 3:0.2 4:0.5 
-2 1:1 2:0.2 3:0.2 4:0.666667 
-2 1:1 2:0.2 3:0.2 4:0.833333 
-2 1:1 2:0.2 3:0.2 4:1 
2 1:1 2:0.2 3:0.2 4:-1 
-2 1:1 2:0.2 3:0.2 4:-0.833333 
-2 1:1 2:0.2 3:0.2 4:-0.666667 
-2 1:1 2:0.2 3:0.2 4:-0.333333 
2 1:1 2:0.2 3:0.2 
-0.9858157581977476 1:1 2:0.2 4:-0.5 
-2 1:1 2:0.2 4:-0.333333 
2 1:1 2:0.2 4:-0.166667 
2 1:1 2:0.2 
-0.8256915194243118 1:1 2:0.2 3:0.4 4:0.166667 
-2 1:1 2:0.2 3:0.4 4:0.5 
-2 1:1 2:0.2 3:0.4 4:0.666667 
-2 1:1 2:0.2 3:0.4 4:0.833333 
-2 1:1 2:0.2 3:0.4 4:1 
2 1:1 2:0.2 3:0.4 4:-1 
-2 1:1 2:0.2 3:0.4 4:-0.833333 
-2 1:1 2:0.2 3:0.4 4:-0.666667 
-2 1:1 2:0.2 3:0.6 4:0.166667 
-2 1:1 2:0.2 3:0.6 4:0.5 
-2 1:1 2:0.2 3:0.6 4:0.666667 
-2 1:1 2:0.2 3:0.6 4:0.833333 
-2 1:1 2:0.2 3:0.6 4:1 
2 1:1 2:0.2 3:0.6 4:-1 
-2 1:1 2:0.2 3:0.6 4:-0.833333 
-2 1:1 2:0.2 3:0.6 4:-0.666667 
2 1:1 2:0.2 3:0.6 4:-0.5 
-2 1:1 2:0.2 3:0.6 4:-0.333333 
-2 1:1 2:0.2 3:0.6 4:-0.166667 
2 1:1 2:0.2 3:0.6 
-2 1:1 2:0.2 3:0.4 4:-0.333333 
2 1:1 2:0.2 3:0.4 
-2 1:1 2:0.2 3:0.8 4:0.166667 
-2 1:1 2:0.2 3:0.8 4:0.333333 
-2 1:1 2:0.2 3:0.8 4:0.5 
-2 1:1 2:0.2 3:0.8 4:0.666667 
-2 1:1 2:0.2 3:0.8 4:0.833333 
-2 1:1 2:0.2 3:0.8 4:1 
2 1:1 2:0.2 3:0.8 4:-1 
-2 1:1 2:0.2 3:0.8 4:-0.833333 
-2 1:1 2:0.2 3:1 4:0.166667 
-2 1:1 2:0.2 3:1 4:0.5 
-2 1:1 2:0.2 3:1 4:0.666667 
-2 1:1 2:0.2 3:1 4:0.833333 
-2 1:1 2:0.2 3:1 4:1 
2 1:1 2:0.2 3:1 4:-1 
-2 1:1 2:0.2 3:1 4:-0.833333 
-2 1:1 2:0.2 3:1 4:-0.666667 
-2 1:1 2:0.2 3:1 4:-0.5 
-2 1:1 2:0.2 3:1 4:-0.333333 
-2 1:1 2:0.2 3:1 4:-0.166667 
-2 1:1 2:0.2 3:0.8 4:-0.5 
-2 1:1 2:0.2 3:0.8 4:-0.333333 
2 1:1 2:0.2 3:0.8 
-2 1:1 2:0.4 3:-1 4:0.166667 
-2 1:1 2:0.4 3:-1 4:0.333333 
-2 1:1 2:0.4 3:-1 4:0.5 
-2 1:1 2:0.4 3:-1 4:0.666667 
-2 1:1 2:0.4 3:-1 4:0.833333 
-2 1:1 2:0.4 3:-1 4:1 
2 1:1 2:0.4 3:-1 4:-1 
2 1:1 2:0.4 3:-1 4:-0.833333 
-2 1:1 2:0.4 3:-1 4:-0.666667 
-2 1:1 2:0.4 3:-1 4:-0.333333 
-2 1:1 2:0.4 3:-1 
-2 1:1 2:0.4 3:-0.8 4:0.166667 
-2 1:1 2:0.4 3:-0.8 4:0.333333 
-2 1:1 2:0.4 3:-0.8 4:0.5 
-2 1:1 2:0.4 3:-0.8 4:0.666667 
-2 1:1 2:0.4 3:-0.8 4:0.833333 
-2 1:1 2:0.4 3:-0.8 4:1 
2 1:1 2:0.4 3:-0.8 4:-0.833333 
-2 1:1 2:0.4 3:-0.8 4:-0.666667 
-2 1:1 2:0.4 3:-0.6 4:0.333333 
-2 1:1 2:0.4 3:-0.6 4:0.5 
-2 1:1 2:0.4 3:-0.6 4:0.666667 
-2 1:1 2:0.4 3:-0.6 4:0.833333 
-2 1:1 2:0.4 3:-0.6 4:1 
2 1:1 2:0.4 3:-0.6 4:-1 
-2 1:1 2:0.4 3:-0.6 4:-0.666667 
-2 1:1 2:0.4 3:-0.6 4:-0.333333 
-2 1:1 2:0.4 3:-0.6 
-2 1:1 2:0.4 3:-0.8 4:-0.5 
-2 1:1 2:0.4 3:-0.8 4:-0.333333 
-2 1:1 2:0.4 3:-0.8 
-2 1:1 2:0.4 3:-0.4 4:0.333333 
-2 1:1 2:0.4 3:-0.4 4:0.666667 
-2 1:1 2:0.4 3:-0.4 4:0.833333 
-2 1:1 2:0.4 3:-0.4 4:1 
2 1:1 2:0.4 3:-0.4 4:-0.833333 
-2 1:1 2:0.4 3:-0.2 4:0.333333 
-2 1:1 2:0.4 3:-0.2 4:0.5 
-2 1:1 2:0.4 3:-0.2 4:1 
2 1:1 2:0.4 3:-0.2 4:-0.5 
-2 1:1 2:0.4 3:-0.2 4:-0.333333 
2 1:1 2:0.4 3:-0.2 4:-0.166667 
-2 1:1 2:0.4 3:-0.2 
-2 1:1 2:0.4 3:-0.4 4:-0.333333 
2 1:1 2:0.4 3:-0.4 4:-0.166667 
-2 1:1 2:0.4 3:-0.4 
-1.259803987626226 1:1 2:0.4 4:0.166667 
-2 1:1 2:0.4 4:0.666667 
-2 1:1 2:0.4 4:0.833333 
-2 1:1 2:0.4 4:1 
2 1:1 2:0.4 4:-1 
2 1:1 2:0.4 4:-0.833333 
-2 1:1 2:0.4 4:-0.666667 
2 1:1 2:0.4 3:0.2 4:0.166667 
-2 1:1 2:0.4 3:0.2 4:0.333333 
-2 1:1 2:0.4 3:0.2 4:0.5 
-2 1:1 2:0.4 3:0.2 4:0.833333 
-2 1:1 2:0.4 3:0.2 4:1 
-2 1:1 2:0.4 3:0.2 4:-0.666667 
2 1:1 2:0.4 3:0.2 4:-0.333333 
-2 1:1 2:0.4 3:0.2 
2 1:1 2:0.4 4:-0.166667 
-2 1:1 2:0.4 
-2 1:1 2:0.4 3:0.4 4:0.333333 
-2 1:1 2:0.4 3:0.4 4:0.666667 
-2 1:1 2:0.4 3:0.4 4:1 
2 1:1 2:0.4 3:0.4 4:-0.833333 
-2 1:1 2:0.4 3:0.4 4:-0.666667 
-2 1:1 2:0.4 3:0.6 4:0.5 
-2 1:1 2:0.4 3:0.6 4:0.666667 
-2 1:1 2:0.4 3:0.6 4:1 
2 1:1 2:0.4 3:0.6 4:-1 
2 1:1 2:0.4 3:0.6 4:-0.5 
-2 1:1 2:0.4 3:0.6 4:-0.333333 
2 1:1 2:0.4 3:0.6 
2 1:1 2:0.4 3:0.4 4:-0.5 
-2 1:1 2:0.4 3:0.4 4:-0.333333 
2 1:1 2:0.4 3:0.4 4:-0.166667 
-2 1:1 2:0.4 3:0.4 
-2 1:1 2:0.4 3:0.8 4:0.166667 
-2 1:1 2:0.4 3:0.8 4:0.333333 
-2 1:1 2:0.4 3:0.8 4:0.5 
-2 1:1 2:0.4 3:0.8 4:0.666667 
-2 1:1 2:0.4 3:0.8 4:0.833333 
-2 1:1 2:0.4 3:0.8 4:1 
1.856404569840101 1:1 2:0.4 3:0.8 4:-1 
2 1:1 2:0.4 3:0.8 4:-0.833333 
2 1:1 2:0.4 3:0.8 4:-0.666667 
2 1:1 2:0.4 3:1 4:0.333333 
-2 1:1 2:0.4 3:1 4:0.5 
-2 1:1 2:0.4 3:1 4:0.666667 
-2 1:1 2:0.4 3:1 4:0.833333 
-2 1:1 2:0.4 3:1 4:1 
2 1:1 2:0.4 3:1 4:-1 
-2 1:1 2:0.4 3:1 4:-0.666667 
-2 1:1 2:0.4 3:1 4:-0.5 
-2 1:1 2:0.4 3:1 4:-0.333333 
-2 1:1 2:0.4 3:0.8 4:-0.5 
-2 1:1 2:0.4 3:0.8 4:-0.333333 
2 1:1 2:0.4 3:0.8 
2 1:1 2:0.6 3:-1 4:0.166667 
-2 1:1 2:0.6 3:-1 4:0.333333 
-2 1:1 2:0.6 3:-1 4:0.5 
-2 1:1 2:0.6 3:-1 4:0.833333 
-2 1:1 2:0.6 3:-1 4:1 
-2 1:1 2:0.6 3:-1 4:-0.833333 
2 1:1 2:0.6 3:-1 4:-0.666667 
-2 1:1 2:0.6 3:-1 4:-0.5 
2 1:1 2:0.6 3:-1 4:-0.333333 
-2 1:1 2:0.6 3:-1 
-2 1:1 2:0.6 3:-0.8 4:0.333333 
-2 1:1 2:0.6 3:-0.8 4:0.5 
2 1:1 2:0.6 3:-0.8 4:0.666667 
-2 1:1 2:0.6 3:-0.8 4:0.833333 
-2 1:1 2:0.6 3:-0.8 4:1 
-0.02433866535335368 1:1 2:0.6 3:-0.8 4:-1 
-2 1:1 2:0.6 3:-0.8 4:-0.833333 
2 1:1 2:0.6 3:-0.8 4:-0.666667 
2 1:1 2:0.6 3:-0.6 4:0.166667 
-2 1:1 2:0.6 3:-0.6 4:0.5 
2 1:1 2:0.6 3:-0.6 4:0.666667 
-2 1:1 2:0.6 3:-0.6 4:0.833333 
-0.4751690490838028 1:1 2:0.6 3:-0.6 4:1 
2 1:1 2:0.6 3:-0.6 4:-1 
-2 1:1 2:0.6 3:-0.6 4:-0.833333 
2 1:1 2:0.6 3:-0.6 4:-0.666667 
2 1:1 2:0.6 3:-0.6 4:-0.333333 
2 1:1 2:0.6 3:-0.6 4:-0.166667 
-2 1:1 2:0.6 3:-0.6 
-2 1:1 2:0.6 3:-0.8 4:-0.5 
2 1:1 2:0.6 3:-0.8 4:-0.333333 
2 1:1 2:0.6 3:-0.8 4:-0.166667 
2 1:1 2:0.6 3:-0.4 4:0.166667 
-2 1:1 2:0.6 3:-0.4 4:0.5 
2 1:1 2:0.6 3:-0.4 4:0.666667 
-2 1:1 2:0.6 3:-0.4 4:0.833333 
2 1:1 2:0.6 3:-0.4 4:1 
-2 1:1 2:0.6 3:-0.4 4:-0.833333 
2 1:1 2:0.6 3:-0.4 4:-0.666667 
2 1:1 2:0.6 3:-0.2 4:0.166667 
-2 1:1 2:0.6 3:-0.2 4:0.333333 
-2 1:1 2:0.6 3:-0.2 4:0.5 
2 1:1 2:0.6 3:-0.2 4:0.666667 
2 1:1 2:0.6 3:-0.2 4:1 
-2 1:1 2:0.6 3:-0.2 4:-1 
-2 1:1 2:0.6 3:-0.2 4:-0.833333 
2 1:1 2:0.6 3:-0.2 4:-0.666667 
2 1:1 2:0.6 3:-0.2 4:-0.333333 
2 1:1 2:0.6 3:-0.2 4:-0.166667 
-2 1:1 2:0.6 3:-0.2 
2 1:1 2:0.6 3:-0.4 4:-0.333333 
2 1:1 2:0.6 3:-0.4 4:-0.166667 
-2 1:1 2:0.6 3:-0.4 
2 1:1 2:0.6 4:0.166667 
2 1:1 2:0.6 4:0.333333 
-2 1:1 2:0.6 4:0.5 
2 1:1 2:0.6 4:0.666667 
-2 1:1 2:0.6 4:0.833333 
2 1:1 2:0.6 4:1 
2 1:1 2:0.6 4:-1 
-2 1:1 2:0.6 4:-0.833333 
2 1:1 2:0.6 4:-0.666667 
2 1:1 2:0.6 3:0.2 4:0.166667 
-2 1:1 2:0.6 3:0.2 4:0.5 
2 1:1 2:0.6 3:0.2 4:0.666667 
-2 1:1 2:0.6 3:0.2 4:0.833333 
2 1:1 2:0.6 3:0.2 4:1 
-2 1:1 2:0.6 3:0.2 4:-0.833333 
2 1:1 2:0.6 3:0.2 4:-0.666667 
-2 1:1 2:0.6 3:0.2 4:-0.5 
2 1:1 2:0.6 3:0.2 4:-0.333333 
2 1:1 2:0.6 3:0.2 4:-0.166667 
-2 1:1 2:0.6 3:0.2 
-2 1:1 2:0.6 4:-0.5 
2 1:1 2:0.6 4:-0.333333 
2 1:1 2:0.6 4:-0.166667 
-2 1:1 2:0.6 
2 1:1 2:0.6 3:0.4 4:0.166667 
-2 1:1 2:0.6 3:0.4 4:0.333333 
-2 1:1 2:0.6 3:0.4 4:0.5 
-2 1:1 2:0.6 3:0.4 4:1 
-2 1:1 2:0.6 3:0.4 4:-0.833333 
2 1:1 2:0.6 3:0.6 4:0.166667 
2 1:1 2:0.6 3:0.6 4:0.333333 
-2 1:1 2:0.6 3:0.6 4:0.5 
2 1:1 2:0.6 3:0.6 4:0.666667 
-1.502437610865441 1:1 2:0.6 3:0.6 4:0.833333 
-2 1:1 2:0.6 3:0.6 4:1 
2 1:1 2:0.6 3:0.6 4:-1 
-2 1:1 2:0.6 3:0.6 4:-0.833333 
2 1:1 2:0.6 3:0.6 4:-0.666667 
2 1:1 2:0.6 3:0.6 4:-0.5 
2 1:1 2:0.6 3:0.6 4:-0.333333 
2 1:1 2:0.6 3:0.6 4:-0.166667 
2 1:1 2:0.6 3:0.6 
-2 1:1 2:0.6 3:0.4 
-2 1:1 2:0.6 3:0.8 4:0.166667 
2 1:1 2:0.6 3:0.8 4:0.666667 
-2 1:1 2:0.6 3:0.8 4:0.833333 
-2 1:1 2:0.6 3:0.8 4:-0.833333 
2 1:1 2:0.6 3:0.8 4:-0.666667 
2 1:1 2:0.6 3:1 4:0.166667 
2 1:1 2:0.6 3:1 4:0.333333 
-2 1:1 2:0.6 3:1 4:0.5 
-2 1:1 2:0.6 3:1 4:0.666667 
-2 1:1 2:0.6 3:1 4:0.833333 
-2 1:1 2:0.6 3:1 4:1 
2 1:1 2:0.6 3:1 4:-1 
-2 1:1 2:0.6 3:1 4:-0.833333 
-2 1:1 2:0.6 3:1 4:-0.5 
2 1:1 2:0.6 3:1 4:-0.333333 
2 1:1 2:0.6 3:1 4:-0.166667 
-2 1:1 2:0.6 3:0.8 4:-0.5 
2 1:1 2:0.6 3:0.8 4:-0.333333 
2 1:1 2:0.6 3:0.8 4:-0.166667 
2 1:1 2:0.6 3:0.8 
-2 1:1 2:0.8 3:-1 4:0.166667 
1.39686064451836 1:1 2:0.8 3:-1 4:0.5 
2 1:1 2:0.8 3:-1 4:0.666667 
2 1:1 2:0.8 3:-1 4:0.833333 
-2 1:1 2:0.8 3:-1 4:1 
-2 1:1 2:0.8 3:-1 4:-1 
2 1:1 2:0.8 3:-1 4:-0.833333 
2 1:1 2:0.8 3:-1 4:-0.666667 
-2 1:1 2:0.8 3:-1 4:-0.5 
-2 1:1 2:0.8 3:-1 4:-0.333333 
2 1:1 2:0.8 3:-1 
-2 1:1 2:0.8 3:-0.8 4:0.166667 
-2 1:1 2:0.8 3:-0.8 4:0.333333 
2 1:1 2:0.8 3:-0.8 4:0.5 
2 1:1 2:0.8 3:-0.8 4:0.666667 
2 1:1 2:0.8 3:-0.8 4:0.833333 
-2 1:1 2:0.8 3:-0.8 4:1 
-2 1:1 2:0.8 3:-0.8 4:-1 
2 1:1 2:0.8 3:-0.8 4:-0.666667 
-0.07624217662752579 1:1 2:0.8 3:-0.6 4:0.166667 
2 1:1 2:0.8 3:-0.6 4:0.333333 
2 1:1 2:0.8 3:-0.6 4:0.5 
2 1:1 2:0.8 3:-0.6 4:0.666667 
2 1:1 2:0.8 3:-0.6 4:0.833333 
-2 1:1 2:0.8 3:-0.6 4:-1 
-2 1:1 2:0.8 3:-0.6 4:-0.833333 
2 1:1 2:0.8 3:-0.6 4:-0.666667 
-2 1:1 2:0.8 3:-0.6 4:-0.5 
-2 1:1 2:0.8 3:-0.6 4:-0.333333 
2 1:1 2:0.8 3:-0.6 4:-0.166667 
2 1:1 2:0.8 3:-0.6 
-2 1:1 2:0.8 3:-0.8 4:-0.5 
-2 1:1 2:0.8 3:-0.8 4:-0.333333 
2 1:1 2:0.8 3:-0.8 4:-0.166667 
2 1:1 2:0.8 3:-0.8 
-2 1:1 2:0.8 3:-0.4 4:0.166667 
2 1:1 2:0.8 3:-0.4 4:0.5 
2 1:1 2:0.8 3:-0.4 4:0.666667 
2 1:1 2:0.8 3:-0.4 4:0.833333 
2 1:1 2:0.8 3:-0.4 4:1 
-2 1:1 2:0.8 3:-0.4 4:-1 
0.002066381167124242 1:1 2:0.8 3:-0.4 4:-0.833333 
2 1:1 2:0.8 3:-0.4 4:-0.666667 
-2 1:1 2:0.8 3:-0.2 4:0.166667 
2 1:1 2:0.8 3:-0.2 4:0.666667 
2 1:1 2:0.8 3:-0.2 4:0.833333 
-2 1:1 2:0.8 3:-0.2 4:-1 
-2 1:1 2:0.8 3:-0.2 4:-0.833333 
2 1:1 2:0.8 3:-0.2 4:-0.666667 
-2 1:1 2:0.8 3:-0.2 4:-0.5 
-2 1:1 2:0.8 3:-0.2 4:-0.333333 
2 1:1 2:0.8 3:-0.2 4:-0.166667 
2 1:1 2:0.8 3:-0.2 
-2 1:1 2:0.8 3:-0.4 4:-0.5 
2 1:1 2:0.8 3:-0.4 
-2 1:1 2:0.8 4:0.166667 
2 1:1 2:0.8 4:0.333333 
2 1:1 2:0.8 4:0.5 
2 1:1 2:0.8 4:0.666667 
2 1:1 2:0.8 4:0.833333 
2 1:1 2:0.8 4:1 
2 1:1 2:0.8 3:0.2 4:0.666667 
2 1:1 2:0.8 3:0.2 4:0.833333 
2 1:1 2:0.8 3:0.2 4:1 
-2 1:1 2:0.8 3:0.2 4:-1 
-2 1:1 2:0.8 3:0.2 4:-0.833333 
2 1:1 2:0.8 3:0.2 4:-0.666667 
-2 1:1 2:0.8 3:0.2 4:-0.5 
2 1:1 2:0.8 3:0.2 4:-0.333333 
2 1:1 2:0.8 3:0.2 4:-0.166667 
2 1:1 2:0.8 3:0.2 
-2 1:1 2:0.8 4:-0.5 
2 1:1 2:0.8 4:-0.166667 
2 1:1 2:0.8 
-2 1:1 2:0.8 3:0.4 4:0.333333 
2 1:1 2:0.8 3:0.4 4:0.5 
2 1:1 2:0.8 3:0.4 4:0.666667 
2 1:1 2:0.8 3:0.4 4:0.833333 
-2 1:1 2:0.8 3:0.4 4:1 
-2 1:1 2:0.8 3:0.4 4:-1 
-2 1:1 2:0.8 3:0.6 4:0.166667 
2 1:1 2:0.8 3:0.6 4:0.333333 
2 1:1 2:0.8 3:0.6 4:0.666667 
2 1:1 2:0.8 3:0.6 4:0.833333 
-2 1:1 2:0.8 3:0.6 4:1 
-2 1:1 2:0.8 3:0.6 4:-0.833333 
2 1:1 2:0.8 3:0.6 4:-0.666667 
2 1:1 2:0.8 3:0.6 4:-0.5 
-2 1:1 2:0.8 3:0.6 4:-0.333333 
2 1:1 2:0.8 3:0.6 4:-0.166667 
2 1:1 2:0.8 3:0.6 
-2 1:1 2:0.8 3:0.4 4:-0.5 
-2 1:1 2:0.8 3:0.4 4:-0.333333 
2 1:1 2:0.8 3:0.4 4:-0.166667 
-2 1:1 2:0.8 3:0.8 4:0.166667 
2 1:1 2:0.8 3:0.8 4:0.333333 
2 1:1 2:0.8 3:0.8 4:0.5 
2 1:1 2:0.8 3:0.8 4:0.666667 
2 1:1 2:0.8 3:0.8 4:0.833333 
-2 1:1 2:0.8 3:0.8 4:-1 
2 1:1 2:0.8 3:0.8 4:-0.666667 
2 1:1 2:0.8 3:1 4:0.166667 
2 1:1 2:0.8 3:1 4:0.333333 
-2 1:1 2:0.8 3:1 4:0.5 
2 1:1 2:0.8 3:1 4:0.666667 
2 1:1 2:0.8 3:1 4:0.833333 
2 1:1 2:0.8 3:1 4:-1 
-2 1:1 2:0.8 3:1 4:-0.833333 
-2 1:1 2:0.8 3:1 4:-0.5 
2 1:1 2:0.8 3:1 4:-0.166667 
2 1:1 2:0.8 3:1 
-2 1:1 2:0.8 3:0.8 4:-0.5 
2 1:1 2:0.8 3:0.8 4:-0.166667 
2 1:1 2:0.8 3:0.8 
2 1:1 2:1 3:-1 4:0.333333 
2 1:1 2:1 3:-1 4:0.5 
2 1:1 2:1 3:-1 4:0.666667 
2 1:1 2:1 3:-1 4:0.833333 
2 1:1 2:1 3:-1 4:1 
-2 1:1 2:1 3:-1 4:-1 
2 1:1 2:1 3:-1 4:-0.833333 
2 1:1 2:1 3:-1 4:-0.666667 
2 1:1 2:1 3:-1 4:-0.5 
0.3338696712204024 1:1 2:1 3:-1 4:-0.333333 
2 1:1 2:1 3:-1 4:-0.166667 
2 1:1 2:1 3:-1 
2 1:1 2:1 3:-0.8 4:0.5 
2 1:1 2:1 3:-0.8 4:0.666667 
2 1:1 2:1 3:-0.8 4:0.833333 
2 1:1 2:1 3:-0.8 4:1 
-2 1:1 2:1 3:-0.8 4:-1 
2 1:1 2:1 3:-0.8 4:-0.833333 
2 1:1 2:1 3:-0.8 4:-0.666667 
2 1:1 2:1 3:-0.6 4:0.333333 
2 1:1 2:1 3:-0.6 4:0.5 
2 1:1 2:1 3:-0.6 4:0.666667 
2 1:1 2:1 3:-0.6 4:0.833333 
2 1:1 2:1 3:-0.6 4:1 
-2 1:1 2:1 3:-0.6 4:-1 
2 1:1 2:1 3:-0.6 4:-0.833333 
0.2891449255561616 1:1 2:1 3:-0.6 4:-0.666667 
2 1:1 2:1 3:-0.8 4:-0.5 
2 1:1 2:1 3:-0.8 4:-0.166667 
2 1:1 2:1 3:-0.8 
2 1:1 2:1 3:-0.4 4:0.5 
2 1:1 2:1 3:-0.4 4:0.666667 
2 1:1 2:1 3:-0.4 4:0.833333 
2 1:1 2:1 3:-0.4 4:1 
-2 1:1 2:1 3:-0.4 4:-1 
2 1:1 2:1 3:-0.4 4:-0.833333 
2 1:1 2:1 3:-0.4 4:-0.666667 
-2 1:1 2:1 3:-0.2 4:0.166667 
-2 1:1 2:1 3:-0.2 4:0.333333 
2 1:1 2:1 3:-0.2 4:0.5 
2 1:1 2:1 3:-0.2 4:0.666667 
2 1:1 2:1 3:-0.2 4:0.833333 
2 1:1 2:1 3:-0.2 4:1 
-2 1:1 2:1 3:-0.2 4:-1 
2 1:1 2:1 3:-0.2 4:-0.666667 
2 1:1 2:1 3:-0.2 4:-0.5 
2 1:1 2:1 3:-0.4 4:-0.5 
-2 1:1 2:1 4:0.166667 
2 1:1 2:1 4:0.5 
2 1:1 2:1 4:0.666667 
2 1:1 2:1 4:0.833333 
2 1:1 2:1 4:1 
-2 1:1 2:1 4:-1 
2 1:1 2:1 4:-0.833333 
-2 1:1 2:1 4:-0.666667 
-2 1:1 2:1 3:0.2 4:0.166667 
-2 1:1 2:1 3:0.2 4:0.333333 
2 1:1 2:1 3:0.2 4:0.5 
2 1:1 2:1 3:0.2 4:0.666667 
2 1:1 2:1 3:0.2 4:0.833333 
2 1:1 2:1 3:0.2 4:1 
-2 1:1 2:1 3:0.2 4:-1 
2 1:1 2:1 3:0.2 4:-0.666667 
2 1:1 2:1 3:0.2 4:-0.5 
2 1:1 2:1 3:0.2 4:-0.333333 
-2 1:1 2:1 3:0.2 
-2 1:1 2:1 4:-0.5 
2 1:1 2:1 4:-0.333333 
-2 1:1 2:1 4:-0.166667 
-2 1:1 2:1 
-2 1:1 2:1 3:0.4 4:0.166667 
-2 1:1 2:1 3:0.4 4:0.333333 
2 1:1 2:1 3:0.4 4:0.5 
2 1:1 2:1 3:0.4 4:0.833333 
-1.727930105597823 1:1 2:1 3:0.4 4:1 
-2 1:1 2:1 3:0.4 4:-1 
2 1:1 2:1 3:0.4 4:-0.833333 
-2 1:1 2:1 3:0.4 4:-0.666667 
-2 1:1 2:1 3:0.6 4:0.166667 
-2 1:1 2:1 3:0.6 4:0.333333 
2 1:1 2:1 3:0.6 4:0.5 
2 1:1 2:1 3:0.6 4:0.666667 
2 1:1 2:1 3:0.6 4:0.833333 
-2 1:1 2:1 3:0.6 4:-1 
2 1:1 2:1 3:0.6 4:-0.833333 
2 1:1 2:1 3:0.6 4:-0.5 
-2 1:1 2:1 3:0.6 4:-0.333333 
2 1:1 2:1 3:0.6 
2 1:1 2:1 3:0.4 4:-0.5 
-2 1:1 2:1 3:0.4 4:-0.333333 
-2 1:1 2:1 3:0.4 
-2 1:1 2:1 3:0.8 4:0.166667 
-2 1:1 2:1 3:0.8 4:0.333333 
2 1:1 2:1 3:0.8 4:0.5 
2 1:1 2:1 3:0.8 4:0.666667 
2 1:1 2:1 3:0.8 4:0.833333 
2 1:1 2:1 3:0.8 4:1 
-2 1:1 2:1 3:0.8 4:-1 
2 1:1 2:1 3:0.8 4:-0.833333 
2 1:1 2:1 3:0.8 4:-0.666667 
2 1:1 2:1 3:1 4:0.333333 
2 1:1 2:1 3:1 4:0.5 
2 1:1 2:1 3:1 4:0.666667 
2 1:1 2:1 3:1 4:0.833333 
2 1:1 2:1 3:1 4:1 
-2 1:1 2:1 3:1 4:-1 
2 1:1 2:1 3:1 4:-0.833333 
-1.586351788790798 1:1 2:1 3:1 4:-0.666667 
2 1:1 2:1 3:1 4:-0.5 
-2 1:1 2:1 3:1 4:-0.333333 
2 1:1 2:1 3:1 
-1.863268664598469 1:1 2:1 3:0.8 4:-0.5 
-2 1:1 2:1 3:0.8 4:-0.333333 
-2 1:1 2:1 3:0.8 4:-0.166667 
2 1:1 2:1 3:0.8 
