# Supplementary material for: Dynalign II: common secondary structure prediction for RNA homologs with domain insertions
Source: Nucleic Acids Res. 2014 Nov 21;42(22):13939–48. doi: 10.1093/nar/gku1172 (PMC4267632; doi:10.1093/nar/gku1172)
Supplement: SUPPLEMENTARY DATA [file supp_gku1172_nar-02021-z-2014-File012.zip › data_tables/new_training_z_std.scale.model]

svm_type epsilon_svr
kernel_type rbf
gamma 0.25
nr_class 2
total_sv 11685
rho -0.00092739
SV
-32 1:-1 2:-1 3:-1 4:0.166667 
5.255447818480936 1:-1 2:-1 3:-1 4:0.333333 
32 1:-1 2:-1 3:-1 4:0.5 
-32 1:-1 2:-1 3:-1 4:0.666667 
24.20894305954247 1:-1 2:-1 3:-1 4:1 
32 1:-1 2:-1 3:-1 4:-1 
32 1:-1 2:-1 3:-1 4:-0.833333 
-32 1:-1 2:-1 3:-1 4:-0.666667 
-32 1:-1 2:-1 3:-1 4:-0.333333 
32 1:-1 2:-1 3:-1 4:-0.166667 
32 1:-1 2:-1 3:-1 
-32 1:-1 2:-1 3:-0.8 4:0.666667 
-32 1:-1 2:-1 3:-0.8 4:0.833333 
-32 1:-1 2:-1 3:-0.8 4:1 
32 1:-1 2:-1 3:-0.8 4:-0.833333 
-32 1:-1 2:-1 3:-0.8 4:-0.666667 
-32 1:-1 2:-1 3:-0.6 4:0.166667 
32 1:-1 2:-1 3:-0.6 4:0.666667 
-32 1:-1 2:-1 3:-0.6 4:1 
32 1:-1 2:-1 3:-0.6 4:-0.833333 
-32 1:-1 2:-1 3:-0.6 4:-0.666667 
32 1:-1 2:-1 3:-0.6 4:-0.5 
-32 1:-1 2:-1 3:-0.6 4:-0.333333 
32 1:-1 2:-1 3:-0.6 
-32 1:-1 2:-1 3:-0.8 4:-0.333333 
-32 1:-1 2:-1 3:-0.8 4:-0.166667 
32 1:-1 2:-1 3:-0.4 4:0.166667 
32 1:-1 2:-1 3:-0.4 4:0.333333 
-26.36149445574073 1:-1 2:-1 3:-0.4 4:0.666667 
32 1:-1 2:-1 3:-0.4 4:0.833333 
32 1:-1 2:-1 3:-0.4 4:-0.833333 
-32 1:-1 2:-1 3:-0.2 4:0.666667 
32 1:-1 2:-1 3:-0.2 4:1 
-32 1:-1 2:-1 3:-0.2 4:-1 
-32 1:-1 2:-1 3:-0.2 4:-0.666667 
32 1:-1 2:-1 3:-0.4 4:-0.5 
-32 1:-1 2:-1 3:-0.4 
-32 1:-1 2:-1 4:0.166667 
-32 1:-1 2:-1 4:0.333333 
32 1:-1 2:-1 4:1 
-10.05492728733639 1:-1 2:-1 4:-1 
-32 1:-1 2:-1 4:-0.666667 
-32 1:-1 2:-1 3:0.2 4:0.166667 
-32 1:-1 2:-1 3:0.2 4:0.5 
-32 1:-1 2:-1 3:0.2 4:1 
32 1:-1 2:-1 3:0.2 4:-0.833333 
32 1:-1 2:-1 3:0.2 4:-0.5 
-32 1:-1 2:-1 3:0.2 4:-0.333333 
32 1:-1 2:-1 3:0.2 4:-0.166667 
32 1:-1 2:-1 4:-0.5 
-32 1:-1 2:-1 4:-0.333333 
-32 1:-1 2:-1 4:-0.166667 
32 1:-1 2:-1 
-32 1:-1 2:-1 3:0.4 4:0.166667 
32 1:-1 2:-1 3:0.4 4:0.5 
32 1:-1 2:-1 3:0.4 4:0.666667 
32 1:-1 2:-1 3:0.4 4:-0.833333 
-32 1:-1 2:-1 3:0.6 4:0.166667 
32 1:-1 2:-1 3:0.6 4:0.5 
32 1:-1 2:-1 3:0.6 4:0.666667 
32 1:-1 2:-1 3:0.6 4:0.833333 
-32 1:-1 2:-1 3:0.6 4:-1 
-32 1:-1 2:-1 3:0.6 4:-0.666667 
32 1:-1 2:-1 3:0.6 4:-0.5 
32 1:-1 2:-1 3:0.6 4:-0.166667 
29.83790336532065 1:-1 2:-1 3:0.4 4:-0.5 
-32 1:-1 2:-1 3:0.4 4:-0.333333 
-32 1:-1 2:-1 3:0.8 4:0.166667 
-32 1:-1 2:-1 3:0.8 4:0.5 
-32 1:-1 2:-1 3:0.8 4:0.666667 
32 1:-1 2:-1 3:0.8 4:0.833333 
-19.71710043461557 1:-1 2:-1 3:0.8 4:1 
32 1:-1 2:-1 3:0.8 4:-0.833333 
-32 1:-1 2:-1 3:0.8 4:-0.666667 
-4.248600199072988 1:-1 2:-1 3:1 4:0.5 
-32 1:-1 2:-1 3:1 4:1 
32 1:-1 2:-1 3:1 4:-1 
-32 1:-1 2:-1 3:1 4:-0.333333 
-32 1:-1 2:-1 3:0.8 4:-0.333333 
32 1:-1 2:-1 3:0.8 
32 1:-1 2:-0.8 3:-1 4:0.166667 
-32 1:-1 2:-0.8 3:-1 4:0.333333 
32 1:-1 2:-0.8 3:-1 4:0.5 
-32 1:-1 2:-0.8 3:-1 4:1 
-32 1:-1 2:-0.8 3:-1 4:-1 
32 1:-1 2:-0.8 3:-1 4:-0.833333 
32 1:-1 2:-0.8 3:-1 4:-0.5 
-32 1:-1 2:-0.8 3:-1 4:-0.333333 
32 1:-1 2:-0.8 3:-0.8 4:0.833333 
-32 1:-1 2:-0.8 3:-0.8 4:-1 
-32 1:-1 2:-0.8 3:-0.8 4:-0.833333 
-14.59431502637518 1:-1 2:-0.8 3:-0.8 4:-0.666667 
-32 1:-1 2:-0.8 3:-0.6 4:0.666667 
32 1:-1 2:-0.8 3:-0.6 4:0.833333 
-32 1:-1 2:-0.8 3:-0.6 4:1 
-32 1:-1 2:-0.8 3:-0.6 4:-1 
32 1:-1 2:-0.8 3:-0.6 4:-0.833333 
32 1:-1 2:-0.8 3:-0.6 4:-0.666667 
32 1:-1 2:-0.8 3:-0.6 4:-0.5 
-32 1:-1 2:-0.8 3:-0.6 4:-0.333333 
-32 1:-1 2:-0.8 3:-0.6 4:-0.166667 
32 1:-1 2:-0.8 3:-0.6 
32 1:-1 2:-0.8 3:-0.8 4:-0.5 
-32 1:-1 2:-0.8 3:-0.8 4:-0.333333 
32 1:-1 2:-0.8 3:-0.8 4:-0.166667 
-32 1:-1 2:-0.8 3:-0.4 4:0.166667 
-32 1:-1 2:-0.8 3:-0.4 4:0.333333 
-32 1:-1 2:-0.8 3:-0.4 4:0.833333 
-32 1:-1 2:-0.8 3:-0.4 4:-1 
-32 1:-1 2:-0.8 3:-0.4 4:-0.833333 
23.59978503111138 1:-1 2:-0.8 3:-0.4 4:-0.666667 
32 1:-1 2:-0.8 3:-0.2 4:0.166667 
-32 1:-1 2:-0.8 3:-0.2 4:0.333333 
32 1:-1 2:-0.8 3:-0.2 4:0.5 
32 1:-1 2:-0.8 3:-0.2 4:0.666667 
-32 1:-1 2:-0.8 3:-0.2 4:-1 
32 1:-1 2:-0.8 3:-0.2 4:-0.666667 
32 1:-1 2:-0.8 3:-0.2 4:-0.5 
-32 1:-1 2:-0.8 3:-0.2 4:-0.333333 
-32 1:-1 2:-0.8 3:-0.2 
32 1:-1 2:-0.8 3:-0.4 4:-0.5 
32 1:-1 2:-0.8 3:-0.4 4:-0.333333 
32 1:-1 2:-0.8 3:-0.4 
32 1:-1 2:-0.8 4:0.333333 
32 1:-1 2:-0.8 4:0.5 
32 1:-1 2:-0.8 4:0.666667 
-32 1:-1 2:-0.8 4:0.833333 
18.09917160273321 1:-1 2:-0.8 4:1 
-32 1:-1 2:-0.8 4:-1 
32 1:-1 2:-0.8 4:-0.833333 
32 1:-1 2:-0.8 3:0.2 4:0.166667 
-32 1:-1 2:-0.8 3:0.2 4:0.333333 
-32 1:-1 2:-0.8 3:0.2 4:0.5 
-32 1:-1 2:-0.8 3:0.2 4:0.666667 
32 1:-1 2:-0.8 3:0.2 4:1 
-32 1:-1 2:-0.8 3:0.2 4:-1 
-22.08660929599112 1:-1 2:-0.8 3:0.2 4:-0.833333 
32 1:-1 2:-0.8 3:0.2 4:-0.666667 
-32 1:-1 2:-0.8 3:0.2 4:-0.333333 
32 1:-1 2:-0.8 
32 1:-1 2:-0.8 3:0.4 4:0.166667 
-32 1:-1 2:-0.8 3:0.4 4:0.333333 
-32 1:-1 2:-0.8 3:0.4 4:0.5 
-32 1:-1 2:-0.8 3:0.4 4:0.666667 
-32 1:-1 2:-0.8 3:0.4 4:0.833333 
-32 1:-1 2:-0.8 3:0.4 4:1 
-32 1:-1 2:-0.8 3:0.4 4:-1 
32 1:-1 2:-0.8 3:0.4 4:-0.666667 
-32 1:-1 2:-0.8 3:0.6 4:0.166667 
-32 1:-1 2:-0.8 3:0.6 4:0.333333 
17.22035288957824 1:-1 2:-0.8 3:0.6 4:0.5 
32 1:-1 2:-0.8 3:0.6 4:0.666667 
-32 1:-1 2:-0.8 3:0.6 4:0.833333 
-32 1:-1 2:-0.8 3:0.6 4:1 
-32 1:-1 2:-0.8 3:0.6 4:-1 
32 1:-1 2:-0.8 3:0.6 4:-0.666667 
32 1:-1 2:-0.8 3:0.6 4:-0.5 
32 1:-1 2:-0.8 3:0.6 
32 1:-1 2:-0.8 3:0.4 4:-0.166667 
-32 1:-1 2:-0.8 3:0.4 
32 1:-1 2:-0.8 3:0.8 4:0.166667 
32 1:-1 2:-0.8 3:0.8 4:0.333333 
-32 1:-1 2:-0.8 3:0.8 4:0.5 
32 1:-1 2:-0.8 3:0.8 4:0.666667 
32 1:-1 2:-0.8 3:0.8 4:1 
32 1:-1 2:-0.8 3:1 4:0.166667 
-32 1:-1 2:-0.8 3:1 4:0.333333 
-32 1:-1 2:-0.8 3:1 4:0.5 
-32 1:-1 2:-0.8 3:1 4:0.833333 
-32 1:-1 2:-0.8 3:1 4:1 
0.4754252687106166 1:-1 2:-0.8 3:1 4:-1 
-32 1:-1 2:-0.8 3:1 4:-0.833333 
32 1:-1 2:-0.8 3:1 4:-0.666667 
-32 1:-1 2:-0.8 3:1 4:-0.166667 
32 1:-1 2:-0.8 3:1 
-32 1:-1 2:-0.8 3:0.8 4:-0.333333 
32 1:-1 2:-0.8 3:0.8 
32 1:-1 2:-0.6 3:-1 4:0.333333 
-32 1:-1 2:-0.6 3:-1 4:0.666667 
32 1:-1 2:-0.6 3:-1 4:1 
32 1:-1 2:-0.6 3:-1 4:-1 
32 1:-1 2:-0.6 3:-1 4:-0.833333 
-32 1:-1 2:-0.6 3:-1 4:-0.666667 
-32 1:-1 2:-0.6 3:-1 4:-0.333333 
-32 1:-1 2:-0.6 3:-1 
32 1:-1 2:-0.6 3:-0.8 4:0.166667 
-32 1:-1 2:-0.6 3:-0.8 4:0.333333 
32 1:-1 2:-0.6 3:-0.8 4:0.5 
-32 1:-1 2:-0.6 3:-0.8 4:0.666667 
-32 1:-1 2:-0.6 3:-0.8 4:0.833333 
32 1:-1 2:-0.6 3:-0.8 4:1 
32 1:-1 2:-0.6 3:-0.8 4:-1 
32 1:-1 2:-0.6 3:-0.8 4:-0.833333 
-32 1:-1 2:-0.6 3:-0.8 4:-0.666667 
32 1:-1 2:-0.6 3:-0.6 4:0.5 
-32 1:-1 2:-0.6 3:-0.6 4:0.666667 
-32 1:-1 2:-0.6 3:-0.6 4:0.833333 
-32 1:-1 2:-0.6 3:-0.6 4:1 
32 1:-1 2:-0.6 3:-0.6 4:-1 
32 1:-1 2:-0.6 3:-0.6 4:-0.833333 
-32 1:-1 2:-0.6 3:-0.6 4:-0.666667 
-32 1:-1 2:-0.6 3:-0.6 4:-0.5 
-32 1:-1 2:-0.6 3:-0.8 4:-0.5 
-32 1:-1 2:-0.6 3:-0.8 4:-0.166667 
32 1:-1 2:-0.6 3:-0.4 4:0.166667 
32 1:-1 2:-0.6 3:-0.4 4:0.333333 
32 1:-1 2:-0.6 3:-0.4 4:0.5 
32 1:-1 2:-0.6 3:-0.4 4:0.666667 
32 1:-1 2:-0.6 3:-0.4 4:0.833333 
32 1:-1 2:-0.6 3:-0.4 4:1 
32 1:-1 2:-0.6 3:-0.4 4:-1 
32 1:-1 2:-0.6 3:-0.4 4:-0.833333 
-32 1:-1 2:-0.6 3:-0.4 4:-0.666667 
-32 1:-1 2:-0.6 3:-0.2 4:0.833333 
32 1:-1 2:-0.6 3:-0.2 4:1 
32 1:-1 2:-0.6 3:-0.2 4:-1 
32 1:-1 2:-0.6 3:-0.2 4:-0.833333 
-32 1:-1 2:-0.6 3:-0.2 4:-0.666667 
32 1:-1 2:-0.6 3:-0.2 4:-0.333333 
-32 1:-1 2:-0.6 3:-0.2 4:-0.166667 
-32 1:-1 2:-0.6 3:-0.2 
-32 1:-1 2:-0.6 3:-0.4 4:-0.5 
32 1:-1 2:-0.6 3:-0.4 4:-0.166667 
32 1:-1 2:-0.6 3:-0.4 
32 1:-1 2:-0.6 4:0.166667 
32 1:-1 2:-0.6 4:0.666667 
-32 1:-1 2:-0.6 4:0.833333 
32 1:-1 2:-0.6 4:1 
32 1:-1 2:-0.6 4:-1 
-32 1:-1 2:-0.6 3:0.2 4:0.666667 
-32 1:-1 2:-0.6 3:0.2 4:1 
32 1:-1 2:-0.6 3:0.2 4:-0.833333 
32 1:-1 2:-0.6 3:0.2 4:-0.166667 
-32 1:-1 2:-0.6 4:-0.5 
32 1:-1 2:-0.6 4:-0.166667 
-17.74347093173952 1:-1 2:-0.6 
-32 1:-1 2:-0.6 3:0.4 4:0.333333 
32 1:-1 2:-0.6 3:0.4 4:0.5 
-32 1:-1 2:-0.6 3:0.4 4:0.666667 
-32 1:-1 2:-0.6 3:0.4 4:0.833333 
32 1:-1 2:-0.6 3:0.4 4:1 
-32 1:-1 2:-0.6 3:0.4 4:-0.666667 
32 1:-1 2:-0.6 3:0.6 4:0.166667 
32 1:-1 2:-0.6 3:0.6 4:0.333333 
32 1:-1 2:-0.6 3:0.6 4:0.5 
-32 1:-1 2:-0.6 3:0.6 4:0.833333 
32 1:-1 2:-0.6 3:0.6 4:1 
32 1:-1 2:-0.6 3:0.6 4:-1 
-32 1:-1 2:-0.6 3:0.6 4:-0.833333 
-32 1:-1 2:-0.6 3:0.6 4:-0.666667 
-32 1:-1 2:-0.6 3:0.6 
-32 1:-1 2:-0.6 3:0.4 4:-0.5 
-32 1:-1 2:-0.6 3:0.4 
-32 1:-1 2:-0.6 3:0.8 4:0.5 
32 1:-1 2:-0.6 3:0.8 4:0.666667 
-32 1:-1 2:-0.6 3:0.8 4:0.833333 
32 1:-1 2:-0.6 3:0.8 4:1 
32 1:-1 2:-0.6 3:0.8 4:-1 
32 1:-1 2:-0.6 3:0.8 4:-0.833333 
32 1:-1 2:-0.6 3:0.8 4:-0.666667 
32 1:-1 2:-0.6 3:1 4:0.166667 
32 1:-1 2:-0.6 3:1 4:0.333333 
-32 1:-1 2:-0.6 3:1 4:0.833333 
-32 1:-1 2:-0.6 3:1 4:1 
32 1:-1 2:-0.6 3:1 4:-1 
-23.48116929772413 1:-1 2:-0.6 3:1 4:-0.833333 
-32 1:-1 2:-0.6 3:1 4:-0.5 
32 1:-1 2:-0.6 3:1 
-32 1:-1 2:-0.6 3:0.8 4:-0.5 
32 1:-1 2:-0.6 3:0.8 4:-0.333333 
32 1:-1 2:-0.6 3:0.8 4:-0.166667 
32 1:-1 2:-0.4 3:-1 4:0.166667 
32 1:-1 2:-0.4 3:-1 4:0.333333 
-32 1:-1 2:-0.4 3:-1 4:0.666667 
-32 1:-1 2:-0.4 3:-1 4:0.833333 
32 1:-1 2:-0.4 3:-1 4:1 
-8.884167106203611 1:-1 2:-0.4 3:-1 4:-1 
-32 1:-1 2:-0.4 3:-1 4:-0.666667 
32 1:-1 2:-0.4 3:-1 4:-0.5 
32 1:-1 2:-0.4 3:-1 4:-0.333333 
32 1:-1 2:-0.4 3:-1 
-6.923433612811221 1:-1 2:-0.4 3:-0.8 4:0.166667 
-32 1:-1 2:-0.4 3:-0.8 4:0.666667 
-32 1:-1 2:-0.4 3:-0.8 4:0.833333 
32 1:-1 2:-0.4 3:-0.8 4:1 
-32 1:-1 2:-0.4 3:-0.8 4:-1 
-32 1:-1 2:-0.4 3:-0.6 4:0.166667 
32 1:-1 2:-0.4 3:-0.6 4:0.333333 
32 1:-1 2:-0.4 3:-0.6 4:0.5 
-32 1:-1 2:-0.4 3:-0.6 4:1 
-32 1:-1 2:-0.4 3:-0.6 4:-1 
32 1:-1 2:-0.4 3:-0.6 4:-0.5 
32 1:-1 2:-0.4 3:-0.6 
32 1:-1 2:-0.4 3:-0.8 4:-0.5 
32 1:-1 2:-0.4 3:-0.8 4:-0.333333 
32 1:-1 2:-0.4 3:-0.8 
32 1:-1 2:-0.4 3:-0.4 4:0.333333 
-32 1:-1 2:-0.4 3:-0.4 4:0.5 
32 1:-1 2:-0.4 3:-0.4 4:0.666667 
-32 1:-1 2:-0.4 3:-0.4 4:0.833333 
-32 1:-1 2:-0.4 3:-0.4 4:1 
-32 1:-1 2:-0.4 3:-0.4 4:-1 
-32 1:-1 2:-0.4 3:-0.4 4:-0.833333 
32 1:-1 2:-0.4 3:-0.4 4:-0.666667 
-21.1482436706798 1:-1 2:-0.4 3:-0.2 4:0.333333 
-32 1:-1 2:-0.4 3:-0.2 4:0.5 
32 1:-1 2:-0.4 3:-0.2 4:0.666667 
32 1:-1 2:-0.4 3:-0.2 4:1 
-32 1:-1 2:-0.4 3:-0.2 4:-1 
-32 1:-1 2:-0.4 3:-0.2 4:-0.833333 
21.89082186356046 1:-1 2:-0.4 3:-0.2 4:-0.666667 
32 1:-1 2:-0.4 3:-0.2 
-32 1:-1 2:-0.4 3:-0.4 4:-0.5 
-32 1:-1 2:-0.4 4:0.333333 
32 1:-1 2:-0.4 4:0.5 
7.419856459476029 1:-1 2:-0.4 4:0.833333 
-32 1:-1 2:-0.4 4:1 
32 1:-1 2:-0.4 4:-1 
-32 1:-1 2:-0.4 4:-0.666667 
32 1:-1 2:-0.4 3:0.2 4:0.166667 
32 1:-1 2:-0.4 3:0.2 4:0.666667 
-32 1:-1 2:-0.4 3:0.2 4:-1 
32 1:-1 2:-0.4 3:0.2 4:-0.833333 
-32 1:-1 2:-0.4 3:0.2 4:-0.666667 
-32 1:-1 2:-0.4 3:0.2 4:-0.166667 
32 1:-1 2:-0.4 3:0.2 
32 1:-1 2:-0.4 4:-0.5 
32 1:-1 2:-0.4 4:-0.333333 
-32 1:-1 2:-0.4 
32 1:-1 2:-0.4 3:0.4 4:0.333333 
32 1:-1 2:-0.4 3:0.4 4:0.5 
32 1:-1 2:-0.4 3:0.4 4:0.666667 
-32 1:-1 2:-0.4 3:0.4 4:0.833333 
-32 1:-1 2:-0.4 3:0.4 4:1 
-32 1:-1 2:-0.4 3:0.4 4:-1 
32 1:-1 2:-0.4 3:0.4 4:-0.833333 
-32 1:-1 2:-0.4 3:0.4 4:-0.666667 
32 1:-1 2:-0.4 3:0.6 4:0.333333 
32 1:-1 2:-0.4 3:0.6 4:0.5 
-32 1:-1 2:-0.4 3:0.6 4:0.666667 
32 1:-1 2:-0.4 3:0.6 4:0.833333 
32 1:-1 2:-0.4 3:0.6 4:1 
-32 1:-1 2:-0.4 3:0.6 4:-1 
-32 1:-1 2:-0.4 3:0.6 4:-0.5 
-32 1:-1 2:-0.4 3:0.6 4:-0.333333 
-32 1:-1 2:-0.4 3:0.4 4:-0.5 
32 1:-1 2:-0.4 3:0.4 4:-0.166667 
-32 1:-1 2:-0.4 3:0.8 4:0.833333 
-32 1:-1 2:-0.4 3:0.8 4:-1 
-32 1:-1 2:-0.4 3:0.8 4:-0.666667 
32 1:-1 2:-0.4 3:1 4:0.166667 
-32 1:-1 2:-0.4 3:1 4:0.833333 
-32 1:-1 2:-0.4 3:1 4:-0.833333 
32 1:-1 2:-0.4 3:1 4:-0.666667 
-32 1:-1 2:-0.4 3:1 4:-0.5 
-32 1:-1 2:-0.4 3:1 4:-0.333333 
32 1:-1 2:-0.4 3:1 4:-0.166667 
-1.549537212818975 1:-1 2:-0.4 3:1 
-32 1:-1 2:-0.4 3:0.8 4:-0.5 
32 1:-1 2:-0.4 3:0.8 4:-0.333333 
32 1:-1 2:-0.4 3:0.8 4:-0.166667 
32 1:-1 2:-0.4 3:0.8 
32 1:-1 2:-0.2 3:-1 4:0.333333 
-32 1:-1 2:-0.2 3:-1 4:0.5 
-32 1:-1 2:-0.2 3:-1 4:0.666667 
32 1:-1 2:-0.2 3:-1 4:0.833333 
32 1:-1 2:-0.2 3:-1 4:1 
-32 1:-1 2:-0.2 3:-1 4:-1 
32 1:-1 2:-0.2 3:-1 4:-0.833333 
-32 1:-1 2:-0.2 3:-1 4:-0.166667 
-32 1:-1 2:-0.2 3:-0.8 4:0.333333 
32 1:-1 2:-0.2 3:-0.8 4:0.666667 
32 1:-1 2:-0.2 3:-0.8 4:0.833333 
-20.39149833627818 1:-1 2:-0.2 3:-0.8 4:1 
-32 1:-1 2:-0.2 3:-0.8 4:-1 
32 1:-1 2:-0.2 3:-0.8 4:-0.833333 
32 1:-1 2:-0.2 3:-0.8 4:-0.666667 
-32 1:-1 2:-0.2 3:-0.6 4:0.166667 
-32 1:-1 2:-0.2 3:-0.6 4:0.5 
32 1:-1 2:-0.2 3:-0.6 4:0.666667 
32 1:-1 2:-0.2 3:-0.6 4:0.833333 
-32 1:-1 2:-0.2 3:-0.6 4:1 
-32 1:-1 2:-0.2 3:-0.6 4:-1 
32 1:-1 2:-0.2 3:-0.6 4:-0.833333 
32 1:-1 2:-0.2 3:-0.6 4:-0.666667 
32 1:-1 2:-0.2 3:-0.6 4:-0.5 
32 1:-1 2:-0.2 3:-0.6 4:-0.333333 
-32 1:-1 2:-0.2 3:-0.6 4:-0.166667 
-32 1:-1 2:-0.2 3:-0.6 
32 1:-1 2:-0.2 3:-0.8 4:-0.5 
32 1:-1 2:-0.2 3:-0.8 4:-0.333333 
-32 1:-1 2:-0.2 3:-0.8 4:-0.166667 
-32 1:-1 2:-0.2 3:-0.8 
-32 1:-1 2:-0.2 3:-0.4 4:0.166667 
32 1:-1 2:-0.2 3:-0.4 4:0.5 
-32 1:-1 2:-0.2 3:-0.4 4:1 
-32 1:-1 2:-0.2 3:-0.4 4:-1 
32 1:-1 2:-0.2 3:-0.4 4:-0.833333 
32 1:-1 2:-0.2 3:-0.2 4:0.166667 
32 1:-1 2:-0.2 3:-0.2 4:0.666667 
32 1:-1 2:-0.2 3:-0.2 4:0.833333 
32 1:-1 2:-0.2 3:-0.2 4:1 
-32 1:-1 2:-0.2 3:-0.2 4:-1 
32 1:-1 2:-0.2 3:-0.2 4:-0.833333 
32 1:-1 2:-0.2 3:-0.2 4:-0.666667 
32 1:-1 2:-0.2 3:-0.2 4:-0.5 
32 1:-1 2:-0.2 3:-0.2 4:-0.166667 
32 1:-1 2:-0.2 3:-0.2 
-23.24790033423869 1:-1 2:-0.2 3:-0.4 4:-0.5 
32 1:-1 2:-0.2 3:-0.4 4:-0.166667 
32 1:-1 2:-0.2 3:-0.4 
32 1:-1 2:-0.2 4:0.333333 
-32 1:-1 2:-0.2 4:0.5 
-32 1:-1 2:-0.2 4:0.666667 
32 1:-1 2:-0.2 4:0.833333 
-32 1:-1 2:-0.2 4:1 
-32 1:-1 2:-0.2 3:0.2 4:0.333333 
32 1:-1 2:-0.2 3:0.2 4:0.5 
-32 1:-1 2:-0.2 3:0.2 4:0.666667 
-32 1:-1 2:-0.2 3:0.2 4:0.833333 
32 1:-1 2:-0.2 3:0.2 4:1 
32 1:-1 2:-0.2 3:0.2 4:-0.833333 
32 1:-1 2:-0.2 3:0.2 4:-0.666667 
-32 1:-1 2:-0.2 3:0.2 4:-0.5 
32 1:-1 2:-0.2 3:0.2 4:-0.166667 
32 1:-1 2:-0.2 3:0.2 
32 1:-1 2:-0.2 4:-0.333333 
32 1:-1 2:-0.2 4:-0.166667 
32 1:-1 2:-0.2 3:0.4 4:0.166667 
32 1:-1 2:-0.2 3:0.4 4:0.333333 
32 1:-1 2:-0.2 3:0.4 4:0.5 
-32 1:-1 2:-0.2 3:0.4 4:0.833333 
-32 1:-1 2:-0.2 3:0.4 4:1 
-32 1:-1 2:-0.2 3:0.4 4:-1 
-32 1:-1 2:-0.2 3:0.6 4:0.166667 
-32 1:-1 2:-0.2 3:0.6 4:0.333333 
-32 1:-1 2:-0.2 3:0.6 4:0.5 
32 1:-1 2:-0.2 3:0.6 4:0.666667 
-32 1:-1 2:-0.2 3:0.6 4:-1 
32 1:-1 2:-0.2 3:0.6 4:-0.5 
32 1:-1 2:-0.2 3:0.6 4:-0.333333 
0.8342894517010064 1:-1 2:-0.2 3:0.6 
-32 1:-1 2:-0.2 3:0.4 4:-0.5 
-32 1:-1 2:-0.2 3:0.4 4:-0.333333 
32 1:-1 2:-0.2 3:0.4 4:-0.166667 
-32 1:-1 2:-0.2 3:0.8 4:0.333333 
32 1:-1 2:-0.2 3:0.8 4:0.666667 
32 1:-1 2:-0.2 3:0.8 4:1 
32 1:-1 2:-0.2 3:0.8 4:-0.833333 
32 1:-1 2:-0.2 3:0.8 4:-0.666667 
32 1:-1 2:-0.2 3:1 4:0.166667 
-32 1:-1 2:-0.2 3:1 4:0.333333 
-32 1:-1 2:-0.2 3:1 4:0.5 
0.006736725582874453 1:-1 2:-0.2 3:1 4:0.833333 
32 1:-1 2:-0.2 3:1 4:1 
17.27480978521122 1:-1 2:-0.2 3:1 4:-1 
-32 1:-1 2:-0.2 3:1 
-32 1:-1 2:-0.2 3:0.8 4:-0.333333 
32 1:-1 2:-0.2 3:0.8 4:-0.166667 
32 1:-1 2:-0.2 3:0.8 
-32 1:-1 3:-1 4:0.166667 
-32 1:-1 3:-1 4:0.666667 
32 1:-1 3:-1 4:0.833333 
25.61440333519157 1:-1 3:-1 4:1 
32 1:-1 3:-1 4:-1 
-32 1:-1 3:-1 4:-0.666667 
-32 1:-1 3:-1 4:-0.5 
32 1:-1 3:-1 4:-0.333333 
32 1:-1 3:-1 4:-0.166667 
-0.2518241945103197 1:-1 3:-0.8 4:0.166667 
-13.37622794657671 1:-1 3:-0.8 4:0.333333 
-32 1:-1 3:-0.8 4:0.666667 
-32 1:-1 3:-0.8 4:0.833333 
32 1:-1 3:-0.8 4:1 
32 1:-1 3:-0.8 4:-1 
0.8589915329806446 1:-1 3:-0.8 4:-0.833333 
-32 1:-1 3:-0.8 4:-0.666667 
-32 1:-1 3:-0.6 4:0.166667 
-32 1:-1 3:-0.6 4:0.333333 
-32 1:-1 3:-0.6 4:0.5 
-32 1:-1 3:-0.6 4:0.666667 
-32 1:-1 3:-0.6 4:0.833333 
32 1:-1 3:-0.6 4:-0.833333 
-32 1:-1 3:-0.6 4:-0.5 
32 1:-1 3:-0.8 4:-0.166667 
-32 1:-1 3:-0.4 4:0.166667 
-32 1:-1 3:-0.4 4:0.333333 
-32 1:-1 3:-0.4 4:0.5 
-32 1:-1 3:-0.4 4:0.666667 
-32 1:-1 3:-0.4 4:0.833333 
32 1:-1 3:-0.4 4:-1 
32 1:-1 3:-0.4 4:-0.833333 
-32 1:-1 3:-0.4 4:-0.666667 
-32 1:-1 3:-0.2 4:0.833333 
32 1:-1 3:-0.2 4:1 
32 1:-1 3:-0.2 4:-1 
-32 1:-1 3:-0.2 4:-0.666667 
-32 1:-1 3:-0.2 4:-0.5 
-32 1:-1 3:-0.2 4:-0.333333 
-32 1:-1 3:-0.2 4:-0.166667 
32 1:-1 3:-0.2 
32 1:-1 3:-0.4 4:-0.166667 
-32 1:-1 3:-0.4 
-32 1:-1 4:0.166667 
-32 1:-1 4:0.5 
-32 1:-1 4:0.666667 
-32 1:-1 4:0.833333 
32 1:-1 4:1 
32 1:-1 4:-0.833333 
32 1:-1 3:0.2 4:0.166667 
-32 1:-1 3:0.2 4:0.5 
-32 1:-1 3:0.2 4:0.833333 
32 1:-1 3:0.2 4:1 
32 1:-1 3:0.2 4:-1 
32 1:-1 3:0.2 4:-0.833333 
-32 1:-1 3:0.2 4:-0.666667 
-32 1:-1 3:0.2 4:-0.5 
32 1:-1 3:0.2 4:-0.166667 
-32 1:-1 3:0.2 
32 1:-1 4:-0.333333 
-32 1:-1 4:-0.166667 
-32 1:-1 3:0.4 4:0.166667 
32 1:-1 3:0.4 4:0.333333 
-32 1:-1 3:0.4 4:0.5 
32 1:-1 3:0.4 4:0.666667 
32 1:-1 3:0.4 4:0.833333 
-32 1:-1 3:0.4 4:1 
32 1:-1 3:0.4 4:-0.833333 
-32 1:-1 3:0.6 4:0.166667 
32 1:-1 3:0.6 4:0.333333 
32 1:-1 3:0.6 4:0.5 
32 1:-1 3:0.6 4:0.666667 
32 1:-1 3:0.6 4:-0.666667 
-32 1:-1 3:0.6 4:-0.5 
32 1:-1 3:0.4 4:-0.5 
32 1:-1 3:0.4 4:-0.333333 
-32 1:-1 3:0.4 
-32 1:-1 3:0.8 4:0.166667 
-32 1:-1 3:0.8 4:0.5 
32 1:-1 3:0.8 4:0.833333 
32 1:-1 3:0.8 4:-1 
32 1:-1 3:0.8 4:-0.833333 
32 1:-1 3:0.8 4:-0.666667 
32 1:-1 3:1 4:0.166667 
9.567480267501379 1:-1 3:1 4:0.5 
32 1:-1 3:1 4:0.666667 
-32 1:-1 3:1 4:0.833333 
32 1:-1 3:1 4:-1 
-32 1:-1 3:1 4:-0.833333 
-32 1:-1 3:1 4:-0.666667 
32 1:-1 3:1 4:-0.333333 
-32 1:-1 3:1 4:-0.166667 
-32 1:-1 3:0.8 4:-0.5 
-32 1:-1 3:0.8 4:-0.333333 
32 1:-1 3:0.8 4:-0.166667 
24.52105454518129 1:-1 3:0.8 
-32 1:-1 2:0.2 3:-1 4:0.166667 
-32 1:-1 2:0.2 3:-1 4:0.333333 
32 1:-1 2:0.2 3:-1 4:0.5 
32 1:-1 2:0.2 3:-1 4:0.666667 
-32 1:-1 2:0.2 3:-1 4:0.833333 
-32 1:-1 2:0.2 3:-1 4:1 
-32 1:-1 2:0.2 3:-1 4:-1 
32 1:-1 2:0.2 3:-1 4:-0.666667 
-32 1:-1 2:0.2 3:-1 4:-0.5 
32 1:-1 2:0.2 3:-1 4:-0.333333 
32 1:-1 2:0.2 3:-1 4:-0.166667 
-32 1:-1 2:0.2 3:-1 
-32 1:-1 2:0.2 3:-0.8 4:0.333333 
32 1:-1 2:0.2 3:-0.8 4:0.5 
32 1:-1 2:0.2 3:-0.8 4:0.666667 
32 1:-1 2:0.2 3:-0.8 4:0.833333 
-32 1:-1 2:0.2 3:-0.8 4:1 
-32 1:-1 2:0.2 3:-0.8 4:-1 
32 1:-1 2:0.2 3:-0.6 4:0.166667 
-32 1:-1 2:0.2 3:-0.6 4:0.333333 
-32 1:-1 2:0.2 3:-0.6 4:0.5 
32 1:-1 2:0.2 3:-0.6 4:0.666667 
32 1:-1 2:0.2 3:-0.6 4:0.833333 
32 1:-1 2:0.2 3:-0.6 4:1 
-6.255252214051706 1:-1 2:0.2 3:-0.6 4:-1 
32 1:-1 2:0.2 3:-0.6 4:-0.833333 
-32 1:-1 2:0.2 3:-0.6 4:-0.666667 
32 1:-1 2:0.2 3:-0.6 4:-0.333333 
32 1:-1 2:0.2 3:-0.8 4:-0.5 
-32 1:-1 2:0.2 3:-0.8 4:-0.166667 
-32 1:-1 2:0.2 3:-0.8 
-32 1:-1 2:0.2 3:-0.4 4:0.5 
-32 1:-1 2:0.2 3:-0.4 4:0.666667 
32 1:-1 2:0.2 3:-0.4 4:0.833333 
-32 1:-1 2:0.2 3:-0.4 4:-1 
-32 1:-1 2:0.2 3:-0.4 4:-0.833333 
32 1:-1 2:0.2 3:-0.4 4:-0.666667 
32 1:-1 2:0.2 3:-0.2 4:0.333333 
32 1:-1 2:0.2 3:-0.2 4:0.5 
32 1:-1 2:0.2 3:-0.2 4:0.666667 
-32 1:-1 2:0.2 3:-0.2 4:-1 
-14.89259579961429 1:-1 2:0.2 3:-0.2 4:-0.833333 
-32 1:-1 2:0.2 3:-0.2 4:-0.666667 
-32 1:-1 2:0.2 3:-0.2 4:-0.5 
32 1:-1 2:0.2 3:-0.2 4:-0.166667 
-32 1:-1 2:0.2 3:-0.2 
-32 1:-1 2:0.2 3:-0.4 4:-0.5 
32 1:-1 2:0.2 3:-0.4 4:-0.333333 
32 1:-1 2:0.2 3:-0.4 4:-0.166667 
-32 1:-1 2:0.2 3:-0.4 
-32 1:-1 2:0.2 4:0.333333 
-32 1:-1 2:0.2 4:0.5 
-32 1:-1 2:0.2 4:0.666667 
32 1:-1 2:0.2 4:0.833333 
32 1:-1 2:0.2 4:1 
-32 1:-1 2:0.2 4:-0.833333 
32 1:-1 2:0.2 3:0.2 4:0.166667 
-32 1:-1 2:0.2 3:0.2 4:0.333333 
32 1:-1 2:0.2 3:0.2 4:0.833333 
32 1:-1 2:0.2 3:0.2 4:1 
-32 1:-1 2:0.2 3:0.2 4:-1 
-32 1:-1 2:0.2 3:0.2 4:-0.5 
32 1:-1 2:0.2 3:0.2 4:-0.333333 
-32 1:-1 2:0.2 4:-0.5 
32 1:-1 2:0.2 
-32 1:-1 2:0.2 3:0.4 4:0.333333 
-23.13976955239219 1:-1 2:0.2 3:0.4 4:0.5 
-32 1:-1 2:0.2 3:0.4 4:0.666667 
32 1:-1 2:0.2 3:0.4 4:0.833333 
-32 1:-1 2:0.2 3:0.4 4:1 
-32 1:-1 2:0.2 3:0.4 4:-1 
-32 1:-1 2:0.2 3:0.4 4:-0.833333 
-32 1:-1 2:0.2 3:0.4 4:-0.666667 
-32 1:-1 2:0.2 3:0.6 4:0.5 
32 1:-1 2:0.2 3:0.6 4:0.833333 
-32 1:-1 2:0.2 3:0.6 4:1 
32 1:-1 2:0.2 3:0.6 4:-1 
-32 1:-1 2:0.2 3:0.6 4:-0.833333 
-32 1:-1 2:0.2 3:0.6 4:-0.5 
4.249363178961435 1:-1 2:0.2 3:0.6 4:-0.166667 
-32 1:-1 2:0.2 3:0.4 4:-0.333333 
-32 1:-1 2:0.2 3:0.8 4:0.166667 
-32 1:-1 2:0.2 3:0.8 4:1 
-32 1:-1 2:0.2 3:0.8 4:-1 
-32 1:-1 2:0.2 3:0.8 4:-0.833333 
32 1:-1 2:0.2 3:0.8 4:-0.666667 
-32 1:-1 2:0.2 3:1 4:0.5 
32 1:-1 2:0.2 3:1 4:0.666667 
-32 1:-1 2:0.2 3:1 4:-0.833333 
32 1:-1 2:0.2 3:1 4:-0.666667 
-32 1:-1 2:0.2 3:1 4:-0.5 
32 1:-1 2:0.2 3:1 4:-0.333333 
32 1:-1 2:0.2 3:1 4:-0.166667 
-32 1:-1 2:0.2 3:1 
-32 1:-1 2:0.2 3:0.8 4:-0.5 
-32 1:-1 2:0.2 3:0.8 4:-0.333333 
32 1:-1 2:0.2 3:0.8 
32 1:-1 2:0.4 3:-1 4:0.5 
32 1:-1 2:0.4 3:-1 4:-1 
32 1:-1 2:0.4 3:-1 4:-0.833333 
0.8416368647111794 1:-1 2:0.4 3:-1 4:-0.666667 
-32 1:-1 2:0.4 3:-1 4:-0.5 
32 1:-1 2:0.4 3:-1 4:-0.333333 
-5.868942095948137 1:-1 2:0.4 3:-1 4:-0.166667 
32 1:-1 2:0.4 3:-1 
-32 1:-1 2:0.4 3:-0.8 4:0.5 
32 1:-1 2:0.4 3:-0.8 4:0.833333 
32 1:-1 2:0.4 3:-0.8 4:1 
-32 1:-1 2:0.4 3:-0.6 4:0.166667 
32 1:-1 2:0.4 3:-0.6 4:0.333333 
-32 1:-1 2:0.4 3:-0.6 4:0.666667 
-32 1:-1 2:0.4 3:-0.6 4:0.833333 
32 1:-1 2:0.4 3:-0.6 4:1 
32 1:-1 2:0.4 3:-0.6 4:-1 
-32 1:-1 2:0.4 3:-0.6 4:-0.666667 
32 1:-1 2:0.4 3:-0.6 4:-0.5 
32 1:-1 2:0.4 3:-0.6 4:-0.333333 
32 1:-1 2:0.4 3:-0.6 
32 1:-1 2:0.4 3:-0.8 4:-0.5 
32 1:-1 2:0.4 3:-0.8 4:-0.333333 
32 1:-1 2:0.4 3:-0.8 4:-0.166667 
32 1:-1 2:0.4 3:-0.8 
32 1:-1 2:0.4 3:-0.4 4:0.5 
-32 1:-1 2:0.4 3:-0.4 4:0.666667 
-32 1:-1 2:0.4 3:-0.4 4:0.833333 
32 1:-1 2:0.4 3:-0.2 4:0.333333 
-32 1:-1 2:0.4 3:-0.2 4:0.666667 
32 1:-1 2:0.4 3:-0.2 4:0.833333 
-32 1:-1 2:0.4 3:-0.2 4:1 
32 1:-1 2:0.4 3:-0.2 4:-1 
-32 1:-1 2:0.4 3:-0.2 4:-0.833333 
32 1:-1 2:0.4 3:-0.2 4:-0.333333 
-32 1:-1 2:0.4 3:-0.2 
-32 1:-1 2:0.4 3:-0.4 4:-0.5 
32 1:-1 2:0.4 3:-0.4 4:-0.333333 
32 1:-1 2:0.4 4:0.666667 
32 1:-1 2:0.4 4:0.833333 
32 1:-1 2:0.4 4:1 
32 1:-1 2:0.4 4:-0.833333 
-32 1:-1 2:0.4 3:0.2 4:0.333333 
32 1:-1 2:0.4 3:0.2 4:0.666667 
-32 1:-1 2:0.4 3:0.2 4:1 
32 1:-1 2:0.4 3:0.2 4:-1 
32 1:-1 2:0.4 3:0.2 4:-0.833333 
32 1:-1 2:0.4 3:0.2 4:-0.666667 
-9.568538541688776 1:-1 2:0.4 3:0.2 4:-0.5 
-32 1:-1 2:0.4 3:0.2 4:-0.333333 
-32 1:-1 2:0.4 3:0.2 4:-0.166667 
32 1:-1 2:0.4 3:0.2 
32 1:-1 2:0.4 4:-0.5 
-32 1:-1 2:0.4 4:-0.166667 
32 1:-1 2:0.4 
-32 1:-1 2:0.4 3:0.4 4:0.166667 
-32 1:-1 2:0.4 3:0.4 4:0.333333 
32 1:-1 2:0.4 3:0.4 4:0.5 
-32 1:-1 2:0.4 3:0.4 4:0.666667 
32 1:-1 2:0.4 3:0.4 4:1 
32 1:-1 2:0.4 3:0.4 4:-1 
32 1:-1 2:0.4 3:0.6 4:0.166667 
-32 1:-1 2:0.4 3:0.6 4:0.333333 
-32 1:-1 2:0.4 3:0.6 4:0.5 
-32 1:-1 2:0.4 3:0.6 4:0.666667 
32 1:-1 2:0.4 3:0.6 4:0.833333 
-32 1:-1 2:0.4 3:0.6 4:-1 
-32 1:-1 2:0.4 3:0.6 4:-0.833333 
32 1:-1 2:0.4 3:0.6 4:-0.666667 
32 1:-1 2:0.4 3:0.6 4:-0.5 
32 1:-1 2:0.4 3:0.4 4:-0.5 
-32 1:-1 2:0.4 3:0.4 4:-0.333333 
32 1:-1 2:0.4 3:0.4 4:-0.166667 
32 1:-1 2:0.4 3:0.8 4:0.166667 
32 1:-1 2:0.4 3:0.8 4:0.5 
15.74074544691112 1:-1 2:0.4 3:0.8 4:1 
-32 1:-1 2:0.4 3:0.8 4:-1 
32 1:-1 2:0.4 3:1 4:0.166667 
-32 1:-1 2:0.4 3:1 4:0.333333 
-32 1:-1 2:0.4 3:1 4:0.5 
32 1:-1 2:0.4 3:1 4:0.666667 
-32 1:-1 2:0.4 3:1 4:0.833333 
32 1:-1 2:0.4 3:1 4:1 
32 1:-1 2:0.4 3:1 4:-1 
32 1:-1 2:0.4 3:1 4:-0.833333 
32 1:-1 2:0.4 3:1 4:-0.333333 
32 1:-1 2:0.6 3:-1 4:0.166667 
0.3555417068246286 1:-1 2:0.6 3:-1 4:-1 
32 1:-1 2:0.6 3:-1 4:-0.833333 
-32 1:-1 2:0.6 3:-1 4:-0.666667 
-32 1:-1 2:0.6 3:-1 4:-0.333333 
-29.41428821684818 1:-1 2:0.6 3:-1 
-32 1:-1 2:0.6 3:-0.8 4:0.166667 
-32 1:-1 2:0.6 3:-0.8 4:0.333333 
-32 1:-1 2:0.6 3:-0.8 4:0.666667 
-32 1:-1 2:0.6 3:-0.8 4:0.833333 
-32 1:-1 2:0.6 3:-0.8 4:1 
32 1:-1 2:0.6 3:-0.8 4:-1 
-32 1:-1 2:0.6 3:-0.8 4:-0.666667 
-32 1:-1 2:0.6 3:-0.6 4:0.166667 
32 1:-1 2:0.6 3:-0.6 4:0.333333 
-32 1:-1 2:0.6 3:-0.6 4:0.5 
-32 1:-1 2:0.6 3:-0.6 4:0.666667 
-32 1:-1 2:0.6 3:-0.6 4:0.833333 
-32 1:-1 2:0.6 3:-0.6 4:1 
32 1:-1 2:0.6 3:-0.6 4:-1 
-32 1:-1 2:0.6 3:-0.6 4:-0.666667 
-32 1:-1 2:0.6 3:-0.6 4:-0.166667 
32 1:-1 2:0.6 3:-0.6 
-32 1:-1 2:0.6 3:-0.8 4:-0.333333 
-32 1:-1 2:0.6 3:-0.8 4:-0.166667 
-32 1:-1 2:0.6 3:-0.8 
32 1:-1 2:0.6 3:-0.4 4:0.166667 
32 1:-1 2:0.6 3:-0.4 4:0.333333 
32 1:-1 2:0.6 3:-0.4 4:0.5 
32 1:-1 2:0.6 3:-0.4 4:0.833333 
-32 1:-1 2:0.6 3:-0.4 4:-0.666667 
32 1:-1 2:0.6 3:-0.2 4:0.166667 
32 1:-1 2:0.6 3:-0.2 4:0.333333 
32 1:-1 2:0.6 3:-0.2 4:-1 
23.62705332954686 1:-1 2:0.6 3:-0.2 4:-0.833333 
-32 1:-1 2:0.6 3:-0.2 4:-0.666667 
32 1:-1 2:0.6 3:-0.2 4:-0.333333 
-10.81221344586351 1:-1 2:0.6 3:-0.2 4:-0.166667 
32 1:-1 2:0.6 3:-0.2 
-32 1:-1 2:0.6 3:-0.4 4:-0.5 
-32 1:-1 2:0.6 3:-0.4 4:-0.333333 
32 1:-1 2:0.6 3:-0.4 4:-0.166667 
32 1:-1 2:0.6 4:0.166667 
32 1:-1 2:0.6 4:0.333333 
-32 1:-1 2:0.6 4:0.666667 
32 1:-1 2:0.6 4:0.833333 
32 1:-1 2:0.6 4:1 
32 1:-1 2:0.6 4:-1 
32 1:-1 2:0.6 4:-0.833333 
-32 1:-1 2:0.6 4:-0.666667 
16.39053266377169 1:-1 2:0.6 3:0.2 4:0.166667 
32 1:-1 2:0.6 3:0.2 4:0.666667 
-32 1:-1 2:0.6 3:0.2 4:0.833333 
-32 1:-1 2:0.6 3:0.2 4:-0.5 
-32 1:-1 2:0.6 
32 1:-1 2:0.6 3:0.4 4:0.333333 
-32 1:-1 2:0.6 3:0.4 4:0.666667 
-32 1:-1 2:0.6 3:0.4 4:0.833333 
32 1:-1 2:0.6 3:0.4 4:1 
10.2351886819292 1:-1 2:0.6 3:0.4 4:-1 
32 1:-1 2:0.6 3:0.4 4:-0.833333 
32 1:-1 2:0.6 3:0.4 4:-0.666667 
-32 1:-1 2:0.6 3:0.6 4:0.166667 
-32 1:-1 2:0.6 3:0.6 4:0.333333 
-32 1:-1 2:0.6 3:0.6 4:0.5 
32 1:-1 2:0.6 3:0.6 4:0.666667 
-32 1:-1 2:0.6 3:0.6 4:1 
32 1:-1 2:0.6 3:0.6 4:-1 
32 1:-1 2:0.6 3:0.6 4:-0.666667 
-32 1:-1 2:0.6 3:0.6 4:-0.5 
32 1:-1 2:0.6 3:0.4 4:-0.333333 
-32 1:-1 2:0.6 3:0.4 4:-0.166667 
11.88432461081214 1:-1 2:0.6 3:0.8 4:0.333333 
-32 1:-1 2:0.6 3:0.8 4:0.5 
-32 1:-1 2:0.6 3:0.8 4:0.833333 
32 1:-1 2:0.6 3:0.8 4:1 
-32 1:-1 2:0.6 3:0.8 4:-1 
32 1:-1 2:0.6 3:0.8 4:-0.833333 
5.661075903423991 1:-1 2:0.6 3:0.8 4:-0.666667 
11.97837527016334 1:-1 2:0.6 3:1 4:-1 
32 1:-1 2:0.6 3:1 4:-0.833333 
-32 1:-1 2:0.6 3:1 4:-0.5 
-32 1:-1 2:0.6 3:1 4:-0.166667 
-32 1:-1 2:0.6 3:0.8 4:-0.5 
-32 1:-1 2:0.6 3:0.8 4:-0.333333 
32 1:-1 2:0.6 3:0.8 4:-0.166667 
-10.99107716831506 1:-1 2:0.8 3:-1 4:0.166667 
32 1:-1 2:0.8 3:-1 4:0.333333 
32 1:-1 2:0.8 3:-1 4:0.5 
32 1:-1 2:0.8 3:-1 4:0.666667 
-32 1:-1 2:0.8 3:-1 4:0.833333 
-32 1:-1 2:0.8 3:-1 4:1 
-32 1:-1 2:0.8 3:-1 4:-1 
-32 1:-1 2:0.8 3:-1 4:-0.5 
-32 1:-1 2:0.8 3:-1 4:-0.333333 
32 1:-1 2:0.8 3:-1 4:-0.166667 
-32 1:-1 2:0.8 3:-0.8 4:0.333333 
-32 1:-1 2:0.8 3:-0.8 4:0.833333 
32 1:-1 2:0.8 3:-0.8 4:1 
-32 1:-1 2:0.8 3:-0.8 4:-1 
32 1:-1 2:0.8 3:-0.8 4:-0.666667 
32 1:-1 2:0.8 3:-0.6 4:0.166667 
-32 1:-1 2:0.8 3:-0.6 4:0.333333 
-32 1:-1 2:0.8 3:-0.6 4:0.666667 
-32 1:-1 2:0.8 3:-0.6 4:0.833333 
-32 1:-1 2:0.8 3:-0.6 4:-1 
32 1:-1 2:0.8 3:-0.6 4:-0.833333 
32 1:-1 2:0.8 3:-0.6 4:-0.666667 
32 1:-1 2:0.8 3:-0.6 4:-0.5 
-32 1:-1 2:0.8 3:-0.6 4:-0.166667 
32 1:-1 2:0.8 3:-0.6 
-32 1:-1 2:0.8 3:-0.8 4:-0.333333 
32 1:-1 2:0.8 3:-0.8 4:-0.166667 
32 1:-1 2:0.8 3:-0.8 
-32 1:-1 2:0.8 3:-0.4 4:0.5 
-32 1:-1 2:0.8 3:-0.4 4:0.666667 
32 1:-1 2:0.8 3:-0.4 4:0.833333 
-32 1:-1 2:0.8 3:-0.4 4:1 
-32 1:-1 2:0.8 3:-0.4 4:-1 
-2.701098578034453 1:-1 2:0.8 3:-0.4 4:-0.833333 
32 1:-1 2:0.8 3:-0.4 4:-0.666667 
-32 1:-1 2:0.8 3:-0.2 4:0.166667 
32 1:-1 2:0.8 3:-0.2 4:0.333333 
-32 1:-1 2:0.8 3:-0.2 4:0.5 
32 1:-1 2:0.8 3:-0.2 4:0.666667 
32 1:-1 2:0.8 3:-0.2 4:0.833333 
-32 1:-1 2:0.8 3:-0.2 4:-1 
32 1:-1 2:0.8 3:-0.2 4:-0.666667 
-32 1:-1 2:0.8 3:-0.2 4:-0.166667 
-32 1:-1 2:0.8 3:-0.2 
-32 1:-1 2:0.8 3:-0.4 4:-0.5 
-32 1:-1 2:0.8 3:-0.4 4:-0.166667 
32 1:-1 2:0.8 3:-0.4 
-32 1:-1 2:0.8 4:0.166667 
-32 1:-1 2:0.8 4:0.333333 
5.830258018834297 1:-1 2:0.8 4:0.5 
-32 1:-1 2:0.8 4:0.833333 
-32 1:-1 2:0.8 4:-1 
32 1:-1 2:0.8 4:-0.833333 
32 1:-1 2:0.8 4:-0.666667 
-32 1:-1 2:0.8 3:0.2 4:0.166667 
32 1:-1 2:0.8 3:0.2 4:0.333333 
-32 1:-1 2:0.8 3:0.2 4:1 
32 1:-1 2:0.8 3:0.2 4:-0.833333 
-32 1:-1 2:0.8 3:0.2 4:-0.5 
-32 1:-1 2:0.8 3:0.2 4:-0.333333 
-32 1:-1 2:0.8 3:0.2 4:-0.166667 
-32 1:-1 2:0.8 3:0.2 
-32 1:-1 2:0.8 3:0.4 4:0.166667 
32 1:-1 2:0.8 3:0.4 4:0.333333 
-32 1:-1 2:0.8 3:0.4 4:0.5 
-4.753975129895352 1:-1 2:0.8 3:0.4 4:1 
-32 1:-1 2:0.8 3:0.4 4:-1 
32 1:-1 2:0.8 3:0.6 4:0.166667 
32 1:-1 2:0.8 3:0.6 4:0.333333 
32 1:-1 2:0.8 3:0.6 4:0.5 
32 1:-1 2:0.8 3:0.6 4:0.666667 
-32 1:-1 2:0.8 3:0.6 4:0.833333 
32 1:-1 2:0.8 3:0.6 4:1 
32 1:-1 2:0.8 3:0.6 4:-0.666667 
-32 1:-1 2:0.8 3:0.6 4:-0.5 
-32 1:-1 2:0.8 3:0.6 4:-0.333333 
32 1:-1 2:0.8 3:0.6 4:-0.166667 
3.838751393994929 1:-1 2:0.8 3:0.4 4:-0.5 
-32 1:-1 2:0.8 3:0.4 4:-0.333333 
32 1:-1 2:0.8 3:0.8 4:0.166667 
-32 1:-1 2:0.8 3:0.8 4:0.333333 
32 1:-1 2:0.8 3:0.8 4:0.5 
-32 1:-1 2:0.8 3:0.8 4:0.833333 
32 1:-1 2:0.8 3:0.8 4:-0.833333 
32 1:-1 2:0.8 3:0.8 4:-0.666667 
32 1:-1 2:0.8 3:1 4:0.166667 
-32 1:-1 2:0.8 3:1 4:0.833333 
10.33571852883374 1:-1 2:0.8 3:1 4:1 
-24.99292519790657 1:-1 2:0.8 3:1 4:-1 
-32 1:-1 2:0.8 3:1 4:-0.833333 
-32 1:-1 2:0.8 3:1 4:-0.5 
32 1:-1 2:0.8 3:1 4:-0.166667 
-32 1:-1 2:0.8 3:1 
-32 1:-1 2:0.8 3:0.8 4:-0.5 
32 1:-1 2:0.8 3:0.8 
32 1:-1 2:1 3:-1 4:0.166667 
-32 1:-1 2:1 3:-1 4:0.333333 
-8.293181697532052 1:-1 2:1 3:-1 4:0.5 
-32 1:-1 2:1 3:-1 4:0.833333 
32 1:-1 2:1 3:-1 4:1 
32 1:-1 2:1 3:-1 4:-1 
32 1:-1 2:1 3:-1 4:-0.833333 
-32 1:-1 2:1 3:-1 4:-0.666667 
-32 1:-1 2:1 3:-1 4:-0.5 
-32 1:-1 2:1 3:-1 4:-0.333333 
-32 1:-1 2:1 3:-1 4:-0.166667 
32 1:-1 2:1 3:-1 
32 1:-1 2:1 3:-0.8 4:0.166667 
-32 1:-1 2:1 3:-0.8 4:0.5 
32 1:-1 2:1 3:-0.8 4:0.833333 
32 1:-1 2:1 3:-0.8 4:1 
-32 1:-1 2:1 3:-0.8 4:-0.833333 
32 1:-1 2:1 3:-0.8 4:-0.666667 
17.21263808454526 1:-1 2:1 3:-0.6 4:0.5 
-0.8262683703624536 1:-1 2:1 3:-0.6 4:0.666667 
32 1:-1 2:1 3:-0.6 4:0.833333 
32 1:-1 2:1 3:-0.6 4:1 
32 1:-1 2:1 3:-0.6 4:-1 
32 1:-1 2:1 3:-0.6 4:-0.5 
-32 1:-1 2:1 3:-0.6 4:-0.166667 
32 1:-1 2:1 3:-0.8 4:-0.5 
-32 1:-1 2:1 3:-0.8 4:-0.333333 
32 1:-1 2:1 3:-0.8 
32 1:-1 2:1 3:-0.4 4:0.166667 
32 1:-1 2:1 3:-0.4 4:0.333333 
32 1:-1 2:1 3:-0.4 4:0.5 
20.27273908725735 1:-1 2:1 3:-0.4 4:0.666667 
32 1:-1 2:1 3:-0.4 4:0.833333 
-32 1:-1 2:1 3:-0.4 4:1 
32 1:-1 2:1 3:-0.4 4:-1 
-32 1:-1 2:1 3:-0.4 4:-0.833333 
-32 1:-1 2:1 3:-0.2 4:0.166667 
-32 1:-1 2:1 3:-0.2 4:0.333333 
32 1:-1 2:1 3:-0.2 4:0.666667 
32 1:-1 2:1 3:-0.2 4:0.833333 
-32 1:-1 2:1 3:-0.2 4:1 
1.444021323363156 1:-1 2:1 3:-0.2 4:-0.833333 
-32 1:-1 2:1 3:-0.2 4:-0.666667 
-32 1:-1 2:1 3:-0.2 4:-0.5 
32 1:-1 2:1 3:-0.2 4:-0.166667 
32 1:-1 2:1 3:-0.4 4:-0.5 
-32 1:-1 2:1 3:-0.4 4:-0.333333 
-32 1:-1 2:1 3:-0.4 4:-0.166667 
32 1:-1 2:1 3:-0.4 
-32 1:-1 2:1 4:0.5 
32 1:-1 2:1 4:0.833333 
-32 1:-1 2:1 4:1 
-32 1:-1 2:1 4:-0.666667 
32 1:-1 2:1 3:0.2 4:0.5 
-32 1:-1 2:1 3:0.2 4:0.666667 
32 1:-1 2:1 3:0.2 4:0.833333 
-28.5019284653117 1:-1 2:1 3:0.2 4:1 
32 1:-1 2:1 3:0.2 4:-1 
32 1:-1 2:1 3:0.2 4:-0.833333 
32 1:-1 2:1 3:0.2 4:-0.5 
32 1:-1 2:1 4:-0.5 
-32 1:-1 2:1 4:-0.166667 
-32 1:-1 2:1 3:0.4 4:0.333333 
-1.836337706708582 1:-1 2:1 3:0.4 4:0.5 
-32 1:-1 2:1 3:0.4 4:1 
-32 1:-1 2:1 3:0.4 4:-1 
32 1:-1 2:1 3:0.6 4:0.166667 
-32 1:-1 2:1 3:0.6 4:0.5 
32 1:-1 2:1 3:0.6 4:0.666667 
32 1:-1 2:1 3:0.6 4:0.833333 
32 1:-1 2:1 3:0.6 4:1 
31.24407332061942 1:-1 2:1 3:0.6 4:-1 
-32 1:-1 2:1 3:0.6 4:-0.833333 
32 1:-1 2:1 3:0.6 4:-0.666667 
32 1:-1 2:1 3:0.6 4:-0.5 
32 1:-1 2:1 3:0.6 4:-0.333333 
2.352778417177295 1:-1 2:1 3:0.6 4:-0.166667 
32 1:-1 2:1 3:0.6 
32 1:-1 2:1 3:0.4 4:-0.5 
-32 1:-1 2:1 3:0.4 4:-0.333333 
-32 1:-1 2:1 3:0.4 4:-0.166667 
-32 1:-1 2:1 3:0.8 4:0.166667 
32 1:-1 2:1 3:0.8 4:0.333333 
-32 1:-1 2:1 3:0.8 4:0.5 
32 1:-1 2:1 3:0.8 4:0.666667 
-32 1:-1 2:1 3:0.8 4:-1 
-32 1:-1 2:1 3:0.8 4:-0.833333 
32 1:-1 2:1 3:0.8 4:-0.666667 
-32 1:-1 2:1 3:1 4:0.5 
-32 1:-1 2:1 3:1 4:0.833333 
32 1:-1 2:1 3:1 4:-1 
-32 1:-1 2:1 3:1 4:-0.833333 
32 1:-1 2:1 3:1 4:-0.666667 
-0.08616920892344623 1:-1 2:1 3:1 
-32 1:-1 2:1 3:0.8 4:-0.5 
32 1:-1 2:1 3:0.8 4:-0.166667 
32 1:-1 2:1 3:0.8 
32 1:-0.8 2:-1 3:-1 4:0.166667 
32 1:-0.8 2:-1 3:-1 4:0.333333 
-32 1:-0.8 2:-1 3:-1 4:0.5 
32 1:-0.8 2:-1 3:-1 4:0.666667 
-32 1:-0.8 2:-1 3:-1 4:-1 
-32 1:-0.8 2:-1 3:-1 4:-0.833333 
32 1:-0.8 2:-1 3:-1 4:-0.5 
-10.70578303268849 1:-0.8 2:-1 3:-1 4:-0.333333 
32 1:-0.8 2:-1 3:-1 4:-0.166667 
13.3778540662328 1:-0.8 2:-1 3:-1 
32 1:-0.8 2:-1 3:-0.8 4:0.166667 
-32 1:-0.8 2:-1 3:-0.8 4:0.333333 
-32 1:-0.8 2:-1 3:-0.8 4:0.5 
32 1:-0.8 2:-1 3:-0.8 4:0.666667 
32 1:-0.8 2:-1 3:-0.8 4:0.833333 
-32 1:-0.8 2:-1 3:-0.8 4:-1 
32 1:-0.8 2:-1 3:-0.8 4:-0.666667 
32 1:-0.8 2:-1 3:-0.6 4:0.166667 
-32 1:-0.8 2:-1 3:-0.6 4:0.333333 
-32 1:-0.8 2:-1 3:-0.6 4:0.5 
-32 1:-0.8 2:-1 3:-0.6 4:0.666667 
32 1:-0.8 2:-1 3:-0.6 4:0.833333 
-32 1:-0.8 2:-1 3:-0.6 4:1 
-32 1:-0.8 2:-1 3:-0.6 4:-1 
32 1:-0.8 2:-1 3:-0.6 4:-0.833333 
32 1:-0.8 2:-1 3:-0.6 4:-0.666667 
32 1:-0.8 2:-1 3:-0.6 4:-0.5 
32 1:-0.8 2:-1 3:-0.8 4:-0.5 
-32 1:-0.8 2:-1 3:-0.8 4:-0.333333 
32 1:-0.8 2:-1 3:-0.8 4:-0.166667 
-32 1:-0.8 2:-1 3:-0.4 4:0.666667 
32 1:-0.8 2:-1 3:-0.4 4:0.833333 
-32 1:-0.8 2:-1 3:-0.4 4:-1 
32 1:-0.8 2:-1 3:-0.4 4:-0.666667 
32 1:-0.8 2:-1 3:-0.2 4:0.166667 
-32 1:-0.8 2:-1 3:-0.2 4:0.666667 
32 1:-0.8 2:-1 3:-0.2 4:0.833333 
-32 1:-0.8 2:-1 3:-0.2 4:1 
-32 1:-0.8 2:-1 3:-0.2 4:-1 
32 1:-0.8 2:-1 3:-0.2 4:-0.666667 
32 1:-0.8 2:-1 3:-0.2 4:-0.333333 
32 1:-0.8 2:-1 3:-0.2 4:-0.166667 
32 1:-0.8 2:-1 3:-0.4 4:-0.5 
-32 1:-0.8 2:-1 3:-0.4 4:-0.333333 
32 1:-0.8 2:-1 3:-0.4 4:-0.166667 
-32 1:-0.8 2:-1 4:0.666667 
-32 1:-0.8 2:-1 4:0.833333 
32 1:-0.8 2:-1 4:1 
-32 1:-0.8 2:-1 4:-1 
-32 1:-0.8 2:-1 4:-0.833333 
1.758528331650814 1:-0.8 2:-1 4:-0.666667 
32 1:-0.8 2:-1 3:0.2 4:0.166667 
32 1:-0.8 2:-1 3:0.2 4:0.833333 
-32 1:-0.8 2:-1 3:0.2 4:-1 
0.1912399859446124 1:-0.8 2:-1 3:0.2 4:-0.666667 
32 1:-0.8 2:-1 3:0.2 4:-0.5 
-32 1:-0.8 2:-1 3:0.2 4:-0.333333 
32 1:-0.8 2:-1 3:0.2 
-32 1:-0.8 2:-1 4:-0.333333 
-32 1:-0.8 2:-1 4:-0.166667 
-32 1:-0.8 2:-1 3:0.4 4:0.333333 
-32 1:-0.8 2:-1 3:0.4 4:0.5 
-21.7601128312184 1:-0.8 2:-1 3:0.4 4:0.666667 
32 1:-0.8 2:-1 3:0.4 4:0.833333 
32 1:-0.8 2:-1 3:0.4 4:1 
-32 1:-0.8 2:-1 3:0.4 4:-1 
32 1:-0.8 2:-1 3:0.4 4:-0.833333 
32 1:-0.8 2:-1 3:0.4 4:-0.666667 
-32 1:-0.8 2:-1 3:0.6 4:0.333333 
-32 1:-0.8 2:-1 3:0.6 4:-1 
32 1:-0.8 2:-1 3:0.6 4:-0.833333 
32 1:-0.8 2:-1 3:0.6 4:-0.666667 
-32 1:-0.8 2:-1 3:0.6 4:-0.333333 
32 1:-0.8 2:-1 3:0.6 4:-0.166667 
32 1:-0.8 2:-1 3:0.6 
32 1:-0.8 2:-1 3:0.4 4:-0.5 
-0.8923144199032894 1:-0.8 2:-1 3:0.4 4:-0.166667 
32 1:-0.8 2:-1 3:0.4 
32 1:-0.8 2:-1 3:0.8 4:0.166667 
32 1:-0.8 2:-1 3:0.8 4:0.5 
9.142313695136631 1:-0.8 2:-1 3:0.8 4:0.666667 
-32 1:-0.8 2:-1 3:0.8 4:1 
-32 1:-0.8 2:-1 3:0.8 4:-1 
-32 1:-0.8 2:-1 3:0.8 4:-0.833333 
-32 1:-0.8 2:-1 3:1 4:0.333333 
32 1:-0.8 2:-1 3:1 4:0.5 
32 1:-0.8 2:-1 3:1 4:0.833333 
32 1:-0.8 2:-1 3:1 4:-0.666667 
-32 1:-0.8 2:-1 3:1 4:-0.166667 
-32 1:-0.8 2:-1 3:1 
32 1:-0.8 2:-1 3:0.8 4:-0.5 
32 1:-0.8 2:-1 3:0.8 
-26.21151700396301 1:-0.8 2:-0.8 3:-1 4:0.333333 
2.764957272423097 1:-0.8 2:-0.8 3:-1 4:1 
32 1:-0.8 2:-0.8 3:-1 4:-0.833333 
32 1:-0.8 2:-0.8 3:-1 4:-0.666667 
-32 1:-0.8 2:-0.8 3:-1 4:-0.5 
-32 1:-0.8 2:-0.8 3:-1 4:-0.333333 
32 1:-0.8 2:-0.8 3:-1 
-32 1:-0.8 2:-0.8 3:-0.8 4:0.166667 
32 1:-0.8 2:-0.8 3:-0.8 4:0.333333 
16.18120328685048 1:-0.8 2:-0.8 3:-0.8 4:-0.833333 
32 1:-0.8 2:-0.8 3:-0.8 4:-0.666667 
-32 1:-0.8 2:-0.8 3:-0.6 4:0.166667 
32 1:-0.8 2:-0.8 3:-0.6 4:0.333333 
-31.99720486945214 1:-0.8 2:-0.8 3:-0.6 4:0.5 
32 1:-0.8 2:-0.8 3:-0.6 4:0.666667 
-32 1:-0.8 2:-0.8 3:-0.6 4:0.833333 
32 1:-0.8 2:-0.8 3:-0.6 4:1 
32 1:-0.8 2:-0.8 3:-0.6 4:-0.833333 
32 1:-0.8 2:-0.8 3:-0.6 4:-0.666667 
-32 1:-0.8 2:-0.8 3:-0.6 4:-0.5 
-32 1:-0.8 2:-0.8 3:-0.6 4:-0.333333 
-32 1:-0.8 2:-0.8 3:-0.6 4:-0.166667 
-32 1:-0.8 2:-0.8 3:-0.8 4:-0.333333 
-32 1:-0.8 2:-0.8 3:-0.8 4:-0.166667 
32 1:-0.8 2:-0.8 3:-0.8 
32 1:-0.8 2:-0.8 3:-0.4 4:0.166667 
32 1:-0.8 2:-0.8 3:-0.4 4:0.333333 
-32 1:-0.8 2:-0.8 3:-0.4 4:0.5 
32 1:-0.8 2:-0.8 3:-0.4 4:1 
32 1:-0.8 2:-0.8 3:-0.4 4:-1 
32 1:-0.8 2:-0.8 3:-0.4 4:-0.833333 
2.424724413226318 1:-0.8 2:-0.8 3:-0.2 4:0.333333 
32 1:-0.8 2:-0.8 3:-0.2 4:0.5 
-32 1:-0.8 2:-0.8 3:-0.2 4:0.666667 
32 1:-0.8 2:-0.8 3:-0.2 4:0.833333 
32 1:-0.8 2:-0.8 3:-0.2 4:1 
17.39829756081992 1:-0.8 2:-0.8 3:-0.2 4:-1 
32 1:-0.8 2:-0.8 3:-0.2 4:-0.833333 
32 1:-0.8 2:-0.8 3:-0.2 4:-0.666667 
-9.069945706671607 1:-0.8 2:-0.8 3:-0.2 4:-0.5 
-32 1:-0.8 2:-0.8 3:-0.2 4:-0.333333 
32 1:-0.8 2:-0.8 3:-0.2 
-32 1:-0.8 2:-0.8 3:-0.4 4:-0.5 
-32 1:-0.8 2:-0.8 3:-0.4 
32 1:-0.8 2:-0.8 4:0.166667 
-32 1:-0.8 2:-0.8 4:0.5 
-32 1:-0.8 2:-0.8 4:0.666667 
32 1:-0.8 2:-0.8 4:1 
32 1:-0.8 2:-0.8 4:-1 
32 1:-0.8 2:-0.8 4:-0.833333 
32 1:-0.8 2:-0.8 4:-0.666667 
-32 1:-0.8 2:-0.8 3:0.2 4:0.166667 
32 1:-0.8 2:-0.8 3:0.2 4:0.333333 
-32 1:-0.8 2:-0.8 3:0.2 4:0.5 
-3.269737520752163 1:-0.8 2:-0.8 3:0.2 4:0.666667 
-32 1:-0.8 2:-0.8 3:0.2 4:0.833333 
32 1:-0.8 2:-0.8 3:0.2 4:-0.833333 
32 1:-0.8 2:-0.8 3:0.2 4:-0.666667 
-32 1:-0.8 2:-0.8 3:0.2 4:-0.5 
-32 1:-0.8 2:-0.8 3:0.2 4:-0.333333 
-32 1:-0.8 2:-0.8 4:-0.5 
-32 1:-0.8 2:-0.8 4:-0.333333 
-32 1:-0.8 2:-0.8 4:-0.166667 
-32 1:-0.8 2:-0.8 
32 1:-0.8 2:-0.8 3:0.4 4:0.166667 
32 1:-0.8 2:-0.8 3:0.4 4:0.666667 
32 1:-0.8 2:-0.8 3:0.4 4:-0.666667 
-32 1:-0.8 2:-0.8 3:0.6 4:0.166667 
-32 1:-0.8 2:-0.8 3:0.6 4:0.5 
32 1:-0.8 2:-0.8 3:0.6 4:1 
32 1:-0.8 2:-0.8 3:0.6 4:-1 
32 1:-0.8 2:-0.8 3:0.6 4:-0.833333 
32 1:-0.8 2:-0.8 3:0.6 4:-0.666667 
-32 1:-0.8 2:-0.8 3:0.6 4:-0.5 
32 1:-0.8 2:-0.8 3:0.6 4:-0.333333 
-32 1:-0.8 2:-0.8 3:0.6 4:-0.166667 
-1.979852555710711 1:-0.8 2:-0.8 3:0.6 
-32 1:-0.8 2:-0.8 3:0.4 4:-0.5 
-32 1:-0.8 2:-0.8 3:0.4 4:-0.166667 
-32 1:-0.8 2:-0.8 3:0.4 
-32 1:-0.8 2:-0.8 3:0.8 4:0.166667 
32 1:-0.8 2:-0.8 3:0.8 4:0.333333 
32 1:-0.8 2:-0.8 3:0.8 4:0.5 
32 1:-0.8 2:-0.8 3:0.8 4:0.833333 
32 1:-0.8 2:-0.8 3:0.8 4:1 
32 1:-0.8 2:-0.8 3:0.8 4:-0.833333 
-32 1:-0.8 2:-0.8 3:0.8 4:-0.666667 
32 1:-0.8 2:-0.8 3:1 4:0.166667 
32 1:-0.8 2:-0.8 3:1 4:0.666667 
32 1:-0.8 2:-0.8 3:1 4:0.833333 
32 1:-0.8 2:-0.8 3:1 4:1 
32 1:-0.8 2:-0.8 3:1 4:-1 
32 1:-0.8 2:-0.8 3:1 4:-0.833333 
32 1:-0.8 2:-0.8 3:1 4:-0.666667 
-32 1:-0.8 2:-0.8 3:1 4:-0.5 
-32 1:-0.8 2:-0.8 3:1 4:-0.333333 
-32 1:-0.8 2:-0.8 3:0.8 4:-0.5 
-32 1:-0.8 2:-0.8 3:0.8 4:-0.333333 
32 1:-0.8 2:-0.8 3:0.8 4:-0.166667 
32 1:-0.8 2:-0.8 3:0.8 
32 1:-0.8 2:-0.6 3:-1 4:0.166667 
-32 1:-0.8 2:-0.6 3:-1 4:0.5 
32 1:-0.8 2:-0.6 3:-1 4:0.666667 
-32 1:-0.8 2:-0.6 3:-1 4:-1 
-32 1:-0.8 2:-0.6 3:-1 4:-0.833333 
-32 1:-0.8 2:-0.6 3:-1 4:-0.666667 
32 1:-0.8 2:-0.6 3:-1 4:-0.5 
-32 1:-0.8 2:-0.6 3:-1 4:-0.333333 
-32 1:-0.8 2:-0.6 3:-1 4:-0.166667 
-32 1:-0.8 2:-0.6 3:-1 
32 1:-0.8 2:-0.6 3:-0.8 4:0.166667 
32 1:-0.8 2:-0.6 3:-0.8 4:0.5 
32 1:-0.8 2:-0.6 3:-0.8 4:0.666667 
-32 1:-0.8 2:-0.6 3:-0.8 4:0.833333 
32 1:-0.8 2:-0.6 3:-0.8 4:1 
-32 1:-0.8 2:-0.6 3:-0.8 4:-1 
-32 1:-0.8 2:-0.6 3:-0.8 4:-0.833333 
-16.80672812281139 1:-0.8 2:-0.6 3:-0.8 4:-0.666667 
32 1:-0.8 2:-0.6 3:-0.6 4:0.166667 
19.25909208202912 1:-0.8 2:-0.6 3:-0.6 4:1 
-32 1:-0.8 2:-0.6 3:-0.6 4:-1 
-32 1:-0.8 2:-0.6 3:-0.6 4:-0.333333 
-32 1:-0.8 2:-0.6 3:-0.6 4:-0.166667 
-32 1:-0.8 2:-0.6 3:-0.8 4:-0.5 
-32 1:-0.8 2:-0.6 3:-0.8 4:-0.166667 
-32 1:-0.8 2:-0.6 3:-0.4 4:0.166667 
-32 1:-0.8 2:-0.6 3:-0.4 4:0.5 
32 1:-0.8 2:-0.6 3:-0.4 4:1 
-32 1:-0.8 2:-0.6 3:-0.4 4:-1 
-32 1:-0.8 2:-0.6 3:-0.4 4:-0.666667 
32 1:-0.8 2:-0.6 3:-0.2 4:0.166667 
32 1:-0.8 2:-0.6 3:-0.2 4:0.333333 
-32 1:-0.8 2:-0.6 3:-0.2 4:0.666667 
-32 1:-0.8 2:-0.6 3:-0.2 4:1 
-32 1:-0.8 2:-0.6 3:-0.2 4:-1 
-32 1:-0.8 2:-0.6 3:-0.2 4:-0.666667 
32 1:-0.8 2:-0.6 3:-0.2 4:-0.166667 
-32 1:-0.8 2:-0.6 3:-0.4 4:-0.5 
-32 1:-0.8 2:-0.6 3:-0.4 4:-0.333333 
-32 1:-0.8 2:-0.6 3:-0.4 4:-0.166667 
32 1:-0.8 2:-0.6 4:0.166667 
32 1:-0.8 2:-0.6 4:0.333333 
-32 1:-0.8 2:-0.6 4:0.5 
-32 1:-0.8 2:-0.6 4:0.666667 
32 1:-0.8 2:-0.6 4:0.833333 
32 1:-0.8 2:-0.6 4:1 
-32 1:-0.8 2:-0.6 4:-1 
32 1:-0.8 2:-0.6 3:0.2 4:0.166667 
32 1:-0.8 2:-0.6 3:0.2 4:0.333333 
32 1:-0.8 2:-0.6 3:0.2 4:0.666667 
-32 1:-0.8 2:-0.6 3:0.2 4:-1 
-0.9407557786892373 1:-0.8 2:-0.6 3:0.2 4:-0.5 
-32 1:-0.8 2:-0.6 3:0.2 4:-0.333333 
-32 1:-0.8 2:-0.6 3:0.2 4:-0.166667 
-32 1:-0.8 2:-0.6 3:0.2 
-32 1:-0.8 2:-0.6 4:-0.333333 
32 1:-0.8 2:-0.6 4:-0.166667 
32 1:-0.8 2:-0.6 3:0.4 4:0.166667 
32 1:-0.8 2:-0.6 3:0.4 4:0.333333 
-32 1:-0.8 2:-0.6 3:0.4 4:0.5 
32 1:-0.8 2:-0.6 3:0.4 4:0.666667 
-32 1:-0.8 2:-0.6 3:0.4 4:0.833333 
-32 1:-0.8 2:-0.6 3:0.4 4:-1 
-32 1:-0.8 2:-0.6 3:0.6 4:0.166667 
-32 1:-0.8 2:-0.6 3:0.6 4:0.5 
32 1:-0.8 2:-0.6 3:0.6 4:0.666667 
-32 1:-0.8 2:-0.6 3:0.6 4:0.833333 
-32 1:-0.8 2:-0.6 3:0.6 4:-1 
32 1:-0.8 2:-0.6 3:0.6 4:-0.5 
32 1:-0.8 2:-0.6 3:0.6 4:-0.333333 
-32 1:-0.8 2:-0.6 3:0.6 4:-0.166667 
-32 1:-0.8 2:-0.6 3:0.6 
32 1:-0.8 2:-0.6 3:0.4 4:-0.333333 
-32 1:-0.8 2:-0.6 3:0.4 4:-0.166667 
-32 1:-0.8 2:-0.6 3:0.4 
32 1:-0.8 2:-0.6 3:0.8 4:0.166667 
-32 1:-0.8 2:-0.6 3:0.8 4:0.5 
32 1:-0.8 2:-0.6 3:0.8 4:0.666667 
-32 1:-0.8 2:-0.6 3:0.8 4:-0.833333 
32 1:-0.8 2:-0.6 3:1 4:0.166667 
-32 1:-0.8 2:-0.6 3:1 4:0.333333 
32 1:-0.8 2:-0.6 3:1 4:0.5 
32 1:-0.8 2:-0.6 3:1 4:0.666667 
-32 1:-0.8 2:-0.6 3:1 4:-1 
-32 1:-0.8 2:-0.6 3:1 4:-0.833333 
32 1:-0.8 2:-0.6 3:1 4:-0.666667 
-32 1:-0.8 2:-0.6 3:1 4:-0.5 
-32 1:-0.8 2:-0.6 3:1 4:-0.333333 
-32 1:-0.8 2:-0.6 3:1 4:-0.166667 
-32 1:-0.8 2:-0.6 3:1 
-32 1:-0.8 2:-0.6 3:0.8 4:-0.5 
32 1:-0.8 2:-0.6 3:0.8 4:-0.166667 
-32 1:-0.8 2:-0.6 3:0.8 
-32 1:-0.8 2:-0.4 3:-1 4:0.166667 
-32 1:-0.8 2:-0.4 3:-1 4:0.333333 
-32 1:-0.8 2:-0.4 3:-1 4:1 
32 1:-0.8 2:-0.4 3:-1 4:-1 
32 1:-0.8 2:-0.4 3:-1 4:-0.833333 
-32 1:-0.8 2:-0.4 3:-1 4:-0.666667 
32 1:-0.8 2:-0.4 3:-1 4:-0.166667 
32 1:-0.8 2:-0.4 3:-1 
32 1:-0.8 2:-0.4 3:-0.8 4:0.166667 
-32 1:-0.8 2:-0.4 3:-0.8 4:0.5 
32 1:-0.8 2:-0.4 3:-0.8 4:0.833333 
32 1:-0.8 2:-0.4 3:-0.8 4:-1 
32 1:-0.8 2:-0.4 3:-0.8 4:-0.833333 
32 1:-0.8 2:-0.4 3:-0.8 4:-0.666667 
-32 1:-0.8 2:-0.4 3:-0.6 4:0.166667 
-32 1:-0.8 2:-0.4 3:-0.6 4:0.333333 
-32 1:-0.8 2:-0.4 3:-0.6 4:0.5 
32 1:-0.8 2:-0.4 3:-0.6 4:0.666667 
32 1:-0.8 2:-0.4 3:-0.6 4:0.833333 
-32 1:-0.8 2:-0.4 3:-0.6 4:1 
32 1:-0.8 2:-0.4 3:-0.6 4:-1 
32 1:-0.8 2:-0.4 3:-0.6 4:-0.833333 
-32 1:-0.8 2:-0.4 3:-0.6 4:-0.666667 
-32 1:-0.8 2:-0.4 3:-0.6 4:-0.333333 
-32 1:-0.8 2:-0.4 3:-0.6 4:-0.166667 
32 1:-0.8 2:-0.4 3:-0.6 
-22.18622978453842 1:-0.8 2:-0.4 3:-0.8 4:-0.5 
-32 1:-0.8 2:-0.4 3:-0.8 4:-0.166667 
-32 1:-0.8 2:-0.4 3:-0.8 
-7.111758357770455 1:-0.8 2:-0.4 3:-0.4 4:0.166667 
-32 1:-0.8 2:-0.4 3:-0.4 4:0.333333 
-32 1:-0.8 2:-0.4 3:-0.4 4:0.5 
-32 1:-0.8 2:-0.4 3:-0.4 4:0.666667 
-32 1:-0.8 2:-0.4 3:-0.4 4:1 
32 1:-0.8 2:-0.4 3:-0.4 4:-1 
32 1:-0.8 2:-0.4 3:-0.4 4:-0.666667 
32 1:-0.8 2:-0.4 3:-0.2 4:0.166667 
-32 1:-0.8 2:-0.4 3:-0.2 4:0.5 
32 1:-0.8 2:-0.4 3:-0.2 4:0.666667 
32 1:-0.8 2:-0.4 3:-0.2 4:1 
32 1:-0.8 2:-0.4 3:-0.2 4:-1 
-32 1:-0.8 2:-0.4 3:-0.2 4:-0.5 
32 1:-0.8 2:-0.4 3:-0.2 4:-0.333333 
-32 1:-0.8 2:-0.4 3:-0.2 4:-0.166667 
-32 1:-0.8 2:-0.4 4:0.333333 
32 1:-0.8 2:-0.4 4:0.5 
32 1:-0.8 2:-0.4 4:-1 
32 1:-0.8 2:-0.4 4:-0.833333 
32 1:-0.8 2:-0.4 3:0.2 4:0.166667 
32 1:-0.8 2:-0.4 3:0.2 4:0.333333 
32 1:-0.8 2:-0.4 3:0.2 4:0.833333 
32 1:-0.8 2:-0.4 3:0.2 4:1 
32 1:-0.8 2:-0.4 3:0.2 4:-1 
32 1:-0.8 2:-0.4 3:0.2 4:-0.666667 
-32 1:-0.8 2:-0.4 3:0.2 4:-0.333333 
-32 1:-0.8 2:-0.4 3:0.2 
-32 1:-0.8 2:-0.4 4:-0.333333 
-32 1:-0.8 2:-0.4 4:-0.166667 
32 1:-0.8 2:-0.4 
-32 1:-0.8 2:-0.4 3:0.4 4:0.166667 
32 1:-0.8 2:-0.4 3:0.4 4:0.333333 
-32 1:-0.8 2:-0.4 3:0.4 4:0.5 
32 1:-0.8 2:-0.4 3:0.4 4:1 
32 1:-0.8 2:-0.4 3:0.4 4:-1 
-32 1:-0.8 2:-0.4 3:0.4 4:-0.666667 
-32 1:-0.8 2:-0.4 3:0.6 4:0.166667 
-32 1:-0.8 2:-0.4 3:0.6 4:0.333333 
-32 1:-0.8 2:-0.4 3:0.6 4:0.5 
-32 1:-0.8 2:-0.4 3:0.6 4:0.666667 
-32 1:-0.8 2:-0.4 3:0.6 4:0.833333 
-32 1:-0.8 2:-0.4 3:0.6 4:1 
32 1:-0.8 2:-0.4 3:0.6 4:-0.833333 
32 1:-0.8 2:-0.4 3:0.6 4:-0.666667 
32 1:-0.8 2:-0.4 3:0.6 4:-0.5 
32 1:-0.8 2:-0.4 3:0.6 4:-0.333333 
32 1:-0.8 2:-0.4 3:0.6 4:-0.166667 
-32 1:-0.8 2:-0.4 3:0.4 4:-0.5 
32 1:-0.8 2:-0.4 3:0.4 4:-0.166667 
32 1:-0.8 2:-0.4 3:0.8 4:0.166667 
-32 1:-0.8 2:-0.4 3:0.8 4:0.5 
-32 1:-0.8 2:-0.4 3:0.8 4:-0.666667 
-32 1:-0.8 2:-0.4 3:1 4:0.333333 
32 1:-0.8 2:-0.4 3:1 4:0.666667 
32 1:-0.8 2:-0.4 3:1 4:0.833333 
32 1:-0.8 2:-0.4 3:1 4:1 
32 1:-0.8 2:-0.4 3:1 4:-1 
32 1:-0.8 2:-0.4 3:1 4:-0.833333 
32 1:-0.8 2:-0.4 3:1 4:-0.666667 
-32 1:-0.8 2:-0.4 3:1 4:-0.333333 
32 1:-0.8 2:-0.4 3:1 4:-0.166667 
32 1:-0.8 2:-0.4 3:0.8 4:-0.5 
-32 1:-0.8 2:-0.4 3:0.8 4:-0.333333 
32 1:-0.8 2:-0.4 3:0.8 4:-0.166667 
-32 1:-0.8 2:-0.2 3:-1 4:0.166667 
32 1:-0.8 2:-0.2 3:-1 4:0.666667 
-32 1:-0.8 2:-0.2 3:-1 4:-1 
-32 1:-0.8 2:-0.2 3:-1 4:-0.833333 
32 1:-0.8 2:-0.2 3:-1 4:-0.666667 
-32 1:-0.8 2:-0.2 3:-1 4:-0.333333 
32 1:-0.8 2:-0.2 3:-1 4:-0.166667 
-32 1:-0.8 2:-0.2 3:-0.8 4:0.166667 
-32 1:-0.8 2:-0.2 3:-0.8 4:0.5 
32 1:-0.8 2:-0.2 3:-0.8 4:0.666667 
32 1:-0.8 2:-0.2 3:-0.8 4:0.833333 
-32 1:-0.8 2:-0.2 3:-0.8 4:1 
-32 1:-0.8 2:-0.2 3:-0.8 4:-1 
32 1:-0.8 2:-0.2 3:-0.6 4:0.166667 
-32 1:-0.8 2:-0.2 3:-0.6 4:0.333333 
32 1:-0.8 2:-0.2 3:-0.6 4:0.666667 
32 1:-0.8 2:-0.2 3:-0.6 4:0.833333 
32 1:-0.8 2:-0.2 3:-0.6 4:1 
32 1:-0.8 2:-0.2 3:-0.6 4:-0.666667 
32 1:-0.8 2:-0.2 3:-0.6 4:-0.5 
-32 1:-0.8 2:-0.2 3:-0.6 4:-0.333333 
-32 1:-0.8 2:-0.2 3:-0.6 
32 1:-0.8 2:-0.2 3:-0.8 4:-0.166667 
32 1:-0.8 2:-0.2 3:-0.4 4:0.333333 
-32 1:-0.8 2:-0.2 3:-0.4 4:0.833333 
32 1:-0.8 2:-0.2 3:-0.4 4:1 
-32 1:-0.8 2:-0.2 3:-0.4 4:-1 
-32 1:-0.8 2:-0.2 3:-0.4 4:-0.833333 
32 1:-0.8 2:-0.2 3:-0.2 4:0.666667 
-32 1:-0.8 2:-0.2 3:-0.2 4:1 
-0.0280689009369537 1:-0.8 2:-0.2 3:-0.2 4:-1 
-32 1:-0.8 2:-0.2 3:-0.2 4:-0.833333 
32 1:-0.8 2:-0.2 3:-0.2 4:-0.666667 
32 1:-0.8 2:-0.2 3:-0.2 4:-0.5 
-32 1:-0.8 2:-0.2 3:-0.2 4:-0.333333 
32 1:-0.8 2:-0.2 3:-0.2 4:-0.166667 
-32 1:-0.8 2:-0.2 3:-0.2 
32 1:-0.8 2:-0.2 3:-0.4 4:-0.5 
-32 1:-0.8 2:-0.2 3:-0.4 4:-0.333333 
32 1:-0.8 2:-0.2 3:-0.4 4:-0.166667 
-32 1:-0.8 2:-0.2 3:-0.4 
-32 1:-0.8 2:-0.2 4:0.333333 
32 1:-0.8 2:-0.2 4:0.5 
32 1:-0.8 2:-0.2 4:0.666667 
-32 1:-0.8 2:-0.2 4:0.833333 
-32 1:-0.8 2:-0.2 4:1 
32 1:-0.8 2:-0.2 4:-1 
-32 1:-0.8 2:-0.2 4:-0.833333 
-32 1:-0.8 2:-0.2 3:0.2 4:0.166667 
32 1:-0.8 2:-0.2 3:0.2 4:0.333333 
32 1:-0.8 2:-0.2 3:0.2 4:0.5 
32 1:-0.8 2:-0.2 3:0.2 4:0.666667 
-32 1:-0.8 2:-0.2 3:0.2 4:0.833333 
32 1:-0.8 2:-0.2 3:0.2 4:-0.166667 
32 1:-0.8 2:-0.2 4:-0.5 
-32 1:-0.8 2:-0.2 4:-0.333333 
32 1:-0.8 2:-0.2 4:-0.166667 
-32 1:-0.8 2:-0.2 3:0.4 4:0.333333 
32 1:-0.8 2:-0.2 3:0.4 4:0.666667 
32 1:-0.8 2:-0.2 3:0.4 4:0.833333 
-32 1:-0.8 2:-0.2 3:0.4 4:1 
32 1:-0.8 2:-0.2 3:0.4 4:-1 
-32 1:-0.8 2:-0.2 3:0.4 4:-0.833333 
32 1:-0.8 2:-0.2 3:0.4 4:-0.666667 
-32 1:-0.8 2:-0.2 3:0.6 4:0.166667 
-1.656282913742819 1:-0.8 2:-0.2 3:0.6 4:0.333333 
32 1:-0.8 2:-0.2 3:0.6 4:0.5 
32 1:-0.8 2:-0.2 3:0.6 4:0.666667 
32 1:-0.8 2:-0.2 3:0.6 4:0.833333 
-32 1:-0.8 2:-0.2 3:0.6 4:1 
-32 1:-0.8 2:-0.2 3:0.6 4:-1 
-32 1:-0.8 2:-0.2 3:0.6 4:-0.833333 
32 1:-0.8 2:-0.2 3:0.6 4:-0.5 
32 1:-0.8 2:-0.2 3:0.6 4:-0.333333 
-32 1:-0.8 2:-0.2 3:0.6 
-32 1:-0.8 2:-0.2 3:0.4 4:-0.5 
32 1:-0.8 2:-0.2 3:0.4 4:-0.333333 
-32 1:-0.8 2:-0.2 3:0.4 4:-0.166667 
-32 1:-0.8 2:-0.2 3:0.8 4:0.166667 
-32 1:-0.8 2:-0.2 3:0.8 4:0.333333 
-32 1:-0.8 2:-0.2 3:0.8 4:0.666667 
32 1:-0.8 2:-0.2 3:0.8 4:0.833333 
32 1:-0.8 2:-0.2 3:0.8 4:-1 
-32 1:-0.8 2:-0.2 3:0.8 4:-0.833333 
-32 1:-0.8 2:-0.2 3:1 4:0.333333 
-26.11624711299387 1:-0.8 2:-0.2 3:1 4:0.5 
32 1:-0.8 2:-0.2 3:1 4:1 
-32 1:-0.8 2:-0.2 3:1 4:-0.833333 
32 1:-0.8 2:-0.2 3:1 4:-0.666667 
32 1:-0.8 2:-0.2 3:1 4:-0.5 
-32 1:-0.8 2:-0.2 3:1 4:-0.333333 
-32 1:-0.8 2:-0.2 3:1 4:-0.166667 
-32 1:-0.8 2:-0.2 3:1 
-32 1:-0.8 2:-0.2 3:0.8 4:-0.5 
-32 1:-0.8 2:-0.2 3:0.8 4:-0.333333 
-32 1:-0.8 2:-0.2 3:0.8 4:-0.166667 
32 1:-0.8 3:-1 4:0.166667 
32 1:-0.8 3:-1 4:0.833333 
-11.19971634869424 1:-0.8 3:-1 4:1 
-32 1:-0.8 3:-1 4:-1 
-32 1:-0.8 3:-1 4:-0.5 
-32 1:-0.8 3:-1 4:-0.333333 
-32 1:-0.8 3:-1 4:-0.166667 
-32 1:-0.8 3:-1 
-32 1:-0.8 3:-0.8 4:0.166667 
-32 1:-0.8 3:-0.8 4:0.333333 
32 1:-0.8 3:-0.8 4:0.5 
-32 1:-0.8 3:-0.8 4:0.833333 
32 1:-0.8 3:-0.8 4:1 
-32 1:-0.8 3:-0.8 4:-1 
32 1:-0.8 3:-0.6 4:0.166667 
32 1:-0.8 3:-0.6 4:0.333333 
-32 1:-0.8 3:-0.6 4:-1 
32 1:-0.8 3:-0.6 4:-0.833333 
-32 1:-0.8 3:-0.6 4:-0.666667 
-32 1:-0.8 3:-0.6 4:-0.5 
-32 1:-0.8 3:-0.6 4:-0.333333 
-32 1:-0.8 3:-0.8 4:-0.5 
32 1:-0.8 3:-0.8 4:-0.166667 
32 1:-0.8 3:-0.4 4:0.333333 
-32 1:-0.8 3:-0.4 4:0.5 
-32 1:-0.8 3:-0.4 4:0.666667 
-32 1:-0.8 3:-0.4 4:0.833333 
-32 1:-0.8 3:-0.4 4:1 
-32 1:-0.8 3:-0.4 4:-1 
-32 1:-0.8 3:-0.4 4:-0.666667 
32 1:-0.8 3:-0.2 4:0.833333 
32 1:-0.8 3:-0.2 4:1 
-32 1:-0.8 3:-0.2 4:-1 
-32 1:-0.8 3:-0.2 4:-0.666667 
-32 1:-0.8 3:-0.2 4:-0.5 
-32 1:-0.8 3:-0.2 4:-0.166667 
32 1:-0.8 3:-0.4 4:-0.5 
-32 1:-0.8 3:-0.4 4:-0.333333 
-32 1:-0.8 3:-0.4 4:-0.166667 
32 1:-0.8 3:-0.4 
32 1:-0.8 4:0.166667 
-32 1:-0.8 4:0.333333 
-32 1:-0.8 4:0.5 
32 1:-0.8 4:0.666667 
-2.740126459670416 1:-0.8 4:0.833333 
-32 1:-0.8 4:1 
-32 1:-0.8 4:-1 
32 1:-0.8 4:-0.833333 
-32 1:-0.8 4:-0.666667 
32 1:-0.8 3:0.2 4:0.166667 
32 1:-0.8 3:0.2 4:0.333333 
-32 1:-0.8 3:0.2 4:0.5 
32 1:-0.8 3:0.2 4:0.666667 
31.71115865867004 1:-0.8 3:0.2 4:1 
-32 1:-0.8 3:0.2 4:-1 
32 1:-0.8 3:0.2 4:-0.833333 
-32 1:-0.8 3:0.2 4:-0.666667 
32 1:-0.8 3:0.2 4:-0.333333 
-32 1:-0.8 3:0.2 4:-0.166667 
-32 1:-0.8 4:-0.166667 
32 1:-0.8 
-32 1:-0.8 3:0.4 4:0.166667 
32 1:-0.8 3:0.4 4:0.333333 
-32 1:-0.8 3:0.4 4:0.5 
-32 1:-0.8 3:0.4 4:0.666667 
-32 1:-0.8 3:0.4 4:1 
-32 1:-0.8 3:0.4 4:-1 
-32 1:-0.8 3:0.4 4:-0.666667 
32 1:-0.8 3:0.6 4:0.166667 
32 1:-0.8 3:0.6 4:0.5 
-32 1:-0.8 3:0.6 4:0.666667 
32 1:-0.8 3:0.6 4:1 
-32 1:-0.8 3:0.6 4:-1 
32 1:-0.8 3:0.6 4:-0.833333 
-32 1:-0.8 3:0.6 4:-0.333333 
32 1:-0.8 3:0.6 4:-0.166667 
32 1:-0.8 3:0.6 
-32 1:-0.8 3:0.4 4:-0.5 
32 1:-0.8 3:0.4 4:-0.333333 
32 1:-0.8 3:0.4 4:-0.166667 
32 1:-0.8 3:0.4 
-32 1:-0.8 3:0.8 4:0.166667 
-32 1:-0.8 3:0.8 4:0.333333 
32 1:-0.8 3:0.8 4:0.5 
-32 1:-0.8 3:0.8 4:0.666667 
32 1:-0.8 3:0.8 4:0.833333 
-32 1:-0.8 3:0.8 4:1 
-32 1:-0.8 3:0.8 4:-1 
32 1:-0.8 3:0.8 4:-0.833333 
-32 1:-0.8 3:0.8 4:-0.666667 
32 1:-0.8 3:1 4:0.333333 
-32 1:-0.8 3:1 4:0.5 
-32 1:-0.8 3:1 4:0.833333 
-32 1:-0.8 3:1 4:-0.333333 
2.40867122753411 1:-0.8 3:1 4:-0.166667 
-32 1:-0.8 3:0.8 4:-0.333333 
32 1:-0.8 3:0.8 4:-0.166667 
32 1:-0.8 2:0.2 3:-1 4:0.166667 
32 1:-0.8 2:0.2 3:-1 4:0.333333 
10.68600394982505 1:-0.8 2:0.2 3:-1 4:0.5 
32 1:-0.8 2:0.2 3:-1 4:0.666667 
-32 1:-0.8 2:0.2 3:-1 4:0.833333 
32 1:-0.8 2:0.2 3:-1 4:1 
-10.56504725732166 1:-0.8 2:0.2 3:-1 4:-1 
32 1:-0.8 2:0.2 3:-1 4:-0.666667 
32 1:-0.8 2:0.2 3:-1 4:-0.5 
-32 1:-0.8 2:0.2 3:-1 4:-0.166667 
-32 1:-0.8 2:0.2 3:-1 
32 1:-0.8 2:0.2 3:-0.8 4:0.166667 
-32 1:-0.8 2:0.2 3:-0.8 4:0.333333 
32 1:-0.8 2:0.2 3:-0.8 4:0.5 
-32 1:-0.8 2:0.2 3:-0.8 4:0.666667 
-32 1:-0.8 2:0.2 3:-0.8 4:-1 
32 1:-0.8 2:0.2 3:-0.8 4:-0.666667 
32 1:-0.8 2:0.2 3:-0.6 4:0.166667 
32 1:-0.8 2:0.2 3:-0.6 4:0.333333 
32 1:-0.8 2:0.2 3:-0.6 4:0.5 
-3.079245585954823 1:-0.8 2:0.2 3:-0.6 4:-1 
32 1:-0.8 2:0.2 3:-0.6 4:-0.833333 
-32 1:-0.8 2:0.2 3:-0.6 4:-0.666667 
32 1:-0.8 2:0.2 3:-0.6 4:-0.5 
-32 1:-0.8 2:0.2 3:-0.6 4:-0.333333 
-32 1:-0.8 2:0.2 3:-0.6 4:-0.166667 
32 1:-0.8 2:0.2 3:-0.8 
32 1:-0.8 2:0.2 3:-0.4 4:0.166667 
32 1:-0.8 2:0.2 3:-0.4 4:0.333333 
32 1:-0.8 2:0.2 3:-0.4 4:0.833333 
-32 1:-0.8 2:0.2 3:-0.4 4:1 
-32 1:-0.8 2:0.2 3:-0.4 4:-0.833333 
-32 1:-0.8 2:0.2 3:-0.4 4:-0.666667 
-32 1:-0.8 2:0.2 3:-0.2 4:0.166667 
-32 1:-0.8 2:0.2 3:-0.2 4:0.333333 
-32 1:-0.8 2:0.2 3:-0.2 4:0.5 
32 1:-0.8 2:0.2 3:-0.2 4:0.666667 
-32 1:-0.8 2:0.2 3:-0.2 4:0.833333 
32 1:-0.8 2:0.2 3:-0.2 4:-1 
32 1:-0.8 2:0.2 3:-0.2 4:-0.833333 
-32 1:-0.8 2:0.2 3:-0.2 4:-0.666667 
32 1:-0.8 2:0.2 3:-0.2 4:-0.5 
-32 1:-0.8 2:0.2 3:-0.2 4:-0.166667 
32 1:-0.8 2:0.2 3:-0.2 
32 1:-0.8 2:0.2 3:-0.4 4:-0.5 
-32 1:-0.8 2:0.2 3:-0.4 4:-0.333333 
-32 1:-0.8 2:0.2 3:-0.4 4:-0.166667 
-32 1:-0.8 2:0.2 4:0.333333 
32 1:-0.8 2:0.2 4:0.5 
32 1:-0.8 2:0.2 4:1 
32 1:-0.8 2:0.2 4:-0.833333 
32 1:-0.8 2:0.2 3:0.2 4:0.5 
32 1:-0.8 2:0.2 3:0.2 4:0.666667 
-32 1:-0.8 2:0.2 3:0.2 4:0.833333 
32 1:-0.8 2:0.2 3:0.2 4:1 
32 1:-0.8 2:0.2 3:0.2 4:-0.833333 
32 1:-0.8 2:0.2 3:0.2 4:-0.5 
-32 1:-0.8 2:0.2 3:0.2 4:-0.333333 
-32 1:-0.8 2:0.2 3:0.2 4:-0.166667 
-32 1:-0.8 2:0.2 4:-0.333333 
-32 1:-0.8 2:0.2 4:-0.166667 
-32 1:-0.8 2:0.2 
32 1:-0.8 2:0.2 3:0.4 4:0.166667 
-32 1:-0.8 2:0.2 3:0.4 4:0.333333 
28.4603969049355 1:-0.8 2:0.2 3:0.4 4:0.5 
-32 1:-0.8 2:0.2 3:0.4 4:0.833333 
32 1:-0.8 2:0.2 3:0.4 4:1 
-32 1:-0.8 2:0.2 3:0.4 4:-1 
-32 1:-0.8 2:0.2 3:0.6 4:0.166667 
32 1:-0.8 2:0.2 3:0.6 4:0.333333 
-32 1:-0.8 2:0.2 3:0.6 4:0.666667 
32 1:-0.8 2:0.2 3:0.6 4:0.833333 
-32 1:-0.8 2:0.2 3:0.6 4:1 
32 1:-0.8 2:0.2 3:0.6 4:-1 
32 1:-0.8 2:0.2 3:0.6 4:-0.833333 
32 1:-0.8 2:0.2 3:0.6 4:-0.5 
32 1:-0.8 2:0.2 3:0.6 
-32 1:-0.8 2:0.2 3:0.4 4:-0.333333 
32 1:-0.8 2:0.2 3:0.4 
-32 1:-0.8 2:0.2 3:0.8 4:0.166667 
32 1:-0.8 2:0.2 3:0.8 4:0.5 
32 1:-0.8 2:0.2 3:0.8 4:0.666667 
32 1:-0.8 2:0.2 3:0.8 4:0.833333 
32 1:-0.8 2:0.2 3:0.8 4:1 
32 1:-0.8 2:0.2 3:0.8 4:-1 
-32 1:-0.8 2:0.2 3:0.8 4:-0.666667 
32 1:-0.8 2:0.2 3:1 4:0.166667 
-32 1:-0.8 2:0.2 3:1 4:0.333333 
32 1:-0.8 2:0.2 3:1 4:0.833333 
-32 1:-0.8 2:0.2 3:1 4:1 
-32 1:-0.8 2:0.2 3:1 4:-1 
32 1:-0.8 2:0.2 3:1 4:-0.833333 
32 1:-0.8 2:0.2 3:1 4:-0.666667 
-32 1:-0.8 2:0.2 3:1 4:-0.5 
-32 1:-0.8 2:0.2 3:1 4:-0.333333 
32 1:-0.8 2:0.2 3:1 4:-0.166667 
32 1:-0.8 2:0.2 3:1 
32 1:-0.8 2:0.2 3:0.8 4:-0.333333 
32 1:-0.8 2:0.2 3:0.8 4:-0.166667 
32 1:-0.8 2:0.2 3:0.8 
-32 1:-0.8 2:0.4 3:-1 4:0.5 
32 1:-0.8 2:0.4 3:-1 4:0.666667 
-32 1:-0.8 2:0.4 3:-1 4:1 
-32 1:-0.8 2:0.4 3:-1 4:-1 
32 1:-0.8 2:0.4 3:-1 4:-0.833333 
32 1:-0.8 2:0.4 3:-1 4:-0.666667 
32 1:-0.8 2:0.4 3:-1 4:-0.5 
32 1:-0.8 2:0.4 3:-1 4:-0.166667 
32 1:-0.8 2:0.4 3:-0.8 4:0.166667 
19.89019770445627 1:-0.8 2:0.4 3:-0.8 4:0.333333 
32 1:-0.8 2:0.4 3:-0.8 4:0.5 
-32 1:-0.8 2:0.4 3:-0.8 4:0.833333 
32 1:-0.8 2:0.4 3:-0.8 4:1 
-32 1:-0.8 2:0.4 3:-0.8 4:-1 
-32 1:-0.8 2:0.4 3:-0.8 4:-0.833333 
32 1:-0.8 2:0.4 3:-0.8 4:-0.666667 
32 1:-0.8 2:0.4 3:-0.6 4:0.166667 
32 1:-0.8 2:0.4 3:-0.6 4:0.333333 
32 1:-0.8 2:0.4 3:-0.6 4:0.666667 
-32 1:-0.8 2:0.4 3:-0.6 4:0.833333 
32 1:-0.8 2:0.4 3:-0.6 4:1 
32 1:-0.8 2:0.4 3:-0.6 4:-1 
-32 1:-0.8 2:0.4 3:-0.6 4:-0.666667 
-32 1:-0.8 2:0.4 3:-0.6 4:-0.333333 
-32 1:-0.8 2:0.4 3:-0.6 4:-0.166667 
32 1:-0.8 2:0.4 3:-0.8 4:-0.5 
-32 1:-0.8 2:0.4 3:-0.8 4:-0.333333 
32 1:-0.8 2:0.4 3:-0.4 4:0.5 
-32 1:-0.8 2:0.4 3:-0.4 4:0.666667 
32 1:-0.8 2:0.4 3:-0.4 4:0.833333 
32 1:-0.8 2:0.4 3:-0.4 4:1 
-32 1:-0.8 2:0.4 3:-0.4 4:-0.666667 
32 1:-0.8 2:0.4 3:-0.2 4:0.5 
32 1:-0.8 2:0.4 3:-0.2 4:0.666667 
-32 1:-0.8 2:0.4 3:-0.2 4:0.833333 
-32 1:-0.8 2:0.4 3:-0.2 4:1 
1.703160124120377 1:-0.8 2:0.4 3:-0.2 4:-0.666667 
-32 1:-0.8 2:0.4 3:-0.2 
-32 1:-0.8 2:0.4 3:-0.4 4:-0.333333 
32 1:-0.8 2:0.4 3:-0.4 4:-0.166667 
-32 1:-0.8 2:0.4 4:0.166667 
32 1:-0.8 2:0.4 4:0.333333 
32 1:-0.8 2:0.4 4:0.5 
-32 1:-0.8 2:0.4 4:0.666667 
-32 1:-0.8 2:0.4 4:0.833333 
32 1:-0.8 2:0.4 4:1 
-0.005884377540626008 1:-0.8 2:0.4 4:-1 
32 1:-0.8 2:0.4 4:-0.833333 
32 1:-0.8 2:0.4 3:0.2 4:0.166667 
32 1:-0.8 2:0.4 3:0.2 4:0.5 
-32 1:-0.8 2:0.4 3:0.2 4:0.666667 
-32 1:-0.8 2:0.4 3:0.2 4:0.833333 
-32 1:-0.8 2:0.4 3:0.2 4:1 
-32 1:-0.8 2:0.4 3:0.2 4:-1 
32 1:-0.8 2:0.4 3:0.2 4:-0.833333 
32 1:-0.8 2:0.4 3:0.2 4:-0.666667 
32 1:-0.8 2:0.4 3:0.2 4:-0.5 
-32 1:-0.8 2:0.4 3:0.2 4:-0.333333 
32 1:-0.8 2:0.4 3:0.2 4:-0.166667 
-32 1:-0.8 2:0.4 3:0.2 
-32 1:-0.8 2:0.4 4:-0.5 
-32 1:-0.8 2:0.4 4:-0.333333 
32 1:-0.8 2:0.4 3:0.4 4:0.166667 
32 1:-0.8 2:0.4 3:0.4 4:0.5 
-32 1:-0.8 2:0.4 3:0.4 4:0.666667 
32 1:-0.8 2:0.4 3:0.4 4:0.833333 
-32 1:-0.8 2:0.4 3:0.4 4:1 
32 1:-0.8 2:0.4 3:0.4 4:-1 
-32 1:-0.8 2:0.4 3:0.4 4:-0.833333 
-32 1:-0.8 2:0.4 3:0.6 4:0.166667 
32 1:-0.8 2:0.4 3:0.6 4:0.333333 
-32 1:-0.8 2:0.4 3:0.6 4:0.5 
32 1:-0.8 2:0.4 3:0.6 4:0.666667 
32 1:-0.8 2:0.4 3:0.6 4:0.833333 
-32 1:-0.8 2:0.4 3:0.6 4:-1 
32 1:-0.8 2:0.4 3:0.6 4:-0.833333 
32 1:-0.8 2:0.4 3:0.6 4:-0.333333 
32 1:-0.8 2:0.4 3:0.6 4:-0.166667 
32 1:-0.8 2:0.4 3:0.6 
32 1:-0.8 2:0.4 3:0.4 4:-0.333333 
-32 1:-0.8 2:0.4 3:0.4 4:-0.166667 
-32 1:-0.8 2:0.4 3:0.4 
32 1:-0.8 2:0.4 3:0.8 4:0.166667 
-32 1:-0.8 2:0.4 3:0.8 4:0.333333 
-32 1:-0.8 2:0.4 3:0.8 4:0.666667 
-32 1:-0.8 2:0.4 3:0.8 4:0.833333 
-32 1:-0.8 2:0.4 3:0.8 4:-1 
18.26883966336927 1:-0.8 2:0.4 3:0.8 4:-0.833333 
-32 1:-0.8 2:0.4 3:0.8 4:-0.666667 
32 1:-0.8 2:0.4 3:1 4:0.166667 
32 1:-0.8 2:0.4 3:1 4:0.333333 
32 1:-0.8 2:0.4 3:1 4:0.833333 
-32 1:-0.8 2:0.4 3:1 4:1 
-29.4558889726318 1:-0.8 2:0.4 3:1 4:-1 
-32 1:-0.8 2:0.4 3:1 4:-0.5 
-32 1:-0.8 2:0.4 3:1 4:-0.333333 
32 1:-0.8 2:0.4 3:1 
32 1:-0.8 2:0.4 3:0.8 4:-0.333333 
-32 1:-0.8 2:0.4 3:0.8 
32 1:-0.8 2:0.6 3:-1 4:0.166667 
32 1:-0.8 2:0.6 3:-1 4:0.5 
-32 1:-0.8 2:0.6 3:-1 4:0.666667 
32 1:-0.8 2:0.6 3:-1 4:1 
-32 1:-0.8 2:0.6 3:-1 4:-1 
32 1:-0.8 2:0.6 3:-1 4:-0.833333 
32 1:-0.8 2:0.6 3:-1 4:-0.5 
-32 1:-0.8 2:0.6 3:-1 4:-0.333333 
32 1:-0.8 2:0.6 3:-1 
32 1:-0.8 2:0.6 3:-0.8 4:0.166667 
-32 1:-0.8 2:0.6 3:-0.8 4:0.333333 
-32 1:-0.8 2:0.6 3:-0.8 4:0.5 
32 1:-0.8 2:0.6 3:-0.8 4:0.666667 
32 1:-0.8 2:0.6 3:-0.8 4:0.833333 
-32 1:-0.8 2:0.6 3:-0.8 4:1 
-32 1:-0.8 2:0.6 3:-0.8 4:-0.666667 
32 1:-0.8 2:0.6 3:-0.6 4:0.333333 
32 1:-0.8 2:0.6 3:-0.6 4:0.5 
32 1:-0.8 2:0.6 3:-0.6 4:0.833333 
32 1:-0.8 2:0.6 3:-0.6 4:1 
-32 1:-0.8 2:0.6 3:-0.6 4:-1 
-32 1:-0.8 2:0.6 3:-0.6 4:-0.666667 
-32 1:-0.8 2:0.6 3:-0.6 4:-0.333333 
-32 1:-0.8 2:0.6 3:-0.6 4:-0.166667 
-0.9864260384946948 1:-0.8 2:0.6 3:-0.8 4:-0.5 
-32 1:-0.8 2:0.6 3:-0.8 4:-0.166667 
-2.430647581226692 1:-0.8 2:0.6 3:-0.4 4:0.166667 
32 1:-0.8 2:0.6 3:-0.4 4:0.333333 
32 1:-0.8 2:0.6 3:-0.4 4:0.5 
-32 1:-0.8 2:0.6 3:-0.4 4:0.666667 
-32 1:-0.8 2:0.6 3:-0.4 4:0.833333 
-32 1:-0.8 2:0.6 3:-0.4 4:1 
32 1:-0.8 2:0.6 3:-0.4 4:-0.666667 
32 1:-0.8 2:0.6 3:-0.2 4:0.166667 
-32 1:-0.8 2:0.6 3:-0.2 4:0.333333 
32 1:-0.8 2:0.6 3:-0.2 4:0.666667 
32 1:-0.8 2:0.6 3:-0.2 4:0.833333 
32 1:-0.8 2:0.6 3:-0.2 4:-1 
-32 1:-0.8 2:0.6 3:-0.2 4:-0.833333 
32 1:-0.8 2:0.6 3:-0.2 4:-0.666667 
32 1:-0.8 2:0.6 3:-0.2 4:-0.333333 
-32 1:-0.8 2:0.6 3:-0.2 
32 1:-0.8 2:0.6 3:-0.4 4:-0.5 
32 1:-0.8 2:0.6 3:-0.4 4:-0.166667 
32 1:-0.8 2:0.6 3:-0.4 
32 1:-0.8 2:0.6 4:0.166667 
-32 1:-0.8 2:0.6 4:0.333333 
-32 1:-0.8 2:0.6 4:0.666667 
32 1:-0.8 2:0.6 4:1 
-32 1:-0.8 2:0.6 4:-1 
-32 1:-0.8 2:0.6 4:-0.666667 
32 1:-0.8 2:0.6 3:0.2 4:0.5 
-32 1:-0.8 2:0.6 3:0.2 4:0.833333 
-32 1:-0.8 2:0.6 3:0.2 4:1 
-32 1:-0.8 2:0.6 3:0.2 4:-1 
32 1:-0.8 2:0.6 3:0.2 4:-0.833333 
-32 1:-0.8 2:0.6 3:0.2 4:-0.333333 
-32 1:-0.8 2:0.6 3:0.2 4:-0.166667 
-32 1:-0.8 2:0.6 4:-0.333333 
-32 1:-0.8 2:0.6 4:-0.166667 
32 1:-0.8 2:0.6 3:0.4 4:0.166667 
32 1:-0.8 2:0.6 3:0.4 4:0.5 
32 1:-0.8 2:0.6 3:0.4 4:0.666667 
-32 1:-0.8 2:0.6 3:0.4 4:0.833333 
-32 1:-0.8 2:0.6 3:0.4 4:1 
-32 1:-0.8 2:0.6 3:0.4 4:-1 
32 1:-0.8 2:0.6 3:0.6 4:0.333333 
32 1:-0.8 2:0.6 3:0.6 4:0.5 
32 1:-0.8 2:0.6 3:0.6 4:1 
-32 1:-0.8 2:0.6 3:0.6 4:-1 
32 1:-0.8 2:0.6 3:0.6 4:-0.833333 
-32 1:-0.8 2:0.6 3:0.6 
32 1:-0.8 2:0.6 3:0.4 4:-0.166667 
32 1:-0.8 2:0.6 3:0.8 4:0.166667 
32 1:-0.8 2:0.6 3:0.8 4:0.666667 
-32 1:-0.8 2:0.6 3:0.8 4:-1 
-32 1:-0.8 2:0.6 3:0.8 4:-0.833333 
-32 1:-0.8 2:0.6 3:1 4:0.333333 
-32 1:-0.8 2:0.6 3:1 4:0.5 
-32 1:-0.8 2:0.6 3:1 4:0.666667 
-32 1:-0.8 2:0.6 3:1 4:0.833333 
32 1:-0.8 2:0.6 3:1 4:1 
-32 1:-0.8 2:0.6 3:1 4:-0.333333 
-32 1:-0.8 2:0.6 3:1 4:-0.166667 
32 1:-0.8 2:0.6 3:1 
32 1:-0.8 2:0.6 3:0.8 4:-0.5 
10.3672664031508 1:-0.8 2:0.6 3:0.8 4:-0.333333 
-32 1:-0.8 2:0.6 3:0.8 
-32 1:-0.8 2:0.8 3:-1 4:0.666667 
32 1:-0.8 2:0.8 3:-1 4:0.833333 
-32 1:-0.8 2:0.8 3:-1 4:1 
-32 1:-0.8 2:0.8 3:-1 4:-1 
-32 1:-0.8 2:0.8 3:-1 4:-0.666667 
32 1:-0.8 2:0.8 3:-1 4:-0.5 
-32 1:-0.8 2:0.8 3:-1 4:-0.333333 
-32 1:-0.8 2:0.8 3:-0.8 4:0.166667 
-32 1:-0.8 2:0.8 3:-0.8 4:0.333333 
32 1:-0.8 2:0.8 3:-0.8 4:0.5 
-32 1:-0.8 2:0.8 3:-0.8 4:0.666667 
-0.03238290594398963 1:-0.8 2:0.8 3:-0.8 4:-1 
32 1:-0.8 2:0.8 3:-0.6 4:0.166667 
-32 1:-0.8 2:0.8 3:-0.6 4:0.333333 
32 1:-0.8 2:0.8 3:-0.6 4:1 
32 1:-0.8 2:0.8 3:-0.6 4:-1 
32 1:-0.8 2:0.8 3:-0.6 4:-0.833333 
-32 1:-0.8 2:0.8 3:-0.6 4:-0.666667 
-32 1:-0.8 2:0.8 3:-0.6 4:-0.333333 
-32 1:-0.8 2:0.8 3:-0.6 4:-0.166667 
32 1:-0.8 2:0.8 3:-0.8 4:-0.5 
32 1:-0.8 2:0.8 3:-0.8 4:-0.166667 
-32 1:-0.8 2:0.8 3:-0.8 
32 1:-0.8 2:0.8 3:-0.4 4:0.333333 
-32 1:-0.8 2:0.8 3:-0.4 4:0.5 
-32 1:-0.8 2:0.8 3:-0.4 4:0.666667 
32 1:-0.8 2:0.8 3:-0.4 4:0.833333 
32 1:-0.8 2:0.8 3:-0.4 4:-1 
32 1:-0.8 2:0.8 3:-0.2 4:0.166667 
32 1:-0.8 2:0.8 3:-0.2 4:0.333333 
32 1:-0.8 2:0.8 3:-0.2 4:0.5 
-32 1:-0.8 2:0.8 3:-0.2 4:0.833333 
32 1:-0.8 2:0.8 3:-0.2 4:1 
-32 1:-0.8 2:0.8 3:-0.2 4:-1 
32 1:-0.8 2:0.8 3:-0.2 4:-0.833333 
-32 1:-0.8 2:0.8 3:-0.2 4:-0.666667 
32 1:-0.8 2:0.8 3:-0.2 4:-0.333333 
32 1:-0.8 2:0.8 3:-0.2 4:-0.166667 
32 1:-0.8 2:0.8 3:-0.2 
32 1:-0.8 2:0.8 3:-0.4 4:-0.166667 
32 1:-0.8 2:0.8 3:-0.4 
32 1:-0.8 2:0.8 4:0.166667 
-32 1:-0.8 2:0.8 4:0.333333 
32 1:-0.8 2:0.8 4:0.5 
-32 1:-0.8 2:0.8 4:0.666667 
32 1:-0.8 2:0.8 4:0.833333 
-32 1:-0.8 2:0.8 4:1 
32 1:-0.8 2:0.8 4:-0.833333 
-32 1:-0.8 2:0.8 4:-0.666667 
-32 1:-0.8 2:0.8 3:0.2 4:0.166667 
-32 1:-0.8 2:0.8 3:0.2 4:0.5 
-32 1:-0.8 2:0.8 3:0.2 4:0.833333 
-32 1:-0.8 2:0.8 3:0.2 4:1 
-32 1:-0.8 2:0.8 3:0.2 4:-0.666667 
32 1:-0.8 2:0.8 3:0.2 
32 1:-0.8 2:0.8 4:-0.166667 
-32 1:-0.8 2:0.8 
32 1:-0.8 2:0.8 3:0.4 4:0.333333 
-32 1:-0.8 2:0.8 3:0.4 4:0.833333 
32 1:-0.8 2:0.8 3:0.4 4:1 
32 1:-0.8 2:0.8 3:0.4 4:-0.833333 
-32 1:-0.8 2:0.8 3:0.4 4:-0.666667 
-32 1:-0.8 2:0.8 3:0.6 4:0.5 
1.79744957613522 1:-0.8 2:0.8 3:0.6 4:0.666667 
32 1:-0.8 2:0.8 3:0.6 4:1 
32 1:-0.8 2:0.8 3:0.6 4:-1 
32 1:-0.8 2:0.8 3:0.6 4:-0.833333 
-32 1:-0.8 2:0.8 3:0.6 4:-0.666667 
-32 1:-0.8 2:0.8 3:0.6 4:-0.333333 
32 1:-0.8 2:0.8 3:0.6 4:-0.166667 
32 1:-0.8 2:0.8 3:0.4 4:-0.333333 
-32 1:-0.8 2:0.8 3:0.4 4:-0.166667 
-32 1:-0.8 2:0.8 3:0.8 4:0.5 
-32 1:-0.8 2:0.8 3:0.8 4:0.666667 
32 1:-0.8 2:0.8 3:0.8 4:1 
32 1:-0.8 2:0.8 3:0.8 4:-1 
32 1:-0.8 2:0.8 3:0.8 4:-0.833333 
-32 1:-0.8 2:0.8 3:0.8 4:-0.666667 
-32 1:-0.8 2:0.8 3:1 4:0.5 
32 1:-0.8 2:0.8 3:1 4:0.833333 
32 1:-0.8 2:0.8 3:1 4:-1 
32 1:-0.8 2:0.8 3:1 4:-0.833333 
-32 1:-0.8 2:0.8 3:1 4:-0.166667 
32 1:-0.8 2:0.8 3:1 
-32 1:-0.8 2:0.8 3:0.8 4:-0.333333 
-32 1:-0.8 2:0.8 3:0.8 4:-0.166667 
-32 1:-0.8 2:0.8 3:0.8 
32 1:-0.8 2:1 3:-1 4:0.166667 
32 1:-0.8 2:1 3:-1 4:0.5 
-1.076132367002738 1:-0.8 2:1 3:-1 4:0.833333 
-32 1:-0.8 2:1 3:-1 4:-1 
32 1:-0.8 2:1 3:-1 4:-0.666667 
-32 1:-0.8 2:1 3:-1 4:-0.333333 
32 1:-0.8 2:1 3:-1 4:-0.166667 
-32 1:-0.8 2:1 3:-0.8 4:0.166667 
-32 1:-0.8 2:1 3:-0.8 4:0.666667 
-32 1:-0.8 2:1 3:-0.8 4:0.833333 
32 1:-0.8 2:1 3:-0.8 4:-0.666667 
-32 1:-0.8 2:1 3:-0.6 4:0.166667 
-32 1:-0.8 2:1 3:-0.6 4:0.333333 
-32 1:-0.8 2:1 3:-0.6 4:0.833333 
32 1:-0.8 2:1 3:-0.6 4:1 
-32 1:-0.8 2:1 3:-0.6 4:-1 
-32 1:-0.8 2:1 3:-0.6 4:-0.833333 
32 1:-0.8 2:1 3:-0.6 4:-0.333333 
32 1:-0.8 2:1 3:-0.6 4:-0.166667 
-32 1:-0.8 2:1 3:-0.6 
-32 1:-0.8 2:1 3:-0.8 4:-0.5 
-32 1:-0.8 2:1 3:-0.8 4:-0.166667 
-32 1:-0.8 2:1 3:-0.4 4:0.166667 
32 1:-0.8 2:1 3:-0.4 4:0.333333 
32 1:-0.8 2:1 3:-0.4 4:0.666667 
-32 1:-0.8 2:1 3:-0.4 4:1 
-32 1:-0.8 2:1 3:-0.4 4:-1 
32 1:-0.8 2:1 3:-0.4 4:-0.833333 
32 1:-0.8 2:1 3:-0.4 4:-0.666667 
32 1:-0.8 2:1 3:-0.2 4:0.166667 
32 1:-0.8 2:1 3:-0.2 4:0.5 
32 1:-0.8 2:1 3:-0.2 4:0.666667 
32 1:-0.8 2:1 3:-0.2 4:1 
-32 1:-0.8 2:1 3:-0.2 4:-1 
32 1:-0.8 2:1 3:-0.2 4:-0.666667 
-22.21587724016098 1:-0.8 2:1 3:-0.2 4:-0.5 
-32 1:-0.8 2:1 3:-0.2 4:-0.333333 
32 1:-0.8 2:1 3:-0.2 4:-0.166667 
32 1:-0.8 2:1 3:-0.2 
-32 1:-0.8 2:1 3:-0.4 4:-0.5 
32 1:-0.8 2:1 3:-0.4 4:-0.333333 
-32 1:-0.8 2:1 3:-0.4 4:-0.166667 
-32 1:-0.8 2:1 4:0.166667 
-32 1:-0.8 2:1 4:0.5 
-32 1:-0.8 2:1 4:0.666667 
-32 1:-0.8 2:1 4:0.833333 
32 1:-0.8 2:1 4:1 
32 1:-0.8 2:1 4:-0.666667 
32 1:-0.8 2:1 3:0.2 4:0.166667 
-32 1:-0.8 2:1 3:0.2 4:0.666667 
-32 1:-0.8 2:1 3:0.2 4:1 
-32 1:-0.8 2:1 3:0.2 4:-1 
-32 1:-0.8 2:1 3:0.2 4:-0.833333 
32 1:-0.8 2:1 3:0.2 4:-0.666667 
-32 1:-0.8 2:1 3:0.2 4:-0.333333 
-32 1:-0.8 2:1 3:0.2 4:-0.166667 
-32 1:-0.8 2:1 4:-0.5 
32 1:-0.8 2:1 4:-0.166667 
-32 1:-0.8 2:1 3:0.4 4:0.166667 
32 1:-0.8 2:1 3:0.4 4:0.666667 
-32 1:-0.8 2:1 3:0.4 4:0.833333 
-32 1:-0.8 2:1 3:0.4 4:-1 
32 1:-0.8 2:1 3:0.4 4:-0.666667 
-32 1:-0.8 2:1 3:0.6 4:0.166667 
-32 1:-0.8 2:1 3:0.6 4:1 
-32 1:-0.8 2:1 3:0.6 4:-1 
32 1:-0.8 2:1 3:0.6 4:-0.666667 
-32 1:-0.8 2:1 3:0.6 4:-0.5 
32 1:-0.8 2:1 3:0.6 4:-0.166667 
32 1:-0.8 2:1 3:0.6 
32 1:-0.8 2:1 3:0.4 4:-0.5 
-32 1:-0.8 2:1 3:0.4 4:-0.166667 
-32 1:-0.8 2:1 3:0.4 
-1.083301500701098 1:-0.8 2:1 3:0.8 4:0.166667 
32 1:-0.8 2:1 3:0.8 4:0.666667 
-32 1:-0.8 2:1 3:0.8 4:-1 
-32 1:-0.8 2:1 3:0.8 4:-0.833333 
-32 1:-0.8 2:1 3:1 4:0.166667 
32 1:-0.8 2:1 3:1 4:0.333333 
32 1:-0.8 2:1 3:1 4:0.666667 
-32 1:-0.8 2:1 3:1 4:0.833333 
32 1:-0.8 2:1 3:1 4:1 
-32 1:-0.8 2:1 3:1 4:-1 
32 1:-0.8 2:1 3:1 4:-0.833333 
32 1:-0.8 2:1 3:1 4:-0.666667 
-32 1:-0.8 2:1 3:1 4:-0.5 
-32 1:-0.8 2:1 3:1 4:-0.166667 
32 1:-0.8 2:1 3:1 
-32 1:-0.8 2:1 3:0.8 4:-0.5 
32 1:-0.8 2:1 3:0.8 4:-0.333333 
32 1:-0.8 2:1 3:0.8 4:-0.166667 
-32 1:-0.6 2:-1 3:-1 4:0.166667 
32 1:-0.6 2:-1 3:-1 4:0.5 
-32 1:-0.6 2:-1 3:-1 4:0.833333 
32 1:-0.6 2:-1 3:-1 4:-1 
32 1:-0.6 2:-1 3:-1 4:-0.833333 
-32 1:-0.6 2:-1 3:-1 4:-0.666667 
-32 1:-0.6 2:-1 3:-1 4:-0.5 
-32 1:-0.6 2:-1 3:-1 4:-0.333333 
32 1:-0.6 2:-1 3:-1 
32 1:-0.6 2:-1 3:-0.8 4:0.166667 
32 1:-0.6 2:-1 3:-0.8 4:0.5 
-32 1:-0.6 2:-1 3:-0.8 4:0.666667 
-32 1:-0.6 2:-1 3:-0.8 4:0.833333 
32 1:-0.6 2:-1 3:-0.8 4:1 
32 1:-0.6 2:-1 3:-0.8 4:-1 
32 1:-0.6 2:-1 3:-0.8 4:-0.833333 
-32 1:-0.6 2:-1 3:-0.8 4:-0.666667 
-32 1:-0.6 2:-1 3:-0.6 4:0.166667 
32 1:-0.6 2:-1 3:-0.6 4:0.5 
-2.827301982057312 1:-0.6 2:-1 3:-0.6 4:0.666667 
-32 1:-0.6 2:-1 3:-0.6 4:0.833333 
32 1:-0.6 2:-1 3:-0.6 4:1 
32 1:-0.6 2:-1 3:-0.6 4:-1 
32 1:-0.6 2:-1 3:-0.6 4:-0.833333 
-32 1:-0.6 2:-1 3:-0.6 4:-0.666667 
-1.139194058120633 1:-0.6 2:-1 3:-0.6 4:-0.5 
-32 1:-0.6 2:-1 3:-0.6 4:-0.333333 
-32 1:-0.6 2:-1 3:-0.6 4:-0.166667 
-32 1:-0.6 2:-1 3:-0.6 
32 1:-0.6 2:-1 3:-0.8 4:-0.166667 
-32 1:-0.6 2:-1 3:-0.4 4:0.166667 
32 1:-0.6 2:-1 3:-0.4 4:0.333333 
-32 1:-0.6 2:-1 3:-0.4 4:0.666667 
-32 1:-0.6 2:-1 3:-0.4 4:0.833333 
-32 1:-0.6 2:-1 3:-0.4 4:1 
32 1:-0.6 2:-1 3:-0.4 4:-1 
32 1:-0.6 2:-1 3:-0.4 4:-0.833333 
-32 1:-0.6 2:-1 3:-0.4 4:-0.666667 
32 1:-0.6 2:-1 3:-0.2 4:0.166667 
32 1:-0.6 2:-1 3:-0.2 4:0.333333 
32 1:-0.6 2:-1 3:-0.2 4:0.5 
-32 1:-0.6 2:-1 3:-0.2 4:0.666667 
32 1:-0.6 2:-1 3:-0.2 4:-1 
32 1:-0.6 2:-1 3:-0.2 4:-0.833333 
-32 1:-0.6 2:-1 3:-0.2 4:-0.666667 
-32 1:-0.6 2:-1 3:-0.2 4:-0.5 
-32 1:-0.6 2:-1 3:-0.2 4:-0.166667 
32 1:-0.6 2:-1 3:-0.2 
-32 1:-0.6 2:-1 3:-0.4 4:-0.5 
-32 1:-0.6 2:-1 3:-0.4 4:-0.333333 
-32 1:-0.6 2:-1 3:-0.4 4:-0.166667 
32 1:-0.6 2:-1 3:-0.4 
-16.7769690541055 1:-0.6 2:-1 4:0.166667 
32 1:-0.6 2:-1 4:0.333333 
-32 1:-0.6 2:-1 4:0.666667 
10.70154540135885 1:-0.6 2:-1 4:1 
32 1:-0.6 2:-1 4:-1 
32 1:-0.6 2:-1 4:-0.833333 
-32 1:-0.6 2:-1 4:-0.666667 
32 1:-0.6 2:-1 3:0.2 4:0.166667 
32 1:-0.6 2:-1 3:0.2 4:0.333333 
-32 1:-0.6 2:-1 3:0.2 4:0.666667 
-32 1:-0.6 2:-1 3:0.2 4:0.833333 
32 1:-0.6 2:-1 3:0.2 4:-1 
32 1:-0.6 2:-1 3:0.2 4:-0.833333 
-32 1:-0.6 2:-1 3:0.2 4:-0.5 
32 1:-0.6 2:-1 3:0.2 4:-0.166667 
32 1:-0.6 2:-1 3:0.2 
-32 1:-0.6 2:-1 4:-0.5 
-32 1:-0.6 2:-1 4:-0.333333 
-32 1:-0.6 2:-1 4:-0.166667 
32 1:-0.6 2:-1 3:0.4 4:0.166667 
-32 1:-0.6 2:-1 3:0.4 4:0.333333 
32 1:-0.6 2:-1 3:0.4 4:0.5 
-32 1:-0.6 2:-1 3:0.4 4:1 
32 1:-0.6 2:-1 3:0.4 4:-1 
32 1:-0.6 2:-1 3:0.4 4:-0.833333 
-32 1:-0.6 2:-1 3:0.4 4:-0.666667 
32 1:-0.6 2:-1 3:0.6 4:0.5 
-32 1:-0.6 2:-1 3:0.6 4:0.666667 
-32 1:-0.6 2:-1 3:0.6 4:0.833333 
-32 1:-0.6 2:-1 3:0.6 4:1 
13.24251468421918 1:-0.6 2:-1 3:0.6 4:-1 
32 1:-0.6 2:-1 3:0.6 4:-0.833333 
-32 1:-0.6 2:-1 3:0.6 4:-0.5 
-7.119841125331551 1:-0.6 2:-1 3:0.6 4:-0.166667 
-32 1:-0.6 2:-1 3:0.6 
-32 1:-0.6 2:-1 3:0.4 4:-0.5 
-32 1:-0.6 2:-1 3:0.4 4:-0.333333 
-32 1:-0.6 2:-1 3:0.4 4:-0.166667 
-10.08188809396826 1:-0.6 2:-1 3:0.4 
32 1:-0.6 2:-1 3:0.8 4:0.333333 
-32 1:-0.6 2:-1 3:0.8 4:0.666667 
-32 1:-0.6 2:-1 3:0.8 4:0.833333 
32 1:-0.6 2:-1 3:0.8 4:-1 
32 1:-0.6 2:-1 3:0.8 4:-0.833333 
-32 1:-0.6 2:-1 3:0.8 4:-0.666667 
26.85205431620474 1:-0.6 2:-1 3:1 4:0.166667 
32 1:-0.6 2:-1 3:1 4:0.333333 
32 1:-0.6 2:-1 3:1 4:0.5 
-32 1:-0.6 2:-1 3:1 4:0.666667 
32 1:-0.6 2:-1 3:1 4:-1 
31.99660172069865 1:-0.6 2:-1 3:1 4:-0.833333 
-32 1:-0.6 2:-1 3:1 4:-0.5 
-32 1:-0.6 2:-1 3:1 4:-0.333333 
-32 1:-0.6 2:-1 3:0.8 4:-0.5 
32 1:-0.6 2:-1 3:0.8 4:-0.166667 
32 1:-0.6 2:-1 3:0.8 
32 1:-0.6 2:-0.8 3:-1 4:0.166667 
-32 1:-0.6 2:-0.8 3:-1 4:0.333333 
32 1:-0.6 2:-0.8 3:-1 4:0.5 
-32 1:-0.6 2:-0.8 3:-1 4:0.666667 
-32 1:-0.6 2:-0.8 3:-1 4:-1 
-32 1:-0.6 2:-0.8 3:-1 4:-0.833333 
-32 1:-0.6 2:-0.8 3:-1 4:-0.666667 
-32 1:-0.6 2:-0.8 3:-1 4:-0.166667 
-32 1:-0.6 2:-0.8 3:-1 
32 1:-0.6 2:-0.8 3:-0.8 4:0.166667 
32 1:-0.6 2:-0.8 3:-0.8 4:0.5 
32 1:-0.6 2:-0.8 3:-0.8 4:0.666667 
32 1:-0.6 2:-0.8 3:-0.8 4:1 
-32 1:-0.6 2:-0.8 3:-0.8 4:-1 
-32 1:-0.6 2:-0.8 3:-0.8 4:-0.833333 
32 1:-0.6 2:-0.8 3:-0.6 4:0.166667 
32 1:-0.6 2:-0.8 3:-0.6 4:0.333333 
32 1:-0.6 2:-0.8 3:-0.6 4:0.5 
32 1:-0.6 2:-0.8 3:-0.6 4:0.666667 
-32 1:-0.6 2:-0.8 3:-0.6 4:1 
-32 1:-0.6 2:-0.8 3:-0.6 4:-1 
-32 1:-0.6 2:-0.8 3:-0.6 4:-0.833333 
-32 1:-0.6 2:-0.8 3:-0.6 4:-0.666667 
-32 1:-0.6 2:-0.8 3:-0.6 4:-0.5 
-32 1:-0.6 2:-0.8 3:-0.6 4:-0.333333 
-32 1:-0.6 2:-0.8 3:-0.6 
-32 1:-0.6 2:-0.8 3:-0.8 4:-0.333333 
32 1:-0.6 2:-0.8 3:-0.8 4:-0.166667 
-32 1:-0.6 2:-0.8 3:-0.8 
32 1:-0.6 2:-0.8 3:-0.4 4:0.166667 
32 1:-0.6 2:-0.8 3:-0.4 4:0.833333 
32 1:-0.6 2:-0.8 3:-0.4 4:1 
-10.91778093551458 1:-0.6 2:-0.8 3:-0.4 4:-1 
32 1:-0.6 2:-0.8 3:-0.2 4:0.166667 
32 1:-0.6 2:-0.8 3:-0.2 4:0.333333 
32 1:-0.6 2:-0.8 3:-0.2 4:0.5 
-32 1:-0.6 2:-0.8 3:-0.2 4:-1 
-32 1:-0.6 2:-0.8 3:-0.2 4:-0.833333 
-32 1:-0.6 2:-0.8 3:-0.2 4:-0.666667 
-32 1:-0.6 2:-0.8 3:-0.2 4:-0.5 
32 1:-0.6 2:-0.8 3:-0.2 4:-0.166667 
-32 1:-0.6 2:-0.8 3:-0.2 
-32 1:-0.6 2:-0.8 3:-0.4 4:-0.5 
-32 1:-0.6 2:-0.8 3:-0.4 4:-0.333333 
-32 1:-0.6 2:-0.8 3:-0.4 4:-0.166667 
32 1:-0.6 2:-0.8 4:0.5 
-32 1:-0.6 2:-0.8 4:0.666667 
32 1:-0.6 2:-0.8 4:1 
-32 1:-0.6 2:-0.8 4:-1 
-32 1:-0.6 2:-0.8 4:-0.833333 
-32 1:-0.6 2:-0.8 4:-0.666667 
-32 1:-0.6 2:-0.8 3:0.2 4:0.166667 
32 1:-0.6 2:-0.8 3:0.2 4:0.5 
32 1:-0.6 2:-0.8 3:0.2 4:0.666667 
32 1:-0.6 2:-0.8 3:0.2 4:0.833333 
-32 1:-0.6 2:-0.8 3:0.2 4:1 
-32 1:-0.6 2:-0.8 3:0.2 4:-1 
-32 1:-0.6 2:-0.8 3:0.2 4:-0.833333 
-32 1:-0.6 2:-0.8 3:0.2 4:-0.5 
32 1:-0.6 2:-0.8 3:0.2 4:-0.166667 
-32 1:-0.6 2:-0.8 4:-0.5 
-32 1:-0.6 2:-0.8 4:-0.166667 
32 1:-0.6 2:-0.8 
-32 1:-0.6 2:-0.8 3:0.4 4:0.333333 
-32 1:-0.6 2:-0.8 3:0.4 4:0.833333 
32 1:-0.6 2:-0.8 3:0.4 4:1 
-32 1:-0.6 2:-0.8 3:0.4 4:-1 
32 1:-0.6 2:-0.8 3:0.6 4:0.5 
32 1:-0.6 2:-0.8 3:0.6 4:0.666667 
32 1:-0.6 2:-0.8 3:0.6 4:0.833333 
32 1:-0.6 2:-0.8 3:0.6 4:1 
-32 1:-0.6 2:-0.8 3:0.6 4:-1 
-32 1:-0.6 2:-0.8 3:0.6 4:-0.833333 
-32 1:-0.6 2:-0.8 3:0.6 4:-0.333333 
-32 1:-0.6 2:-0.8 3:0.6 4:-0.166667 
-32 1:-0.6 2:-0.8 3:0.4 4:-0.5 
-32 1:-0.6 2:-0.8 3:0.4 4:-0.333333 
-32 1:-0.6 2:-0.8 3:0.4 
-32 1:-0.6 2:-0.8 3:0.8 4:0.333333 
5.52164382912927 1:-0.6 2:-0.8 3:0.8 4:0.5 
32 1:-0.6 2:-0.8 3:0.8 4:0.666667 
32 1:-0.6 2:-0.8 3:0.8 4:0.833333 
32 1:-0.6 2:-0.8 3:0.8 4:1 
-32 1:-0.6 2:-0.8 3:0.8 4:-1 
32 1:-0.6 2:-0.8 3:0.8 4:-0.833333 
-32 1:-0.6 2:-0.8 3:0.8 4:-0.666667 
32 1:-0.6 2:-0.8 3:1 4:0.166667 
32 1:-0.6 2:-0.8 3:1 4:0.333333 
32 1:-0.6 2:-0.8 3:1 4:0.5 
-32 1:-0.6 2:-0.8 3:1 4:0.833333 
-32 1:-0.6 2:-0.8 3:1 4:-1 
-32 1:-0.6 2:-0.8 3:1 4:-0.833333 
-32 1:-0.6 2:-0.8 3:1 4:-0.5 
-32 1:-0.6 2:-0.8 3:1 4:-0.333333 
-32 1:-0.6 2:-0.8 3:1 
-32 1:-0.6 2:-0.8 3:0.8 4:-0.333333 
-32 1:-0.6 2:-0.6 3:-1 4:0.333333 
32 1:-0.6 2:-0.6 3:-1 4:0.5 
-32 1:-0.6 2:-0.6 3:-1 4:0.666667 
32 1:-0.6 2:-0.6 3:-1 4:1 
32 1:-0.6 2:-0.6 3:-1 4:-1 
1.105359111578912 1:-0.6 2:-0.6 3:-1 4:-0.666667 
-32 1:-0.6 2:-0.6 3:-1 4:-0.5 
32 1:-0.6 2:-0.6 3:-0.8 4:0.166667 
32 1:-0.6 2:-0.6 3:-0.8 4:0.333333 
32 1:-0.6 2:-0.6 3:-0.8 4:0.5 
32 1:-0.6 2:-0.6 3:-0.8 4:0.833333 
-32 1:-0.6 2:-0.6 3:-0.8 4:1 
32 1:-0.6 2:-0.6 3:-0.8 4:-1 
32 1:-0.6 2:-0.6 3:-0.6 4:0.166667 
-32 1:-0.6 2:-0.6 3:-0.6 4:0.333333 
-32 1:-0.6 2:-0.6 3:-0.6 4:0.5 
-32 1:-0.6 2:-0.6 3:-0.6 4:0.666667 
-32 1:-0.6 2:-0.6 3:-0.6 4:0.833333 
-32 1:-0.6 2:-0.6 3:-0.6 4:1 
32 1:-0.6 2:-0.6 3:-0.6 4:-1 
32 1:-0.6 2:-0.6 3:-0.6 4:-0.833333 
32 1:-0.6 2:-0.6 3:-0.6 4:-0.666667 
32 1:-0.6 2:-0.6 3:-0.6 4:-0.333333 
32 1:-0.6 2:-0.6 3:-0.6 4:-0.166667 
32 1:-0.6 2:-0.6 3:-0.6 
32 1:-0.6 2:-0.6 3:-0.8 4:-0.5 
32 1:-0.6 2:-0.6 3:-0.8 4:-0.333333 
32 1:-0.6 2:-0.6 3:-0.8 4:-0.166667 
-32 1:-0.6 2:-0.6 3:-0.8 
-32 1:-0.6 2:-0.6 3:-0.4 4:0.333333 
32 1:-0.6 2:-0.6 3:-0.4 4:0.5 
-32 1:-0.6 2:-0.6 3:-0.4 4:1 
32 1:-0.6 2:-0.6 3:-0.4 4:-1 
32 1:-0.6 2:-0.6 3:-0.4 4:-0.833333 
-32 1:-0.6 2:-0.6 3:-0.2 4:0.166667 
32 1:-0.6 2:-0.6 3:-0.2 4:0.5 
32 1:-0.6 2:-0.6 3:-0.2 4:0.666667 
-32 1:-0.6 2:-0.6 3:-0.2 4:0.833333 
-32 1:-0.6 2:-0.6 3:-0.2 4:1 
32 1:-0.6 2:-0.6 3:-0.2 4:-1 
32 1:-0.6 2:-0.6 3:-0.2 4:-0.833333 
32 1:-0.6 2:-0.6 3:-0.2 4:-0.666667 
-32 1:-0.6 2:-0.6 3:-0.2 
32 1:-0.6 2:-0.6 3:-0.4 4:-0.5 
32 1:-0.6 2:-0.6 3:-0.4 4:-0.166667 
-32 1:-0.6 2:-0.6 4:0.5 
32 1:-0.6 2:-0.6 4:0.666667 
-32 1:-0.6 2:-0.6 4:0.833333 
32 1:-0.6 2:-0.6 4:-1 
32 1:-0.6 2:-0.6 4:-0.833333 
-32 1:-0.6 2:-0.6 4:-0.666667 
-32 1:-0.6 2:-0.6 3:0.2 4:0.333333 
-32 1:-0.6 2:-0.6 3:0.2 4:0.5 
32 1:-0.6 2:-0.6 3:0.2 4:0.666667 
-32 1:-0.6 2:-0.6 3:0.2 4:0.833333 
-32 1:-0.6 2:-0.6 3:0.2 4:1 
32 1:-0.6 2:-0.6 3:0.2 4:-1 
32 1:-0.6 2:-0.6 3:0.2 4:-0.833333 
32 1:-0.6 2:-0.6 3:0.2 4:-0.666667 
32 1:-0.6 2:-0.6 3:0.2 4:-0.333333 
-32 1:-0.6 2:-0.6 3:0.2 4:-0.166667 
-32 1:-0.6 2:-0.6 3:0.2 
-32 1:-0.6 2:-0.6 4:-0.5 
32 1:-0.6 2:-0.6 4:-0.333333 
-32 1:-0.6 2:-0.6 3:0.4 4:0.333333 
-32 1:-0.6 2:-0.6 3:0.4 4:0.5 
-32 1:-0.6 2:-0.6 3:0.4 4:0.833333 
-32 1:-0.6 2:-0.6 3:0.4 4:1 
32 1:-0.6 2:-0.6 3:0.4 4:-1 
32 1:-0.6 2:-0.6 3:0.4 4:-0.833333 
-32 1:-0.6 2:-0.6 3:0.4 4:-0.666667 
-32 1:-0.6 2:-0.6 3:0.6 4:0.166667 
-32 1:-0.6 2:-0.6 3:0.6 4:0.333333 
32 1:-0.6 2:-0.6 3:0.6 4:0.5 
32 1:-0.6 2:-0.6 3:0.6 4:0.666667 
-32 1:-0.6 2:-0.6 3:0.6 4:0.833333 
-32 1:-0.6 2:-0.6 3:0.6 4:1 
-32 1:-0.6 2:-0.6 3:0.6 4:-0.5 
32 1:-0.6 2:-0.6 3:0.6 4:-0.333333 
32 1:-0.6 2:-0.6 3:0.4 4:-0.5 
32 1:-0.6 2:-0.6 3:0.4 4:-0.166667 
32 1:-0.6 2:-0.6 3:0.4 
-32 1:-0.6 2:-0.6 3:0.8 4:0.166667 
-32 1:-0.6 2:-0.6 3:0.8 4:0.333333 
32 1:-0.6 2:-0.6 3:0.8 4:0.5 
-32 1:-0.6 2:-0.6 3:0.8 4:0.833333 
-32 1:-0.6 2:-0.6 3:0.8 4:1 
32 1:-0.6 2:-0.6 3:0.8 4:-1 
32 1:-0.6 2:-0.6 3:0.8 4:-0.666667 
-32 1:-0.6 2:-0.6 3:1 4:0.166667 
-32 1:-0.6 2:-0.6 3:1 4:0.333333 
-32 1:-0.6 2:-0.6 3:1 4:0.5 
-32 1:-0.6 2:-0.6 3:1 4:0.666667 
32 1:-0.6 2:-0.6 3:1 4:0.833333 
-32 1:-0.6 2:-0.6 3:1 4:1 
32 1:-0.6 2:-0.6 3:1 4:-0.666667 
32 1:-0.6 2:-0.6 3:1 4:-0.5 
27.84883212929432 1:-0.6 2:-0.6 3:1 4:-0.333333 
32 1:-0.6 2:-0.6 3:1 4:-0.166667 
32 1:-0.6 2:-0.6 3:1 
-32 1:-0.6 2:-0.6 3:0.8 4:-0.5 
32 1:-0.6 2:-0.6 3:0.8 4:-0.333333 
32 1:-0.6 2:-0.6 3:0.8 4:-0.166667 
-32 1:-0.6 2:-0.6 3:0.8 
32 1:-0.6 2:-0.4 3:-1 4:0.166667 
-32 1:-0.6 2:-0.4 3:-1 4:0.5 
32 1:-0.6 2:-0.4 3:-1 4:0.666667 
-32 1:-0.6 2:-0.4 3:-1 4:1 
-32 1:-0.6 2:-0.4 3:-1 4:-1 
32 1:-0.6 2:-0.4 3:-1 4:-0.833333 
-32 1:-0.6 2:-0.4 3:-1 4:-0.5 
32 1:-0.6 2:-0.4 3:-1 4:-0.333333 
16.35903100609052 1:-0.6 2:-0.4 3:-1 4:-0.166667 
-32 1:-0.6 2:-0.4 3:-0.8 4:0.166667 
-3.928864615090037 1:-0.6 2:-0.4 3:-0.8 4:0.5 
-32 1:-0.6 2:-0.4 3:-0.8 4:0.666667 
32 1:-0.6 2:-0.4 3:-0.8 4:0.833333 
-32 1:-0.6 2:-0.4 3:-0.8 4:1 
-32 1:-0.6 2:-0.4 3:-0.8 4:-1 
32 1:-0.6 2:-0.4 3:-0.8 4:-0.833333 
-32 1:-0.6 2:-0.4 3:-0.6 4:0.166667 
32 1:-0.6 2:-0.4 3:-0.6 4:0.333333 
-32 1:-0.6 2:-0.4 3:-0.6 4:0.833333 
-32 1:-0.6 2:-0.4 3:-0.6 4:1 
-32 1:-0.6 2:-0.4 3:-0.6 4:-1 
32 1:-0.6 2:-0.4 3:-0.6 4:-0.833333 
32 1:-0.6 2:-0.4 3:-0.6 4:-0.666667 
32 1:-0.6 2:-0.4 3:-0.6 4:-0.333333 
32 1:-0.6 2:-0.4 3:-0.6 4:-0.166667 
-32 1:-0.6 2:-0.4 3:-0.8 4:-0.333333 
32 1:-0.6 2:-0.4 3:-0.8 
32 1:-0.6 2:-0.4 3:-0.4 4:0.5 
32 1:-0.6 2:-0.4 3:-0.4 4:0.666667 
32 1:-0.6 2:-0.4 3:-0.4 4:0.833333 
32 1:-0.6 2:-0.4 3:-0.4 4:1 
32 1:-0.6 2:-0.4 3:-0.4 4:-0.666667 
-32 1:-0.6 2:-0.4 3:-0.2 4:0.166667 
32 1:-0.6 2:-0.4 3:-0.2 4:0.5 
-32 1:-0.6 2:-0.4 3:-0.2 4:0.666667 
32 1:-0.6 2:-0.4 3:-0.2 4:0.833333 
-32 1:-0.6 2:-0.4 3:-0.2 4:1 
-32 1:-0.6 2:-0.4 3:-0.2 4:-1 
32 1:-0.6 2:-0.4 3:-0.2 4:-0.833333 
32 1:-0.6 2:-0.4 3:-0.2 4:-0.333333 
-32 1:-0.6 2:-0.4 3:-0.2 4:-0.166667 
32 1:-0.6 2:-0.4 3:-0.2 
-32 1:-0.6 2:-0.4 3:-0.4 4:-0.5 
32 1:-0.6 2:-0.4 3:-0.4 4:-0.333333 
-32 1:-0.6 2:-0.4 3:-0.4 4:-0.166667 
-32 1:-0.6 2:-0.4 3:-0.4 
32 1:-0.6 2:-0.4 4:0.166667 
32 1:-0.6 2:-0.4 4:0.333333 
-32 1:-0.6 2:-0.4 4:0.5 
-32 1:-0.6 2:-0.4 4:0.666667 
-32 1:-0.6 2:-0.4 4:0.833333 
-32 1:-0.6 2:-0.4 4:1 
-32 1:-0.6 2:-0.4 4:-1 
32 1:-0.6 2:-0.4 4:-0.833333 
-32 1:-0.6 2:-0.4 4:-0.666667 
-32 1:-0.6 2:-0.4 3:0.2 4:0.333333 
32 1:-0.6 2:-0.4 3:0.2 4:0.5 
-32 1:-0.6 2:-0.4 3:0.2 4:0.666667 
32 1:-0.6 2:-0.4 3:0.2 4:0.833333 
32 1:-0.6 2:-0.4 3:0.2 4:1 
-32 1:-0.6 2:-0.4 3:0.2 4:-1 
32 1:-0.6 2:-0.4 3:0.2 4:-0.833333 
32 1:-0.6 2:-0.4 3:0.2 4:-0.5 
-32 1:-0.6 2:-0.4 3:0.2 
-32 1:-0.6 2:-0.4 4:-0.5 
-0.2370173166700355 1:-0.6 2:-0.4 4:-0.333333 
-32 1:-0.6 2:-0.4 4:-0.166667 
-23.08233661660713 1:-0.6 2:-0.4 
32 1:-0.6 2:-0.4 3:0.4 4:0.166667 
-32 1:-0.6 2:-0.4 3:0.4 4:0.5 
-32 1:-0.6 2:-0.4 3:0.4 4:1 
-32 1:-0.6 2:-0.4 3:0.4 4:-1 
32 1:-0.6 2:-0.4 3:0.4 4:-0.666667 
-32 1:-0.6 2:-0.4 3:0.6 4:0.166667 
-32 1:-0.6 2:-0.4 3:0.6 4:0.333333 
32 1:-0.6 2:-0.4 3:0.6 4:0.666667 
32 1:-0.6 2:-0.4 3:0.6 4:0.833333 
-32 1:-0.6 2:-0.4 3:0.6 4:1 
32 1:-0.6 2:-0.4 3:0.6 4:-0.666667 
32 1:-0.6 2:-0.4 3:0.6 4:-0.333333 
32 1:-0.6 2:-0.4 3:0.6 
-32 1:-0.6 2:-0.4 3:0.4 4:-0.5 
-32 1:-0.6 2:-0.4 3:0.4 4:-0.333333 
-32 1:-0.6 2:-0.4 3:0.4 4:-0.166667 
32 1:-0.6 2:-0.4 3:0.8 4:0.166667 
-32 1:-0.6 2:-0.4 3:0.8 4:0.333333 
32 1:-0.6 2:-0.4 3:0.8 4:0.5 
-32 1:-0.6 2:-0.4 3:0.8 4:0.666667 
-32 1:-0.6 2:-0.4 3:0.8 4:0.833333 
-32 1:-0.6 2:-0.4 3:0.8 4:-1 
-32 1:-0.6 2:-0.4 3:0.8 4:-0.666667 
-32 1:-0.6 2:-0.4 3:1 4:0.166667 
-32 1:-0.6 2:-0.4 3:1 4:0.333333 
32 1:-0.6 2:-0.4 3:1 4:0.5 
32 1:-0.6 2:-0.4 3:1 4:0.833333 
32 1:-0.6 2:-0.4 3:1 4:-0.833333 
32 1:-0.6 2:-0.4 3:1 4:-0.666667 
32 1:-0.6 2:-0.4 3:1 4:-0.333333 
-32 1:-0.6 2:-0.4 3:1 4:-0.166667 
0.7142287369612408 1:-0.6 2:-0.4 3:1 
32 1:-0.6 2:-0.4 3:0.8 4:-0.333333 
-32 1:-0.6 2:-0.4 3:0.8 4:-0.166667 
-32 1:-0.6 2:-0.2 3:-1 4:0.333333 
-32 1:-0.6 2:-0.2 3:-1 4:0.666667 
32 1:-0.6 2:-0.2 3:-1 4:0.833333 
-15.92695646777627 1:-0.6 2:-0.2 3:-1 4:1 
32 1:-0.6 2:-0.2 3:-1 4:-1 
-32 1:-0.6 2:-0.2 3:-1 4:-0.666667 
-32 1:-0.6 2:-0.2 3:-1 4:-0.333333 
32 1:-0.6 2:-0.2 3:-1 4:-0.166667 
-32 1:-0.6 2:-0.2 3:-1 
32 1:-0.6 2:-0.2 3:-0.8 4:0.333333 
-32 1:-0.6 2:-0.2 3:-0.8 4:0.5 
-32 1:-0.6 2:-0.2 3:-0.8 4:0.666667 
32 1:-0.6 2:-0.2 3:-0.8 4:1 
32 1:-0.6 2:-0.2 3:-0.8 4:-1 
32 1:-0.6 2:-0.2 3:-0.8 4:-0.666667 
-32 1:-0.6 2:-0.2 3:-0.6 4:0.166667 
-32 1:-0.6 2:-0.2 3:-0.6 4:0.5 
-32 1:-0.6 2:-0.2 3:-0.6 4:0.666667 
32 1:-0.6 2:-0.2 3:-0.6 4:-1 
0.09929874068964531 1:-0.6 2:-0.2 3:-0.6 4:-0.833333 
-32 1:-0.6 2:-0.2 3:-0.6 4:-0.5 
32 1:-0.6 2:-0.2 3:-0.6 4:-0.333333 
-32 1:-0.6 2:-0.2 3:-0.6 4:-0.166667 
-32 1:-0.6 2:-0.2 3:-0.6 
-32 1:-0.6 2:-0.2 3:-0.8 4:-0.5 
32 1:-0.6 2:-0.2 3:-0.8 4:-0.166667 
32 1:-0.6 2:-0.2 3:-0.4 4:0.833333 
-32 1:-0.6 2:-0.2 3:-0.4 4:1 
32 1:-0.6 2:-0.2 3:-0.4 4:-1 
-32 1:-0.6 2:-0.2 3:-0.4 4:-0.833333 
32 1:-0.6 2:-0.2 3:-0.4 4:-0.666667 
-32 1:-0.6 2:-0.2 3:-0.2 4:0.333333 
-32 1:-0.6 2:-0.2 3:-0.2 4:0.5 
32 1:-0.6 2:-0.2 3:-0.2 4:0.666667 
-32 1:-0.6 2:-0.2 3:-0.2 4:0.833333 
32 1:-0.6 2:-0.2 3:-0.2 4:-1 
-32 1:-0.6 2:-0.2 3:-0.2 4:-0.5 
32 1:-0.6 2:-0.2 3:-0.2 4:-0.333333 
-32 1:-0.6 2:-0.2 3:-0.2 4:-0.166667 
32 1:-0.6 2:-0.2 3:-0.2 
-32 1:-0.6 2:-0.2 3:-0.4 4:-0.333333 
32 1:-0.6 2:-0.2 4:0.166667 
-32 1:-0.6 2:-0.2 4:0.333333 
32 1:-0.6 2:-0.2 4:0.666667 
32 1:-0.6 2:-0.2 4:0.833333 
32 1:-0.6 2:-0.2 4:1 
32 1:-0.6 2:-0.2 4:-1 
32 1:-0.6 2:-0.2 4:-0.666667 
32 1:-0.6 2:-0.2 3:0.2 4:0.333333 
-32 1:-0.6 2:-0.2 3:0.2 4:0.5 
-32 1:-0.6 2:-0.2 3:0.2 4:-0.666667 
32 1:-0.6 2:-0.2 3:0.2 4:-0.5 
32 1:-0.6 2:-0.2 3:0.2 4:-0.333333 
32 1:-0.6 2:-0.2 3:0.2 4:-0.166667 
-32 1:-0.6 2:-0.2 4:-0.5 
-32 1:-0.6 2:-0.2 4:-0.333333 
32 1:-0.6 2:-0.2 
-32 1:-0.6 2:-0.2 3:0.4 4:0.333333 
-32 1:-0.6 2:-0.2 3:0.4 4:0.666667 
32 1:-0.6 2:-0.2 3:0.4 4:0.833333 
32 1:-0.6 2:-0.2 3:0.4 4:1 
32 1:-0.6 2:-0.2 3:0.4 4:-1 
-32 1:-0.6 2:-0.2 3:0.6 4:0.166667 
-32 1:-0.6 2:-0.2 3:0.6 4:0.666667 
32 1:-0.6 2:-0.2 3:0.6 4:0.833333 
-32 1:-0.6 2:-0.2 3:0.6 4:1 
32 1:-0.6 2:-0.2 3:0.6 4:-1 
-32 1:-0.6 2:-0.2 3:0.6 4:-0.833333 
-32 1:-0.6 2:-0.2 3:0.6 4:-0.5 
32 1:-0.6 2:-0.2 3:0.6 4:-0.166667 
32 1:-0.6 2:-0.2 3:0.6 
32 1:-0.6 2:-0.2 3:0.4 4:-0.5 
-32 1:-0.6 2:-0.2 3:0.4 4:-0.333333 
32 1:-0.6 2:-0.2 3:0.4 
32 1:-0.6 2:-0.2 3:0.8 4:0.166667 
32 1:-0.6 2:-0.2 3:0.8 4:0.333333 
-32 1:-0.6 2:-0.2 3:0.8 4:0.666667 
-32 1:-0.6 2:-0.2 3:0.8 4:-0.833333 
-32 1:-0.6 2:-0.2 3:1 4:0.166667 
-32 1:-0.6 2:-0.2 3:1 4:0.5 
-32 1:-0.6 2:-0.2 3:1 4:0.833333 
-32 1:-0.6 2:-0.2 3:1 4:1 
-32 1:-0.6 2:-0.2 3:1 4:-0.833333 
32 1:-0.6 2:-0.2 3:1 4:-0.666667 
32 1:-0.6 2:-0.2 3:1 4:-0.5 
32 1:-0.6 2:-0.2 3:1 4:-0.333333 
-32 1:-0.6 2:-0.2 3:1 4:-0.166667 
-32 1:-0.6 2:-0.2 3:0.8 4:-0.5 
-32 1:-0.6 2:-0.2 3:0.8 
32 1:-0.6 3:-1 4:0.166667 
-32 1:-0.6 3:-1 4:0.333333 
-32 1:-0.6 3:-1 4:0.5 
-32 1:-0.6 3:-1 4:0.666667 
-32 1:-0.6 3:-1 4:1 
-32 1:-0.6 3:-1 4:-1 
32 1:-0.6 3:-1 4:-0.666667 
32 1:-0.6 3:-1 4:-0.5 
32 1:-0.6 3:-1 4:-0.166667 
32 1:-0.6 3:-1 
-32 1:-0.6 3:-0.8 4:0.166667 
32 1:-0.6 3:-0.8 4:0.333333 
32 1:-0.6 3:-0.8 4:0.5 
-32 1:-0.6 3:-0.8 4:0.833333 
3.569021437984643 1:-0.6 3:-0.8 4:1 
-32 1:-0.6 3:-0.8 4:-1 
-32 1:-0.6 3:-0.8 4:-0.833333 
32 1:-0.6 3:-0.6 4:0.166667 
-32 1:-0.6 3:-0.6 4:0.5 
32 1:-0.6 3:-0.6 4:0.666667 
-32 1:-0.6 3:-0.6 4:0.833333 
-30.77589593592074 1:-0.6 3:-0.6 4:-0.5 
32 1:-0.6 3:-0.6 4:-0.166667 
32 1:-0.6 3:-0.6 
-32 1:-0.6 3:-0.8 4:-0.333333 
32 1:-0.6 3:-0.8 
32 1:-0.6 3:-0.4 4:0.166667 
-32 1:-0.6 3:-0.4 4:0.333333 
-32 1:-0.6 3:-0.4 4:0.5 
-32 1:-0.6 3:-0.4 4:0.666667 
32 1:-0.6 3:-0.4 4:0.833333 
-32 1:-0.6 3:-0.4 4:-1 
-32 1:-0.6 3:-0.2 4:0.166667 
-32 1:-0.6 3:-0.2 4:0.5 
-32 1:-0.6 3:-0.2 4:0.666667 
-32 1:-0.6 3:-0.2 4:0.833333 
32 1:-0.6 3:-0.2 4:1 
32 1:-0.6 3:-0.2 4:-0.833333 
32 1:-0.6 3:-0.2 4:-0.666667 
-32 1:-0.6 3:-0.2 4:-0.5 
32 1:-0.6 3:-0.2 4:-0.333333 
32 1:-0.6 3:-0.2 
32 1:-0.6 3:-0.4 4:-0.166667 
32 1:-0.6 3:-0.4 
-32 1:-0.6 4:0.166667 
-32 1:-0.6 4:0.333333 
32 1:-0.6 4:0.666667 
32 1:-0.6 4:1 
-32 1:-0.6 4:-1 
-32 1:-0.6 4:-0.833333 
-32 1:-0.6 4:-0.666667 
-32 1:-0.6 3:0.2 4:0.333333 
-32 1:-0.6 3:0.2 4:0.5 
-32 1:-0.6 3:0.2 4:1 
-32 1:-0.6 3:0.2 4:-0.333333 
-32 1:-0.6 3:0.2 4:-0.166667 
-32 1:-0.6 4:-0.166667 
32 1:-0.6 
-32 1:-0.6 3:0.4 4:0.166667 
-32 1:-0.6 3:0.4 4:0.333333 
-32 1:-0.6 3:0.4 4:0.5 
32 1:-0.6 3:0.4 4:1 
-32 1:-0.6 3:0.4 4:-1 
-32 1:-0.6 3:0.6 4:0.166667 
-32 1:-0.6 3:0.6 4:0.333333 
-32 1:-0.6 3:0.6 4:0.5 
-32 1:-0.6 3:0.6 4:0.666667 
32 1:-0.6 3:0.6 4:1 
32 1:-0.6 3:0.6 4:-1 
0.09153770141572914 1:-0.6 3:0.6 4:-0.833333 
32 1:-0.6 3:0.6 4:-0.5 
-32 1:-0.6 3:0.6 4:-0.166667 
32 1:-0.6 3:0.6 
32 1:-0.6 3:0.4 4:-0.5 
-32 1:-0.6 3:0.4 4:-0.333333 
-32 1:-0.6 3:0.4 4:-0.166667 
-32 1:-0.6 3:0.8 4:0.5 
32 1:-0.6 3:0.8 4:0.666667 
-32 1:-0.6 3:0.8 4:1 
32 1:-0.6 3:0.8 4:-0.833333 
32 1:-0.6 3:1 4:0.166667 
-32 1:-0.6 3:1 4:0.333333 
-32 1:-0.6 3:1 4:0.666667 
-32 1:-0.6 3:1 4:0.833333 
-32 1:-0.6 3:1 4:1 
32 1:-0.6 3:1 4:-0.666667 
-32 1:-0.6 3:1 4:-0.5 
-32 1:-0.6 3:1 4:-0.333333 
-32 1:-0.6 3:1 4:-0.166667 
32 1:-0.6 3:1 
32 1:-0.6 3:0.8 4:-0.5 
-32 1:-0.6 3:0.8 4:-0.333333 
32 1:-0.6 3:0.8 4:-0.166667 
32 1:-0.6 2:0.2 3:-1 4:0.166667 
32 1:-0.6 2:0.2 3:-1 4:0.5 
-32 1:-0.6 2:0.2 3:-1 4:1 
32 1:-0.6 2:0.2 3:-1 4:-0.833333 
32 1:-0.6 2:0.2 3:-1 4:-0.666667 
-32 1:-0.6 2:0.2 3:-1 4:-0.333333 
32 1:-0.6 2:0.2 3:-1 
-32 1:-0.6 2:0.2 3:-0.8 4:0.5 
32 1:-0.6 2:0.2 3:-0.8 4:1 
32 1:-0.6 2:0.2 3:-0.8 4:-1 
-32 1:-0.6 2:0.2 3:-0.8 4:-0.833333 
-2.515686027262676 1:-0.6 2:0.2 3:-0.8 4:-0.666667 
-32 1:-0.6 2:0.2 3:-0.6 4:0.166667 
32 1:-0.6 2:0.2 3:-0.6 4:0.333333 
32 1:-0.6 2:0.2 3:-0.6 4:0.5 
-32 1:-0.6 2:0.2 3:-0.6 4:0.666667 
32 1:-0.6 2:0.2 3:-0.6 4:0.833333 
-32 1:-0.6 2:0.2 3:-0.6 4:1 
32 1:-0.6 2:0.2 3:-0.6 4:-1 
32 1:-0.6 2:0.2 3:-0.6 4:-0.833333 
32 1:-0.6 2:0.2 3:-0.6 4:-0.666667 
-32 1:-0.6 2:0.2 3:-0.6 4:-0.5 
-32 1:-0.6 2:0.2 3:-0.6 4:-0.333333 
32 1:-0.6 2:0.2 3:-0.6 4:-0.166667 
-32 1:-0.6 2:0.2 3:-0.8 4:-0.333333 
32 1:-0.6 2:0.2 3:-0.8 4:-0.166667 
32 1:-0.6 2:0.2 3:-0.8 
-32 1:-0.6 2:0.2 3:-0.4 4:0.333333 
-32 1:-0.6 2:0.2 3:-0.4 4:0.5 
-32 1:-0.6 2:0.2 3:-0.4 4:0.666667 
-16.58853887707493 1:-0.6 2:0.2 3:-0.4 4:0.833333 
32 1:-0.6 2:0.2 3:-0.4 4:1 
32 1:-0.6 2:0.2 3:-0.4 4:-1 
32 1:-0.6 2:0.2 3:-0.4 4:-0.833333 
-32 1:-0.6 2:0.2 3:-0.2 4:0.166667 
32 1:-0.6 2:0.2 3:-0.2 4:0.333333 
32 1:-0.6 2:0.2 3:-0.2 4:0.5 
-32 1:-0.6 2:0.2 3:-0.2 4:0.666667 
-32 1:-0.6 2:0.2 3:-0.2 4:0.833333 
32 1:-0.6 2:0.2 3:-0.2 4:1 
32 1:-0.6 2:0.2 3:-0.2 4:-1 
-32 1:-0.6 2:0.2 3:-0.2 4:-0.666667 
-32 1:-0.6 2:0.2 3:-0.2 4:-0.333333 
32 1:-0.6 2:0.2 3:-0.4 4:-0.5 
-32 1:-0.6 2:0.2 3:-0.4 4:-0.333333 
32 1:-0.6 2:0.2 3:-0.4 
32 1:-0.6 2:0.2 4:0.166667 
-32 1:-0.6 2:0.2 4:0.333333 
32 1:-0.6 2:0.2 4:0.5 
32 1:-0.6 2:0.2 4:0.833333 
-32 1:-0.6 2:0.2 4:1 
32 1:-0.6 2:0.2 4:-0.833333 
32 1:-0.6 2:0.2 3:0.2 4:0.166667 
32 1:-0.6 2:0.2 3:0.2 4:0.333333 
32 1:-0.6 2:0.2 3:0.2 4:0.666667 
-32 1:-0.6 2:0.2 3:0.2 4:1 
32 1:-0.6 2:0.2 3:0.2 4:-0.666667 
32 1:-0.6 2:0.2 3:0.2 4:-0.5 
-32 1:-0.6 2:0.2 3:0.2 4:-0.333333 
32 1:-0.6 2:0.2 3:0.2 
-32 1:-0.6 2:0.2 4:-0.333333 
-32 1:-0.6 2:0.2 4:-0.166667 
32 1:-0.6 2:0.2 3:0.4 4:0.833333 
-32 1:-0.6 2:0.2 3:0.4 4:-0.666667 
-32 1:-0.6 2:0.2 3:0.6 4:0.166667 
32 1:-0.6 2:0.2 3:0.6 4:0.5 
-4.449132990855554 1:-0.6 2:0.2 3:0.6 4:0.833333 
-32 1:-0.6 2:0.2 3:0.6 4:-0.5 
-32 1:-0.6 2:0.2 3:0.6 4:-0.333333 
-32 1:-0.6 2:0.2 3:0.6 4:-0.166667 
32 1:-0.6 2:0.2 3:0.6 
32 1:-0.6 2:0.2 3:0.4 4:-0.5 
-32 1:-0.6 2:0.2 3:0.4 4:-0.333333 
32 1:-0.6 2:0.2 3:0.4 4:-0.166667 
32 1:-0.6 2:0.2 3:0.4 
32 1:-0.6 2:0.2 3:0.8 4:0.166667 
-32 1:-0.6 2:0.2 3:0.8 4:0.5 
32 1:-0.6 2:0.2 3:0.8 4:0.666667 
32 1:-0.6 2:0.2 3:0.8 4:-1 
32 1:-0.6 2:0.2 3:1 4:0.166667 
-32 1:-0.6 2:0.2 3:1 4:0.333333 
32 1:-0.6 2:0.2 3:1 4:0.5 
-32 1:-0.6 2:0.2 3:1 4:0.666667 
32 1:-0.6 2:0.2 3:1 4:0.833333 
-32 1:-0.6 2:0.2 3:1 4:-1 
32 1:-0.6 2:0.2 3:1 4:-0.666667 
-0.2629909179281917 1:-0.6 2:0.2 3:1 4:-0.166667 
32 1:-0.6 2:0.2 3:0.8 4:-0.5 
-32 1:-0.6 2:0.2 3:0.8 4:-0.333333 
-32 1:-0.6 2:0.2 3:0.8 4:-0.166667 
-32 1:-0.6 2:0.2 3:0.8 
-32 1:-0.6 2:0.4 3:-1 4:0.166667 
32 1:-0.6 2:0.4 3:-1 4:0.333333 
-32 1:-0.6 2:0.4 3:-1 4:0.666667 
32 1:-0.6 2:0.4 3:-1 4:0.833333 
-32 1:-0.6 2:0.4 3:-1 4:1 
-32 1:-0.6 2:0.4 3:-1 4:-1 
-32 1:-0.6 2:0.4 3:-1 4:-0.666667 
32 1:-0.6 2:0.4 3:-1 4:-0.166667 
-32 1:-0.6 2:0.4 3:-0.8 4:0.333333 
-32 1:-0.6 2:0.4 3:-0.8 4:0.5 
-32 1:-0.6 2:0.4 3:-0.8 4:0.666667 
32 1:-0.6 2:0.4 3:-0.8 4:1 
32 1:-0.6 2:0.4 3:-0.8 4:-0.666667 
32 1:-0.6 2:0.4 3:-0.6 4:0.166667 
-32 1:-0.6 2:0.4 3:-0.6 4:0.333333 
-32 1:-0.6 2:0.4 3:-0.6 4:0.5 
32 1:-0.6 2:0.4 3:-0.6 4:0.666667 
32 1:-0.6 2:0.4 3:-0.6 4:0.833333 
-32 1:-0.6 2:0.4 3:-0.6 4:1 
-32 1:-0.6 2:0.4 3:-0.6 4:-1 
32 1:-0.6 2:0.4 3:-0.6 4:-0.833333 
32 1:-0.6 2:0.4 3:-0.6 4:-0.666667 
-32 1:-0.6 2:0.4 3:-0.6 4:-0.5 
-32 1:-0.6 2:0.4 3:-0.6 4:-0.333333 
32 1:-0.6 2:0.4 3:-0.6 
-32 1:-0.6 2:0.4 3:-0.8 4:-0.333333 
32 1:-0.6 2:0.4 3:-0.8 
-32 1:-0.6 2:0.4 3:-0.4 4:0.166667 
32 1:-0.6 2:0.4 3:-0.4 4:0.5 
28.52219569397489 1:-0.6 2:0.4 3:-0.4 4:0.666667 
32 1:-0.6 2:0.4 3:-0.4 4:0.833333 
32 1:-0.6 2:0.4 3:-0.4 4:-1 
32 1:-0.6 2:0.4 3:-0.4 4:-0.666667 
28.49946446363097 1:-0.6 2:0.4 3:-0.2 4:0.166667 
-32 1:-0.6 2:0.4 3:-0.2 4:0.333333 
-32 1:-0.6 2:0.4 3:-0.2 4:0.5 
32 1:-0.6 2:0.4 3:-0.2 4:0.666667 
-32 1:-0.6 2:0.4 3:-0.2 4:0.833333 
-32 1:-0.6 2:0.4 3:-0.2 4:1 
-32 1:-0.6 2:0.4 3:-0.2 4:-1 
32 1:-0.6 2:0.4 3:-0.2 4:-0.833333 
32 1:-0.6 2:0.4 3:-0.2 4:-0.666667 
32 1:-0.6 2:0.4 3:-0.2 4:-0.333333 
32 1:-0.6 2:0.4 3:-0.4 4:-0.5 
-32 1:-0.6 2:0.4 3:-0.4 4:-0.333333 
32 1:-0.6 2:0.4 3:-0.4 4:-0.166667 
32 1:-0.6 2:0.4 3:-0.4 
32 1:-0.6 2:0.4 4:0.333333 
-32 1:-0.6 2:0.4 4:0.666667 
-32 1:-0.6 2:0.4 4:1 
-32 1:-0.6 2:0.4 4:-1 
32 1:-0.6 2:0.4 4:-0.833333 
-32 1:-0.6 2:0.4 3:0.2 4:0.333333 
-32 1:-0.6 2:0.4 3:0.2 4:0.5 
32 1:-0.6 2:0.4 3:0.2 4:0.666667 
32 1:-0.6 2:0.4 3:0.2 4:0.833333 
32 1:-0.6 2:0.4 3:0.2 4:-0.833333 
32 1:-0.6 2:0.4 3:0.2 4:-0.666667 
32 1:-0.6 2:0.4 3:0.2 4:-0.5 
-32 1:-0.6 2:0.4 3:0.2 4:-0.166667 
32 1:-0.6 2:0.4 3:0.2 
32 1:-0.6 2:0.4 4:-0.333333 
-32 1:-0.6 2:0.4 4:-0.166667 
32 1:-0.6 2:0.4 3:0.4 4:0.166667 
-32 1:-0.6 2:0.4 3:0.4 4:0.5 
32 1:-0.6 2:0.4 3:0.4 4:0.666667 
32 1:-0.6 2:0.4 3:0.4 4:-0.666667 
32 1:-0.6 2:0.4 3:0.6 4:0.166667 
-32 1:-0.6 2:0.4 3:0.6 4:0.5 
-32 1:-0.6 2:0.4 3:0.6 4:0.833333 
32 1:-0.6 2:0.4 3:0.6 4:1 
32 1:-0.6 2:0.4 3:0.6 4:-0.833333 
32 1:-0.6 2:0.4 3:0.6 4:-0.666667 
32 1:-0.6 2:0.4 3:0.6 4:-0.333333 
32 1:-0.6 2:0.4 3:0.4 4:-0.166667 
32 1:-0.6 2:0.4 3:0.8 4:0.166667 
-32 1:-0.6 2:0.4 3:0.8 4:0.833333 
-32 1:-0.6 2:0.4 3:0.8 4:-1 
32 1:-0.6 2:0.4 3:0.8 4:-0.833333 
-32 1:-0.6 2:0.4 3:1 4:0.166667 
32 1:-0.6 2:0.4 3:1 4:0.333333 
32 1:-0.6 2:0.4 3:1 4:0.666667 
32 1:-0.6 2:0.4 3:1 4:0.833333 
32 1:-0.6 2:0.4 3:1 4:1 
-32 1:-0.6 2:0.4 3:1 4:-1 
32 1:-0.6 2:0.4 3:1 4:-0.666667 
32 1:-0.6 2:0.4 3:1 4:-0.5 
32 1:-0.6 2:0.4 3:1 
32 1:-0.6 2:0.4 3:0.8 4:-0.5 
-32 1:-0.6 2:0.4 3:0.8 4:-0.333333 
32 1:-0.6 2:0.4 3:0.8 4:-0.166667 
-32 1:-0.6 2:0.4 3:0.8 
32 1:-0.6 2:0.6 3:-1 4:0.333333 
-32 1:-0.6 2:0.6 3:-1 4:0.5 
32 1:-0.6 2:0.6 3:-1 4:0.666667 
-32 1:-0.6 2:0.6 3:-1 4:0.833333 
-32 1:-0.6 2:0.6 3:-1 4:1 
32 1:-0.6 2:0.6 3:-1 4:-1 
-32 1:-0.6 2:0.6 3:-1 4:-0.666667 
32 1:-0.6 2:0.6 3:-1 4:-0.5 
32 1:-0.6 2:0.6 3:-1 4:-0.166667 
-32 1:-0.6 2:0.6 3:-1 
-32 1:-0.6 2:0.6 3:-0.8 4:0.166667 
-32 1:-0.6 2:0.6 3:-0.8 4:0.333333 
-32 1:-0.6 2:0.6 3:-0.8 4:0.5 
32 1:-0.6 2:0.6 3:-0.8 4:0.666667 
32 1:-0.6 2:0.6 3:-0.8 4:0.833333 
-32 1:-0.6 2:0.6 3:-0.8 4:1 
32 1:-0.6 2:0.6 3:-0.8 4:-1 
32 1:-0.6 2:0.6 3:-0.8 4:-0.666667 
32 1:-0.6 2:0.6 3:-0.6 4:0.166667 
-32 1:-0.6 2:0.6 3:-0.6 4:0.833333 
-32 1:-0.6 2:0.6 3:-0.6 4:1 
32 1:-0.6 2:0.6 3:-0.6 4:-0.833333 
-32 1:-0.6 2:0.6 3:-0.6 4:-0.666667 
32 1:-0.6 2:0.6 3:-0.6 4:-0.5 
32 1:-0.6 2:0.6 3:-0.6 4:-0.333333 
-32 1:-0.6 2:0.6 3:-0.6 
-32 1:-0.6 2:0.6 3:-0.4 4:0.166667 
-32 1:-0.6 2:0.6 3:-0.4 4:0.333333 
32 1:-0.6 2:0.6 3:-0.4 4:0.666667 
32 1:-0.6 2:0.6 3:-0.4 4:0.833333 
-32 1:-0.6 2:0.6 3:-0.4 4:1 
-32 1:-0.6 2:0.6 3:-0.4 4:-1 
-32 1:-0.6 2:0.6 3:-0.4 4:-0.666667 
32 1:-0.6 2:0.6 3:-0.2 4:0.166667 
32 1:-0.6 2:0.6 3:-0.2 4:0.5 
-32 1:-0.6 2:0.6 3:-0.2 4:0.666667 
-32 1:-0.6 2:0.6 3:-0.2 4:0.833333 
31.61409183439638 1:-0.6 2:0.6 3:-0.2 4:-0.833333 
-3.262801963870437 1:-0.6 2:0.6 3:-0.4 4:-0.5 
32 1:-0.6 2:0.6 3:-0.4 4:-0.333333 
32 1:-0.6 2:0.6 3:-0.4 4:-0.166667 
0.06813213499641757 1:-0.6 2:0.6 3:-0.4 
32 1:-0.6 2:0.6 4:0.166667 
-32 1:-0.6 2:0.6 4:0.333333 
32 1:-0.6 2:0.6 4:0.5 
-32 1:-0.6 2:0.6 4:0.833333 
-32 1:-0.6 2:0.6 4:1 
32 1:-0.6 2:0.6 4:-0.833333 
-32 1:-0.6 2:0.6 4:-0.666667 
-8.104635621551783 1:-0.6 2:0.6 3:0.2 4:0.166667 
-32 1:-0.6 2:0.6 3:0.2 4:0.333333 
32 1:-0.6 2:0.6 3:0.2 4:0.5 
-32 1:-0.6 2:0.6 3:0.2 4:0.666667 
32 1:-0.6 2:0.6 3:0.2 4:0.833333 
-32 1:-0.6 2:0.6 3:0.2 4:1 
32 1:-0.6 2:0.6 3:0.2 4:-1 
-32 1:-0.6 2:0.6 3:0.2 4:-0.5 
-32 1:-0.6 2:0.6 3:0.2 4:-0.166667 
32 1:-0.6 2:0.6 3:0.2 
32 1:-0.6 2:0.6 4:-0.333333 
-32 1:-0.6 2:0.6 4:-0.166667 
-32 1:-0.6 2:0.6 3:0.4 4:0.166667 
32 1:-0.6 2:0.6 3:0.4 4:0.5 
-32 1:-0.6 2:0.6 3:0.4 4:0.666667 
32 1:-0.6 2:0.6 3:0.4 4:0.833333 
-32 1:-0.6 2:0.6 3:0.4 4:-0.833333 
-32 1:-0.6 2:0.6 3:0.4 4:-0.666667 
32 1:-0.6 2:0.6 3:0.6 4:0.333333 
32 1:-0.6 2:0.6 3:0.6 4:0.5 
32 1:-0.6 2:0.6 3:0.6 4:0.666667 
-32 1:-0.6 2:0.6 3:0.6 4:1 
32 1:-0.6 2:0.6 3:0.6 4:-0.833333 
-32 1:-0.6 2:0.6 3:0.6 4:-0.666667 
-32 1:-0.6 2:0.6 3:0.6 4:-0.333333 
32 1:-0.6 2:0.6 3:0.6 4:-0.166667 
32 1:-0.6 2:0.6 3:0.6 
-32 1:-0.6 2:0.6 3:0.4 4:-0.5 
-32 1:-0.6 2:0.6 3:0.4 4:-0.166667 
32 1:-0.6 2:0.6 3:0.4 
-32 1:-0.6 2:0.6 3:0.8 4:0.166667 
-32 1:-0.6 2:0.6 3:0.8 4:0.666667 
-10.10532649217158 1:-0.6 2:0.6 3:0.8 4:0.833333 
-32 1:-0.6 2:0.6 3:0.8 4:1 
32 1:-0.6 2:0.6 3:0.8 4:-1 
32 1:-0.6 2:0.6 3:0.8 4:-0.833333 
-32 1:-0.6 2:0.6 3:1 4:0.333333 
32 1:-0.6 2:0.6 3:1 4:0.5 
-32 1:-0.6 2:0.6 3:1 4:0.666667 
-32 1:-0.6 2:0.6 3:1 4:0.833333 
32 1:-0.6 2:0.6 3:1 4:-1 
32 1:-0.6 2:0.6 3:1 4:-0.5 
4.945042074933763 1:-0.6 2:0.6 3:1 4:-0.333333 
32 1:-0.6 2:0.6 3:0.8 4:-0.333333 
-32 1:-0.6 2:0.6 3:0.8 4:-0.166667 
32 1:-0.6 2:0.8 3:-1 4:0.166667 
-32 1:-0.6 2:0.8 3:-1 4:0.333333 
32 1:-0.6 2:0.8 3:-1 4:0.833333 
-32 1:-0.6 2:0.8 3:-1 4:-1 
-32 1:-0.6 2:0.8 3:-1 4:-0.666667 
-32 1:-0.6 2:0.8 3:-0.8 4:0.333333 
32 1:-0.6 2:0.8 3:-0.8 4:0.5 
32 1:-0.6 2:0.8 3:-0.8 4:0.833333 
32 1:-0.6 2:0.8 3:-0.8 4:1 
-32 1:-0.6 2:0.8 3:-0.8 4:-0.666667 
-32 1:-0.6 2:0.8 3:-0.6 4:0.166667 
32 1:-0.6 2:0.8 3:-0.6 4:0.333333 
-32 1:-0.6 2:0.8 3:-0.6 4:0.5 
32 1:-0.6 2:0.8 3:-0.6 4:0.666667 
32 1:-0.6 2:0.8 3:-0.6 4:0.833333 
32 1:-0.6 2:0.8 3:-0.6 4:1 
-32 1:-0.6 2:0.8 3:-0.6 4:-0.666667 
5.892767937215722 1:-0.6 2:0.8 3:-0.6 4:-0.5 
-32 1:-0.6 2:0.8 3:-0.6 4:-0.333333 
32 1:-0.6 2:0.8 3:-0.6 
-32 1:-0.6 2:0.8 3:-0.8 4:-0.333333 
32 1:-0.6 2:0.8 3:-0.8 4:-0.166667 
-13.95482131823849 1:-0.6 2:0.8 3:-0.4 4:0.166667 
32 1:-0.6 2:0.8 3:-0.4 4:0.333333 
32 1:-0.6 2:0.8 3:-0.4 4:0.833333 
-32 1:-0.6 2:0.8 3:-0.4 4:1 
-32 1:-0.6 2:0.8 3:-0.4 4:-0.833333 
-32 1:-0.6 2:0.8 3:-0.2 4:0.166667 
-32 1:-0.6 2:0.8 3:-0.2 4:0.333333 
-32 1:-0.6 2:0.8 3:-0.2 4:0.5 
32 1:-0.6 2:0.8 3:-0.2 4:0.666667 
32 1:-0.6 2:0.8 3:-0.2 4:0.833333 
-32 1:-0.6 2:0.8 3:-0.2 4:-1 
-32 1:-0.6 2:0.8 3:-0.2 4:-0.833333 
-32 1:-0.6 2:0.8 3:-0.2 4:-0.666667 
-32 1:-0.6 2:0.8 3:-0.2 4:-0.333333 
-32 1:-0.6 2:0.8 3:-0.2 4:-0.166667 
32 1:-0.6 2:0.8 3:-0.2 
32 1:-0.6 2:0.8 3:-0.4 4:-0.166667 
32 1:-0.6 2:0.8 3:-0.4 
32 1:-0.6 2:0.8 4:0.666667 
32 1:-0.6 2:0.8 4:0.833333 
1.569024198787552 1:-0.6 2:0.8 4:1 
32 1:-0.6 2:0.8 4:-0.833333 
0.03136853061289042 1:-0.6 2:0.8 4:-0.666667 
-32 1:-0.6 2:0.8 3:0.2 4:0.166667 
-32 1:-0.6 2:0.8 3:0.2 4:0.333333 
32 1:-0.6 2:0.8 3:0.2 4:0.5 
32 1:-0.6 2:0.8 3:0.2 4:0.666667 
-32 1:-0.6 2:0.8 3:0.2 4:-1 
-32 1:-0.6 2:0.8 3:0.2 4:-0.833333 
32 1:-0.6 2:0.8 3:0.2 4:-0.666667 
-32 1:-0.6 2:0.8 3:0.2 
-32 1:-0.6 2:0.8 4:-0.5 
-32 1:-0.6 2:0.8 
32 1:-0.6 2:0.8 3:0.4 4:0.166667 
32 1:-0.6 2:0.8 3:0.4 4:0.333333 
-32 1:-0.6 2:0.8 3:0.4 4:0.5 
-32 1:-0.6 2:0.8 3:0.4 4:0.666667 
32 1:-0.6 2:0.8 3:0.4 4:0.833333 
-3.113615580477021 1:-0.6 2:0.8 3:0.4 4:1 
-32 1:-0.6 2:0.8 3:0.4 4:-1 
-32 1:-0.6 2:0.8 3:0.6 4:0.166667 
32 1:-0.6 2:0.8 3:0.6 4:0.333333 
17.26829595728669 1:-0.6 2:0.8 3:0.6 4:0.5 
-32 1:-0.6 2:0.8 3:0.6 4:0.666667 
32 1:-0.6 2:0.8 3:0.6 4:1 
32 1:-0.6 2:0.8 3:0.6 4:-0.833333 
-32 1:-0.6 2:0.8 3:0.6 4:-0.333333 
-32 1:-0.6 2:0.8 3:0.6 
32 1:-0.6 2:0.8 3:0.4 4:-0.166667 
32 1:-0.6 2:0.8 3:0.4 
32 1:-0.6 2:0.8 3:0.8 4:0.333333 
-32 1:-0.6 2:0.8 3:0.8 4:0.5 
32 1:-0.6 2:0.8 3:0.8 4:0.666667 
-32 1:-0.6 2:0.8 3:0.8 4:0.833333 
-32 1:-0.6 2:0.8 3:0.8 4:1 
-32 1:-0.6 2:0.8 3:0.8 4:-1 
32 1:-0.6 2:0.8 3:0.8 4:-0.666667 
-32 1:-0.6 2:0.8 3:1 4:0.166667 
32 1:-0.6 2:0.8 3:1 4:0.333333 
32 1:-0.6 2:0.8 3:1 4:0.5 
32 1:-0.6 2:0.8 3:1 4:0.666667 
32 1:-0.6 2:0.8 3:1 4:-0.5 
-32 1:-0.6 2:0.8 3:1 4:-0.333333 
-32 1:-0.6 2:0.8 3:1 4:-0.166667 
-32 1:-0.6 2:0.8 3:1 
-32 1:-0.6 2:0.8 3:0.8 4:-0.333333 
-32 1:-0.6 2:0.8 3:0.8 4:-0.166667 
-32 1:-0.6 2:0.8 3:0.8 
-32 1:-0.6 2:1 3:-1 4:0.5 
-32 1:-0.6 2:1 3:-1 4:0.833333 
32 1:-0.6 2:1 3:-1 4:-1 
-0.9775124172528563 1:-0.6 2:1 3:-1 4:-0.833333 
32 1:-0.6 2:1 3:-1 4:-0.5 
-32 1:-0.6 2:1 3:-1 4:-0.333333 
9.717821624600074 1:-0.6 2:1 3:-1 4:-0.166667 
-32 1:-0.6 2:1 3:-1 
32 1:-0.6 2:1 3:-0.8 4:0.166667 
32 1:-0.6 2:1 3:-0.8 4:0.333333 
-32 1:-0.6 2:1 3:-0.8 4:0.666667 
-32 1:-0.6 2:1 3:-0.8 4:0.833333 
-32 1:-0.6 2:1 3:-0.8 4:1 
32 1:-0.6 2:1 3:-0.8 4:-1 
-10.26184850685487 1:-0.6 2:1 3:-0.8 4:-0.666667 
-32 1:-0.6 2:1 3:-0.6 4:0.166667 
-32 1:-0.6 2:1 3:-0.6 4:0.5 
-32 1:-0.6 2:1 3:-0.6 4:0.666667 
-32 1:-0.6 2:1 3:-0.6 4:0.833333 
32 1:-0.6 2:1 3:-0.6 4:-1 
32 1:-0.6 2:1 3:-0.6 4:-0.666667 
-32 1:-0.6 2:1 3:-0.6 4:-0.5 
8.857087683573583 1:-0.6 2:1 3:-0.6 4:-0.333333 
-32 1:-0.6 2:1 3:-0.6 
32 1:-0.6 2:1 3:-0.8 4:-0.5 
32 1:-0.6 2:1 3:-0.8 4:-0.333333 
32 1:-0.6 2:1 3:-0.8 
32 1:-0.6 2:1 3:-0.4 4:0.166667 
32 1:-0.6 2:1 3:-0.4 4:0.333333 
-32 1:-0.6 2:1 3:-0.4 4:0.5 
32 1:-0.6 2:1 3:-0.4 4:1 
32 1:-0.6 2:1 3:-0.4 4:-1 
-32 1:-0.6 2:1 3:-0.4 4:-0.666667 
-32 1:-0.6 2:1 3:-0.2 4:0.166667 
32 1:-0.6 2:1 3:-0.2 4:0.333333 
-32 1:-0.6 2:1 3:-0.2 4:0.5 
-32 1:-0.6 2:1 3:-0.2 4:0.833333 
32 1:-0.6 2:1 3:-0.2 4:1 
-32 1:-0.6 2:1 3:-0.2 4:-0.833333 
-32 1:-0.6 2:1 3:-0.2 4:-0.5 
32 1:-0.6 2:1 3:-0.2 4:-0.333333 
32 1:-0.6 2:1 3:-0.2 4:-0.166667 
32 1:-0.6 2:1 3:-0.2 
32 1:-0.6 2:1 3:-0.4 4:-0.5 
-32 1:-0.6 2:1 3:-0.4 4:-0.333333 
32 1:-0.6 2:1 3:-0.4 4:-0.166667 
-32 1:-0.6 2:1 4:0.166667 
32 1:-0.6 2:1 4:0.333333 
-32 1:-0.6 2:1 4:0.5 
-32 1:-0.6 2:1 4:0.666667 
-32 1:-0.6 2:1 4:0.833333 
32 1:-0.6 2:1 4:1 
32 1:-0.6 2:1 4:-1 
-32 1:-0.6 2:1 4:-0.833333 
-32 1:-0.6 2:1 3:0.2 4:0.166667 
32 1:-0.6 2:1 3:0.2 4:0.333333 
-32 1:-0.6 2:1 3:0.2 4:0.5 
32 1:-0.6 2:1 3:0.2 4:0.833333 
-32 1:-0.6 2:1 3:0.2 4:1 
-32 1:-0.6 2:1 3:0.2 4:-0.666667 
-32 1:-0.6 2:1 3:0.2 4:-0.333333 
-32 1:-0.6 2:1 3:0.2 4:-0.166667 
-32 1:-0.6 2:1 3:0.2 
-32 1:-0.6 2:1 4:-0.333333 
32 1:-0.6 2:1 4:-0.166667 
32 1:-0.6 2:1 
32 1:-0.6 2:1 3:0.4 4:0.166667 
-32 1:-0.6 2:1 3:0.4 4:0.5 
32 1:-0.6 2:1 3:0.4 4:0.666667 
-32 1:-0.6 2:1 3:0.4 4:1 
32 1:-0.6 2:1 3:0.4 4:-1 
-32 1:-0.6 2:1 3:0.4 4:-0.833333 
32 1:-0.6 2:1 3:0.4 4:-0.666667 
-32 1:-0.6 2:1 3:0.6 4:0.166667 
32 1:-0.6 2:1 3:0.6 4:0.5 
-32 1:-0.6 2:1 3:0.6 4:0.666667 
32 1:-0.6 2:1 3:0.6 4:0.833333 
32 1:-0.6 2:1 3:0.6 4:1 
-32 1:-0.6 2:1 3:0.6 4:-0.833333 
-32 1:-0.6 2:1 3:0.6 4:-0.666667 
-32 1:-0.6 2:1 3:0.6 4:-0.333333 
32 1:-0.6 2:1 3:0.6 4:-0.166667 
32 1:-0.6 2:1 3:0.4 4:-0.5 
-32 1:-0.6 2:1 3:0.4 4:-0.166667 
-32 1:-0.6 2:1 3:0.4 
32 1:-0.6 2:1 3:0.8 4:0.166667 
32 1:-0.6 2:1 3:0.8 4:0.333333 
-32 1:-0.6 2:1 3:0.8 4:0.5 
-32 1:-0.6 2:1 3:0.8 4:0.833333 
-12.73008374162781 1:-0.6 2:1 3:0.8 4:1 
32 1:-0.6 2:1 3:0.8 4:-1 
-32 1:-0.6 2:1 3:0.8 4:-0.833333 
-32 1:-0.6 2:1 3:0.8 4:-0.666667 
32 1:-0.6 2:1 3:1 4:0.166667 
31.71891254533275 1:-0.6 2:1 3:1 4:0.333333 
-32 1:-0.6 2:1 3:1 4:0.5 
19.7812894948237 1:-0.6 2:1 3:1 4:0.833333 
-32 1:-0.6 2:1 3:1 4:-0.833333 
32 1:-0.6 2:1 3:1 4:-0.333333 
32 1:-0.6 2:1 3:0.8 4:-0.333333 
32 1:-0.6 2:1 3:0.8 
-32 1:-0.4 2:-1 3:-1 4:0.166667 
-32 1:-0.4 2:-1 3:-1 4:0.5 
-32 1:-0.4 2:-1 3:-1 4:0.833333 
-32 1:-0.4 2:-1 3:-1 4:1 
32 1:-0.4 2:-1 3:-1 4:-0.833333 
32 1:-0.4 2:-1 3:-1 4:-0.666667 
-32 1:-0.4 2:-1 3:-1 4:-0.5 
32 1:-0.4 2:-1 3:-1 4:-0.333333 
-32 1:-0.4 2:-1 3:-1 4:-0.166667 
-9.407109092558402 1:-0.4 2:-1 3:-0.8 4:0.166667 
32 1:-0.4 2:-1 3:-0.8 4:1 
-32 1:-0.4 2:-1 3:-0.8 4:-1 
-32 1:-0.4 2:-1 3:-0.8 4:-0.833333 
32 1:-0.4 2:-1 3:-0.6 4:0.5 
-32 1:-0.4 2:-1 3:-0.6 4:0.666667 
32 1:-0.4 2:-1 3:-0.6 4:0.833333 
-23.35816874780402 1:-0.4 2:-1 3:-0.6 4:1 
-32 1:-0.4 2:-1 3:-0.6 4:-1 
-32 1:-0.4 2:-1 3:-0.6 4:-0.833333 
-13.91617437279183 1:-0.4 2:-1 3:-0.6 4:-0.333333 
32 1:-0.4 2:-1 3:-0.6 4:-0.166667 
-32 1:-0.4 2:-1 3:-0.8 4:-0.166667 
32 1:-0.4 2:-1 3:-0.8 
32 1:-0.4 2:-1 3:-0.4 4:0.166667 
-32 1:-0.4 2:-1 3:-0.4 4:0.333333 
32 1:-0.4 2:-1 3:-0.4 4:0.5 
32 1:-0.4 2:-1 3:-0.4 4:0.833333 
32 1:-0.4 2:-1 3:-0.4 4:1 
-32 1:-0.4 2:-1 3:-0.4 4:-1 
32 1:-0.4 2:-1 3:-0.4 4:-0.833333 
32 1:-0.4 2:-1 3:-0.2 4:0.166667 
32 1:-0.4 2:-1 3:-0.2 4:0.333333 
32 1:-0.4 2:-1 3:-0.2 4:0.666667 
32 1:-0.4 2:-1 3:-0.2 4:-0.5 
-32 1:-0.4 2:-1 3:-0.2 4:-0.333333 
32 1:-0.4 2:-1 3:-0.4 4:-0.5 
32 1:-0.4 2:-1 3:-0.4 4:-0.333333 
-32 1:-0.4 2:-1 3:-0.4 
32 1:-0.4 2:-1 4:0.166667 
-32 1:-0.4 2:-1 4:0.5 
-32 1:-0.4 2:-1 4:0.833333 
-32 1:-0.4 2:-1 4:-1 
-32 1:-0.4 2:-1 4:-0.833333 
-32 1:-0.4 2:-1 4:-0.666667 
32 1:-0.4 2:-1 3:0.2 4:0.166667 
-32 1:-0.4 2:-1 3:0.2 4:0.333333 
-32 1:-0.4 2:-1 3:0.2 4:0.833333 
-32 1:-0.4 2:-1 3:0.2 4:1 
-0.07029122125471907 1:-0.4 2:-1 3:0.2 4:-1 
32 1:-0.4 2:-1 3:0.2 4:-0.833333 
32 1:-0.4 2:-1 3:0.2 4:-0.666667 
32 1:-0.4 2:-1 3:0.2 4:-0.5 
32 1:-0.4 2:-1 3:0.2 4:-0.333333 
32 1:-0.4 2:-1 3:0.2 
32 1:-0.4 2:-1 4:-0.166667 
-32 1:-0.4 2:-1 
32 1:-0.4 2:-1 3:0.4 4:0.166667 
-32 1:-0.4 2:-1 3:0.4 4:0.5 
32 1:-0.4 2:-1 3:0.4 4:0.666667 
32 1:-0.4 2:-1 3:0.4 4:0.833333 
32 1:-0.4 2:-1 3:0.4 4:1 
-32 1:-0.4 2:-1 3:0.4 4:-1 
32 1:-0.4 2:-1 3:0.4 4:-0.833333 
-32 1:-0.4 2:-1 3:0.6 4:0.333333 
32 1:-0.4 2:-1 3:0.6 4:0.833333 
32 1:-0.4 2:-1 3:0.6 4:1 
-32 1:-0.4 2:-1 3:0.6 4:-1 
-32 1:-0.4 2:-1 3:0.6 4:-0.666667 
32 1:-0.4 2:-1 3:0.6 4:-0.166667 
-17.20218251391582 1:-0.4 2:-1 3:0.6 
32 1:-0.4 2:-1 3:0.4 4:-0.5 
0.3551153869501317 1:-0.4 2:-1 3:0.4 
-32 1:-0.4 2:-1 3:0.8 4:0.166667 
-32 1:-0.4 2:-1 3:0.8 4:0.333333 
-32 1:-0.4 2:-1 3:0.8 4:0.5 
32 1:-0.4 2:-1 3:0.8 4:0.833333 
32 1:-0.4 2:-1 3:0.8 4:1 
-16.0329647787666 1:-0.4 2:-1 3:0.8 4:-1 
32 1:-0.4 2:-1 3:1 4:0.166667 
-32 1:-0.4 2:-1 3:1 4:0.333333 
-32 1:-0.4 2:-1 3:1 4:0.5 
-32 1:-0.4 2:-1 3:1 4:0.666667 
27.32735254111709 1:-0.4 2:-1 3:1 4:0.833333 
-32 1:-0.4 2:-1 3:1 4:-1 
-32 1:-0.4 2:-1 3:1 4:-0.833333 
32 1:-0.4 2:-1 3:0.8 4:-0.5 
32 1:-0.4 2:-1 3:0.8 4:-0.333333 
32 1:-0.4 2:-1 3:0.8 4:-0.166667 
-32 1:-0.4 2:-1 3:0.8 
-32 1:-0.4 2:-0.8 3:-1 4:0.833333 
32 1:-0.4 2:-0.8 3:-1 4:1 
32 1:-0.4 2:-0.8 3:-1 4:-1 
-32 1:-0.4 2:-0.8 3:-1 4:-0.5 
32 1:-0.4 2:-0.8 3:-1 4:-0.166667 
-32 1:-0.4 2:-0.8 3:-0.8 4:0.166667 
32 1:-0.4 2:-0.8 3:-0.8 4:0.333333 
-32 1:-0.4 2:-0.8 3:-0.8 4:0.5 
-32 1:-0.4 2:-0.8 3:-0.8 4:0.666667 
32 1:-0.4 2:-0.8 3:-0.8 4:1 
32 1:-0.4 2:-0.8 3:-0.8 4:-1 
32 1:-0.4 2:-0.8 3:-0.6 4:0.333333 
32 1:-0.4 2:-0.8 3:-0.6 4:0.5 
32 1:-0.4 2:-0.8 3:-0.6 4:0.666667 
32 1:-0.4 2:-0.8 3:-0.6 4:-1 
-32 1:-0.4 2:-0.8 3:-0.6 4:-0.666667 
32 1:-0.4 2:-0.8 3:-0.6 4:-0.5 
-32 1:-0.4 2:-0.8 3:-0.6 4:-0.166667 
-32 1:-0.4 2:-0.8 3:-0.6 
32 1:-0.4 2:-0.8 3:-0.8 
32 1:-0.4 2:-0.8 3:-0.4 4:0.166667 
32 1:-0.4 2:-0.8 3:-0.4 4:0.333333 
-32 1:-0.4 2:-0.8 3:-0.4 4:0.5 
32 1:-0.4 2:-0.8 3:-0.4 4:0.666667 
-32 1:-0.4 2:-0.8 3:-0.4 4:0.833333 
-32 1:-0.4 2:-0.8 3:-0.4 4:1 
32 1:-0.4 2:-0.8 3:-0.4 4:-1 
32 1:-0.4 2:-0.8 3:-0.4 4:-0.833333 
-32 1:-0.4 2:-0.8 3:-0.4 4:-0.666667 
-10.57375316463452 1:-0.4 2:-0.8 3:-0.2 4:0.166667 
-32 1:-0.4 2:-0.8 3:-0.2 4:0.5 
32 1:-0.4 2:-0.8 3:-0.2 4:0.666667 
-32 1:-0.4 2:-0.8 3:-0.2 4:1 
32 1:-0.4 2:-0.8 3:-0.2 4:-1 
32 1:-0.4 2:-0.8 3:-0.2 4:-0.833333 
32 1:-0.4 2:-0.8 3:-0.2 4:-0.666667 
-32 1:-0.4 2:-0.8 3:-0.2 4:-0.5 
-32 1:-0.4 2:-0.8 3:-0.2 4:-0.333333 
11.09932927895034 1:-0.4 2:-0.8 3:-0.2 4:-0.166667 
32 1:-0.4 2:-0.8 3:-0.2 
-32 1:-0.4 2:-0.8 3:-0.4 4:-0.333333 
32 1:-0.4 2:-0.8 3:-0.4 4:-0.166667 
32 1:-0.4 2:-0.8 3:-0.4 
-32 1:-0.4 2:-0.8 4:0.5 
-32 1:-0.4 2:-0.8 4:0.666667 
32 1:-0.4 2:-0.8 4:0.833333 
-32 1:-0.4 2:-0.8 4:1 
32 1:-0.4 2:-0.8 4:-1 
32 1:-0.4 2:-0.8 4:-0.833333 
32 1:-0.4 2:-0.8 4:-0.666667 
-32 1:-0.4 2:-0.8 3:0.2 4:0.5 
32 1:-0.4 2:-0.8 3:0.2 4:0.666667 
-32 1:-0.4 2:-0.8 3:0.2 4:0.833333 
-0.0296687966211434 1:-0.4 2:-0.8 3:0.2 4:1 
32 1:-0.4 2:-0.8 3:0.2 4:-1 
32 1:-0.4 2:-0.8 3:0.2 4:-0.833333 
-32 1:-0.4 2:-0.8 3:0.2 4:-0.5 
-32 1:-0.4 2:-0.8 3:0.2 4:-0.333333 
32 1:-0.4 2:-0.8 3:0.2 4:-0.166667 
-32 1:-0.4 2:-0.8 4:-0.5 
32 1:-0.4 2:-0.8 4:-0.166667 
32 1:-0.4 2:-0.8 
32 1:-0.4 2:-0.8 3:0.4 4:0.166667 
-32 1:-0.4 2:-0.8 3:0.4 4:0.333333 
32 1:-0.4 2:-0.8 3:0.4 4:0.833333 
-32 1:-0.4 2:-0.8 3:0.4 4:1 
32 1:-0.4 2:-0.8 3:0.4 4:-1 
32 1:-0.4 2:-0.8 3:0.4 4:-0.833333 
-32 1:-0.4 2:-0.8 3:0.6 4:0.333333 
-32 1:-0.4 2:-0.8 3:0.6 4:0.5 
32 1:-0.4 2:-0.8 3:0.6 4:0.666667 
-32 1:-0.4 2:-0.8 3:0.6 4:1 
32 1:-0.4 2:-0.8 3:0.6 4:-1 
-32 1:-0.4 2:-0.8 3:0.6 4:-0.666667 
32 1:-0.4 2:-0.8 3:0.6 4:-0.5 
32 1:-0.4 2:-0.8 3:0.6 4:-0.166667 
32 1:-0.4 2:-0.8 3:0.6 
-32 1:-0.4 2:-0.8 3:0.4 4:-0.5 
32 1:-0.4 2:-0.8 3:0.4 4:-0.333333 
32 1:-0.4 2:-0.8 3:0.4 4:-0.166667 
32 1:-0.4 2:-0.8 3:0.4 
-32 1:-0.4 2:-0.8 3:0.8 4:0.666667 
-32 1:-0.4 2:-0.8 3:0.8 4:0.833333 
-32 1:-0.4 2:-0.8 3:0.8 4:1 
32 1:-0.4 2:-0.8 3:0.8 4:-1 
32 1:-0.4 2:-0.8 3:0.8 4:-0.833333 
32 1:-0.4 2:-0.8 3:0.8 4:-0.666667 
-32 1:-0.4 2:-0.8 3:1 4:0.333333 
32 1:-0.4 2:-0.8 3:1 4:0.666667 
-32 1:-0.4 2:-0.8 3:1 4:-0.5 
32 1:-0.4 2:-0.8 3:1 4:-0.166667 
32 1:-0.4 2:-0.8 3:1 
-32 1:-0.4 2:-0.8 3:0.8 4:-0.333333 
32 1:-0.4 2:-0.8 3:0.8 4:-0.166667 
32 1:-0.4 2:-0.8 3:0.8 
32 1:-0.4 2:-0.6 3:-1 4:0.166667 
32 1:-0.4 2:-0.6 3:-1 4:0.333333 
32 1:-0.4 2:-0.6 3:-1 4:0.5 
32 1:-0.4 2:-0.6 3:-1 4:0.666667 
-32 1:-0.4 2:-0.6 3:-1 4:0.833333 
32 1:-0.4 2:-0.6 3:-1 4:1 
-32 1:-0.4 2:-0.6 3:-1 4:-1 
32 1:-0.4 2:-0.6 3:-1 4:-0.833333 
-32 1:-0.4 2:-0.6 3:-1 4:-0.5 
-32 1:-0.4 2:-0.6 3:-1 4:-0.166667 
32 1:-0.4 2:-0.6 3:-1 
-32 1:-0.4 2:-0.6 3:-0.8 4:0.333333 
-32 1:-0.4 2:-0.6 3:-0.8 4:0.666667 
0.1390195579556602 1:-0.4 2:-0.6 3:-0.8 4:0.833333 
-8.656130040334483 1:-0.4 2:-0.6 3:-0.8 4:1 
32 1:-0.4 2:-0.6 3:-0.8 4:-0.833333 
-32 1:-0.4 2:-0.6 3:-0.6 4:0.5 
32 1:-0.4 2:-0.6 3:-0.6 4:0.666667 
-32 1:-0.4 2:-0.6 3:-0.6 4:0.833333 
-32 1:-0.4 2:-0.6 3:-0.6 4:-1 
32 1:-0.4 2:-0.6 3:-0.6 4:-0.833333 
32 1:-0.4 2:-0.6 3:-0.6 4:-0.333333 
32 1:-0.4 2:-0.6 3:-0.6 4:-0.166667 
32 1:-0.4 2:-0.6 3:-0.6 
32 1:-0.4 2:-0.6 3:-0.8 4:-0.333333 
-32 1:-0.4 2:-0.6 3:-0.8 4:-0.166667 
-32 1:-0.4 2:-0.6 3:-0.4 4:0.333333 
32 1:-0.4 2:-0.6 3:-0.4 4:0.5 
-32 1:-0.4 2:-0.6 3:-0.4 4:1 
-32 1:-0.4 2:-0.6 3:-0.4 4:-1 
32 1:-0.4 2:-0.6 3:-0.4 4:-0.833333 
-32 1:-0.4 2:-0.6 3:-0.4 4:-0.666667 
-32 1:-0.4 2:-0.6 3:-0.2 4:0.166667 
-32 1:-0.4 2:-0.6 3:-0.2 4:0.333333 
-32 1:-0.4 2:-0.6 3:-0.2 4:0.5 
32 1:-0.4 2:-0.6 3:-0.2 4:0.666667 
-32 1:-0.4 2:-0.6 3:-0.2 4:1 
-32 1:-0.4 2:-0.6 3:-0.2 4:-1 
32 1:-0.4 2:-0.6 3:-0.2 4:-0.833333 
-32 1:-0.4 2:-0.6 3:-0.2 4:-0.333333 
-32 1:-0.4 2:-0.6 3:-0.4 
32 1:-0.4 2:-0.6 4:0.166667 
-32 1:-0.4 2:-0.6 4:0.333333 
-32 1:-0.4 2:-0.6 4:0.5 
32 1:-0.4 2:-0.6 4:0.666667 
32 1:-0.4 2:-0.6 4:0.833333 
-32 1:-0.4 2:-0.6 4:-1 
32 1:-0.4 2:-0.6 4:-0.833333 
32 1:-0.4 2:-0.6 4:-0.666667 
-32 1:-0.4 2:-0.6 3:0.2 4:0.166667 
-32 1:-0.4 2:-0.6 3:0.2 4:0.333333 
32 1:-0.4 2:-0.6 3:0.2 4:0.5 
-32 1:-0.4 2:-0.6 3:0.2 4:0.666667 
32 1:-0.4 2:-0.6 3:0.2 4:1 
-32 1:-0.4 2:-0.6 3:0.2 4:-1 
32 1:-0.4 2:-0.6 3:0.2 4:-0.833333 
32 1:-0.4 2:-0.6 3:0.2 4:-0.666667 
-32 1:-0.4 2:-0.6 3:0.2 4:-0.5 
-32 1:-0.4 2:-0.6 3:0.2 4:-0.333333 
32 1:-0.4 2:-0.6 3:0.2 4:-0.166667 
-32 1:-0.4 2:-0.6 4:-0.5 
32 1:-0.4 2:-0.6 4:-0.333333 
-32 1:-0.4 2:-0.6 4:-0.166667 
-13.65283409307996 1:-0.4 2:-0.6 
-32 1:-0.4 2:-0.6 3:0.4 4:0.166667 
32 1:-0.4 2:-0.6 3:0.4 4:0.333333 
32 1:-0.4 2:-0.6 3:0.4 4:0.5 
-13.00999817721883 1:-0.4 2:-0.6 3:0.4 4:0.666667 
32 1:-0.4 2:-0.6 3:0.4 4:0.833333 
32 1:-0.4 2:-0.6 3:0.4 4:1 
-32 1:-0.4 2:-0.6 3:0.4 4:-1 
32 1:-0.4 2:-0.6 3:0.4 4:-0.833333 
32 1:-0.4 2:-0.6 3:0.4 4:-0.666667 
-32 1:-0.4 2:-0.6 3:0.6 4:0.5 
-32 1:-0.4 2:-0.6 3:0.6 4:0.833333 
8.538482162441406 1:-0.4 2:-0.6 3:0.6 4:1 
-32 1:-0.4 2:-0.6 3:0.6 4:-1 
32 1:-0.4 2:-0.6 3:0.6 4:-0.666667 
-32 1:-0.4 2:-0.6 3:0.6 4:-0.5 
32 1:-0.4 2:-0.6 3:0.6 4:-0.166667 
32 1:-0.4 2:-0.6 3:0.4 4:-0.333333 
-32 1:-0.4 2:-0.6 3:0.4 4:-0.166667 
32 1:-0.4 2:-0.6 3:0.4 
-32 1:-0.4 2:-0.6 3:0.8 4:0.166667 
-32 1:-0.4 2:-0.6 3:0.8 4:-1 
32 1:-0.4 2:-0.6 3:0.8 4:-0.833333 
32 1:-0.4 2:-0.6 3:1 4:0.166667 
32 1:-0.4 2:-0.6 3:1 4:0.5 
32 1:-0.4 2:-0.6 3:1 4:0.666667 
32 1:-0.4 2:-0.6 3:1 4:0.833333 
-32 1:-0.4 2:-0.6 3:1 4:1 
-32 1:-0.4 2:-0.6 3:1 4:-1 
32 1:-0.4 2:-0.6 3:1 4:-0.666667 
-32 1:-0.4 2:-0.6 3:1 4:-0.5 
-32 1:-0.4 2:-0.6 3:1 4:-0.333333 
32 1:-0.4 2:-0.6 3:1 
-32 1:-0.4 2:-0.6 3:0.8 4:-0.5 
32 1:-0.4 2:-0.6 3:0.8 4:-0.333333 
-32 1:-0.4 2:-0.6 3:0.8 4:-0.166667 
32 1:-0.4 2:-0.6 3:0.8 
32 1:-0.4 2:-0.4 3:-1 4:1 
32 1:-0.4 2:-0.4 3:-1 4:-1 
32 1:-0.4 2:-0.4 3:-1 4:-0.833333 
-32 1:-0.4 2:-0.4 3:-1 4:-0.333333 
32 1:-0.4 2:-0.4 3:-0.8 4:0.166667 
32 1:-0.4 2:-0.4 3:-0.8 4:0.333333 
-32 1:-0.4 2:-0.4 3:-0.8 4:0.5 
32 1:-0.4 2:-0.4 3:-0.8 4:1 
-32 1:-0.4 2:-0.4 3:-0.6 4:0.333333 
32 1:-0.4 2:-0.4 3:-0.6 4:0.833333 
32 1:-0.4 2:-0.4 3:-0.6 4:-1 
-32 1:-0.4 2:-0.4 3:-0.6 4:-0.833333 
32 1:-0.4 2:-0.4 3:-0.6 4:-0.5 
-32 1:-0.4 2:-0.4 3:-0.6 4:-0.166667 
32 1:-0.4 2:-0.4 3:-0.8 4:-0.5 
32 1:-0.4 2:-0.4 3:-0.8 
-32 1:-0.4 2:-0.4 3:-0.4 4:0.166667 
-32 1:-0.4 2:-0.4 3:-0.4 4:0.333333 
-32 1:-0.4 2:-0.4 3:-0.4 4:0.5 
-32 1:-0.4 2:-0.4 3:-0.4 4:0.833333 
32 1:-0.4 2:-0.4 3:-0.4 4:-1 
-32 1:-0.4 2:-0.4 3:-0.4 4:-0.833333 
32 1:-0.4 2:-0.4 3:-0.4 4:-0.666667 
32 1:-0.4 2:-0.4 3:-0.2 4:0.333333 
-32 1:-0.4 2:-0.4 3:-0.2 4:0.5 
-32 1:-0.4 2:-0.4 3:-0.2 4:0.833333 
-32 1:-0.4 2:-0.4 3:-0.2 4:1 
32 1:-0.4 2:-0.4 3:-0.2 4:-1 
-32 1:-0.4 2:-0.4 3:-0.2 4:-0.833333 
-32 1:-0.4 2:-0.4 3:-0.4 4:-0.5 
-32 1:-0.4 2:-0.4 3:-0.4 
32 1:-0.4 2:-0.4 4:0.166667 
32 1:-0.4 2:-0.4 4:0.5 
-32 1:-0.4 2:-0.4 4:0.666667 
-32 1:-0.4 2:-0.4 4:1 
32 1:-0.4 2:-0.4 4:-1 
-32 1:-0.4 2:-0.4 4:-0.833333 
32 1:-0.4 2:-0.4 3:0.2 4:0.166667 
-32 1:-0.4 2:-0.4 3:0.2 4:0.5 
32 1:-0.4 2:-0.4 3:0.2 4:0.666667 
-32 1:-0.4 2:-0.4 3:0.2 4:1 
-32 1:-0.4 2:-0.4 3:0.2 4:-0.833333 
32 1:-0.4 2:-0.4 3:0.2 4:-0.166667 
-2.224190036175485 1:-0.4 2:-0.4 3:0.2 
-32 1:-0.4 2:-0.4 4:-0.333333 
-32 1:-0.4 2:-0.4 4:-0.166667 
32 1:-0.4 2:-0.4 3:0.4 4:0.333333 
32 1:-0.4 2:-0.4 3:0.4 4:0.5 
32 1:-0.4 2:-0.4 3:0.4 4:0.833333 
32 1:-0.4 2:-0.4 3:0.4 4:1 
32 1:-0.4 2:-0.4 3:0.4 4:-1 
-32 1:-0.4 2:-0.4 3:0.4 4:-0.666667 
-32 1:-0.4 2:-0.4 3:0.6 4:0.166667 
32 1:-0.4 2:-0.4 3:0.6 4:0.333333 
-32 1:-0.4 2:-0.4 3:0.6 4:0.5 
-32 1:-0.4 2:-0.4 3:0.6 4:0.666667 
-32 1:-0.4 2:-0.4 3:0.6 4:0.833333 
32 1:-0.4 2:-0.4 3:0.6 4:1 
-32 1:-0.4 2:-0.4 3:0.6 4:-1 
-32 1:-0.4 2:-0.4 3:0.6 4:-0.833333 
32 1:-0.4 2:-0.4 3:0.6 4:-0.5 
-32 1:-0.4 2:-0.4 3:0.6 4:-0.333333 
32 1:-0.4 2:-0.4 3:0.4 4:-0.333333 
-32 1:-0.4 2:-0.4 3:0.4 
-32 1:-0.4 2:-0.4 3:0.8 4:0.166667 
32 1:-0.4 2:-0.4 3:0.8 4:0.333333 
32 1:-0.4 2:-0.4 3:0.8 4:0.5 
-32 1:-0.4 2:-0.4 3:0.8 4:0.833333 
32 1:-0.4 2:-0.4 3:0.8 4:1 
32 1:-0.4 2:-0.4 3:1 4:0.166667 
-32 1:-0.4 2:-0.4 3:1 4:0.333333 
-32 1:-0.4 2:-0.4 3:1 4:0.5 
32 1:-0.4 2:-0.4 3:1 4:0.666667 
32 1:-0.4 2:-0.4 3:1 4:1 
-4.722824297845574 1:-0.4 2:-0.4 3:1 4:-1 
-32 1:-0.4 2:-0.4 3:1 4:-0.666667 
32 1:-0.4 2:-0.4 3:1 
32 1:-0.4 2:-0.4 3:0.8 4:-0.333333 
32 1:-0.4 2:-0.2 3:-1 4:0.166667 
32 1:-0.4 2:-0.2 3:-1 4:0.333333 
-32 1:-0.4 2:-0.2 3:-1 4:0.833333 
-32 1:-0.4 2:-0.2 3:-1 4:-0.666667 
32 1:-0.4 2:-0.2 3:-1 4:-0.333333 
-32 1:-0.4 2:-0.2 3:-1 
-32 1:-0.4 2:-0.2 3:-0.8 4:0.166667 
-32 1:-0.4 2:-0.2 3:-0.8 4:0.333333 
32 1:-0.4 2:-0.2 3:-0.8 4:0.666667 
-32 1:-0.4 2:-0.2 3:-0.8 4:0.833333 
-32 1:-0.4 2:-0.2 3:-0.8 4:-1 
-32 1:-0.4 2:-0.2 3:-0.8 4:-0.833333 
-32 1:-0.4 2:-0.2 3:-0.6 4:0.166667 
-32 1:-0.4 2:-0.2 3:-0.6 4:0.333333 
32 1:-0.4 2:-0.2 3:-0.6 4:0.5 
-32 1:-0.4 2:-0.2 3:-0.6 4:0.666667 
32 1:-0.4 2:-0.2 3:-0.6 4:0.833333 
32 1:-0.4 2:-0.2 3:-0.6 4:1 
-32 1:-0.4 2:-0.2 3:-0.6 4:-0.833333 
32 1:-0.4 2:-0.2 3:-0.6 4:-0.666667 
-32 1:-0.4 2:-0.2 3:-0.6 
32 1:-0.4 2:-0.2 3:-0.8 4:-0.5 
32 1:-0.4 2:-0.2 3:-0.8 4:-0.333333 
-32 1:-0.4 2:-0.2 3:-0.8 4:-0.166667 
32 1:-0.4 2:-0.2 3:-0.8 
32 1:-0.4 2:-0.2 3:-0.4 4:0.166667 
32 1:-0.4 2:-0.2 3:-0.4 4:0.333333 
32 1:-0.4 2:-0.2 3:-0.4 4:0.5 
32 1:-0.4 2:-0.2 3:-0.4 4:0.666667 
32 1:-0.4 2:-0.2 3:-0.4 4:0.833333 
32 1:-0.4 2:-0.2 3:-0.4 4:1 
-32 1:-0.4 2:-0.2 3:-0.4 4:-1 
-32 1:-0.4 2:-0.2 3:-0.4 4:-0.833333 
32 1:-0.4 2:-0.2 3:-0.4 4:-0.666667 
32 1:-0.4 2:-0.2 3:-0.2 4:0.166667 
32 1:-0.4 2:-0.2 3:-0.2 4:0.333333 
-32 1:-0.4 2:-0.2 3:-0.2 4:0.5 
-32 1:-0.4 2:-0.2 3:-0.2 4:1 
32 1:-0.4 2:-0.2 3:-0.2 4:-0.833333 
32 1:-0.4 2:-0.2 3:-0.2 4:-0.333333 
32 1:-0.4 2:-0.2 3:-0.2 4:-0.166667 
32 1:-0.4 2:-0.2 3:-0.2 
32 1:-0.4 2:-0.2 3:-0.4 4:-0.5 
-6.549489831372908 1:-0.4 2:-0.2 3:-0.4 4:-0.333333 
32 1:-0.4 2:-0.2 3:-0.4 4:-0.166667 
-32 1:-0.4 2:-0.2 3:-0.4 
32 1:-0.4 2:-0.2 4:0.666667 
-32 1:-0.4 2:-0.2 4:1 
-32 1:-0.4 2:-0.2 4:-1 
32 1:-0.4 2:-0.2 4:-0.833333 
32 1:-0.4 2:-0.2 4:-0.666667 
-32 1:-0.4 2:-0.2 3:0.2 4:0.666667 
32 1:-0.4 2:-0.2 3:0.2 4:0.833333 
-32 1:-0.4 2:-0.2 3:0.2 4:1 
-32 1:-0.4 2:-0.2 3:0.2 4:-1 
32 1:-0.4 2:-0.2 3:0.2 4:-0.5 
32 1:-0.4 2:-0.2 3:0.2 4:-0.333333 
-32 1:-0.4 2:-0.2 3:0.2 4:-0.166667 
-32 1:-0.4 2:-0.2 3:0.2 
-32 1:-0.4 2:-0.2 4:-0.5 
32 1:-0.4 2:-0.2 4:-0.333333 
-32 1:-0.4 2:-0.2 4:-0.166667 
32 1:-0.4 2:-0.2 
-32 1:-0.4 2:-0.2 3:0.4 4:0.166667 
-32 1:-0.4 2:-0.2 3:0.4 4:0.333333 
32 1:-0.4 2:-0.2 3:0.4 4:0.5 
32 1:-0.4 2:-0.2 3:0.4 4:0.666667 
32 1:-0.4 2:-0.2 3:0.4 4:1 
-32 1:-0.4 2:-0.2 3:0.4 4:-1 
-32 1:-0.4 2:-0.2 3:0.6 4:0.5 
-32 1:-0.4 2:-0.2 3:0.6 4:0.666667 
32 1:-0.4 2:-0.2 3:0.6 4:-0.833333 
-32 1:-0.4 2:-0.2 3:0.6 4:-0.666667 
32 1:-0.4 2:-0.2 3:0.6 4:-0.5 
32 1:-0.4 2:-0.2 3:0.6 4:-0.333333 
32 1:-0.4 2:-0.2 3:0.6 
-32 1:-0.4 2:-0.2 3:0.4 4:-0.5 
32 1:-0.4 2:-0.2 3:0.4 4:-0.333333 
-32 1:-0.4 2:-0.2 3:0.4 4:-0.166667 
-32 1:-0.4 2:-0.2 3:0.4 
-32 1:-0.4 2:-0.2 3:0.8 4:0.166667 
32 1:-0.4 2:-0.2 3:0.8 4:0.333333 
32 1:-0.4 2:-0.2 3:0.8 4:0.5 
-32 1:-0.4 2:-0.2 3:0.8 4:0.666667 
32 1:-0.4 2:-0.2 3:0.8 4:0.833333 
-32 1:-0.4 2:-0.2 3:0.8 4:-1 
32 1:-0.4 2:-0.2 3:0.8 4:-0.666667 
32 1:-0.4 2:-0.2 3:1 4:0.166667 
-32 1:-0.4 2:-0.2 3:1 4:0.333333 
32 1:-0.4 2:-0.2 3:1 4:0.5 
-32 1:-0.4 2:-0.2 3:1 4:0.666667 
20.41065160829849 1:-0.4 2:-0.2 3:1 4:0.833333 
32 1:-0.4 2:-0.2 3:1 4:1 
-12.51044561933892 1:-0.4 2:-0.2 3:1 4:-1 
1.851740444430983 1:-0.4 2:-0.2 3:1 4:-0.666667 
-32 1:-0.4 2:-0.2 3:1 
32 1:-0.4 2:-0.2 3:0.8 4:-0.5 
32 1:-0.4 2:-0.2 3:0.8 4:-0.333333 
32 1:-0.4 2:-0.2 3:0.8 4:-0.166667 
32 1:-0.4 3:-1 4:0.166667 
32 1:-0.4 3:-1 4:0.333333 
32 1:-0.4 3:-1 4:0.5 
-32 1:-0.4 3:-1 4:0.666667 
32 1:-0.4 3:-1 4:1 
32 1:-0.4 3:-1 4:-1 
-32 1:-0.4 3:-1 4:-0.833333 
32 1:-0.4 3:-1 4:-0.666667 
32 1:-0.4 3:-1 4:-0.333333 
-32 1:-0.4 3:-1 4:-0.166667 
32 1:-0.4 3:-0.8 4:0.333333 
-32 1:-0.4 3:-0.8 4:0.666667 
32 1:-0.4 3:-0.8 4:0.833333 
-32 1:-0.4 3:-0.8 4:1 
-32 1:-0.4 3:-0.8 4:-0.833333 
32 1:-0.4 3:-0.8 4:-0.666667 
32 1:-0.4 3:-0.6 4:0.333333 
-32 1:-0.4 3:-0.6 4:0.5 
-4.030676476527445 1:-0.4 3:-0.6 4:0.666667 
32 1:-0.4 3:-0.6 4:0.833333 
-32 1:-0.4 3:-0.6 4:-1 
-32 1:-0.4 3:-0.6 4:-0.833333 
32 1:-0.4 3:-0.6 4:-0.5 
32 1:-0.4 3:-0.6 4:-0.333333 
-32 1:-0.4 3:-0.6 4:-0.166667 
32 1:-0.4 3:-0.6 
-32 1:-0.4 3:-0.8 4:-0.166667 
32 1:-0.4 3:-0.4 4:0.166667 
-32 1:-0.4 3:-0.4 4:0.5 
32 1:-0.4 3:-0.4 4:1 
-32 1:-0.4 3:-0.4 4:-0.833333 
-32 1:-0.4 3:-0.4 4:-0.666667 
-32 1:-0.4 3:-0.2 4:0.5 
32 1:-0.4 3:-0.2 4:0.666667 
32 1:-0.4 3:-0.2 4:-0.833333 
-32 1:-0.4 3:-0.2 4:-0.5 
32 1:-0.4 3:-0.2 4:-0.333333 
32 1:-0.4 3:-0.2 4:-0.166667 
32 1:-0.4 3:-0.4 4:-0.5 
-32 1:-0.4 3:-0.4 4:-0.166667 
32 1:-0.4 4:0.333333 
32 1:-0.4 4:0.5 
-32 1:-0.4 4:0.666667 
-32 1:-0.4 4:1 
32 1:-0.4 4:-1 
32 1:-0.4 4:-0.666667 
32 1:-0.4 3:0.2 4:0.166667 
-15.95566121405191 1:-0.4 3:0.2 4:0.333333 
-32 1:-0.4 3:0.2 4:0.666667 
32 1:-0.4 3:0.2 4:0.833333 
-32 1:-0.4 3:0.2 4:1 
-32 1:-0.4 3:0.2 4:-0.833333 
32 1:-0.4 3:0.2 4:-0.666667 
-0.7756367783329003 1:-0.4 3:0.2 4:-0.5 
32 1:-0.4 3:0.2 4:-0.333333 
32 1:-0.4 3:0.2 4:-0.166667 
-32 1:-0.4 3:0.2 
32 1:-0.4 4:-0.5 
-32 1:-0.4 4:-0.333333 
32 1:-0.4 4:-0.166667 
32 1:-0.4 
-32 1:-0.4 3:0.4 4:0.5 
-32 1:-0.4 3:0.4 4:0.666667 
-32 1:-0.4 3:0.4 4:0.833333 
32 1:-0.4 3:0.4 4:1 
32 1:-0.4 3:0.4 4:-1 
-32 1:-0.4 3:0.6 4:0.333333 
32 1:-0.4 3:0.6 4:0.5 
32 1:-0.4 3:0.6 4:0.666667 
-32 1:-0.4 3:0.6 4:1 
32 1:-0.4 3:0.6 4:-1 
-32 1:-0.4 3:0.6 4:-0.833333 
-32 1:-0.4 3:0.6 4:-0.666667 
32 1:-0.4 3:0.6 4:-0.5 
-32 1:-0.4 3:0.6 4:-0.333333 
32 1:-0.4 3:0.6 4:-0.166667 
32 1:-0.4 3:0.6 
-32 1:-0.4 3:0.4 4:-0.166667 
32 1:-0.4 3:0.8 4:0.333333 
-32 1:-0.4 3:0.8 4:0.5 
-32 1:-0.4 3:0.8 4:-0.833333 
32 1:-0.4 3:1 4:0.166667 
32 1:-0.4 3:1 4:0.333333 
32 1:-0.4 3:1 4:0.833333 
-32 1:-0.4 3:1 4:1 
32 1:-0.4 3:1 4:-0.833333 
-32 1:-0.4 3:1 4:-0.666667 
32 1:-0.4 3:1 4:-0.5 
32 1:-0.4 3:1 4:-0.166667 
-32 1:-0.4 3:1 
32 1:-0.4 3:0.8 4:-0.5 
-32 1:-0.4 2:0.2 3:-1 4:0.333333 
-32 1:-0.4 2:0.2 3:-1 4:0.5 
13.65815119361503 1:-0.4 2:0.2 3:-1 4:0.833333 
32 1:-0.4 2:0.2 3:-1 4:-1 
32 1:-0.4 2:0.2 3:-1 4:-0.666667 
32 1:-0.4 2:0.2 3:-1 4:-0.5 
-7.453107257269839 1:-0.4 2:0.2 3:-1 4:-0.333333 
-32 1:-0.4 2:0.2 3:-1 4:-0.166667 
32 1:-0.4 2:0.2 3:-1 
32 1:-0.4 2:0.2 3:-0.8 4:0.333333 
32 1:-0.4 2:0.2 3:-0.8 4:0.5 
-32 1:-0.4 2:0.2 3:-0.8 4:0.666667 
32 1:-0.4 2:0.2 3:-0.8 4:0.833333 
32 1:-0.4 2:0.2 3:-0.8 4:-1 
32 1:-0.4 2:0.2 3:-0.8 4:-0.833333 
-32 1:-0.4 2:0.2 3:-0.8 4:-0.666667 
32 1:-0.4 2:0.2 3:-0.6 4:0.166667 
32 1:-0.4 2:0.2 3:-0.6 4:0.333333 
32 1:-0.4 2:0.2 3:-0.6 4:0.5 
32 1:-0.4 2:0.2 3:-0.6 4:0.666667 
32 1:-0.4 2:0.2 3:-0.6 4:0.833333 
-32 1:-0.4 2:0.2 3:-0.6 4:1 
-32 1:-0.4 2:0.2 3:-0.6 4:-1 
-32 1:-0.4 2:0.2 3:-0.6 4:-0.666667 
32 1:-0.4 2:0.2 3:-0.6 4:-0.5 
-32 1:-0.4 2:0.2 3:-0.6 4:-0.333333 
-32 1:-0.4 2:0.2 3:-0.6 4:-0.166667 
-32 1:-0.4 2:0.2 3:-0.6 
32 1:-0.4 2:0.2 3:-0.8 4:-0.333333 
-32 1:-0.4 2:0.2 3:-0.8 4:-0.166667 
-32 1:-0.4 2:0.2 3:-0.4 4:0.166667 
-32 1:-0.4 2:0.2 3:-0.4 4:0.833333 
32 1:-0.4 2:0.2 3:-0.4 4:1 
-32 1:-0.4 2:0.2 3:-0.4 4:-1 
32 1:-0.4 2:0.2 3:-0.4 4:-0.833333 
32 1:-0.4 2:0.2 3:-0.4 4:-0.666667 
32 1:-0.4 2:0.2 3:-0.2 4:0.166667 
-32 1:-0.4 2:0.2 3:-0.2 4:0.333333 
32 1:-0.4 2:0.2 3:-0.2 4:0.666667 
32 1:-0.4 2:0.2 3:-0.2 4:-1 
32 1:-0.4 2:0.2 3:-0.2 4:-0.666667 
-32 1:-0.4 2:0.2 3:-0.2 4:-0.5 
-32 1:-0.4 2:0.2 3:-0.4 4:-0.333333 
32 1:-0.4 2:0.2 4:0.333333 
32 1:-0.4 2:0.2 4:0.5 
-32 1:-0.4 2:0.2 4:0.666667 
-32 1:-0.4 2:0.2 4:0.833333 
32 1:-0.4 2:0.2 4:1 
-32 1:-0.4 2:0.2 4:-0.666667 
-32 1:-0.4 2:0.2 3:0.2 4:0.166667 
-32 1:-0.4 2:0.2 3:0.2 4:0.333333 
-32 1:-0.4 2:0.2 3:0.2 4:0.5 
32 1:-0.4 2:0.2 3:0.2 4:0.666667 
-32 1:-0.4 2:0.2 3:0.2 4:-1 
-32 1:-0.4 2:0.2 3:0.2 4:-0.666667 
-32 1:-0.4 2:0.2 3:0.2 4:-0.5 
32 1:-0.4 2:0.2 3:0.2 4:-0.166667 
-32 1:-0.4 2:0.2 4:-0.5 
32 1:-0.4 2:0.2 4:-0.333333 
32 1:-0.4 2:0.2 4:-0.166667 
32 1:-0.4 2:0.2 3:0.4 4:0.166667 
-32 1:-0.4 2:0.2 3:0.4 4:0.666667 
-32 1:-0.4 2:0.2 3:0.4 4:0.833333 
-32 1:-0.4 2:0.2 3:0.4 4:1 
32 1:-0.4 2:0.2 3:0.4 4:-0.833333 
32 1:-0.4 2:0.2 3:0.6 4:0.166667 
32 1:-0.4 2:0.2 3:0.6 4:0.5 
-32 1:-0.4 2:0.2 3:0.6 4:0.666667 
-32 1:-0.4 2:0.2 3:0.6 4:0.833333 
9.703809169761698 1:-0.4 2:0.2 3:0.6 4:1 
-32 1:-0.4 2:0.2 3:0.6 4:-1 
32 1:-0.4 2:0.2 3:0.6 4:-0.666667 
-32 1:-0.4 2:0.2 3:0.6 
32 1:-0.4 2:0.2 3:0.4 4:-0.5 
-32 1:-0.4 2:0.2 3:0.4 4:-0.333333 
32 1:-0.4 2:0.2 3:0.4 4:-0.166667 
32 1:-0.4 2:0.2 3:0.4 
-32 1:-0.4 2:0.2 3:0.8 4:0.5 
32 1:-0.4 2:0.2 3:0.8 4:0.666667 
-32 1:-0.4 2:0.2 3:0.8 4:0.833333 
-0.8882663403121359 1:-0.4 2:0.2 3:0.8 4:1 
-32 1:-0.4 2:0.2 3:1 4:0.166667 
-32 1:-0.4 2:0.2 3:1 4:0.333333 
32 1:-0.4 2:0.2 3:1 4:0.833333 
-32 1:-0.4 2:0.2 3:1 4:1 
-32 1:-0.4 2:0.2 3:1 4:-1 
-32 1:-0.4 2:0.2 3:1 4:-0.666667 
32 1:-0.4 2:0.2 3:1 4:-0.5 
-32 1:-0.4 2:0.2 3:1 4:-0.333333 
32 1:-0.4 2:0.2 3:1 4:-0.166667 
32 1:-0.4 2:0.2 3:1 
32 1:-0.4 2:0.2 3:0.8 4:-0.5 
32 1:-0.4 2:0.2 3:0.8 4:-0.333333 
-32 1:-0.4 2:0.2 3:0.8 4:-0.166667 
32 1:-0.4 2:0.2 3:0.8 
-32 1:-0.4 2:0.4 3:-1 4:0.166667 
32 1:-0.4 2:0.4 3:-1 4:0.5 
32 1:-0.4 2:0.4 3:-1 4:0.666667 
-32 1:-0.4 2:0.4 3:-1 4:1 
32 1:-0.4 2:0.4 3:-1 4:-1 
-32 1:-0.4 2:0.4 3:-1 4:-0.833333 
-32 1:-0.4 2:0.4 3:-1 4:-0.5 
-32 1:-0.4 2:0.4 3:-1 
32 1:-0.4 2:0.4 3:-0.8 4:0.166667 
-32 1:-0.4 2:0.4 3:-0.8 4:0.333333 
-32 1:-0.4 2:0.4 3:-0.8 4:0.666667 
32 1:-0.4 2:0.4 3:-0.8 4:1 
-32 1:-0.4 2:0.4 3:-0.8 4:-0.833333 
32 1:-0.4 2:0.4 3:-0.6 4:0.666667 
32 1:-0.4 2:0.4 3:-0.6 4:0.833333 
-32 1:-0.4 2:0.4 3:-0.6 4:1 
32 1:-0.4 2:0.4 3:-0.6 4:-1 
-32 1:-0.4 2:0.4 3:-0.6 4:-0.833333 
-32 1:-0.4 2:0.4 3:-0.6 4:-0.333333 
-32 1:-0.4 2:0.4 3:-0.6 4:-0.166667 
-32 1:-0.4 2:0.4 3:-0.8 4:-0.166667 
-32 1:-0.4 2:0.4 3:-0.4 4:0.166667 
-32 1:-0.4 2:0.4 3:-0.4 4:0.333333 
32 1:-0.4 2:0.4 3:-0.4 4:0.5 
-32 1:-0.4 2:0.4 3:-0.4 4:0.666667 
-32 1:-0.4 2:0.4 3:-0.4 4:0.833333 
32 1:-0.4 2:0.4 3:-0.4 4:1 
-32 1:-0.4 2:0.4 3:-0.4 4:-1 
32 1:-0.4 2:0.4 3:-0.4 4:-0.833333 
-32 1:-0.4 2:0.4 3:-0.4 4:-0.666667 
32 1:-0.4 2:0.4 3:-0.2 4:0.166667 
32 1:-0.4 2:0.4 3:-0.2 4:0.333333 
0.1223147950253657 1:-0.4 2:0.4 3:-0.2 4:0.666667 
32 1:-0.4 2:0.4 3:-0.2 4:1 
-32 1:-0.4 2:0.4 3:-0.2 4:-1 
-32 1:-0.4 2:0.4 3:-0.2 4:-0.833333 
32 1:-0.4 2:0.4 3:-0.2 4:-0.666667 
-32 1:-0.4 2:0.4 3:-0.2 4:-0.5 
32 1:-0.4 2:0.4 3:-0.2 4:-0.166667 
32 1:-0.4 2:0.4 3:-0.4 4:-0.5 
-32 1:-0.4 2:0.4 3:-0.4 4:-0.333333 
-32 1:-0.4 2:0.4 3:-0.4 
-32 1:-0.4 2:0.4 4:0.5 
-32 1:-0.4 2:0.4 4:0.666667 
-32 1:-0.4 2:0.4 4:1 
32 1:-0.4 2:0.4 4:-1 
-32 1:-0.4 2:0.4 4:-0.666667 
-32 1:-0.4 2:0.4 3:0.2 4:0.5 
-32 1:-0.4 2:0.4 3:0.2 4:0.666667 
32 1:-0.4 2:0.4 3:0.2 4:0.833333 
32 1:-0.4 2:0.4 3:0.2 4:1 
29.96427564519182 1:-0.4 2:0.4 3:0.2 4:-1 
32 1:-0.4 2:0.4 3:0.2 4:-0.833333 
-32 1:-0.4 2:0.4 3:0.2 4:-0.666667 
-32 1:-0.4 2:0.4 3:0.2 4:-0.5 
32 1:-0.4 2:0.4 3:0.2 4:-0.166667 
-32 1:-0.4 2:0.4 3:0.2 
-32 1:-0.4 2:0.4 4:-0.5 
-32 1:-0.4 2:0.4 
-32 1:-0.4 2:0.4 3:0.4 4:0.166667 
-32 1:-0.4 2:0.4 3:0.4 4:0.333333 
-32 1:-0.4 2:0.4 3:0.4 4:0.666667 
-32 1:-0.4 2:0.4 3:0.4 4:1 
-32 1:-0.4 2:0.4 3:0.4 4:-1 
32 1:-0.4 2:0.4 3:0.4 4:-0.833333 
-32 1:-0.4 2:0.4 3:0.6 4:0.166667 
32 1:-0.4 2:0.4 3:0.6 4:0.5 
32 1:-0.4 2:0.4 3:0.6 4:0.666667 
32 1:-0.4 2:0.4 3:0.6 4:0.833333 
-32 1:-0.4 2:0.4 3:0.6 4:1 
-32 1:-0.4 2:0.4 3:0.6 4:-1 
-32 1:-0.4 2:0.4 3:0.6 4:-0.833333 
-32 1:-0.4 2:0.4 3:0.6 4:-0.666667 
32 1:-0.4 2:0.4 3:0.6 4:-0.333333 
32 1:-0.4 2:0.4 3:0.6 4:-0.166667 
32 1:-0.4 2:0.4 3:0.4 4:-0.5 
-32 1:-0.4 2:0.4 3:0.4 4:-0.333333 
-32 1:-0.4 2:0.4 3:0.4 4:-0.166667 
32 1:-0.4 2:0.4 3:0.8 4:0.166667 
32 1:-0.4 2:0.4 3:0.8 4:0.333333 
-32 1:-0.4 2:0.4 3:0.8 4:0.666667 
32 1:-0.4 2:0.4 3:0.8 4:0.833333 
-32 1:-0.4 2:0.4 3:0.8 4:-0.666667 
32 1:-0.4 2:0.4 3:1 4:0.333333 
32 1:-0.4 2:0.4 3:1 4:0.5 
32 1:-0.4 2:0.4 3:1 4:0.666667 
32 1:-0.4 2:0.4 3:1 4:0.833333 
-32 1:-0.4 2:0.4 3:1 4:-1 
-32 1:-0.4 2:0.4 3:1 4:-0.833333 
-32 1:-0.4 2:0.4 3:1 4:-0.666667 
-32 1:-0.4 2:0.4 3:1 4:-0.166667 
-32 1:-0.4 2:0.4 3:1 
-32 1:-0.4 2:0.4 3:0.8 4:-0.5 
32 1:-0.4 2:0.4 3:0.8 4:-0.333333 
-32 1:-0.4 2:0.4 3:0.8 4:-0.166667 
-32 1:-0.4 2:0.4 3:0.8 
-32 1:-0.4 2:0.6 3:-1 4:0.166667 
32 1:-0.4 2:0.6 3:-1 4:0.333333 
-32 1:-0.4 2:0.6 3:-1 4:0.5 
32 1:-0.4 2:0.6 3:-1 4:0.666667 
-32 1:-0.4 2:0.6 3:-1 4:1 
-32 1:-0.4 2:0.6 3:-1 4:-0.666667 
-32 1:-0.4 2:0.6 3:-1 4:-0.333333 
-32 1:-0.4 2:0.6 3:-1 4:-0.166667 
32 1:-0.4 2:0.6 3:-0.8 4:0.5 
32 1:-0.4 2:0.6 3:-0.8 4:0.666667 
32 1:-0.4 2:0.6 3:-0.8 4:0.833333 
-32 1:-0.4 2:0.6 3:-0.8 4:1 
-32 1:-0.4 2:0.6 3:-0.6 4:0.166667 
-32 1:-0.4 2:0.6 3:-0.6 4:0.333333 
-32 1:-0.4 2:0.6 3:-0.6 4:0.5 
-32 1:-0.4 2:0.6 3:-0.6 4:0.666667 
-32 1:-0.4 2:0.6 3:-0.6 4:0.833333 
-32 1:-0.4 2:0.6 3:-0.6 4:1 
-32 1:-0.4 2:0.6 3:-0.6 4:-1 
32 1:-0.4 2:0.6 3:-0.6 4:-0.833333 
32 1:-0.4 2:0.6 3:-0.6 4:-0.666667 
32 1:-0.4 2:0.6 3:-0.6 4:-0.333333 
-32 1:-0.4 2:0.6 3:-0.6 4:-0.166667 
-32 1:-0.4 2:0.6 3:-0.6 
-32 1:-0.4 2:0.6 3:-0.8 4:-0.5 
32 1:-0.4 2:0.6 3:-0.8 4:-0.333333 
32 1:-0.4 2:0.6 3:-0.8 4:-0.166667 
32 1:-0.4 2:0.6 3:-0.8 
32 1:-0.4 2:0.6 3:-0.4 4:0.333333 
32 1:-0.4 2:0.6 3:-0.4 4:0.666667 
-32 1:-0.4 2:0.6 3:-0.4 4:0.833333 
-32 1:-0.4 2:0.6 3:-0.4 4:1 
-32 1:-0.4 2:0.6 3:-0.4 4:-1 
-32 1:-0.4 2:0.6 3:-0.2 4:0.166667 
32 1:-0.4 2:0.6 3:-0.2 4:0.333333 
32 1:-0.4 2:0.6 3:-0.2 4:0.666667 
32 1:-0.4 2:0.6 3:-0.2 4:0.833333 
-32 1:-0.4 2:0.6 3:-0.2 4:1 
32 1:-0.4 2:0.6 3:-0.2 4:-1 
-32 1:-0.4 2:0.6 3:-0.2 4:-0.833333 
32 1:-0.4 2:0.6 3:-0.2 4:-0.5 
32 1:-0.4 2:0.6 3:-0.2 4:-0.333333 
-32 1:-0.4 2:0.6 3:-0.4 4:-0.5 
32 1:-0.4 2:0.6 3:-0.4 4:-0.333333 
32 1:-0.4 2:0.6 3:-0.4 4:-0.166667 
32 1:-0.4 2:0.6 3:-0.4 
-32 1:-0.4 2:0.6 4:0.166667 
32 1:-0.4 2:0.6 4:0.333333 
32 1:-0.4 2:0.6 4:0.5 
32 1:-0.4 2:0.6 4:0.666667 
32 1:-0.4 2:0.6 4:1 
32 1:-0.4 2:0.6 4:-1 
32 1:-0.4 2:0.6 4:-0.833333 
32 1:-0.4 2:0.6 4:-0.666667 
32 1:-0.4 2:0.6 3:0.2 4:0.166667 
32 1:-0.4 2:0.6 3:0.2 4:0.333333 
-32 1:-0.4 2:0.6 3:0.2 4:0.666667 
32 1:-0.4 2:0.6 3:0.2 4:0.833333 
-32 1:-0.4 2:0.6 3:0.2 4:1 
32 1:-0.4 2:0.6 3:0.2 4:-0.833333 
-32 1:-0.4 2:0.6 3:0.2 4:-0.666667 
-32 1:-0.4 2:0.6 3:0.2 4:-0.166667 
32 1:-0.4 2:0.6 3:0.2 
-32 1:-0.4 2:0.6 4:-0.5 
32 1:-0.4 2:0.6 4:-0.333333 
-32 1:-0.4 2:0.6 4:-0.166667 
32 1:-0.4 2:0.6 3:0.4 4:0.5 
-32 1:-0.4 2:0.6 3:0.4 4:0.666667 
-32 1:-0.4 2:0.6 3:0.4 4:-1 
-32 1:-0.4 2:0.6 3:0.6 4:0.333333 
-32 1:-0.4 2:0.6 3:0.6 4:0.666667 
32 1:-0.4 2:0.6 3:0.6 4:0.833333 
32 1:-0.4 2:0.6 3:0.6 4:1 
32 1:-0.4 2:0.6 3:0.6 4:-0.666667 
32 1:-0.4 2:0.6 3:0.6 4:-0.166667 
-32 1:-0.4 2:0.6 3:0.4 4:-0.5 
-32 1:-0.4 2:0.6 3:0.4 4:-0.166667 
32 1:-0.4 2:0.6 3:0.4 
-32 1:-0.4 2:0.6 3:0.8 4:0.166667 
32 1:-0.4 2:0.6 3:0.8 4:0.333333 
32 1:-0.4 2:0.6 3:0.8 4:0.5 
32 1:-0.4 2:0.6 3:0.8 4:0.833333 
-32 1:-0.4 2:0.6 3:0.8 4:1 
-32 1:-0.4 2:0.6 3:1 4:0.333333 
32 1:-0.4 2:0.6 3:1 4:0.5 
32 1:-0.4 2:0.6 3:1 4:0.666667 
-32 1:-0.4 2:0.6 3:1 4:0.833333 
32 1:-0.4 2:0.6 3:1 4:1 
-32 1:-0.4 2:0.6 3:1 4:-1 
32 1:-0.4 2:0.6 3:1 4:-0.833333 
-32 1:-0.4 2:0.6 3:1 4:-0.5 
32 1:-0.4 2:0.6 3:1 4:-0.333333 
-32 1:-0.4 2:0.6 3:1 4:-0.166667 
-32 1:-0.4 2:0.6 3:1 
-32 1:-0.4 2:0.6 3:0.8 4:-0.5 
-32 1:-0.4 2:0.6 3:0.8 4:-0.166667 
-32 1:-0.4 2:0.6 3:0.8 
-32 1:-0.4 2:0.8 3:-1 4:0.5 
32 1:-0.4 2:0.8 3:-1 4:0.833333 
32 1:-0.4 2:0.8 3:-1 4:1 
32 1:-0.4 2:0.8 3:-1 4:-1 
32 1:-0.4 2:0.8 3:-1 4:-0.833333 
32 1:-0.4 2:0.8 3:-1 4:-0.666667 
32 1:-0.4 2:0.8 3:-1 4:-0.5 
-32 1:-0.4 2:0.8 3:-1 4:-0.333333 
32 1:-0.4 2:0.8 3:-1 4:-0.166667 
-32 1:-0.4 2:0.8 3:-0.8 4:0.333333 
32 1:-0.4 2:0.8 3:-0.8 4:0.5 
32 1:-0.4 2:0.8 3:-0.8 4:0.833333 
32 1:-0.4 2:0.8 3:-0.8 4:1 
32 1:-0.4 2:0.8 3:-0.8 4:-0.833333 
-32 1:-0.4 2:0.8 3:-0.6 4:0.166667 
-32 1:-0.4 2:0.8 3:-0.6 4:0.333333 
-32 1:-0.4 2:0.8 3:-0.6 4:0.5 
-32 1:-0.4 2:0.8 3:-0.6 4:0.833333 
-32 1:-0.4 2:0.8 3:-0.6 4:1 
-32 1:-0.4 2:0.8 3:-0.6 4:-0.833333 
32 1:-0.4 2:0.8 3:-0.6 4:-0.5 
-32 1:-0.4 2:0.8 3:-0.6 4:-0.166667 
32 1:-0.4 2:0.8 3:-0.6 
-32 1:-0.4 2:0.8 3:-0.8 4:-0.333333 
32 1:-0.4 2:0.8 3:-0.8 4:-0.166667 
-32 1:-0.4 2:0.8 3:-0.8 
-32 1:-0.4 2:0.8 3:-0.4 4:0.166667 
-32 1:-0.4 2:0.8 3:-0.4 4:0.333333 
-32 1:-0.4 2:0.8 3:-0.4 4:0.5 
32 1:-0.4 2:0.8 3:-0.4 4:0.666667 
32 1:-0.4 2:0.8 3:-0.4 4:0.833333 
-32 1:-0.4 2:0.8 3:-0.4 4:1 
-32 1:-0.4 2:0.8 3:-0.4 4:-0.833333 
-32 1:-0.4 2:0.8 3:-0.2 4:0.166667 
-32 1:-0.4 2:0.8 3:-0.2 4:0.333333 
32 1:-0.4 2:0.8 3:-0.2 4:0.666667 
32 1:-0.4 2:0.8 3:-0.2 4:0.833333 
32 1:-0.4 2:0.8 3:-0.2 4:1 
32 1:-0.4 2:0.8 3:-0.2 4:-1 
-32 1:-0.4 2:0.8 3:-0.2 4:-0.666667 
32 1:-0.4 2:0.8 3:-0.2 4:-0.5 
-9.831566335818533 1:-0.4 2:0.8 3:-0.2 4:-0.333333 
32 1:-0.4 2:0.8 3:-0.2 4:-0.166667 
-32 1:-0.4 2:0.8 3:-0.2 
32 1:-0.4 2:0.8 3:-0.4 4:-0.166667 
32 1:-0.4 2:0.8 3:-0.4 
32 1:-0.4 2:0.8 4:0.333333 
32 1:-0.4 2:0.8 4:1 
32 1:-0.4 2:0.8 4:-1 
-2.667590797843639 1:-0.4 2:0.8 4:-0.833333 
-32 1:-0.4 2:0.8 4:-0.666667 
-32 1:-0.4 2:0.8 3:0.2 4:0.166667 
32 1:-0.4 2:0.8 3:0.2 4:-1 
-32 1:-0.4 2:0.8 3:0.2 4:-0.666667 
32 1:-0.4 2:0.8 3:0.2 4:-0.5 
32 1:-0.4 2:0.8 3:0.2 4:-0.333333 
32 1:-0.4 2:0.8 3:0.2 4:-0.166667 
-32 1:-0.4 2:0.8 4:-0.333333 
32 1:-0.4 2:0.8 4:-0.166667 
32 1:-0.4 2:0.8 3:0.4 4:0.166667 
-32 1:-0.4 2:0.8 3:0.4 4:0.333333 
-32 1:-0.4 2:0.8 3:0.4 4:0.5 
32 1:-0.4 2:0.8 3:0.4 4:0.666667 
32 1:-0.4 2:0.8 3:0.4 4:0.833333 
32 1:-0.4 2:0.8 3:0.4 4:1 
32 1:-0.4 2:0.8 3:0.4 4:-0.833333 
32 1:-0.4 2:0.8 3:0.4 4:-0.666667 
0.4786379280720904 1:-0.4 2:0.8 3:0.6 4:0.166667 
32 1:-0.4 2:0.8 3:0.6 4:0.333333 
-32 1:-0.4 2:0.8 3:0.6 4:0.5 
32 1:-0.4 2:0.8 3:0.6 4:0.666667 
32 1:-0.4 2:0.8 3:0.6 4:1 
32 1:-0.4 2:0.8 3:0.6 4:-0.833333 
32 1:-0.4 2:0.8 3:0.6 4:-0.666667 
-32 1:-0.4 2:0.8 3:0.6 4:-0.333333 
-2.048098561279095 1:-0.4 2:0.8 3:0.4 4:-0.5 
32 1:-0.4 2:0.8 3:0.4 4:-0.166667 
32 1:-0.4 2:0.8 3:0.4 
-32 1:-0.4 2:0.8 3:0.8 4:0.333333 
32 1:-0.4 2:0.8 3:0.8 4:0.666667 
-32 1:-0.4 2:0.8 3:0.8 4:1 
32 1:-0.4 2:0.8 3:0.8 4:-1 
32 1:-0.4 2:0.8 3:0.8 4:-0.666667 
-32 1:-0.4 2:0.8 3:1 4:0.166667 
-32 1:-0.4 2:0.8 3:1 4:0.333333 
-32 1:-0.4 2:0.8 3:1 4:0.5 
32 1:-0.4 2:0.8 3:1 4:0.666667 
32 1:-0.4 2:0.8 3:1 4:0.833333 
32 1:-0.4 2:0.8 3:1 4:-0.833333 
-32 1:-0.4 2:0.8 3:1 4:-0.333333 
32 1:-0.4 2:0.8 3:1 
-18.08459387489912 1:-0.4 2:0.8 3:0.8 4:-0.333333 
-32 1:-0.4 2:0.8 3:0.8 4:-0.166667 
32 1:-0.4 2:0.8 3:0.8 
32 1:-0.4 2:1 3:-1 4:0.166667 
-32 1:-0.4 2:1 3:-1 4:0.333333 
32 1:-0.4 2:1 3:-1 4:0.5 
-32 1:-0.4 2:1 3:-1 4:0.833333 
32 1:-0.4 2:1 3:-1 4:1 
32 1:-0.4 2:1 3:-1 4:-0.833333 
-32 1:-0.4 2:1 3:-1 4:-0.5 
32 1:-0.4 2:1 3:-0.8 4:0.166667 
-32 1:-0.4 2:1 3:-0.8 4:0.333333 
-32 1:-0.4 2:1 3:-0.8 4:0.5 
-32 1:-0.4 2:1 3:-0.8 4:0.833333 
32 1:-0.4 2:1 3:-0.8 4:1 
-32 1:-0.4 2:1 3:-0.8 4:-0.833333 
32 1:-0.4 2:1 3:-0.8 4:-0.666667 
32 1:-0.4 2:1 3:-0.6 4:0.166667 
32 1:-0.4 2:1 3:-0.6 4:0.333333 
-32 1:-0.4 2:1 3:-0.6 4:0.5 
-32 1:-0.4 2:1 3:-0.6 4:0.833333 
-32 1:-0.4 2:1 3:-0.6 4:1 
32 1:-0.4 2:1 3:-0.6 4:-1 
-32 1:-0.4 2:1 3:-0.6 4:-0.833333 
-32 1:-0.4 2:1 3:-0.6 4:-0.333333 
-32 1:-0.4 2:1 3:-0.6 4:-0.166667 
32 1:-0.4 2:1 3:-0.6 
32 1:-0.4 2:1 3:-0.8 4:-0.333333 
32 1:-0.4 2:1 3:-0.8 4:-0.166667 
-32 1:-0.4 2:1 3:-0.4 4:0.166667 
32 1:-0.4 2:1 3:-0.4 4:0.5 
-32 1:-0.4 2:1 3:-0.4 4:0.666667 
-32 1:-0.4 2:1 3:-0.4 4:0.833333 
32 1:-0.4 2:1 3:-0.4 4:-0.666667 
32 1:-0.4 2:1 3:-0.2 4:0.5 
-32 1:-0.4 2:1 3:-0.2 4:0.666667 
32 1:-0.4 2:1 3:-0.2 4:0.833333 
14.55462922327587 1:-0.4 2:1 3:-0.2 4:1 
32 1:-0.4 2:1 3:-0.2 4:-0.833333 
32 1:-0.4 2:1 3:-0.2 4:-0.333333 
32 1:-0.4 2:1 3:-0.2 4:-0.166667 
32 1:-0.4 2:1 3:-0.2 
32 1:-0.4 2:1 3:-0.4 4:-0.333333 
32 1:-0.4 2:1 4:0.166667 
-32 1:-0.4 2:1 4:0.333333 
-7.545765600816527 1:-0.4 2:1 4:0.666667 
32 1:-0.4 2:1 4:1 
-32 1:-0.4 2:1 4:-1 
32 1:-0.4 2:1 4:-0.666667 
-32 1:-0.4 2:1 3:0.2 4:0.166667 
-32 1:-0.4 2:1 3:0.2 4:0.333333 
32 1:-0.4 2:1 3:0.2 4:0.666667 
32 1:-0.4 2:1 3:0.2 4:0.833333 
-32 1:-0.4 2:1 3:0.2 4:1 
32 1:-0.4 2:1 3:0.2 4:-0.833333 
32 1:-0.4 2:1 3:0.2 4:-0.666667 
-32 1:-0.4 2:1 3:0.2 4:-0.5 
32 1:-0.4 2:1 3:0.2 4:-0.333333 
32 1:-0.4 2:1 3:0.2 4:-0.166667 
32 1:-0.4 2:1 3:0.2 
32 1:-0.4 2:1 4:-0.5 
-32 1:-0.4 2:1 4:-0.333333 
18.68552554713612 1:-0.4 2:1 4:-0.166667 
-32 1:-0.4 2:1 
32 1:-0.4 2:1 3:0.4 4:0.5 
32 1:-0.4 2:1 3:0.4 4:0.833333 
32 1:-0.4 2:1 3:0.4 4:1 
32 1:-0.4 2:1 3:0.4 4:-0.666667 
32 1:-0.4 2:1 3:0.6 4:0.333333 
-32 1:-0.4 2:1 3:0.6 4:0.666667 
32 1:-0.4 2:1 3:0.6 4:0.833333 
32 1:-0.4 2:1 3:0.6 4:-1 
32 1:-0.4 2:1 3:0.6 4:-0.833333 
32 1:-0.4 2:1 3:0.6 4:-0.666667 
-32 1:-0.4 2:1 3:0.6 4:-0.5 
32 1:-0.4 2:1 3:0.6 4:-0.333333 
32 1:-0.4 2:1 3:0.6 
32 1:-0.4 2:1 3:0.4 
-32 1:-0.4 2:1 3:0.8 4:0.5 
-32 1:-0.4 2:1 3:0.8 4:0.666667 
-3.232589150754679 1:-0.4 2:1 3:0.8 4:0.833333 
32 1:-0.4 2:1 3:0.8 4:1 
-32 1:-0.4 2:1 3:0.8 4:-1 
32 1:-0.4 2:1 3:0.8 4:-0.833333 
32 1:-0.4 2:1 3:0.8 4:-0.666667 
32 1:-0.4 2:1 3:1 4:0.166667 
-32 1:-0.4 2:1 3:1 4:0.333333 
-32 1:-0.4 2:1 3:1 4:0.5 
-32 1:-0.4 2:1 3:1 4:0.833333 
-32 1:-0.4 2:1 3:1 4:1 
-32 1:-0.4 2:1 3:1 4:-1 
32 1:-0.4 2:1 3:1 4:-0.5 
-32 1:-0.4 2:1 3:1 4:-0.333333 
-32 1:-0.4 2:1 3:1 
32 1:-0.4 2:1 3:0.8 4:-0.333333 
32 1:-0.4 2:1 3:0.8 
32 1:-0.2 2:-1 3:-1 4:0.166667 
32 1:-0.2 2:-1 3:-1 4:0.333333 
32 1:-0.2 2:-1 3:-1 4:0.666667 
32 1:-0.2 2:-1 3:-1 4:1 
-32 1:-0.2 2:-1 3:-1 4:-1 
32 1:-0.2 2:-1 3:-1 4:-0.833333 
32 1:-0.2 2:-1 3:-1 4:-0.666667 
17.76066457171448 1:-0.2 2:-1 3:-1 4:-0.5 
32 1:-0.2 2:-1 3:-1 4:-0.333333 
32 1:-0.2 2:-1 3:-1 4:-0.166667 
-32 1:-0.2 2:-1 3:-0.8 4:0.333333 
32 1:-0.2 2:-1 3:-0.8 4:0.833333 
-32 1:-0.2 2:-1 3:-0.8 4:-1 
32 1:-0.2 2:-1 3:-0.8 4:-0.833333 
32 1:-0.2 2:-1 3:-0.8 4:-0.666667 
32 1:-0.2 2:-1 3:-0.6 4:0.166667 
-32 1:-0.2 2:-1 3:-0.6 4:0.333333 
-32 1:-0.2 2:-1 3:-0.6 4:0.5 
32 1:-0.2 2:-1 3:-0.6 4:0.666667 
-32 1:-0.2 2:-1 3:-0.6 4:-1 
32 1:-0.2 2:-1 3:-0.6 4:-0.833333 
32 1:-0.2 2:-1 3:-0.6 4:-0.666667 
32 1:-0.2 2:-1 3:-0.6 4:-0.5 
-32 1:-0.2 2:-1 3:-0.6 
32 1:-0.2 2:-1 3:-0.8 4:-0.5 
-32 1:-0.2 2:-1 3:-0.8 
-32 1:-0.2 2:-1 3:-0.4 4:0.166667 
-32 1:-0.2 2:-1 3:-0.4 4:0.333333 
-32 1:-0.2 2:-1 3:-0.4 4:0.5 
-32 1:-0.2 2:-1 3:-0.4 4:1 
-32 1:-0.2 2:-1 3:-0.4 4:-1 
32 1:-0.2 2:-1 3:-0.4 4:-0.833333 
32 1:-0.2 2:-1 3:-0.4 4:-0.666667 
-32 1:-0.2 2:-1 3:-0.2 4:0.333333 
32 1:-0.2 2:-1 3:-0.2 4:0.666667 
-32 1:-0.2 2:-1 3:-0.2 4:0.833333 
32 1:-0.2 2:-1 3:-0.2 4:1 
-32 1:-0.2 2:-1 3:-0.2 4:-1 
32 1:-0.2 2:-1 3:-0.2 4:-0.833333 
32 1:-0.2 2:-1 3:-0.2 4:-0.666667 
-32 1:-0.2 2:-1 3:-0.2 4:-0.5 
32 1:-0.2 2:-1 3:-0.2 4:-0.166667 
-32 1:-0.2 2:-1 3:-0.2 
32 1:-0.2 2:-1 3:-0.4 4:-0.5 
32 1:-0.2 2:-1 3:-0.4 4:-0.333333 
32 1:-0.2 2:-1 3:-0.4 4:-0.166667 
32 1:-0.2 2:-1 4:0.333333 
32 1:-0.2 2:-1 4:0.5 
32 1:-0.2 2:-1 4:0.833333 
-32 1:-0.2 2:-1 4:1 
-32 1:-0.2 2:-1 4:-1 
32 1:-0.2 2:-1 4:-0.833333 
32 1:-0.2 2:-1 4:-0.666667 
32 1:-0.2 2:-1 3:0.2 4:0.833333 
32 1:-0.2 2:-1 3:0.2 4:1 
-32 1:-0.2 2:-1 3:0.2 4:-1 
32 1:-0.2 2:-1 3:0.2 4:-0.833333 
32 1:-0.2 2:-1 3:0.2 4:-0.666667 
32 1:-0.2 2:-1 3:0.2 4:-0.5 
32 1:-0.2 2:-1 3:0.2 4:-0.166667 
32 1:-0.2 2:-1 3:0.2 
32 1:-0.2 2:-1 4:-0.5 
-32 1:-0.2 2:-1 4:-0.166667 
-32 1:-0.2 2:-1 
-32 1:-0.2 2:-1 3:0.4 4:0.166667 
32 1:-0.2 2:-1 3:0.4 4:0.5 
32 1:-0.2 2:-1 3:0.4 4:0.666667 
32 1:-0.2 2:-1 3:0.4 4:0.833333 
-32 1:-0.2 2:-1 3:0.4 4:-1 
32 1:-0.2 2:-1 3:0.4 4:-0.833333 
32 1:-0.2 2:-1 3:0.4 4:-0.666667 
-32 1:-0.2 2:-1 3:0.6 4:0.166667 
-32 1:-0.2 2:-1 3:0.6 4:0.333333 
32 1:-0.2 2:-1 3:0.6 4:0.666667 
-32 1:-0.2 2:-1 3:0.6 4:1 
-32 1:-0.2 2:-1 3:0.6 4:-1 
32 1:-0.2 2:-1 3:0.6 4:-0.833333 
32 1:-0.2 2:-1 3:0.6 4:-0.666667 
32 1:-0.2 2:-1 3:0.6 4:-0.5 
32 1:-0.2 2:-1 3:0.6 4:-0.333333 
32 1:-0.2 2:-1 3:0.6 4:-0.166667 
-32 1:-0.2 2:-1 3:0.6 
-32 1:-0.2 2:-1 3:0.4 4:-0.5 
32 1:-0.2 2:-1 3:0.4 
32 1:-0.2 2:-1 3:0.8 4:0.166667 
32 1:-0.2 2:-1 3:0.8 4:0.333333 
32 1:-0.2 2:-1 3:0.8 4:0.666667 
-32 1:-0.2 2:-1 3:0.8 4:-1 
32 1:-0.2 2:-1 3:0.8 4:-0.833333 
32 1:-0.2 2:-1 3:0.8 4:-0.666667 
-32 1:-0.2 2:-1 3:1 4:0.5 
-32 1:-0.2 2:-1 3:1 4:0.666667 
28.76156858784982 1:-0.2 2:-1 3:1 4:0.833333 
-32 1:-0.2 2:-1 3:1 4:-1 
32 1:-0.2 2:-1 3:1 4:-0.833333 
32 1:-0.2 2:-1 3:1 4:-0.333333 
32 1:-0.2 2:-1 3:1 4:-0.166667 
32 1:-0.2 2:-1 3:0.8 4:-0.5 
-32 1:-0.2 2:-1 3:0.8 4:-0.333333 
-32 1:-0.2 2:-1 3:0.8 4:-0.166667 
-32 1:-0.2 2:-1 3:0.8 
-32 1:-0.2 2:-0.8 3:-1 4:0.166667 
-32 1:-0.2 2:-0.8 3:-1 4:0.333333 
-32 1:-0.2 2:-0.8 3:-1 4:0.5 
32 1:-0.2 2:-0.8 3:-1 4:0.666667 
32 1:-0.2 2:-0.8 3:-1 4:0.833333 
-32 1:-0.2 2:-0.8 3:-1 4:1 
-32 1:-0.2 2:-0.8 3:-1 4:-1 
-32 1:-0.2 2:-0.8 3:-1 4:-0.833333 
32 1:-0.2 2:-0.8 3:-1 4:-0.666667 
-32 1:-0.2 2:-0.8 3:-1 4:-0.333333 
32 1:-0.2 2:-0.8 3:-1 4:-0.166667 
-32 1:-0.2 2:-0.8 3:-0.8 4:0.166667 
32 1:-0.2 2:-0.8 3:-0.8 4:0.333333 
-32 1:-0.2 2:-0.8 3:-0.8 4:0.5 
-32 1:-0.2 2:-0.8 3:-0.8 4:0.833333 
32 1:-0.2 2:-0.8 3:-0.8 4:1 
-32 1:-0.2 2:-0.8 3:-0.8 4:-0.833333 
-32 1:-0.2 2:-0.8 3:-0.6 4:0.166667 
32 1:-0.2 2:-0.8 3:-0.6 4:0.333333 
-32 1:-0.2 2:-0.8 3:-0.6 4:0.5 
32 1:-0.2 2:-0.8 3:-0.6 4:0.666667 
32 1:-0.2 2:-0.8 3:-0.6 4:0.833333 
-32 1:-0.2 2:-0.8 3:-0.6 4:-1 
-32 1:-0.2 2:-0.8 3:-0.6 4:-0.5 
32 1:-0.2 2:-0.8 3:-0.6 4:-0.166667 
-32 1:-0.2 2:-0.8 3:-0.6 
32 1:-0.2 2:-0.8 3:-0.8 4:-0.5 
32 1:-0.2 2:-0.8 3:-0.8 4:-0.333333 
32 1:-0.2 2:-0.8 3:-0.8 4:-0.166667 
-11.3602184707258 1:-0.2 2:-0.8 3:-0.8 
-32 1:-0.2 2:-0.8 3:-0.4 4:0.166667 
32 1:-0.2 2:-0.8 3:-0.4 4:0.5 
32 1:-0.2 2:-0.8 3:-0.4 4:0.833333 
-32 1:-0.2 2:-0.8 3:-0.4 4:1 
32 1:-0.2 2:-0.8 3:-0.4 4:-1 
-32 1:-0.2 2:-0.8 3:-0.4 4:-0.833333 
32 1:-0.2 2:-0.8 3:-0.4 4:-0.666667 
-32 1:-0.2 2:-0.8 3:-0.2 4:0.166667 
0.8599942254372408 1:-0.2 2:-0.8 3:-0.2 4:0.333333 
32 1:-0.2 2:-0.8 3:-0.2 4:0.5 
32 1:-0.2 2:-0.8 3:-0.2 4:0.666667 
-32 1:-0.2 2:-0.8 3:-0.2 4:-1 
-32 1:-0.2 2:-0.8 3:-0.2 4:-0.833333 
-32 1:-0.2 2:-0.8 3:-0.2 4:-0.666667 
-32 1:-0.2 2:-0.8 3:-0.2 4:-0.333333 
32 1:-0.2 2:-0.8 3:-0.2 
32 1:-0.2 2:-0.8 3:-0.4 4:-0.166667 
-32 1:-0.2 2:-0.8 4:0.166667 
32 1:-0.2 2:-0.8 4:0.333333 
32 1:-0.2 2:-0.8 4:0.5 
-32 1:-0.2 2:-0.8 4:0.666667 
32 1:-0.2 2:-0.8 4:0.833333 
-32 1:-0.2 2:-0.8 4:1 
-13.37647316824196 1:-0.2 2:-0.8 4:-0.833333 
32 1:-0.2 2:-0.8 3:0.2 4:0.333333 
-32 1:-0.2 2:-0.8 3:0.2 4:0.5 
-32 1:-0.2 2:-0.8 3:0.2 4:0.833333 
-32 1:-0.2 2:-0.8 3:0.2 4:1 
-32 1:-0.2 2:-0.8 3:0.2 4:-1 
-32 1:-0.2 2:-0.8 3:0.2 4:-0.833333 
32 1:-0.2 2:-0.8 3:0.2 4:-0.666667 
-32 1:-0.2 2:-0.8 3:0.2 4:-0.5 
32 1:-0.2 2:-0.8 3:0.2 4:-0.166667 
-32 1:-0.2 2:-0.8 4:-0.333333 
32 1:-0.2 2:-0.8 4:-0.166667 
32 1:-0.2 2:-0.8 3:0.4 4:0.166667 
32 1:-0.2 2:-0.8 3:0.4 4:0.666667 
32 1:-0.2 2:-0.8 3:0.4 4:0.833333 
-32 1:-0.2 2:-0.8 3:0.4 4:-0.833333 
32 1:-0.2 2:-0.8 3:0.4 4:-0.666667 
32 1:-0.2 2:-0.8 3:0.6 4:0.166667 
32 1:-0.2 2:-0.8 3:0.6 4:0.333333 
-32 1:-0.2 2:-0.8 3:0.6 4:0.666667 
32 1:-0.2 2:-0.8 3:0.6 4:0.833333 
32 1:-0.2 2:-0.8 3:0.6 4:-1 
-32 1:-0.2 2:-0.8 3:0.6 4:-0.833333 
-32 1:-0.2 2:-0.8 3:0.6 4:-0.333333 
-32 1:-0.2 2:-0.8 3:0.6 4:-0.166667 
32 1:-0.2 2:-0.8 3:0.6 
-32 1:-0.2 2:-0.8 3:0.4 4:-0.5 
-32 1:-0.2 2:-0.8 3:0.4 4:-0.333333 
-8.820441061207909 1:-0.2 2:-0.8 3:0.4 4:-0.166667 
-32 1:-0.2 2:-0.8 3:0.8 4:0.166667 
32 1:-0.2 2:-0.8 3:0.8 4:0.333333 
-32 1:-0.2 2:-0.8 3:0.8 4:0.5 
32 1:-0.2 2:-0.8 3:0.8 4:-0.833333 
-32 1:-0.2 2:-0.8 3:1 4:0.166667 
-32 1:-0.2 2:-0.8 3:1 4:0.5 
-32 1:-0.2 2:-0.8 3:1 4:0.833333 
-32 1:-0.2 2:-0.8 3:1 4:1 
32 1:-0.2 2:-0.8 3:1 4:-1 
-32 1:-0.2 2:-0.8 3:1 4:-0.833333 
32 1:-0.2 2:-0.8 3:1 4:-0.5 
-32 1:-0.2 2:-0.8 3:1 4:-0.333333 
32 1:-0.2 2:-0.8 3:1 4:-0.166667 
-32 1:-0.2 2:-0.8 3:0.8 4:-0.5 
-32 1:-0.2 2:-0.8 3:0.8 4:-0.333333 
-32 1:-0.2 2:-0.8 3:0.8 4:-0.166667 
-32 1:-0.2 2:-0.8 3:0.8 
-32 1:-0.2 2:-0.6 3:-1 4:0.166667 
-32 1:-0.2 2:-0.6 3:-1 4:0.333333 
32 1:-0.2 2:-0.6 3:-1 4:0.666667 
32 1:-0.2 2:-0.6 3:-1 4:-0.833333 
32 1:-0.2 2:-0.6 3:-1 4:-0.666667 
32 1:-0.2 2:-0.6 3:-1 4:-0.166667 
32 1:-0.2 2:-0.6 3:-0.8 4:0.166667 
-32 1:-0.2 2:-0.6 3:-0.8 4:0.333333 
-32 1:-0.2 2:-0.6 3:-0.8 4:0.833333 
-5.519138015023948 1:-0.2 2:-0.6 3:-0.8 4:1 
32 1:-0.2 2:-0.6 3:-0.8 4:-1 
-32 1:-0.2 2:-0.6 3:-0.8 4:-0.666667 
32 1:-0.2 2:-0.6 3:-0.6 4:0.166667 
32 1:-0.2 2:-0.6 3:-0.6 4:0.5 
-32 1:-0.2 2:-0.6 3:-0.6 4:0.666667 
-32 1:-0.2 2:-0.6 3:-0.6 4:0.833333 
32 1:-0.2 2:-0.6 3:-0.6 4:-1 
32 1:-0.2 2:-0.6 3:-0.6 4:-0.666667 
-32 1:-0.2 2:-0.6 3:-0.6 4:-0.333333 
32 1:-0.2 2:-0.6 3:-0.6 4:-0.166667 
32 1:-0.2 2:-0.6 3:-0.6 
32 1:-0.2 2:-0.6 3:-0.8 4:-0.5 
28.65980772538636 1:-0.2 2:-0.6 3:-0.8 4:-0.333333 
32 1:-0.2 2:-0.6 3:-0.8 4:-0.166667 
32 1:-0.2 2:-0.6 3:-0.8 
32 1:-0.2 2:-0.6 3:-0.4 4:0.166667 
32 1:-0.2 2:-0.6 3:-0.4 4:0.333333 
32 1:-0.2 2:-0.6 3:-0.4 4:0.5 
32 1:-0.2 2:-0.6 3:-0.4 4:0.833333 
32 1:-0.2 2:-0.6 3:-0.4 4:1 
32 1:-0.2 2:-0.6 3:-0.4 4:-1 
32 1:-0.2 2:-0.6 3:-0.4 4:-0.833333 
32 1:-0.2 2:-0.6 3:-0.4 4:-0.666667 
32 1:-0.2 2:-0.6 3:-0.2 4:0.166667 
-0.006284861422157375 1:-0.2 2:-0.6 3:-0.2 4:0.5 
-32 1:-0.2 2:-0.6 3:-0.2 4:0.666667 
32 1:-0.2 2:-0.6 3:-0.2 4:0.833333 
32 1:-0.2 2:-0.6 3:-0.2 4:1 
32 1:-0.2 2:-0.6 3:-0.2 4:-1 
-32 1:-0.2 2:-0.6 3:-0.2 4:-0.833333 
-32 1:-0.2 2:-0.6 3:-0.2 4:-0.666667 
-32 1:-0.2 2:-0.6 3:-0.2 4:-0.333333 
32 1:-0.2 2:-0.6 3:-0.2 4:-0.166667 
-32 1:-0.2 2:-0.6 3:-0.4 4:-0.5 
-32 1:-0.2 2:-0.6 3:-0.4 4:-0.333333 
32 1:-0.2 2:-0.6 3:-0.4 4:-0.166667 
32 1:-0.2 2:-0.6 3:-0.4 
-32 1:-0.2 2:-0.6 4:0.166667 
-32 1:-0.2 2:-0.6 4:0.333333 
32 1:-0.2 2:-0.6 4:0.5 
32 1:-0.2 2:-0.6 4:0.833333 
32 1:-0.2 2:-0.6 4:1 
32 1:-0.2 2:-0.6 4:-1 
-32 1:-0.2 2:-0.6 4:-0.833333 
32 1:-0.2 2:-0.6 3:0.2 4:0.166667 
-32 1:-0.2 2:-0.6 3:0.2 4:0.333333 
-32 1:-0.2 2:-0.6 3:0.2 4:0.5 
-32 1:-0.2 2:-0.6 3:0.2 4:0.833333 
32 1:-0.2 2:-0.6 3:0.2 4:1 
32 1:-0.2 2:-0.6 3:0.2 4:-1 
-32 1:-0.2 2:-0.6 3:0.2 4:-0.333333 
32 1:-0.2 2:-0.6 3:0.2 4:-0.166667 
32 1:-0.2 2:-0.6 3:0.2 
-32 1:-0.2 2:-0.6 4:-0.333333 
32 1:-0.2 2:-0.6 4:-0.166667 
-32 1:-0.2 2:-0.6 3:0.4 4:0.166667 
-32 1:-0.2 2:-0.6 3:0.4 4:0.333333 
32 1:-0.2 2:-0.6 3:0.4 4:0.5 
-32 1:-0.2 2:-0.6 3:0.4 4:0.666667 
-32 1:-0.2 2:-0.6 3:0.4 4:1 
32 1:-0.2 2:-0.6 3:0.4 4:-1 
-32 1:-0.2 2:-0.6 3:0.4 4:-0.833333 
32 1:-0.2 2:-0.6 3:0.6 4:0.5 
32 1:-0.2 2:-0.6 3:0.6 4:0.666667 
-17.77046061841991 1:-0.2 2:-0.6 3:0.6 4:0.833333 
32 1:-0.2 2:-0.6 3:0.6 4:-1 
32 1:-0.2 2:-0.6 3:0.6 4:-0.666667 
-32 1:-0.2 2:-0.6 3:0.6 4:-0.5 
-32 1:-0.2 2:-0.6 3:0.6 
-32 1:-0.2 2:-0.6 3:0.4 4:-0.5 
32 1:-0.2 2:-0.6 3:0.4 4:-0.333333 
32 1:-0.2 2:-0.6 3:0.8 4:0.166667 
32 1:-0.2 2:-0.6 3:0.8 4:0.333333 
-32 1:-0.2 2:-0.6 3:0.8 4:0.666667 
-32 1:-0.2 2:-0.6 3:0.8 4:0.833333 
32 1:-0.2 2:-0.6 3:0.8 4:1 
32 1:-0.2 2:-0.6 3:0.8 4:-1 
0.106309605756479 1:-0.2 2:-0.6 3:0.8 4:-0.833333 
-32 1:-0.2 2:-0.6 3:1 4:0.166667 
-32 1:-0.2 2:-0.6 3:1 4:0.333333 
-32 1:-0.2 2:-0.6 3:1 4:0.666667 
16.41277931932852 1:-0.2 2:-0.6 3:1 4:0.833333 
-32 1:-0.2 2:-0.6 3:1 4:-0.833333 
-32 1:-0.2 2:-0.6 3:1 4:-0.333333 
32 1:-0.2 2:-0.6 3:1 4:-0.166667 
32 1:-0.2 2:-0.6 3:1 
-32 1:-0.2 2:-0.6 3:0.8 4:-0.5 
32 1:-0.2 2:-0.6 3:0.8 4:-0.333333 
-32 1:-0.2 2:-0.6 3:0.8 
-32 1:-0.2 2:-0.4 3:-1 4:0.166667 
-32 1:-0.2 2:-0.4 3:-1 4:0.5 
-32 1:-0.2 2:-0.4 3:-1 4:0.666667 
32 1:-0.2 2:-0.4 3:-1 4:1 
-32 1:-0.2 2:-0.4 3:-1 4:-1 
32 1:-0.2 2:-0.4 3:-1 4:-0.666667 
-32 1:-0.2 2:-0.4 3:-1 
-32 1:-0.2 2:-0.4 3:-0.8 4:0.166667 
32 1:-0.2 2:-0.4 3:-0.8 4:0.333333 
32 1:-0.2 2:-0.4 3:-0.8 4:0.833333 
32 1:-0.2 2:-0.4 3:-0.8 4:1 
-32 1:-0.2 2:-0.4 3:-0.8 4:-1 
32 1:-0.2 2:-0.4 3:-0.8 4:-0.833333 
-32 1:-0.2 2:-0.4 3:-0.8 4:-0.666667 
32 1:-0.2 2:-0.4 3:-0.6 4:0.166667 
-32 1:-0.2 2:-0.4 3:-0.6 4:0.333333 
32 1:-0.2 2:-0.4 3:-0.6 4:0.5 
27.56452401451516 1:-0.2 2:-0.4 3:-0.6 4:0.666667 
-32 1:-0.2 2:-0.4 3:-0.6 4:1 
-32 1:-0.2 2:-0.4 3:-0.6 4:-1 
-32 1:-0.2 2:-0.4 3:-0.6 4:-0.833333 
32 1:-0.2 2:-0.4 3:-0.6 4:-0.666667 
32 1:-0.2 2:-0.4 3:-0.6 4:-0.333333 
32 1:-0.2 2:-0.4 3:-0.6 4:-0.166667 
32 1:-0.2 2:-0.4 3:-0.6 
32 1:-0.2 2:-0.4 3:-0.8 4:-0.333333 
32 1:-0.2 2:-0.4 3:-0.4 4:0.166667 
-32 1:-0.2 2:-0.4 3:-0.4 4:0.333333 
-32 1:-0.2 2:-0.4 3:-0.4 4:0.666667 
-32 1:-0.2 2:-0.4 3:-0.4 4:0.833333 
-32 1:-0.2 2:-0.4 3:-0.4 4:-1 
-32 1:-0.2 2:-0.4 3:-0.4 4:-0.833333 
-32 1:-0.2 2:-0.4 3:-0.4 4:-0.666667 
32 1:-0.2 2:-0.4 3:-0.2 4:0.166667 
32 1:-0.2 2:-0.4 3:-0.2 4:0.333333 
-32 1:-0.2 2:-0.4 3:-0.2 4:0.666667 
-32 1:-0.2 2:-0.4 3:-0.2 4:-1 
-32 1:-0.2 2:-0.4 3:-0.2 4:-0.833333 
-32 1:-0.2 2:-0.4 3:-0.2 4:-0.666667 
-32 1:-0.2 2:-0.4 3:-0.2 4:-0.5 
-32 1:-0.2 2:-0.4 3:-0.2 
32 1:-0.2 2:-0.4 4:0.166667 
32 1:-0.2 2:-0.4 4:0.333333 
32 1:-0.2 2:-0.4 4:0.5 
32 1:-0.2 2:-0.4 4:0.666667 
-32 1:-0.2 2:-0.4 4:0.833333 
-32 1:-0.2 2:-0.4 4:1 
-32 1:-0.2 2:-0.4 4:-1 
32 1:-0.2 2:-0.4 4:-0.833333 
-32 1:-0.2 2:-0.4 4:-0.666667 
32 1:-0.2 2:-0.4 3:0.2 4:0.333333 
32 1:-0.2 2:-0.4 3:0.2 4:0.5 
-32 1:-0.2 2:-0.4 3:0.2 4:0.666667 
-32 1:-0.2 2:-0.4 3:0.2 4:0.833333 
32 1:-0.2 2:-0.4 3:0.2 4:1 
-32 1:-0.2 2:-0.4 3:0.2 4:-1 
32 1:-0.2 2:-0.4 3:0.2 4:-0.833333 
32 1:-0.2 2:-0.4 3:0.2 4:-0.5 
-32 1:-0.2 2:-0.4 3:0.2 4:-0.333333 
32 1:-0.2 2:-0.4 3:0.2 4:-0.166667 
32 1:-0.2 2:-0.4 3:0.2 
32 1:-0.2 2:-0.4 4:-0.5 
32 1:-0.2 2:-0.4 4:-0.333333 
-32 1:-0.2 2:-0.4 
32 1:-0.2 2:-0.4 3:0.4 4:0.833333 
-32 1:-0.2 2:-0.4 3:0.4 4:-1 
32 1:-0.2 2:-0.4 3:0.4 4:-0.833333 
-32 1:-0.2 2:-0.4 3:0.6 4:0.166667 
32 1:-0.2 2:-0.4 3:0.6 4:0.333333 
32 1:-0.2 2:-0.4 3:0.6 4:0.5 
32 1:-0.2 2:-0.4 3:0.6 4:1 
32 1:-0.2 2:-0.4 3:0.6 4:-0.833333 
32 1:-0.2 2:-0.4 3:0.6 4:-0.666667 
-32 1:-0.2 2:-0.4 3:0.6 4:-0.5 
32 1:-0.2 2:-0.4 3:0.6 4:-0.166667 
-32 1:-0.2 2:-0.4 3:0.4 4:-0.5 
-2.420893419636373 1:-0.2 2:-0.4 3:0.4 4:-0.333333 
32 1:-0.2 2:-0.4 3:0.4 
32 1:-0.2 2:-0.4 3:0.8 4:0.333333 
-32 1:-0.2 2:-0.4 3:0.8 4:0.666667 
-32 1:-0.2 2:-0.4 3:0.8 4:0.833333 
32 1:-0.2 2:-0.4 3:0.8 4:-0.833333 
32 1:-0.2 2:-0.4 3:1 4:0.333333 
-32 1:-0.2 2:-0.4 3:1 4:0.666667 
32 1:-0.2 2:-0.4 3:1 4:0.833333 
32 1:-0.2 2:-0.4 3:1 4:1 
32 1:-0.2 2:-0.4 3:0.8 4:-0.333333 
-32 1:-0.2 2:-0.4 3:0.8 4:-0.166667 
32 1:-0.2 2:-0.2 3:-1 4:0.833333 
-32 1:-0.2 2:-0.2 3:-1 4:1 
32 1:-0.2 2:-0.2 3:-1 4:-0.833333 
-32 1:-0.2 2:-0.2 3:-1 4:-0.333333 
-32 1:-0.2 2:-0.2 3:-1 4:-0.166667 
-32 1:-0.2 2:-0.2 3:-1 
32 1:-0.2 2:-0.2 3:-0.8 4:0.166667 
-32 1:-0.2 2:-0.2 3:-0.8 4:0.5 
-32 1:-0.2 2:-0.2 3:-0.8 4:0.666667 
-32 1:-0.2 2:-0.2 3:-0.8 4:1 
-32 1:-0.2 2:-0.2 3:-0.8 4:-1 
32 1:-0.2 2:-0.2 3:-0.8 4:-0.833333 
-32 1:-0.2 2:-0.2 3:-0.6 4:0.5 
32 1:-0.2 2:-0.2 3:-0.6 4:0.666667 
32 1:-0.2 2:-0.2 3:-0.6 4:0.833333 
32 1:-0.2 2:-0.2 3:-0.6 4:1 
-32 1:-0.2 2:-0.2 3:-0.6 4:-1 
-32 1:-0.2 2:-0.2 3:-0.6 4:-0.5 
32 1:-0.2 2:-0.2 3:-0.6 4:-0.333333 
32 1:-0.2 2:-0.2 3:-0.6 4:-0.166667 
-32 1:-0.2 2:-0.2 3:-0.6 
32 1:-0.2 2:-0.2 3:-0.8 4:-0.166667 
-3.432854598682577 1:-0.2 2:-0.2 3:-0.8 
-32 1:-0.2 2:-0.2 3:-0.4 4:0.166667 
-32 1:-0.2 2:-0.2 3:-0.4 4:0.333333 
-32 1:-0.2 2:-0.2 3:-0.4 4:0.5 
32 1:-0.2 2:-0.2 3:-0.4 4:0.666667 
-32 1:-0.2 2:-0.2 3:-0.4 4:0.833333 
32 1:-0.2 2:-0.2 3:-0.4 4:1 
-32 1:-0.2 2:-0.2 3:-0.4 4:-1 
-32 1:-0.2 2:-0.2 3:-0.2 4:0.166667 
32 1:-0.2 2:-0.2 3:-0.2 4:0.333333 
-32 1:-0.2 2:-0.2 3:-0.2 4:0.5 
32 1:-0.2 2:-0.2 3:-0.2 4:0.833333 
-32 1:-0.2 2:-0.2 3:-0.2 4:1 
32 1:-0.2 2:-0.2 3:-0.2 4:-0.5 
-32 1:-0.2 2:-0.2 3:-0.2 4:-0.333333 
32 1:-0.2 2:-0.2 3:-0.2 4:-0.166667 
32 1:-0.2 2:-0.2 3:-0.2 
-32 1:-0.2 2:-0.2 3:-0.4 4:-0.333333 
-32 1:-0.2 2:-0.2 3:-0.4 
-32 1:-0.2 2:-0.2 4:0.166667 
-32 1:-0.2 2:-0.2 4:0.333333 
32 1:-0.2 2:-0.2 4:0.5 
32 1:-0.2 2:-0.2 4:0.666667 
32 1:-0.2 2:-0.2 4:1 
32 1:-0.2 2:-0.2 4:-1 
-32 1:-0.2 2:-0.2 3:0.2 4:0.333333 
-32 1:-0.2 2:-0.2 3:0.2 4:0.666667 
32 1:-0.2 2:-0.2 3:0.2 4:0.833333 
32 1:-0.2 2:-0.2 3:0.2 4:1 
32 1:-0.2 2:-0.2 3:0.2 4:-0.833333 
-4.271151734786637 1:-0.2 2:-0.2 3:0.2 4:-0.666667 
32 1:-0.2 2:-0.2 3:0.2 4:-0.166667 
32 1:-0.2 2:-0.2 3:0.2 
-32 1:-0.2 2:-0.2 4:-0.333333 
32 1:-0.2 2:-0.2 4:-0.166667 
-32 1:-0.2 2:-0.2 
32 1:-0.2 2:-0.2 3:0.4 4:0.166667 
32 1:-0.2 2:-0.2 3:0.4 4:0.333333 
32 1:-0.2 2:-0.2 3:0.4 4:0.5 
32 1:-0.2 2:-0.2 3:0.4 4:0.833333 
32 1:-0.2 2:-0.2 3:0.4 4:-0.833333 
32 1:-0.2 2:-0.2 3:0.6 4:0.333333 
12.40580122478664 1:-0.2 2:-0.2 3:0.6 4:0.5 
32 1:-0.2 2:-0.2 3:0.6 4:0.666667 
32 1:-0.2 2:-0.2 3:0.6 4:0.833333 
-32 1:-0.2 2:-0.2 3:0.6 4:1 
-32 1:-0.2 2:-0.2 3:0.6 4:-1 
-32 1:-0.2 2:-0.2 3:0.6 4:-0.833333 
-32 1:-0.2 2:-0.2 3:0.6 4:-0.666667 
32 1:-0.2 2:-0.2 3:0.6 4:-0.333333 
0.001284154304479412 1:-0.2 2:-0.2 3:0.6 
32 1:-0.2 2:-0.2 3:0.4 4:-0.166667 
32 1:-0.2 2:-0.2 3:0.8 4:0.5 
32 1:-0.2 2:-0.2 3:0.8 4:0.666667 
-2.170302711588224 1:-0.2 2:-0.2 3:0.8 4:0.833333 
-32 1:-0.2 2:-0.2 3:0.8 4:1 
-32 1:-0.2 2:-0.2 3:0.8 4:-1 
32 1:-0.2 2:-0.2 3:0.8 4:-0.833333 
-32 1:-0.2 2:-0.2 3:0.8 4:-0.666667 
32 1:-0.2 2:-0.2 3:1 4:0.166667 
32 1:-0.2 2:-0.2 3:1 4:0.666667 
32 1:-0.2 2:-0.2 3:1 4:0.833333 
32 1:-0.2 2:-0.2 3:1 4:1 
-32 1:-0.2 2:-0.2 3:1 4:-0.666667 
32 1:-0.2 2:-0.2 3:1 4:-0.5 
-32 1:-0.2 2:-0.2 3:0.8 4:-0.333333 
-32 1:-0.2 2:-0.2 3:0.8 
9.110493292495125 1:-0.2 3:-1 4:0.333333 
32 1:-0.2 3:-1 4:0.5 
-32 1:-0.2 3:-1 4:0.666667 
-32 1:-0.2 3:-1 4:0.833333 
32 1:-0.2 3:-1 4:-1 
32 1:-0.2 3:-1 4:-0.833333 
-32 1:-0.2 3:-1 4:-0.666667 
-32 1:-0.2 3:-1 4:-0.5 
-0.004242092698823234 1:-0.2 3:-1 4:-0.333333 
32 1:-0.2 3:-1 4:-0.166667 
-32 1:-0.2 3:-1 
-32 1:-0.2 3:-0.8 4:0.166667 
32 1:-0.2 3:-0.8 4:0.833333 
-32 1:-0.2 3:-0.8 4:1 
32 1:-0.2 3:-0.8 4:-1 
32 1:-0.2 3:-0.8 4:-0.833333 
-32 1:-0.2 3:-0.8 4:-0.666667 
-32 1:-0.2 3:-0.6 4:0.666667 
32 1:-0.2 3:-0.6 4:0.833333 
32 1:-0.2 3:-0.6 4:-1 
-3.05853711417514 1:-0.2 3:-0.6 4:-0.833333 
32 1:-0.2 3:-0.6 4:-0.666667 
-32 1:-0.2 3:-0.6 4:-0.5 
32 1:-0.2 3:-0.6 4:-0.333333 
32 1:-0.2 3:-0.6 
-32 1:-0.2 3:-0.8 4:-0.5 
-2.018194379597097 1:-0.2 3:-0.8 
-32 1:-0.2 3:-0.4 4:0.333333 
32 1:-0.2 3:-0.4 4:0.666667 
-32 1:-0.2 3:-0.4 4:1 
32 1:-0.2 3:-0.4 4:-1 
32 1:-0.2 3:-0.4 4:-0.833333 
32 1:-0.2 3:-0.2 4:0.166667 
-32 1:-0.2 3:-0.2 4:0.333333 
-32 1:-0.2 3:-0.2 4:0.5 
-32 1:-0.2 3:-0.2 4:0.666667 
32 1:-0.2 3:-0.2 4:0.833333 
32 1:-0.2 3:-0.2 4:1 
32 1:-0.2 3:-0.2 4:-1 
-32 1:-0.2 3:-0.2 4:-0.833333 
-32 1:-0.2 3:-0.2 4:-0.666667 
-32 1:-0.2 3:-0.2 4:-0.333333 
-32 1:-0.2 3:-0.4 4:-0.333333 
-32 1:-0.2 3:-0.4 4:-0.166667 
32 1:-0.2 3:-0.4 
-32 1:-0.2 4:0.333333 
-32 1:-0.2 4:0.5 
-32 1:-0.2 4:0.666667 
-32 1:-0.2 4:0.833333 
32 1:-0.2 4:1 
-32 1:-0.2 4:-0.666667 
-32 1:-0.2 3:0.2 4:0.166667 
-32 1:-0.2 3:0.2 4:0.5 
32 1:-0.2 3:0.2 4:0.666667 
32 1:-0.2 3:0.2 4:0.833333 
32 1:-0.2 3:0.2 4:-1 
-32 1:-0.2 3:0.2 4:-0.666667 
32 1:-0.2 3:0.2 4:-0.166667 
-31.99563340847672 1:-0.2 3:0.2 
32 1:-0.2 4:-0.333333 
32 1:-0.2 4:-0.166667 
-32 1:-0.2 3:0.4 4:0.166667 
32 1:-0.2 3:0.4 4:0.333333 
-32 1:-0.2 3:0.4 4:0.666667 
32 1:-0.2 3:0.4 4:0.833333 
-32 1:-0.2 3:0.4 4:-0.833333 
-32 1:-0.2 3:0.6 4:0.166667 
-32 1:-0.2 3:0.6 4:0.333333 
-32 1:-0.2 3:0.6 4:0.5 
32 1:-0.2 3:0.6 4:0.833333 
32 1:-0.2 3:0.6 4:1 
32 1:-0.2 3:0.6 4:-1 
-32 1:-0.2 3:0.6 4:-0.833333 
-32 1:-0.2 3:0.6 4:-0.333333 
-32 1:-0.2 3:0.6 4:-0.166667 
32 1:-0.2 3:0.6 
32 1:-0.2 3:0.4 4:-0.166667 
-32 1:-0.2 3:0.4 
32 1:-0.2 3:0.8 4:0.333333 
-32 1:-0.2 3:0.8 4:0.5 
-32 1:-0.2 3:0.8 4:0.666667 
-32 1:-0.2 3:0.8 4:0.833333 
32 1:-0.2 3:0.8 4:1 
-32 1:-0.2 3:0.8 4:-1 
-32 1:-0.2 3:1 4:0.166667 
32 1:-0.2 3:1 4:0.333333 
32 1:-0.2 3:1 4:0.833333 
6.420416888510836 1:-0.2 3:1 4:1 
32 1:-0.2 3:1 4:-1 
32 1:-0.2 3:1 4:-0.833333 
-32 1:-0.2 3:1 4:-0.666667 
-32 1:-0.2 3:1 4:-0.5 
32 1:-0.2 3:1 4:-0.166667 
32 1:-0.2 3:0.8 4:-0.333333 
-32 1:-0.2 3:0.8 4:-0.166667 
-32 1:-0.2 3:0.8 
32 1:-0.2 2:0.2 3:-1 4:0.166667 
32 1:-0.2 2:0.2 3:-1 4:0.666667 
32 1:-0.2 2:0.2 3:-1 4:0.833333 
-32 1:-0.2 2:0.2 3:-1 4:-1 
-32 1:-0.2 2:0.2 3:-1 4:-0.5 
-32 1:-0.2 2:0.2 3:-1 4:-0.333333 
-0.01311722160680824 1:-0.2 2:0.2 3:-1 4:-0.166667 
-32 1:-0.2 2:0.2 3:-1 
32 1:-0.2 2:0.2 3:-0.8 4:0.166667 
-32 1:-0.2 2:0.2 3:-0.8 4:0.333333 
-32 1:-0.2 2:0.2 3:-0.8 4:0.5 
-32 1:-0.2 2:0.2 3:-0.8 4:0.833333 
32 1:-0.2 2:0.2 3:-0.8 4:1 
-32 1:-0.2 2:0.2 3:-0.8 4:-0.833333 
32 1:-0.2 2:0.2 3:-0.8 4:-0.666667 
-32 1:-0.2 2:0.2 3:-0.6 4:0.166667 
32 1:-0.2 2:0.2 3:-0.6 4:0.333333 
32 1:-0.2 2:0.2 3:-0.6 4:0.833333 
32 1:-0.2 2:0.2 3:-0.6 4:1 
-32 1:-0.2 2:0.2 3:-0.6 4:-1 
32 1:-0.2 2:0.2 3:-0.6 4:-0.833333 
32 1:-0.2 2:0.2 3:-0.6 4:-0.5 
-17.34886366696612 1:-0.2 2:0.2 3:-0.6 4:-0.333333 
-32 1:-0.2 2:0.2 3:-0.6 4:-0.166667 
32 1:-0.2 2:0.2 3:-0.6 
32 1:-0.2 2:0.2 3:-0.8 4:-0.5 
-32 1:-0.2 2:0.2 3:-0.8 
-32 1:-0.2 2:0.2 3:-0.4 4:0.333333 
32 1:-0.2 2:0.2 3:-0.4 4:0.5 
32 1:-0.2 2:0.2 3:-0.4 4:0.666667 
32 1:-0.2 2:0.2 3:-0.4 4:0.833333 
-32 1:-0.2 2:0.2 3:-0.4 4:-1 
-32 1:-0.2 2:0.2 3:-0.4 4:-0.833333 
-32 1:-0.2 2:0.2 3:-0.4 4:-0.666667 
32 1:-0.2 2:0.2 3:-0.2 4:0.166667 
-32 1:-0.2 2:0.2 3:-0.2 4:0.333333 
-32 1:-0.2 2:0.2 3:-0.2 4:0.5 
-32 1:-0.2 2:0.2 3:-0.2 4:0.666667 
32 1:-0.2 2:0.2 3:-0.2 4:1 
32 1:-0.2 2:0.2 3:-0.2 4:-0.833333 
-32 1:-0.2 2:0.2 3:-0.2 4:-0.666667 
-32 1:-0.2 2:0.2 3:-0.2 4:-0.5 
-32 1:-0.2 2:0.2 3:-0.2 4:-0.333333 
-32 1:-0.2 2:0.2 3:-0.2 4:-0.166667 
-32 1:-0.2 2:0.2 3:-0.2 
32 1:-0.2 2:0.2 3:-0.4 4:-0.5 
32 1:-0.2 2:0.2 3:-0.4 4:-0.333333 
-32 1:-0.2 2:0.2 3:-0.4 
32 1:-0.2 2:0.2 4:0.333333 
-32 1:-0.2 2:0.2 4:0.5 
32 1:-0.2 2:0.2 4:0.833333 
32 1:-0.2 2:0.2 4:1 
32 1:-0.2 2:0.2 4:-1 
32 1:-0.2 2:0.2 4:-0.833333 
-32 1:-0.2 2:0.2 4:-0.666667 
32 1:-0.2 2:0.2 3:0.2 4:0.166667 
32 1:-0.2 2:0.2 3:0.2 4:0.333333 
32 1:-0.2 2:0.2 3:0.2 4:0.5 
32 1:-0.2 2:0.2 3:0.2 4:0.666667 
-32 1:-0.2 2:0.2 3:0.2 4:-1 
-32 1:-0.2 2:0.2 3:0.2 4:-0.833333 
-32 1:-0.2 2:0.2 3:0.2 4:-0.5 
32 1:-0.2 2:0.2 3:0.2 4:-0.333333 
32 1:-0.2 2:0.2 3:0.2 
32 1:-0.2 2:0.2 4:-0.5 
32 1:-0.2 2:0.2 4:-0.333333 
32 1:-0.2 2:0.2 4:-0.166667 
32 1:-0.2 2:0.2 3:0.4 4:0.166667 
32 1:-0.2 2:0.2 3:0.4 4:0.5 
32 1:-0.2 2:0.2 3:0.4 4:0.666667 
-32 1:-0.2 2:0.2 3:0.4 4:0.833333 
32 1:-0.2 2:0.2 3:0.4 4:1 
-3.488229280775286 1:-0.2 2:0.2 3:0.4 4:-0.833333 
32 1:-0.2 2:0.2 3:0.4 4:-0.666667 
32 1:-0.2 2:0.2 3:0.6 4:0.166667 
32 1:-0.2 2:0.2 3:0.6 4:0.333333 
-32 1:-0.2 2:0.2 3:0.6 4:0.5 
-32 1:-0.2 2:0.2 3:0.6 4:0.666667 
-14.84374314501964 1:-0.2 2:0.2 3:0.6 4:0.833333 
-32 1:-0.2 2:0.2 3:0.6 4:1 
32 1:-0.2 2:0.2 3:0.6 4:-0.166667 
-32 1:-0.2 2:0.2 3:0.6 
-32 1:-0.2 2:0.2 3:0.4 4:-0.333333 
-32 1:-0.2 2:0.2 3:0.4 4:-0.166667 
32 1:-0.2 2:0.2 3:0.4 
32 1:-0.2 2:0.2 3:0.8 4:0.5 
24.79169532439698 1:-0.2 2:0.2 3:0.8 4:0.666667 
32 1:-0.2 2:0.2 3:0.8 4:0.833333 
6.201880330564761 1:-0.2 2:0.2 3:0.8 4:-0.833333 
32 1:-0.2 2:0.2 3:1 4:0.333333 
-32 1:-0.2 2:0.2 3:1 4:0.666667 
32 1:-0.2 2:0.2 3:1 4:0.833333 
32 1:-0.2 2:0.2 3:1 4:1 
32 1:-0.2 2:0.2 3:1 4:-0.833333 
-32 1:-0.2 2:0.2 3:1 4:-0.666667 
32 1:-0.2 2:0.2 3:1 4:-0.5 
-32 1:-0.2 2:0.2 3:1 4:-0.333333 
32 1:-0.2 2:0.2 3:1 4:-0.166667 
-32 1:-0.2 2:0.2 3:1 
32 1:-0.2 2:0.2 3:0.8 4:-0.5 
32 1:-0.2 2:0.2 3:0.8 
-32 1:-0.2 2:0.4 3:-1 4:0.166667 
32 1:-0.2 2:0.4 3:-1 4:0.5 
-32 1:-0.2 2:0.4 3:-1 4:0.666667 
32 1:-0.2 2:0.4 3:-1 4:1 
-32 1:-0.2 2:0.4 3:-1 4:-1 
-32 1:-0.2 2:0.4 3:-1 4:-0.666667 
32 1:-0.2 2:0.4 3:-1 4:-0.333333 
32 1:-0.2 2:0.4 3:-1 4:-0.166667 
-32 1:-0.2 2:0.4 3:-1 
32 1:-0.2 2:0.4 3:-0.8 4:0.166667 
32 1:-0.2 2:0.4 3:-0.8 4:0.666667 
32 1:-0.2 2:0.4 3:-0.8 4:0.833333 
-32 1:-0.2 2:0.4 3:-0.8 4:1 
-32 1:-0.2 2:0.4 3:-0.8 4:-0.833333 
-32 1:-0.2 2:0.4 3:-0.8 4:-0.666667 
32 1:-0.2 2:0.4 3:-0.6 4:0.166667 
-32 1:-0.2 2:0.4 3:-0.6 4:0.5 
23.16864497754941 1:-0.2 2:0.4 3:-0.6 4:0.666667 
-32 1:-0.2 2:0.4 3:-0.6 4:0.833333 
-32 1:-0.2 2:0.4 3:-0.6 4:-1 
-32 1:-0.2 2:0.4 3:-0.6 4:-0.666667 
32 1:-0.2 2:0.4 3:-0.6 4:-0.5 
32 1:-0.2 2:0.4 3:-0.6 
-32 1:-0.2 2:0.4 3:-0.8 4:-0.5 
-32 1:-0.2 2:0.4 3:-0.8 4:-0.333333 
-32 1:-0.2 2:0.4 3:-0.8 
-32 1:-0.2 2:0.4 3:-0.4 4:0.166667 
-32 1:-0.2 2:0.4 3:-0.4 4:0.333333 
32 1:-0.2 2:0.4 3:-0.4 4:0.5 
-32 1:-0.2 2:0.4 3:-0.4 4:0.666667 
32 1:-0.2 2:0.4 3:-0.4 4:0.833333 
-32 1:-0.2 2:0.4 3:-0.4 4:1 
32 1:-0.2 2:0.4 3:-0.4 4:-0.833333 
32 1:-0.2 2:0.4 3:-0.2 4:0.166667 
-32 1:-0.2 2:0.4 3:-0.2 4:0.333333 
32 1:-0.2 2:0.4 3:-0.2 4:0.666667 
-32 1:-0.2 2:0.4 3:-0.2 4:0.833333 
-32 1:-0.2 2:0.4 3:-0.2 4:-1 
32 1:-0.2 2:0.4 3:-0.2 4:-0.666667 
32 1:-0.2 2:0.4 3:-0.2 4:-0.5 
32 1:-0.2 2:0.4 3:-0.2 
32 1:-0.2 2:0.4 3:-0.4 4:-0.5 
32 1:-0.2 2:0.4 3:-0.4 4:-0.333333 
-32 1:-0.2 2:0.4 3:-0.4 4:-0.166667 
-32 1:-0.2 2:0.4 3:-0.4 
32 1:-0.2 2:0.4 4:0.166667 
-32 1:-0.2 2:0.4 4:0.333333 
-32 1:-0.2 2:0.4 4:0.5 
32 1:-0.2 2:0.4 4:0.666667 
-32 1:-0.2 2:0.4 4:0.833333 
-32 1:-0.2 2:0.4 4:1 
-32 1:-0.2 2:0.4 4:-1 
32 1:-0.2 2:0.4 3:0.2 4:0.166667 
-32 1:-0.2 2:0.4 3:0.2 4:0.666667 
-32 1:-0.2 2:0.4 3:0.2 4:0.833333 
-32 1:-0.2 2:0.4 3:0.2 4:-0.833333 
-32 1:-0.2 2:0.4 3:0.2 4:-0.666667 
-32 1:-0.2 2:0.4 3:0.2 4:-0.5 
32 1:-0.2 2:0.4 3:0.2 4:-0.333333 
-32 1:-0.2 2:0.4 3:0.2 4:-0.166667 
32 1:-0.2 2:0.4 3:0.2 
32 1:-0.2 2:0.4 4:-0.5 
-32 1:-0.2 2:0.4 
-32 1:-0.2 2:0.4 3:0.4 4:0.333333 
-32 1:-0.2 2:0.4 3:0.4 4:0.5 
-32 1:-0.2 2:0.4 3:0.4 4:0.666667 
-32 1:-0.2 2:0.4 3:0.4 4:0.833333 
-32 1:-0.2 2:0.4 3:0.4 4:1 
32 1:-0.2 2:0.4 3:0.6 4:0.333333 
-32 1:-0.2 2:0.4 3:0.6 4:0.5 
-32 1:-0.2 2:0.4 3:0.6 4:0.666667 
-32 1:-0.2 2:0.4 3:0.6 4:0.833333 
-32 1:-0.2 2:0.4 3:0.6 4:-1 
32 1:-0.2 2:0.4 3:0.6 4:-0.833333 
32 1:-0.2 2:0.4 3:0.6 4:-0.666667 
-32 1:-0.2 2:0.4 3:0.6 4:-0.166667 
-32 1:-0.2 2:0.4 3:0.4 4:-0.5 
-32 1:-0.2 2:0.4 3:0.4 4:-0.333333 
-32 1:-0.2 2:0.4 3:0.4 4:-0.166667 
-32 1:-0.2 2:0.4 3:0.4 
32 1:-0.2 2:0.4 3:0.8 4:0.166667 
-32 1:-0.2 2:0.4 3:0.8 4:0.333333 
32 1:-0.2 2:0.4 3:0.8 4:0.666667 
32 1:-0.2 2:0.4 3:0.8 4:1 
-32 1:-0.2 2:0.4 3:1 4:0.5 
-32 1:-0.2 2:0.4 3:1 4:0.833333 
-32 1:-0.2 2:0.4 3:1 4:1 
32 1:-0.2 2:0.4 3:1 4:-1 
32 1:-0.2 2:0.4 3:1 4:-0.333333 
-32 1:-0.2 2:0.4 3:1 4:-0.166667 
32 1:-0.2 2:0.4 3:1 
32 1:-0.2 2:0.4 3:0.8 4:-0.333333 
32 1:-0.2 2:0.4 3:0.8 
-32 1:-0.2 2:0.6 3:-1 4:0.166667 
32 1:-0.2 2:0.6 3:-1 4:0.5 
32 1:-0.2 2:0.6 3:-1 4:1 
32 1:-0.2 2:0.6 3:-1 4:-1 
32 1:-0.2 2:0.6 3:-1 4:-0.666667 
-32 1:-0.2 2:0.6 3:-1 4:-0.5 
-32 1:-0.2 2:0.6 3:-1 4:-0.333333 
32 1:-0.2 2:0.6 3:-1 4:-0.166667 
32 1:-0.2 2:0.6 3:-1 
32 1:-0.2 2:0.6 3:-0.8 4:0.166667 
-32 1:-0.2 2:0.6 3:-0.8 4:0.666667 
32 1:-0.2 2:0.6 3:-0.8 4:0.833333 
32 1:-0.2 2:0.6 3:-0.8 4:-1 
32 1:-0.2 2:0.6 3:-0.8 4:-0.666667 
-32 1:-0.2 2:0.6 3:-0.6 4:0.166667 
-32 1:-0.2 2:0.6 3:-0.6 4:0.333333 
-32 1:-0.2 2:0.6 3:-0.6 4:0.666667 
32 1:-0.2 2:0.6 3:-0.6 4:1 
32 1:-0.2 2:0.6 3:-0.6 4:-1 
32 1:-0.2 2:0.6 3:-0.6 4:-0.833333 
32 1:-0.2 2:0.6 3:-0.6 4:-0.666667 
-32 1:-0.2 2:0.6 3:-0.6 4:-0.166667 
32 1:-0.2 2:0.6 3:-0.6 
32 1:-0.2 2:0.6 3:-0.8 
-32 1:-0.2 2:0.6 3:-0.4 4:0.333333 
-32 1:-0.2 2:0.6 3:-0.4 4:0.666667 
32 1:-0.2 2:0.6 3:-0.4 4:0.833333 
-32 1:-0.2 2:0.6 3:-0.4 4:-0.833333 
32 1:-0.2 2:0.6 3:-0.4 4:-0.666667 
32 1:-0.2 2:0.6 3:-0.2 4:0.166667 
32 1:-0.2 2:0.6 3:-0.2 4:0.333333 
-32 1:-0.2 2:0.6 3:-0.2 4:0.5 
32 1:-0.2 2:0.6 3:-0.2 4:0.666667 
32 1:-0.2 2:0.6 3:-0.2 4:-1 
-32 1:-0.2 2:0.6 3:-0.2 4:-0.666667 
32 1:-0.2 2:0.6 3:-0.2 4:-0.5 
32 1:-0.2 2:0.6 3:-0.2 4:-0.333333 
-32 1:-0.2 2:0.6 3:-0.2 4:-0.166667 
32 1:-0.2 2:0.6 3:-0.2 
-32 1:-0.2 2:0.6 3:-0.4 4:-0.333333 
32 1:-0.2 2:0.6 3:-0.4 4:-0.166667 
-32 1:-0.2 2:0.6 3:-0.4 
-32 1:-0.2 2:0.6 4:0.166667 
32 1:-0.2 2:0.6 4:0.5 
32 1:-0.2 2:0.6 4:0.666667 
-32 1:-0.2 2:0.6 4:-0.833333 
32 1:-0.2 2:0.6 4:-0.666667 
-32 1:-0.2 2:0.6 3:0.2 4:0.333333 
-32 1:-0.2 2:0.6 3:0.2 4:0.5 
-32 1:-0.2 2:0.6 3:0.2 4:-0.833333 
-32 1:-0.2 2:0.6 3:0.2 4:-0.666667 
32 1:-0.2 2:0.6 3:0.2 4:-0.5 
-32 1:-0.2 2:0.6 3:0.2 4:-0.333333 
32 1:-0.2 2:0.6 3:0.2 
-32 1:-0.2 2:0.6 4:-0.166667 
-32 1:-0.2 2:0.6 
32 1:-0.2 2:0.6 3:0.4 4:0.5 
-32 1:-0.2 2:0.6 3:0.4 4:0.666667 
32 1:-0.2 2:0.6 3:0.4 4:0.833333 
-32 1:-0.2 2:0.6 3:0.4 4:-1 
32 1:-0.2 2:0.6 3:0.4 4:-0.833333 
32 1:-0.2 2:0.6 3:0.6 4:0.166667 
-32 1:-0.2 2:0.6 3:0.6 4:0.5 
-32 1:-0.2 2:0.6 3:0.6 4:0.833333 
32 1:-0.2 2:0.6 3:0.6 4:1 
32 1:-0.2 2:0.6 3:0.6 4:-1 
-32 1:-0.2 2:0.6 3:0.6 4:-0.333333 
-0.3660995601473283 1:-0.2 2:0.6 3:0.6 4:-0.166667 
-32 1:-0.2 2:0.6 3:0.6 
-32 1:-0.2 2:0.6 3:0.4 4:-0.333333 
32 1:-0.2 2:0.6 3:0.4 4:-0.166667 
32 1:-0.2 2:0.6 3:0.4 
-32 1:-0.2 2:0.6 3:0.8 4:0.166667 
32 1:-0.2 2:0.6 3:0.8 4:0.333333 
32 1:-0.2 2:0.6 3:0.8 4:0.5 
32 1:-0.2 2:0.6 3:0.8 4:0.666667 
32 1:-0.2 2:0.6 3:0.8 4:0.833333 
-32 1:-0.2 2:0.6 3:0.8 4:1 
-32 1:-0.2 2:0.6 3:0.8 4:-1 
32 1:-0.2 2:0.6 3:0.8 4:-0.666667 
25.14020996028421 1:-0.2 2:0.6 3:1 4:0.166667 
32 1:-0.2 2:0.6 3:1 4:0.333333 
-32 1:-0.2 2:0.6 3:1 4:0.666667 
-32 1:-0.2 2:0.6 3:1 4:0.833333 
32 1:-0.2 2:0.6 3:1 4:-1 
32 1:-0.2 2:0.6 3:1 4:-0.5 
-32 1:-0.2 2:0.6 3:0.8 4:-0.5 
-32 1:-0.2 2:0.6 3:0.8 4:-0.333333 
-32 1:-0.2 2:0.8 3:-1 4:0.166667 
32 1:-0.2 2:0.8 3:-1 4:0.333333 
-32 1:-0.2 2:0.8 3:-1 4:0.5 
-32 1:-0.2 2:0.8 3:-1 4:0.666667 
-32 1:-0.2 2:0.8 3:-1 4:0.833333 
32 1:-0.2 2:0.8 3:-1 4:-0.833333 
-32 1:-0.2 2:0.8 3:-1 4:-0.5 
-32 1:-0.2 2:0.8 3:-1 4:-0.333333 
-32 1:-0.2 2:0.8 3:-0.8 4:0.166667 
32 1:-0.2 2:0.8 3:-0.8 4:0.333333 
-32 1:-0.2 2:0.8 3:-0.8 4:0.5 
32 1:-0.2 2:0.8 3:-0.8 4:0.833333 
32 1:-0.2 2:0.8 3:-0.8 4:1 
-32 1:-0.2 2:0.8 3:-0.8 4:-0.833333 
32 1:-0.2 2:0.8 3:-0.8 4:-0.666667 
-32 1:-0.2 2:0.8 3:-0.6 4:0.166667 
-32 1:-0.2 2:0.8 3:-0.6 4:0.333333 
-32 1:-0.2 2:0.8 3:-0.6 4:0.5 
-32 1:-0.2 2:0.8 3:-0.6 4:0.833333 
-32 1:-0.2 2:0.8 3:-0.6 4:1 
32 1:-0.2 2:0.8 3:-0.6 4:-0.833333 
32 1:-0.2 2:0.8 3:-0.6 4:-0.5 
-32 1:-0.2 2:0.8 3:-0.6 4:-0.333333 
-32 1:-0.2 2:0.8 3:-0.6 
-32 1:-0.2 2:0.8 3:-0.8 4:-0.5 
-32 1:-0.2 2:0.8 3:-0.8 4:-0.166667 
32 1:-0.2 2:0.8 3:-0.8 
32 1:-0.2 2:0.8 3:-0.4 4:0.166667 
32 1:-0.2 2:0.8 3:-0.4 4:0.666667 
32 1:-0.2 2:0.8 3:-0.4 4:0.833333 
-32 1:-0.2 2:0.8 3:-0.4 4:-1 
-32 1:-0.2 2:0.8 3:-0.4 4:-0.666667 
-32 1:-0.2 2:0.8 3:-0.2 4:0.166667 
-32 1:-0.2 2:0.8 3:-0.2 4:0.333333 
-32 1:-0.2 2:0.8 3:-0.2 4:1 
32 1:-0.2 2:0.8 3:-0.2 4:-0.166667 
-32 1:-0.2 2:0.8 3:-0.4 4:-0.5 
32 1:-0.2 2:0.8 3:-0.4 4:-0.166667 
-32 1:-0.2 2:0.8 4:0.333333 
32 1:-0.2 2:0.8 4:0.666667 
-32 1:-0.2 2:0.8 4:0.833333 
-27.84810574879355 1:-0.2 2:0.8 4:1 
32 1:-0.2 2:0.8 4:-0.833333 
32 1:-0.2 2:0.8 3:0.2 4:0.166667 
32 1:-0.2 2:0.8 3:0.2 4:0.5 
-32 1:-0.2 2:0.8 3:0.2 4:0.666667 
-32 1:-0.2 2:0.8 3:0.2 4:0.833333 
32 1:-0.2 2:0.8 3:0.2 4:-1 
-32 1:-0.2 2:0.8 3:0.2 4:-0.833333 
32 1:-0.2 2:0.8 3:0.2 4:-0.666667 
32 1:-0.2 2:0.8 3:0.2 4:-0.5 
32 1:-0.2 2:0.8 3:0.2 4:-0.166667 
-32 1:-0.2 2:0.8 3:0.2 
32 1:-0.2 2:0.8 4:-0.333333 
32 1:-0.2 2:0.8 
-32 1:-0.2 2:0.8 3:0.4 4:0.166667 
32 1:-0.2 2:0.8 3:0.4 4:0.666667 
-32 1:-0.2 2:0.8 3:0.4 4:0.833333 
-32 1:-0.2 2:0.8 3:0.4 4:-0.833333 
0.02893250910906449 1:-0.2 2:0.8 3:0.4 4:-0.666667 
-32 1:-0.2 2:0.8 3:0.6 4:0.166667 
32 1:-0.2 2:0.8 3:0.6 4:0.666667 
32 1:-0.2 2:0.8 3:0.6 4:0.833333 
-32 1:-0.2 2:0.8 3:0.6 4:-0.666667 
-32 1:-0.2 2:0.8 3:0.6 4:-0.333333 
-32 1:-0.2 2:0.8 3:0.6 
-32 1:-0.2 2:0.8 3:0.4 4:-0.5 
-32 1:-0.2 2:0.8 3:0.4 4:-0.166667 
32 1:-0.2 2:0.8 3:0.4 
-32 1:-0.2 2:0.8 3:0.8 4:0.166667 
32 1:-0.2 2:0.8 3:0.8 4:0.5 
32 1:-0.2 2:0.8 3:0.8 4:0.666667 
-32 1:-0.2 2:0.8 3:0.8 4:0.833333 
32 1:-0.2 2:0.8 3:0.8 4:-0.833333 
32 1:-0.2 2:0.8 3:0.8 4:-0.666667 
-32 1:-0.2 2:0.8 3:1 4:0.166667 
32 1:-0.2 2:0.8 3:1 4:0.333333 
-32 1:-0.2 2:0.8 3:1 4:0.5 
32 1:-0.2 2:0.8 3:1 4:0.666667 
32 1:-0.2 2:0.8 3:1 4:0.833333 
-32 1:-0.2 2:0.8 3:1 4:1 
32 1:-0.2 2:0.8 3:1 4:-1 
-25.25423010178139 1:-0.2 2:0.8 3:1 4:-0.833333 
-32 1:-0.2 2:0.8 3:1 4:-0.333333 
32 1:-0.2 2:0.8 3:1 4:-0.166667 
5.090668124916942 1:-0.2 2:0.8 3:0.8 4:-0.5 
-32 1:-0.2 2:0.8 3:0.8 4:-0.333333 
32 1:-0.2 2:1 3:-1 4:0.166667 
32 1:-0.2 2:1 3:-1 4:0.333333 
32 1:-0.2 2:1 3:-1 4:0.5 
32 1:-0.2 2:1 3:-1 4:0.666667 
32 1:-0.2 2:1 3:-1 4:0.833333 
-32 1:-0.2 2:1 3:-1 4:-1 
-32 1:-0.2 2:1 3:-1 4:-0.833333 
32 1:-0.2 2:1 3:-1 4:-0.666667 
32 1:-0.2 2:1 3:-1 4:-0.333333 
-20.24091138954729 1:-0.2 2:1 3:-0.8 4:0.166667 
-32 1:-0.2 2:1 3:-0.8 4:0.333333 
32 1:-0.2 2:1 3:-0.8 4:0.5 
32 1:-0.2 2:1 3:-0.8 4:0.666667 
32 1:-0.2 2:1 3:-0.8 4:1 
-7.804394178993197 1:-0.2 2:1 3:-0.8 4:-1 
-32 1:-0.2 2:1 3:-0.8 4:-0.833333 
32 1:-0.2 2:1 3:-0.8 4:-0.666667 
32 1:-0.2 2:1 3:-0.6 4:0.333333 
32 1:-0.2 2:1 3:-0.6 4:0.5 
-32 1:-0.2 2:1 3:-0.6 4:0.666667 
-32 1:-0.2 2:1 3:-0.6 4:0.833333 
-32 1:-0.2 2:1 3:-0.6 4:-1 
-32 1:-0.2 2:1 3:-0.6 4:-0.833333 
32 1:-0.2 2:1 3:-0.6 4:-0.666667 
-32 1:-0.2 2:1 3:-0.6 4:-0.333333 
-32 1:-0.2 2:1 3:-0.6 4:-0.166667 
32 1:-0.2 2:1 3:-0.6 
32 1:-0.2 2:1 3:-0.8 4:-0.5 
-32 1:-0.2 2:1 3:-0.8 4:-0.333333 
32 1:-0.2 2:1 3:-0.8 4:-0.166667 
-32 1:-0.2 2:1 3:-0.8 
32 1:-0.2 2:1 3:-0.4 4:0.333333 
32 1:-0.2 2:1 3:-0.4 4:0.666667 
32 1:-0.2 2:1 3:-0.4 4:0.833333 
-32 1:-0.2 2:1 3:-0.4 4:1 
-32 1:-0.2 2:1 3:-0.2 4:0.166667 
32 1:-0.2 2:1 3:-0.2 4:0.333333 
-32 1:-0.2 2:1 3:-0.2 4:0.666667 
-32 1:-0.2 2:1 3:-0.2 4:0.833333 
-32 1:-0.2 2:1 3:-0.2 4:1 
-32 1:-0.2 2:1 3:-0.2 4:-1 
-32 1:-0.2 2:1 3:-0.2 4:-0.833333 
32 1:-0.2 2:1 3:-0.2 4:-0.666667 
-32 1:-0.2 2:1 3:-0.2 4:-0.333333 
32 1:-0.2 2:1 3:-0.2 
32 1:-0.2 2:1 3:-0.4 4:-0.5 
-32 1:-0.2 2:1 3:-0.4 4:-0.166667 
-32 1:-0.2 2:1 4:0.166667 
-32 1:-0.2 2:1 4:0.666667 
32 1:-0.2 2:1 4:0.833333 
32 1:-0.2 2:1 4:1 
-32 1:-0.2 2:1 4:-0.833333 
-32 1:-0.2 2:1 3:0.2 4:0.166667 
-32 1:-0.2 2:1 3:0.2 4:0.333333 
-32 1:-0.2 2:1 3:0.2 4:0.5 
32 1:-0.2 2:1 3:0.2 4:0.666667 
32 1:-0.2 2:1 3:0.2 4:0.833333 
-32 1:-0.2 2:1 3:0.2 4:-1 
-32 1:-0.2 2:1 3:0.2 4:-0.5 
32 1:-0.2 2:1 4:-0.5 
-32 1:-0.2 2:1 4:-0.166667 
-32 1:-0.2 2:1 3:0.4 4:0.166667 
-32 1:-0.2 2:1 3:0.4 4:0.333333 
-32 1:-0.2 2:1 3:0.4 4:0.666667 
-32 1:-0.2 2:1 3:0.4 4:0.833333 
32 1:-0.2 2:1 3:0.4 4:1 
-32 1:-0.2 2:1 3:0.4 4:-0.833333 
32 1:-0.2 2:1 3:0.4 4:-0.666667 
32 1:-0.2 2:1 3:0.6 4:0.166667 
-32 1:-0.2 2:1 3:0.6 4:0.333333 
32 1:-0.2 2:1 3:0.6 4:0.666667 
-32 1:-0.2 2:1 3:0.6 4:0.833333 
-32 1:-0.2 2:1 3:0.6 4:1 
-32 1:-0.2 2:1 3:0.6 4:-1 
-32 1:-0.2 2:1 3:0.6 4:-0.666667 
-32 1:-0.2 2:1 3:0.6 4:-0.166667 
-32 1:-0.2 2:1 3:0.6 
-32 1:-0.2 2:1 3:0.4 4:-0.5 
32 1:-0.2 2:1 3:0.4 4:-0.166667 
-32 1:-0.2 2:1 3:0.8 4:0.5 
32 1:-0.2 2:1 3:0.8 4:0.666667 
32 1:-0.2 2:1 3:0.8 4:1 
-32 1:-0.2 2:1 3:0.8 4:-1 
32 1:-0.2 2:1 3:0.8 4:-0.666667 
32 1:-0.2 2:1 3:1 4:0.166667 
32 1:-0.2 2:1 3:1 4:0.666667 
-32 1:-0.2 2:1 3:1 4:0.833333 
-32 1:-0.2 2:1 3:1 4:1 
-32 1:-0.2 2:1 3:1 4:-0.833333 
32 1:-0.2 2:1 3:1 4:-0.666667 
32 1:-0.2 2:1 3:1 4:-0.333333 
32 1:-0.2 2:1 3:1 4:-0.166667 
-32 1:-0.2 2:1 3:1 
-32 1:-0.2 2:1 3:0.8 4:-0.333333 
-32 1:-0.2 2:1 3:0.8 4:-0.166667 
32 1:-0.2 2:1 3:0.8 
-8.324014833916259 2:-1 3:-1 4:0.166667 
-32 2:-1 3:-1 4:0.333333 
32 2:-1 3:-1 4:0.5 
-32 2:-1 3:-1 4:0.833333 
-32 2:-1 3:-1 4:1 
19.5086000725928 2:-1 3:-1 4:-1 
32 2:-1 3:-1 4:-0.833333 
-32 2:-1 3:-1 4:-0.5 
-32 2:-1 3:-1 4:-0.166667 
-32 2:-1 3:-1 
-32 2:-1 3:-0.8 4:0.166667 
-32 2:-1 3:-0.8 4:0.666667 
32 2:-1 3:-0.8 4:0.833333 
32 2:-1 3:-0.8 4:1 
32 2:-1 3:-0.8 4:-1 
-32 2:-1 3:-0.8 4:-0.666667 
-32 2:-1 3:-0.6 4:0.166667 
-32 2:-1 3:-0.6 4:0.666667 
-32 2:-1 3:-0.6 4:-0.666667 
-32 2:-1 3:-0.6 4:-0.5 
15.27282826931222 2:-1 3:-0.6 4:-0.333333 
-32 2:-1 3:-0.6 4:-0.166667 
-32 2:-1 3:-0.6 
-32 2:-1 3:-0.8 4:-0.5 
32 2:-1 3:-0.8 4:-0.333333 
32 2:-1 3:-0.8 4:-0.166667 
-32 2:-1 3:-0.8 
32 2:-1 3:-0.4 4:0.5 
-32 2:-1 3:-0.4 4:0.833333 
32 2:-1 3:-0.4 4:1 
32 2:-1 3:-0.4 4:-1 
-32 2:-1 3:-0.2 4:0.166667 
-32 2:-1 3:-0.2 4:0.333333 
-32 2:-1 3:-0.2 4:0.5 
-32 2:-1 3:-0.2 4:0.833333 
-32 2:-1 3:-0.2 4:1 
32 2:-1 3:-0.2 4:-1 
-32 2:-1 3:-0.2 4:-0.666667 
-32 2:-1 3:-0.2 4:-0.5 
-32 2:-1 3:-0.2 4:-0.333333 
-32 2:-1 3:-0.2 
-32 2:-1 3:-0.4 4:-0.5 
32 2:-1 3:-0.4 4:-0.333333 
32 2:-1 3:-0.4 4:-0.166667 
32 2:-1 3:-0.4 
32 2:-1 4:0.333333 
-32 2:-1 4:0.5 
32 2:-1 4:0.666667 
32 2:-1 4:1 
32 2:-1 4:-1 
-3.816593834399045 2:-1 4:-0.833333 
-32 2:-1 3:0.2 4:0.166667 
-32 2:-1 3:0.2 4:0.333333 
32 2:-1 3:0.2 4:0.5 
-32 2:-1 3:0.2 4:0.666667 
-32 2:-1 3:0.2 4:0.833333 
32 2:-1 3:0.2 4:1 
32 2:-1 3:0.2 4:-1 
-32 2:-1 3:0.2 4:-0.833333 
-32 2:-1 3:0.2 4:-0.666667 
-32 2:-1 3:0.2 4:-0.5 
32 2:-1 3:0.2 4:-0.333333 
-32 2:-1 3:0.2 
-32 2:-1 4:-0.5 
32 2:-1 4:-0.333333 
-32 2:-1 3:0.4 4:0.166667 
-32 2:-1 3:0.4 4:0.333333 
-32 2:-1 3:0.4 4:0.5 
32 2:-1 3:0.4 4:0.666667 
-32 2:-1 3:0.4 4:0.833333 
-32 2:-1 3:0.4 4:1 
-32 2:-1 3:0.4 4:-0.833333 
-32 2:-1 3:0.4 4:-0.666667 
-32 2:-1 3:0.6 4:0.166667 
-25.11388076206023 2:-1 3:0.6 4:0.333333 
-32 2:-1 3:0.6 4:0.833333 
32 2:-1 3:0.6 4:1 
32 2:-1 3:0.6 4:-1 
-32 2:-1 3:0.6 4:-0.833333 
-32 2:-1 3:0.6 4:-0.5 
32 2:-1 3:0.6 4:-0.333333 
-32 2:-1 3:0.6 4:-0.166667 
-32 2:-1 3:0.8 4:0.333333 
32 2:-1 3:0.8 4:0.5 
-32 2:-1 3:0.8 4:0.666667 
-32 2:-1 3:0.8 4:0.833333 
32 2:-1 3:0.8 4:1 
32 2:-1 3:0.8 4:-1 
32 2:-1 3:0.8 4:-0.833333 
-32 2:-1 3:0.8 4:-0.666667 
32 2:-1 3:1 4:0.5 
-3.291363584945686 2:-1 3:1 4:0.666667 
-32 2:-1 3:1 4:0.833333 
-32 2:-1 3:1 4:1 
32 2:-1 3:1 4:-1 
-32 2:-1 3:1 4:-0.666667 
-32 2:-1 3:1 4:-0.5 
32 2:-1 3:1 4:-0.166667 
-32 2:-1 3:0.8 4:-0.5 
-32 2:-1 3:0.8 
32 2:-0.8 3:-1 4:0.166667 
-32 2:-0.8 3:-1 4:0.666667 
-32 2:-0.8 3:-1 4:0.833333 
-32 2:-0.8 3:-1 4:1 
-32 2:-0.8 3:-1 4:-1 
-32 2:-0.8 3:-1 4:-0.666667 
-32 2:-0.8 3:-1 4:-0.5 
-32 2:-0.8 3:-1 4:-0.333333 
32 2:-0.8 3:-0.8 4:0.166667 
-32 2:-0.8 3:-0.8 4:0.5 
-32 2:-0.8 3:-0.8 4:0.666667 
-32 2:-0.8 3:-0.8 4:-1 
-32 2:-0.8 3:-0.8 4:-0.666667 
-32 2:-0.8 3:-0.6 4:0.166667 
32 2:-0.8 3:-0.6 4:0.5 
-32 2:-0.8 3:-0.6 4:0.666667 
-32 2:-0.8 3:-0.6 4:0.833333 
-32 2:-0.8 3:-0.6 4:-1 
32 2:-0.8 3:-0.6 4:-0.833333 
-32 2:-0.8 3:-0.6 4:-0.666667 
-32 2:-0.8 3:-0.6 4:-0.333333 
32 2:-0.8 3:-0.6 4:-0.166667 
32 2:-0.8 3:-0.6 
-32 2:-0.8 3:-0.8 4:-0.333333 
32 2:-0.8 3:-0.8 4:-0.166667 
32 2:-0.8 3:-0.4 4:0.333333 
32 2:-0.8 3:-0.4 4:0.5 
-32 2:-0.8 3:-0.4 4:0.666667 
-32 2:-0.8 3:-0.4 4:1 
-32 2:-0.8 3:-0.4 4:-1 
32 2:-0.8 3:-0.4 4:-0.833333 
-32 2:-0.8 3:-0.4 4:-0.666667 
32 2:-0.8 3:-0.2 4:0.5 
-32 2:-0.8 3:-0.2 4:-1 
32 2:-0.8 3:-0.2 4:-0.833333 
-32 2:-0.8 3:-0.2 4:-0.666667 
-32 2:-0.8 3:-0.2 4:-0.5 
-32 2:-0.8 3:-0.4 4:-0.5 
-32 2:-0.8 3:-0.4 4:-0.333333 
-32 2:-0.8 3:-0.4 4:-0.166667 
32 2:-0.8 3:-0.4 
-32 2:-0.8 4:0.333333 
-32 2:-0.8 4:0.5 
-32 2:-0.8 4:0.666667 
-32 2:-0.8 4:0.833333 
-32 2:-0.8 4:1 
-32 2:-0.8 4:-1 
-32 2:-0.8 4:-0.833333 
32 2:-0.8 3:0.2 4:0.166667 
-32 2:-0.8 3:0.2 4:0.333333 
32 2:-0.8 3:0.2 4:0.5 
-32 2:-0.8 3:0.2 4:0.666667 
32 2:-0.8 3:0.2 4:0.833333 
-32 2:-0.8 3:0.2 4:1 
-32 2:-0.8 3:0.2 4:-1 
-32 2:-0.8 3:0.2 4:-0.666667 
-32 2:-0.8 3:0.2 4:-0.333333 
32 2:-0.8 3:0.2 
-32 2:-0.8 4:-0.333333 
32 2:-0.8 4:-0.166667 
-32 2:-0.8 
6.263414043536989 2:-0.8 3:0.4 4:0.166667 
-25.67983502946806 2:-0.8 3:0.4 4:0.333333 
32 2:-0.8 3:0.4 4:0.5 
32 2:-0.8 3:0.4 4:0.666667 
-32 2:-0.8 3:0.4 4:0.833333 
-32 2:-0.8 3:0.4 4:1 
-32 2:-0.8 3:0.4 4:-1 
-32 2:-0.8 3:0.4 4:-0.833333 
-32 2:-0.8 3:0.4 4:-0.666667 
32 2:-0.8 3:0.6 4:0.166667 
32 2:-0.8 3:0.6 4:0.333333 
32 2:-0.8 3:0.6 4:0.5 
32 2:-0.8 3:0.6 4:0.833333 
-32 2:-0.8 3:0.6 4:-1 
-32 2:-0.8 3:0.6 4:-0.666667 
-32 2:-0.8 3:0.6 4:-0.333333 
-32 2:-0.8 3:0.6 
32 2:-0.8 3:0.4 4:-0.166667 
32 2:-0.8 3:0.4 
32 2:-0.8 3:0.8 4:0.666667 
32 2:-0.8 3:0.8 4:0.833333 
-32 2:-0.8 3:0.8 4:1 
-32 2:-0.8 3:0.8 4:-1 
-32 2:-0.8 3:0.8 4:-0.666667 
32 2:-0.8 3:1 4:0.166667 
32 2:-0.8 3:1 4:0.333333 
-32 2:-0.8 3:1 4:0.5 
-32 2:-0.8 3:1 4:0.833333 
-32 2:-0.8 3:1 4:1 
-32 2:-0.8 3:1 4:-1 
32 2:-0.8 3:1 4:-0.833333 
-32 2:-0.8 3:1 4:-0.666667 
32 2:-0.8 3:1 4:-0.5 
-32 2:-0.8 3:1 4:-0.333333 
-32 2:-0.8 3:1 
-32 2:-0.8 3:0.8 4:-0.5 
-32 2:-0.8 3:0.8 4:-0.333333 
32 2:-0.8 3:0.8 4:-0.166667 
32 2:-0.6 3:-1 4:0.166667 
-32 2:-0.6 3:-1 4:0.666667 
-22.16508037747397 2:-0.6 3:-1 4:-1 
-32 2:-0.6 3:-1 4:-0.5 
32 2:-0.6 3:-1 4:-0.333333 
-32 2:-0.6 3:-1 4:-0.166667 
32 2:-0.6 3:-1 
32 2:-0.6 3:-0.8 4:0.5 
-32 2:-0.6 3:-0.8 4:0.666667 
-32 2:-0.6 3:-0.8 4:0.833333 
-32 2:-0.6 3:-0.8 4:-0.833333 
-32 2:-0.6 3:-0.6 4:0.166667 
-32 2:-0.6 3:-0.6 4:0.333333 
-32 2:-0.6 3:-0.6 4:0.5 
-9.01511340216061 2:-0.6 3:-0.6 4:-0.833333 
32 2:-0.6 3:-0.6 4:-0.666667 
-32 2:-0.6 3:-0.6 4:-0.5 
-32 2:-0.6 3:-0.6 
32 2:-0.6 3:-0.8 4:-0.333333 
-32 2:-0.6 3:-0.8 4:-0.166667 
-32 2:-0.6 3:-0.8 
32 2:-0.6 3:-0.4 4:0.166667 
-32 2:-0.6 3:-0.4 4:0.833333 
32 2:-0.6 3:-0.4 4:-1 
-32 2:-0.6 3:-0.2 4:0.166667 
32 2:-0.6 3:-0.2 4:0.666667 
-32 2:-0.6 3:-0.2 4:1 
-32 2:-0.6 3:-0.2 4:-0.5 
-32 2:-0.6 3:-0.2 4:-0.333333 
-32 2:-0.6 3:-0.4 4:-0.5 
-32 2:-0.6 3:-0.4 4:-0.333333 
-32 2:-0.6 3:-0.4 
-32 2:-0.6 4:0.166667 
32 2:-0.6 4:0.333333 
-32 2:-0.6 4:0.666667 
-32 2:-0.6 4:1 
-32 2:-0.6 4:-0.833333 
-32 2:-0.6 3:0.2 4:0.166667 
-32 2:-0.6 3:0.2 4:0.5 
32 2:-0.6 3:0.2 4:0.666667 
32 2:-0.6 3:0.2 4:0.833333 
32 2:-0.6 3:0.2 4:1 
32 2:-0.6 3:0.2 4:-1 
32 2:-0.6 3:0.2 4:-0.833333 
-32 2:-0.6 3:0.2 4:-0.666667 
32 2:-0.6 3:0.2 4:-0.5 
32 2:-0.6 3:0.2 4:-0.333333 
32 2:-0.6 3:0.2 4:-0.166667 
-32 2:-0.6 4:-0.5 
32 2:-0.6 4:-0.166667 
-32 2:-0.6 3:0.4 4:0.166667 
32 2:-0.6 3:0.4 4:0.5 
-32 2:-0.6 3:0.4 4:0.666667 
32 2:-0.6 3:0.4 4:0.833333 
32 2:-0.6 3:0.4 4:1 
-32 2:-0.6 3:0.4 4:-0.833333 
-16.99379249421035 2:-0.6 3:0.4 4:-0.666667 
-32 2:-0.6 3:0.6 4:0.166667 
-32 2:-0.6 3:0.6 4:0.5 
32 2:-0.6 3:0.6 4:0.666667 
32 2:-0.6 3:0.6 4:0.833333 
-32 2:-0.6 3:0.6 4:1 
-32 2:-0.6 3:0.6 4:-1 
32 2:-0.6 3:0.6 4:-0.833333 
32 2:-0.6 3:0.6 4:-0.666667 
-32 2:-0.6 3:0.6 4:-0.333333 
32 2:-0.6 3:0.6 
-32 2:-0.6 3:0.4 4:-0.5 
32 2:-0.6 3:0.4 4:-0.333333 
32 2:-0.6 3:0.4 4:-0.166667 
32 2:-0.6 3:0.4 
-32 2:-0.6 3:0.8 4:0.166667 
32 2:-0.6 3:0.8 4:0.666667 
32 2:-0.6 3:0.8 4:1 
-32 2:-0.6 3:0.8 4:-1 
32 2:-0.6 3:1 4:0.166667 
32 2:-0.6 3:1 4:0.333333 
32 2:-0.6 3:1 4:1 
32 2:-0.6 3:1 4:-0.666667 
32 2:-0.6 3:1 4:-0.333333 
32 2:-0.4 3:-1 4:0.166667 
32 2:-0.4 3:-1 4:0.333333 
-32 2:-0.4 3:-1 4:0.5 
-32 2:-0.4 3:-1 4:0.666667 
32 2:-0.4 3:-1 4:0.833333 
-32 2:-0.4 3:-1 4:1 
-32 2:-0.4 3:-1 4:-1 
32 2:-0.4 3:-1 4:-0.833333 
-32 2:-0.4 3:-1 4:-0.666667 
32 2:-0.4 3:-0.8 4:0.166667 
17.92051107904831 2:-0.4 3:-0.8 4:0.5 
-32 2:-0.4 3:-0.8 4:0.666667 
32 2:-0.4 3:-0.8 4:0.833333 
32 2:-0.4 3:-0.8 4:-0.833333 
32 2:-0.4 3:-0.8 4:-0.666667 
-32 2:-0.4 3:-0.6 4:0.166667 
-32 2:-0.4 3:-0.6 4:0.333333 
32 2:-0.4 3:-0.6 4:0.5 
32 2:-0.4 3:-0.6 4:0.666667 
-27.47484990597471 2:-0.4 3:-0.6 4:0.833333 
32 2:-0.4 3:-0.6 4:1 
-32 2:-0.4 3:-0.6 4:-0.833333 
32 2:-0.4 3:-0.6 4:-0.166667 
-32 2:-0.4 3:-0.8 4:-0.333333 
-32 2:-0.4 3:-0.8 4:-0.166667 
32 2:-0.4 3:-0.4 4:0.166667 
-32 2:-0.4 3:-0.4 4:0.333333 
-32 2:-0.4 3:-0.4 4:0.5 
-32 2:-0.4 3:-0.4 4:0.833333 
-32 2:-0.4 3:-0.4 4:1 
32 2:-0.4 3:-0.4 4:-0.833333 
32 2:-0.4 3:-0.2 4:0.166667 
32 2:-0.4 3:-0.2 4:0.333333 
32 2:-0.4 3:-0.2 4:0.666667 
32 2:-0.4 3:-0.2 4:1 
-32 2:-0.4 3:-0.2 4:-1 
-19.84338880161934 2:-0.4 3:-0.2 4:-0.5 
-32 2:-0.4 3:-0.2 4:-0.333333 
-32 2:-0.4 3:-0.4 4:-0.5 
-32 2:-0.4 3:-0.4 4:-0.333333 
-32 2:-0.4 3:-0.4 4:-0.166667 
32 2:-0.4 4:0.166667 
-32 2:-0.4 4:0.5 
-32 2:-0.4 4:0.666667 
-32 2:-0.4 4:0.833333 
-32 2:-0.4 4:1 
-32 2:-0.4 4:-1 
-32 2:-0.4 4:-0.833333 
32 2:-0.4 4:-0.666667 
-32 2:-0.4 3:0.2 4:0.166667 
-32 2:-0.4 3:0.2 4:1 
32 2:-0.4 3:0.2 4:-1 
32 2:-0.4 3:0.2 4:-0.833333 
-32 2:-0.4 3:0.2 4:-0.5 
32 2:-0.4 3:0.2 4:-0.333333 
-32 2:-0.4 3:0.2 
32 2:-0.4 4:-0.5 
32 2:-0.4 4:-0.333333 
32 2:-0.4 4:-0.166667 
32 2:-0.4 
-32 2:-0.4 3:0.4 4:0.166667 
-32 2:-0.4 3:0.4 4:0.333333 
32 2:-0.4 3:0.4 4:0.5 
-32 2:-0.4 3:0.4 4:0.666667 
32 2:-0.4 3:0.4 4:0.833333 
32 2:-0.4 3:0.4 4:-1 
-32 2:-0.4 3:0.4 4:-0.833333 
32 2:-0.4 3:0.4 4:-0.666667 
32 2:-0.4 3:0.6 4:0.333333 
-32 2:-0.4 3:0.6 4:0.5 
32 2:-0.4 3:0.6 4:0.666667 
-32 2:-0.4 3:0.6 4:0.833333 
32 2:-0.4 3:0.6 4:1 
-32 2:-0.4 3:0.6 4:-1 
32 2:-0.4 3:0.6 4:-0.833333 
-32 2:-0.4 3:0.6 4:-0.5 
-32 2:-0.4 3:0.6 4:-0.333333 
32 2:-0.4 3:0.6 
32 2:-0.4 3:0.4 4:-0.5 
32 2:-0.4 3:0.4 4:-0.166667 
-32 2:-0.4 3:0.8 4:0.166667 
-32 2:-0.4 3:0.8 4:0.333333 
-32 2:-0.4 3:0.8 4:0.833333 
32 2:-0.4 3:0.8 4:-1 
32 2:-0.4 3:0.8 4:-0.833333 
-32 2:-0.4 3:0.8 4:-0.666667 
-32 2:-0.4 3:1 4:0.166667 
32 2:-0.4 3:1 4:0.333333 
-32 2:-0.4 3:1 4:1 
32 2:-0.4 3:1 4:-0.166667 
32 2:-0.4 3:1 
32 2:-0.4 3:0.8 4:-0.5 
-32 2:-0.4 3:0.8 4:-0.333333 
-32 2:-0.4 3:0.8 4:-0.166667 
32 2:-0.2 3:-1 4:0.166667 
-32 2:-0.2 3:-1 4:0.333333 
-0.0151684327140493 2:-0.2 3:-1 4:0.5 
32 2:-0.2 3:-1 4:0.666667 
32 2:-0.2 3:-1 4:0.833333 
32 2:-0.2 3:-1 4:-1 
32 2:-0.2 3:-1 4:-0.666667 
-32 2:-0.2 3:-1 4:-0.166667 
-32 2:-0.2 3:-0.8 4:0.166667 
-32 2:-0.2 3:-0.8 4:0.666667 
-32 2:-0.2 3:-0.8 4:0.833333 
-32 2:-0.2 3:-0.8 4:1 
32 2:-0.2 3:-0.8 4:-1 
32 2:-0.2 3:-0.8 4:-0.833333 
32 2:-0.2 3:-0.8 4:-0.666667 
-32 2:-0.2 3:-0.6 4:0.166667 
32 2:-0.2 3:-0.6 4:0.333333 
-32 2:-0.2 3:-0.6 4:0.666667 
-32 2:-0.2 3:-0.6 4:0.833333 
-32 2:-0.2 3:-0.6 4:1 
-32 2:-0.2 3:-0.6 4:-1 
32 2:-0.2 3:-0.6 4:-0.833333 
-32 2:-0.2 3:-0.6 4:-0.666667 
32 2:-0.2 3:-0.6 4:-0.5 
-32 2:-0.2 3:-0.6 4:-0.333333 
32 2:-0.2 3:-0.6 4:-0.166667 
32 2:-0.2 3:-0.6 
-32 2:-0.2 3:-0.8 4:-0.333333 
-32 2:-0.2 3:-0.8 
-32 2:-0.2 3:-0.4 4:0.166667 
32 2:-0.2 3:-0.4 4:0.333333 
1.560433932534302 2:-0.2 3:-0.4 4:0.5 
32 2:-0.2 3:-0.4 4:-1 
-32 2:-0.2 3:-0.4 4:-0.833333 
32 2:-0.2 3:-0.2 4:0.166667 
-32 2:-0.2 3:-0.2 4:0.333333 
-32 2:-0.2 3:-0.2 4:0.5 
32 2:-0.2 3:-0.2 4:0.666667 
32 2:-0.2 3:-0.2 4:1 
32 2:-0.2 3:-0.2 4:-1 
-32 2:-0.2 3:-0.2 4:-0.666667 
32 2:-0.2 3:-0.2 4:-0.333333 
-32 2:-0.2 3:-0.2 4:-0.166667 
-32 2:-0.2 3:-0.4 4:-0.5 
-32 2:-0.2 3:-0.4 4:-0.166667 
32 2:-0.2 3:-0.4 
32 2:-0.2 4:0.333333 
32 2:-0.2 4:0.5 
32 2:-0.2 4:-1 
-32 2:-0.2 4:-0.666667 
32 2:-0.2 3:0.2 4:0.166667 
32 2:-0.2 3:0.2 4:0.5 
-32 2:-0.2 3:0.2 4:0.666667 
-32 2:-0.2 3:0.2 4:0.833333 
32 2:-0.2 3:0.2 4:1 
32 2:-0.2 3:0.2 4:-1 
32 2:-0.2 3:0.2 4:-0.833333 
-32 2:-0.2 3:0.2 4:-0.666667 
-32 2:-0.2 3:0.2 4:-0.5 
32 2:-0.2 3:0.2 4:-0.333333 
-32 2:-0.2 3:0.2 4:-0.166667 
-32 2:-0.2 4:-0.333333 
-32 2:-0.2 4:-0.166667 
-32 2:-0.2 
-32 2:-0.2 3:0.4 4:0.166667 
-32 2:-0.2 3:0.4 4:0.5 
-32 2:-0.2 3:0.4 4:1 
32 2:-0.2 3:0.4 4:-0.833333 
-32 2:-0.2 3:0.6 4:0.333333 
-32 2:-0.2 3:0.6 4:0.666667 
32 2:-0.2 3:0.6 4:0.833333 
-32 2:-0.2 3:0.6 4:1 
32 2:-0.2 3:0.6 4:-1 
-32 2:-0.2 3:0.6 4:-0.666667 
-32 2:-0.2 3:0.6 4:-0.166667 
32 2:-0.2 3:0.6 
32 2:-0.2 3:0.4 4:-0.5 
32 2:-0.2 3:0.4 4:-0.333333 
32 2:-0.2 3:0.4 
32 2:-0.2 3:0.8 4:0.333333 
-32 2:-0.2 3:0.8 4:0.5 
32 2:-0.2 3:0.8 4:0.666667 
-32 2:-0.2 3:0.8 4:0.833333 
32 2:-0.2 3:0.8 4:1 
32 2:-0.2 3:0.8 4:-0.833333 
32 2:-0.2 3:1 4:0.166667 
-32 2:-0.2 3:1 4:0.333333 
32 2:-0.2 3:1 4:0.666667 
-32 2:-0.2 3:1 4:1 
32 2:-0.2 3:1 4:-1 
-32 2:-0.2 3:1 4:-0.833333 
32 2:-0.2 3:1 4:-0.666667 
-32 2:-0.2 3:1 4:-0.5 
32 2:-0.2 3:1 4:-0.333333 
-32 2:-0.2 3:1 4:-0.166667 
-32 2:-0.2 3:1 
32 2:-0.2 3:0.8 4:-0.333333 
32 2:-0.2 3:0.8 4:-0.166667 
-32 2:-0.2 3:0.8 
32 3:-1 4:0.166667 
32 3:-1 4:0.333333 
-32 3:-1 4:0.666667 
-32 3:-1 4:0.833333 
32 3:-1 4:1 
-32 3:-1 4:-1 
-32 3:-1 4:-0.666667 
32 3:-1 4:-0.166667 
-32 3:-1 
-32 3:-0.8 4:0.166667 
32 3:-0.8 4:0.333333 
-32 3:-0.8 4:0.5 
-32 3:-0.8 4:0.666667 
-32 3:-0.8 4:1 
-32 3:-0.8 4:-0.666667 
-32 3:-0.6 4:0.166667 
32 3:-0.6 4:0.333333 
32 3:-0.6 4:0.5 
-32 3:-0.6 4:0.666667 
-32 3:-0.6 4:-1 
32 3:-0.6 4:-0.333333 
-32 3:-0.6 
-32 3:-0.8 4:-0.333333 
-32 3:-0.8 4:-0.166667 
32 3:-0.4 4:0.166667 
-32 3:-0.4 4:0.333333 
32 3:-0.4 4:0.5 
32 3:-0.4 4:0.666667 
32 3:-0.4 4:1 
-32 3:-0.4 4:-1 
32 3:-0.4 4:-0.833333 
-32 3:-0.4 4:-0.666667 
-32 3:-0.2 4:0.166667 
-32 3:-0.2 4:0.333333 
32 3:-0.2 4:0.5 
-32 3:-0.2 4:0.666667 
32 3:-0.2 4:1 
-32 3:-0.2 4:-1 
-32 3:-0.2 4:-0.833333 
32 3:-0.2 4:-0.5 
-32 3:-0.2 
0.0519933772756063 3:-0.4 4:-0.5 
32 3:-0.4 4:-0.166667 
-32 3:-0.4 
32 4:0.166667 
-32 4:0.333333 
32 4:0.5 
-32 4:0.666667 
-32 4:0.833333 
-32 4:1 
-32 4:-0.833333 
32 3:0.2 4:0.333333 
32 3:0.2 4:0.5 
32 3:0.2 4:0.666667 
32 3:0.2 4:-0.666667 
32 3:0.2 4:-0.333333 
-32 3:0.2 
32 4:-0.333333 
32 4:-0.166667 
32 3:0.4 4:0.166667 
32 3:0.4 4:0.333333 
-32 3:0.4 4:0.5 
-32 3:0.4 4:0.666667 
32 3:0.4 4:0.833333 
32 3:0.4 4:-0.833333 
32 3:0.4 4:-0.666667 
32 3:0.6 4:0.333333 
-32 3:0.6 4:0.5 
-32 3:0.6 4:0.666667 
32 3:0.6 4:0.833333 
-32 3:0.6 4:1 
-32 3:0.6 4:-1 
32 3:0.6 4:-0.833333 
32 3:0.6 4:-0.666667 
32 3:0.6 4:-0.166667 
-32 3:0.4 4:-0.5 
-32 3:0.4 4:-0.333333 
-32 3:0.4 4:-0.166667 
32 3:0.4 
32 3:0.8 4:0.5 
32 3:0.8 4:0.833333 
-32 3:0.8 4:-1 
-32 3:0.8 4:-0.833333 
32 3:0.8 4:-0.666667 
32 3:1 4:0.166667 
-32 3:1 4:0.333333 
-32 3:1 4:0.833333 
-32 3:1 4:-0.833333 
-32 3:1 4:-0.666667 
32 3:1 4:-0.5 
-32 3:1 4:-0.333333 
-32 3:1 4:-0.166667 
-32 3:0.8 4:-0.5 
32 3:0.8 4:-0.166667 
-32 3:0.8 
-32 2:0.2 3:-1 4:0.333333 
-32 2:0.2 3:-1 4:0.5 
-32 2:0.2 3:-1 4:0.833333 
32 2:0.2 3:-1 4:1 
-32 2:0.2 3:-1 4:-0.833333 
-32 2:0.2 3:-1 4:-0.5 
32 2:0.2 3:-1 4:-0.166667 
32 2:0.2 3:-0.8 4:0.166667 
-32 2:0.2 3:-0.8 4:0.333333 
32 2:0.2 3:-0.8 4:0.5 
32 2:0.2 3:-0.8 4:0.666667 
32 2:0.2 3:-0.8 4:-1 
32 2:0.2 3:-0.8 4:-0.833333 
-32 2:0.2 3:-0.8 4:-0.666667 
0.7008767394313246 2:0.2 3:-0.6 4:0.166667 
-32 2:0.2 3:-0.6 4:0.666667 
32 2:0.2 3:-0.6 4:0.833333 
-32 2:0.2 3:-0.6 4:1 
32 2:0.2 3:-0.6 4:-1 
-32 2:0.2 3:-0.6 4:-0.666667 
32 2:0.2 3:-0.6 4:-0.166667 
-0.1267045049183459 2:0.2 3:-0.6 
32 2:0.2 3:-0.8 4:-0.5 
32 2:0.2 3:-0.8 4:-0.333333 
32 2:0.2 3:-0.8 4:-0.166667 
-32 2:0.2 3:-0.4 4:0.166667 
32 2:0.2 3:-0.4 4:0.333333 
32 2:0.2 3:-0.4 4:0.666667 
-32 2:0.2 3:-0.4 4:-0.833333 
32 2:0.2 3:-0.4 4:-0.666667 
32 2:0.2 3:-0.2 4:0.333333 
-32 2:0.2 3:-0.2 4:0.5 
-32 2:0.2 3:-0.2 4:0.833333 
32 2:0.2 3:-0.2 4:1 
-32 2:0.2 3:-0.2 4:-1 
32 2:0.2 3:-0.2 4:-0.833333 
-32 2:0.2 3:-0.2 4:-0.5 
-32 2:0.2 3:-0.2 4:-0.333333 
-32 2:0.2 3:-0.2 
32 2:0.2 3:-0.4 4:-0.333333 
32 2:0.2 3:-0.4 4:-0.166667 
32 2:0.2 4:0.166667 
-32 2:0.2 4:0.333333 
32 2:0.2 4:0.5 
-32 2:0.2 4:0.666667 
-32 2:0.2 4:0.833333 
32 2:0.2 4:1 
32 2:0.2 4:-1 
-32 2:0.2 3:0.2 4:0.166667 
32 2:0.2 3:0.2 4:0.333333 
32 2:0.2 3:0.2 4:0.5 
32 2:0.2 3:0.2 4:0.666667 
32 2:0.2 3:0.2 4:0.833333 
32 2:0.2 3:0.2 4:1 
32 2:0.2 3:0.2 4:-1 
-32 2:0.2 3:0.2 4:-0.833333 
32 2:0.2 3:0.2 4:-0.5 
-32 2:0.2 3:0.2 
-32 2:0.2 4:-0.5 
32 2:0.2 4:-0.333333 
32 2:0.2 4:-0.166667 
-32 2:0.2 3:0.4 4:0.166667 
-32 2:0.2 3:0.4 4:0.333333 
-32 2:0.2 3:0.4 4:0.666667 
32 2:0.2 3:0.4 4:0.833333 
32 2:0.2 3:0.4 4:1 
-32 2:0.2 3:0.4 4:-1 
32 2:0.2 3:0.4 4:-0.666667 
-32 2:0.2 3:0.6 4:0.166667 
-32 2:0.2 3:0.6 4:0.833333 
-32 2:0.2 3:0.6 4:-0.666667 
-32 2:0.2 3:0.6 4:-0.5 
32 2:0.2 3:0.6 4:-0.166667 
32 2:0.2 3:0.4 4:-0.5 
32 2:0.2 3:0.4 4:-0.333333 
-32 2:0.2 3:0.4 4:-0.166667 
32 2:0.2 3:0.4 
32 2:0.2 3:0.8 4:0.333333 
32 2:0.2 3:0.8 4:0.5 
-32 2:0.2 3:0.8 4:0.666667 
-32 2:0.2 3:0.8 4:0.833333 
-32 2:0.2 3:0.8 4:1 
-32 2:0.2 3:1 4:0.333333 
32 2:0.2 3:1 4:0.666667 
-32 2:0.2 3:1 4:0.833333 
-32 2:0.2 3:1 4:1 
32 2:0.2 3:1 4:-1 
-32 2:0.2 3:1 4:-0.666667 
32 2:0.2 3:1 4:-0.5 
-32 2:0.2 3:1 
-32 2:0.2 3:0.8 4:-0.5 
32 2:0.2 3:0.8 4:-0.333333 
-32 2:0.4 3:-1 4:0.166667 
32 2:0.4 3:-1 4:0.5 
32 2:0.4 3:-1 4:0.666667 
32 2:0.4 3:-1 4:-1 
32 2:0.4 3:-1 4:-0.5 
-32 2:0.4 3:-1 4:-0.333333 
-32 2:0.4 3:-1 4:-0.166667 
32 2:0.4 3:-0.8 4:0.166667 
-32 2:0.4 3:-0.8 4:0.5 
32 2:0.4 3:-0.8 4:0.833333 
-32 2:0.4 3:-0.8 4:1 
32 2:0.4 3:-0.8 4:-0.833333 
32 2:0.4 3:-0.8 4:-0.666667 
32 2:0.4 3:-0.6 4:0.333333 
32 2:0.4 3:-0.6 4:0.5 
32 2:0.4 3:-0.6 4:0.666667 
32 2:0.4 3:-0.6 4:0.833333 
-32 2:0.4 3:-0.6 4:-1 
32 2:0.4 3:-0.6 4:-0.5 
32 2:0.4 3:-0.6 4:-0.333333 
32 2:0.4 3:-0.6 4:-0.166667 
32 2:0.4 3:-0.6 
32 2:0.4 3:-0.8 4:-0.333333 
32 2:0.4 3:-0.8 4:-0.166667 
32 2:0.4 3:-0.8 
-32 2:0.4 3:-0.4 4:0.166667 
32 2:0.4 3:-0.4 4:0.5 
32 2:0.4 3:-0.4 4:0.666667 
32 2:0.4 3:-0.4 4:0.833333 
-32 2:0.4 3:-0.4 4:1 
-32 2:0.4 3:-0.4 4:-1 
32 2:0.4 3:-0.4 4:-0.833333 
-32 2:0.4 3:-0.2 4:0.166667 
32 2:0.4 3:-0.2 4:0.333333 
-32 2:0.4 3:-0.2 4:0.5 
-32 2:0.4 3:-0.2 4:0.833333 
0.7457878703210239 2:0.4 3:-0.2 4:1 
32 2:0.4 3:-0.2 4:-1 
-32 2:0.4 3:-0.2 4:-0.833333 
-32 2:0.4 3:-0.2 4:-0.666667 
-32 2:0.4 3:-0.2 4:-0.5 
-32 2:0.4 3:-0.2 4:-0.166667 
32 2:0.4 3:-0.4 4:-0.5 
-32 2:0.4 3:-0.4 4:-0.166667 
-32 2:0.4 3:-0.4 
32 2:0.4 4:0.333333 
32 2:0.4 4:0.5 
-32 2:0.4 4:0.666667 
-32 2:0.4 4:1 
32 2:0.4 4:-1 
-32 2:0.4 4:-0.833333 
32 2:0.4 4:-0.666667 
32 2:0.4 3:0.2 4:0.166667 
32 2:0.4 3:0.2 4:0.5 
-32 2:0.4 3:0.2 4:0.666667 
-32 2:0.4 3:0.2 4:0.833333 
32 2:0.4 3:0.2 4:-1 
-32 2:0.4 3:0.2 4:-0.666667 
-32 2:0.4 3:0.2 4:-0.5 
32 2:0.4 3:0.2 
-32 2:0.4 4:-0.5 
-32 2:0.4 4:-0.333333 
32 2:0.4 
32 2:0.4 3:0.4 4:0.166667 
-32 2:0.4 3:0.4 4:0.666667 
32 2:0.4 3:0.4 4:0.833333 
32 2:0.4 3:0.4 4:-1 
32 2:0.4 3:0.4 4:-0.833333 
-32 2:0.4 3:0.6 4:0.166667 
32 2:0.4 3:0.6 4:0.333333 
32 2:0.4 3:0.6 4:0.5 
32 2:0.4 3:0.6 4:0.666667 
-32 2:0.4 3:0.6 4:1 
-32 2:0.4 3:0.6 4:-0.833333 
-32 2:0.4 3:0.6 4:-0.666667 
32 2:0.4 3:0.6 4:-0.333333 
-32 2:0.4 3:0.6 4:-0.166667 
-32 2:0.4 3:0.6 
-32 2:0.4 3:0.4 4:-0.5 
-32 2:0.4 3:0.4 4:-0.333333 
32 2:0.4 3:0.8 4:0.166667 
-32 2:0.4 3:0.8 4:0.333333 
-32 2:0.4 3:0.8 4:0.833333 
32 2:0.4 3:0.8 4:1 
-32 2:0.4 3:0.8 4:-1 
-32 2:0.4 3:0.8 4:-0.833333 
-32 2:0.4 3:0.8 4:-0.666667 
-32 2:0.4 3:1 4:0.333333 
-32 2:0.4 3:1 4:0.666667 
32 2:0.4 3:1 4:1 
32 2:0.4 3:1 4:-1 
32 2:0.4 3:1 4:-0.833333 
-32 2:0.4 3:1 4:-0.666667 
32 2:0.4 3:1 4:-0.5 
32 2:0.4 3:1 4:-0.333333 
-32 2:0.4 3:1 
32 2:0.4 3:0.8 4:-0.5 
-0.7144705703635448 2:0.4 3:0.8 4:-0.333333 
-32 2:0.4 3:0.8 
-32 2:0.6 3:-1 4:0.166667 
32 2:0.6 3:-1 4:0.5 
-32 2:0.6 3:-1 4:0.666667 
-32 2:0.6 3:-1 4:0.833333 
-32 2:0.6 3:-1 4:1 
32 2:0.6 3:-1 4:-1 
-32 2:0.6 3:-1 4:-0.833333 
-32 2:0.6 3:-1 4:-0.5 
4.654368621165217 2:0.6 3:-1 4:-0.333333 
32 2:0.6 3:-1 4:-0.166667 
-9.156128224575633 2:0.6 3:-1 
-32 2:0.6 3:-0.8 4:0.166667 
-32 2:0.6 3:-0.8 4:0.5 
32 2:0.6 3:-0.8 4:0.666667 
-32 2:0.6 3:-0.8 4:1 
32 2:0.6 3:-0.8 4:-0.833333 
-32 2:0.6 3:-0.6 4:0.166667 
-32 2:0.6 3:-0.6 4:0.333333 
32 2:0.6 3:-0.6 4:0.5 
32 2:0.6 3:-0.6 4:0.666667 
-32 2:0.6 3:-0.6 4:0.833333 
32 2:0.6 3:-0.6 4:1 
-32 2:0.6 3:-0.6 4:-1 
-32 2:0.6 3:-0.6 4:-0.833333 
32 2:0.6 3:-0.6 4:-0.666667 
-32 2:0.6 3:-0.6 4:-0.5 
32 2:0.6 3:-0.6 4:-0.333333 
32 2:0.6 3:-0.6 4:-0.166667 
32 2:0.6 3:-0.6 
-32 2:0.6 3:-0.8 4:-0.5 
32 2:0.6 3:-0.8 4:-0.333333 
32 2:0.6 3:-0.8 4:-0.166667 
32 2:0.6 3:-0.8 
-32 2:0.6 3:-0.4 4:0.166667 
-32 2:0.6 3:-0.4 4:0.333333 
-32 2:0.6 3:-0.4 4:0.5 
-32 2:0.6 3:-0.4 4:0.833333 
32 2:0.6 3:-0.4 4:1 
-21.97324112376971 2:0.6 3:-0.4 4:-1 
-32 2:0.6 3:-0.4 4:-0.833333 
32 2:0.6 3:-0.4 4:-0.666667 
-32 2:0.6 3:-0.2 4:0.166667 
32 2:0.6 3:-0.2 4:0.333333 
-32 2:0.6 3:-0.2 4:0.5 
-32 2:0.6 3:-0.2 4:0.666667 
-32 2:0.6 3:-0.2 4:0.833333 
-32 2:0.6 3:-0.2 4:1 
-32 2:0.6 3:-0.2 4:-1 
32 2:0.6 3:-0.2 4:-0.833333 
32 2:0.6 3:-0.2 4:-0.666667 
-32 2:0.6 3:-0.2 4:-0.5 
32 2:0.6 3:-0.2 4:-0.333333 
32 2:0.6 3:-0.2 4:-0.166667 
-32 2:0.6 3:-0.4 4:-0.5 
-32 2:0.6 3:-0.4 4:-0.166667 
32 2:0.6 3:-0.4 
-32 2:0.6 4:0.166667 
32 2:0.6 4:0.333333 
32 2:0.6 4:0.5 
32 2:0.6 4:0.666667 
-32 2:0.6 4:-1 
32 2:0.6 4:-0.666667 
32 2:0.6 3:0.2 4:0.166667 
-32 2:0.6 3:0.2 4:0.333333 
-32 2:0.6 3:0.2 4:0.5 
32 2:0.6 3:0.2 4:0.666667 
-32 2:0.6 3:0.2 4:1 
-32 2:0.6 3:0.2 4:-0.833333 
-32 2:0.6 3:0.2 4:-0.5 
32 2:0.6 3:0.2 
32 2:0.6 4:-0.333333 
32 2:0.6 4:-0.166667 
32 2:0.6 
32 2:0.6 3:0.4 4:0.333333 
-32 2:0.6 3:0.4 4:0.5 
-32 2:0.6 3:0.4 4:0.666667 
-32 2:0.6 3:0.4 4:0.833333 
32 2:0.6 3:0.4 4:-0.833333 
-3.68075400531435 2:0.6 3:0.4 4:-0.666667 
-32 2:0.6 3:0.6 4:0.166667 
32 2:0.6 3:0.6 4:0.333333 
32 2:0.6 3:0.6 4:0.5 
-32 2:0.6 3:0.6 4:0.666667 
32 2:0.6 3:0.6 4:0.833333 
-32 2:0.6 3:0.6 4:1 
32 2:0.6 3:0.6 4:-0.833333 
32 2:0.6 3:0.6 4:-0.666667 
-32 2:0.6 3:0.6 4:-0.333333 
32 2:0.6 3:0.6 4:-0.166667 
-32 2:0.6 3:0.4 4:-0.5 
32 2:0.6 3:0.4 
-32 2:0.6 3:0.8 4:0.333333 
32 2:0.6 3:0.8 4:0.5 
-32 2:0.6 3:0.8 4:1 
-32 2:0.6 3:0.8 4:-1 
32 2:0.6 3:0.8 4:-0.833333 
-32 2:0.6 3:0.8 4:-0.666667 
32 2:0.6 3:1 4:0.166667 
32 2:0.6 3:1 4:0.333333 
32 2:0.6 3:1 4:0.666667 
-32 2:0.6 3:1 4:0.833333 
32 2:0.6 3:1 4:1 
32 2:0.6 3:1 4:-1 
32 2:0.6 3:1 4:-0.833333 
32 2:0.6 3:1 4:-0.666667 
32 2:0.6 3:1 4:-0.5 
-32 2:0.6 3:1 4:-0.166667 
-32 2:0.6 3:1 
-32 2:0.6 3:0.8 4:-0.5 
32 2:0.6 3:0.8 4:-0.333333 
32 2:0.6 3:0.8 
32 2:0.8 3:-1 4:0.333333 
32 2:0.8 3:-1 4:0.5 
-32 2:0.8 3:-1 4:1 
-32 2:0.8 3:-1 4:-0.833333 
32 2:0.8 3:-1 
-32 2:0.8 3:-0.8 4:0.5 
32 2:0.8 3:-0.8 4:0.833333 
-32 2:0.8 3:-0.8 4:1 
32 2:0.8 3:-0.8 4:-0.833333 
-32 2:0.8 3:-0.6 4:0.166667 
-32 2:0.8 3:-0.6 4:0.333333 
-32 2:0.8 3:-0.6 4:0.5 
-32 2:0.8 3:-0.6 4:0.833333 
32 2:0.8 3:-0.6 4:1 
-32 2:0.8 3:-0.6 4:-1 
-32 2:0.8 3:-0.6 4:-0.833333 
-32 2:0.8 3:-0.6 4:-0.666667 
-32 2:0.8 3:-0.6 4:-0.5 
-32 2:0.8 3:-0.6 4:-0.333333 
-32 2:0.8 3:-0.6 4:-0.166667 
32 2:0.8 3:-0.6 
-32 2:0.8 3:-0.8 4:-0.166667 
-32 2:0.8 3:-0.4 4:0.166667 
32 2:0.8 3:-0.4 4:0.5 
-32 2:0.8 3:-0.4 4:0.666667 
32 2:0.8 3:-0.4 4:0.833333 
-32 2:0.8 3:-0.4 4:-1 
-32 2:0.8 3:-0.4 4:-0.666667 
-32 2:0.8 3:-0.2 4:0.333333 
-32 2:0.8 3:-0.2 4:0.5 
32 2:0.8 3:-0.2 4:0.833333 
32 2:0.8 3:-0.2 4:1 
-32 2:0.8 3:-0.2 4:-1 
32 2:0.8 3:-0.2 4:-0.833333 
-32 2:0.8 3:-0.2 4:-0.666667 
32 2:0.8 3:-0.2 
-32 2:0.8 3:-0.4 4:-0.333333 
-32 2:0.8 3:-0.4 4:-0.166667 
-32 2:0.8 3:-0.4 
32 2:0.8 4:0.166667 
32 2:0.8 4:0.5 
-32 2:0.8 4:0.666667 
32 2:0.8 4:0.833333 
32 2:0.8 4:1 
-32 2:0.8 4:-1 
-12.57296171809323 2:0.8 4:-0.833333 
32 2:0.8 3:0.2 4:0.166667 
-32 2:0.8 3:0.2 4:0.5 
-32 2:0.8 3:0.2 4:0.666667 
2.044032193123653 2:0.8 3:0.2 4:0.833333 
32 2:0.8 3:0.2 4:1 
-32 2:0.8 3:0.2 4:-1 
-31.78149952370452 2:0.8 3:0.2 4:-0.833333 
-32 2:0.8 3:0.2 4:-0.666667 
32 2:0.8 3:0.2 4:-0.5 
32 2:0.8 3:0.2 4:-0.333333 
-32 2:0.8 4:-0.5 
32 2:0.8 4:-0.333333 
32 2:0.8 4:-0.166667 
32 2:0.8 
-32 2:0.8 3:0.4 4:0.333333 
32 2:0.8 3:0.4 4:0.666667 
32 2:0.8 3:0.4 4:0.833333 
32 2:0.8 3:0.4 4:1 
-32 2:0.8 3:0.4 4:-0.666667 
32 2:0.8 3:0.6 4:0.5 
-32 2:0.8 3:0.6 4:1 
-32 2:0.8 3:0.6 4:-1 
-32 2:0.8 3:0.6 4:-0.666667 
-32 2:0.8 3:0.6 4:-0.333333 
-32 2:0.8 3:0.4 4:-0.333333 
-32 2:0.8 3:0.4 
32 2:0.8 3:0.8 4:0.333333 
-32 2:0.8 3:0.8 4:0.5 
32 2:0.8 3:0.8 4:0.666667 
32 2:0.8 3:0.8 4:0.833333 
-32 2:0.8 3:0.8 4:1 
-32 2:0.8 3:0.8 4:-1 
32 2:0.8 3:0.8 4:-0.833333 
-32 2:0.8 3:0.8 4:-0.666667 
32 2:0.8 3:1 4:0.166667 
-32 2:0.8 3:1 4:0.333333 
-32 2:0.8 3:1 4:0.5 
-32 2:0.8 3:1 4:0.666667 
-22.20867180157085 2:0.8 3:1 4:0.833333 
-32 2:0.8 3:1 4:-1 
32 2:0.8 3:1 4:-0.833333 
-32 2:0.8 3:1 4:-0.666667 
-32 2:0.8 3:1 4:-0.333333 
32 2:0.8 3:1 4:-0.166667 
-32 2:0.8 3:1 
32 2:0.8 3:0.8 4:-0.5 
-32 2:0.8 3:0.8 4:-0.166667 
-32 2:0.8 3:0.8 
-32 2:1 3:-1 4:0.166667 
32 2:1 3:-1 4:0.5 
12.81930649715429 2:1 3:-1 4:0.833333 
32 2:1 3:-1 4:1 
32 2:1 3:-1 4:-1 
-32 2:1 3:-1 4:-0.833333 
-32 2:1 3:-1 4:-0.5 
0.0961443729393742 2:1 3:-1 4:-0.333333 
32 2:1 3:-1 4:-0.166667 
-32 2:1 3:-1 
-32 2:1 3:-0.8 4:0.166667 
32 2:1 3:-0.8 4:0.333333 
32 2:1 3:-0.8 4:0.833333 
32 2:1 3:-0.8 4:1 
32 2:1 3:-0.8 4:-1 
32 2:1 3:-0.8 4:-0.666667 
-32 2:1 3:-0.6 4:0.166667 
-32 2:1 3:-0.6 4:0.833333 
32 2:1 3:-0.6 4:1 
-32 2:1 3:-0.6 4:-1 
-32 2:1 3:-0.6 4:-0.666667 
32 2:1 3:-0.6 4:-0.166667 
32 2:1 3:-0.6 
-32 2:1 3:-0.8 4:-0.5 
-32 2:1 3:-0.8 4:-0.333333 
-32 2:1 3:-0.8 4:-0.166667 
-32 2:1 3:-0.8 
32 2:1 3:-0.4 4:0.5 
-32 2:1 3:-0.4 4:0.666667 
-32 2:1 3:-0.4 4:0.833333 
32 2:1 3:-0.4 4:1 
32 2:1 3:-0.4 4:-1 
-32 2:1 3:-0.4 4:-0.666667 
32 2:1 3:-0.2 4:0.166667 
32 2:1 3:-0.2 4:0.333333 
-32 2:1 3:-0.2 4:0.5 
32 2:1 3:-0.2 4:1 
32 2:1 3:-0.2 4:-1 
-32 2:1 3:-0.2 4:-0.666667 
-32 2:1 3:-0.2 4:-0.5 
32 2:1 3:-0.2 4:-0.333333 
32 2:1 3:-0.2 4:-0.166667 
-32 2:1 3:-0.4 4:-0.5 
32 2:1 3:-0.4 4:-0.333333 
32 2:1 3:-0.4 
-32 2:1 4:0.166667 
32 2:1 4:0.5 
32 2:1 4:0.666667 
-22.08589159972454 2:1 4:0.833333 
-32 2:1 4:1 
32 2:1 4:-1 
32 2:1 4:-0.833333 
-32 2:1 3:0.2 4:0.166667 
-32 2:1 3:0.2 4:0.333333 
-32 2:1 3:0.2 4:0.666667 
-32 2:1 3:0.2 4:0.833333 
32 2:1 3:0.2 4:1 
31.77337980514511 2:1 3:0.2 4:-1 
32 2:1 3:0.2 4:-0.833333 
32 2:1 3:0.2 4:-0.333333 
-32 2:1 3:0.2 4:-0.166667 
32 2:1 4:-0.333333 
-32 2:1 3:0.4 4:0.166667 
32 2:1 3:0.4 4:0.333333 
-32 2:1 3:0.4 4:0.666667 
-32 2:1 3:0.4 4:0.833333 
32 2:1 3:0.4 4:-1 
-32 2:1 3:0.4 4:-0.666667 
32 2:1 3:0.6 4:0.333333 
32 2:1 3:0.6 4:0.5 
32 2:1 3:0.6 4:0.833333 
32 2:1 3:0.6 4:-1 
32 2:1 3:0.6 4:-0.833333 
-32 2:1 3:0.6 4:-0.5 
-32 2:1 3:0.6 4:-0.333333 
32 2:1 3:0.6 4:-0.166667 
32 2:1 3:0.6 
-32 2:1 3:0.4 4:-0.5 
32 2:1 3:0.8 4:0.166667 
32 2:1 3:0.8 4:0.5 
32 2:1 3:0.8 4:0.666667 
-32 2:1 3:0.8 4:0.833333 
7.443300490538084 2:1 3:0.8 4:1 
32 2:1 3:0.8 4:-1 
24.88724849891925 2:1 3:0.8 4:-0.833333 
-32 2:1 3:0.8 4:-0.666667 
-32 2:1 3:1 4:0.166667 
32 2:1 3:1 4:0.333333 
32 2:1 3:1 4:0.5 
32 2:1 3:1 4:0.833333 
-32 2:1 3:1 4:1 
32 2:1 3:1 4:-1 
-32 2:1 3:1 4:-0.666667 
-32 2:1 3:1 4:-0.5 
32 2:1 3:1 4:-0.333333 
-32 2:1 3:1 4:-0.166667 
32 2:1 3:1 
32 2:1 3:0.8 4:-0.5 
-6.39122285318687 2:1 3:0.8 4:-0.166667 
-32 2:1 3:0.8 
-32 1:0.2 2:-1 3:-1 4:0.166667 
32 1:0.2 2:-1 3:-1 4:0.333333 
-32 1:0.2 2:-1 3:-1 4:0.5 
-32 1:0.2 2:-1 3:-1 4:0.666667 
32 1:0.2 2:-1 3:-1 4:0.833333 
-32 1:0.2 2:-1 3:-1 4:-1 
-32 1:0.2 2:-1 3:-1 4:-0.833333 
-18.30085842687634 1:0.2 2:-1 3:-1 4:-0.5 
32 1:0.2 2:-1 3:-1 4:-0.333333 
-32 1:0.2 2:-1 3:-1 4:-0.166667 
32 1:0.2 2:-1 3:-0.8 4:0.333333 
-32 1:0.2 2:-1 3:-0.8 4:0.5 
32 1:0.2 2:-1 3:-0.8 4:0.666667 
32 1:0.2 2:-1 3:-0.8 4:0.833333 
32 1:0.2 2:-1 3:-0.8 4:1 
-32 1:0.2 2:-1 3:-0.8 4:-1 
-32 1:0.2 2:-1 3:-0.8 4:-0.833333 
32 1:0.2 2:-1 3:-0.8 4:-0.666667 
32 1:0.2 2:-1 3:-0.6 4:0.166667 
32 1:0.2 2:-1 3:-0.6 4:0.333333 
-32 1:0.2 2:-1 3:-0.6 4:0.5 
32 1:0.2 2:-1 3:-0.6 4:0.666667 
-32 1:0.2 2:-1 3:-0.6 4:0.833333 
-32 1:0.2 2:-1 3:-0.6 4:-1 
-32 1:0.2 2:-1 3:-0.6 4:-0.833333 
-32 1:0.2 2:-1 3:-0.6 4:-0.5 
-32 1:0.2 2:-1 3:-0.6 4:-0.166667 
-32 1:0.2 2:-1 3:-0.6 
32 1:0.2 2:-1 3:-0.8 4:-0.333333 
-32 1:0.2 2:-1 3:-0.8 
-32 1:0.2 2:-1 3:-0.4 4:0.166667 
-32 1:0.2 2:-1 3:-0.4 4:0.333333 
-32 1:0.2 2:-1 3:-0.4 4:0.5 
32 1:0.2 2:-1 3:-0.4 4:1 
-32 1:0.2 2:-1 3:-0.4 4:-1 
-32 1:0.2 2:-1 3:-0.4 4:-0.833333 
2.597929620564932 1:0.2 2:-1 3:-0.4 4:-0.666667 
32 1:0.2 2:-1 3:-0.2 4:0.166667 
-32 1:0.2 2:-1 3:-0.2 4:0.5 
32 1:0.2 2:-1 3:-0.2 4:0.666667 
32 1:0.2 2:-1 3:-0.2 4:0.833333 
32 1:0.2 2:-1 3:-0.2 4:1 
-32 1:0.2 2:-1 3:-0.2 4:-1 
-32 1:0.2 2:-1 3:-0.2 4:-0.833333 
32 1:0.2 2:-1 3:-0.2 4:-0.333333 
32 1:0.2 2:-1 3:-0.4 4:-0.333333 
32 1:0.2 2:-1 3:-0.4 4:-0.166667 
32 1:0.2 2:-1 4:0.333333 
32 1:0.2 2:-1 4:0.5 
32 1:0.2 2:-1 4:0.666667 
32 1:0.2 2:-1 4:1 
-32 1:0.2 2:-1 4:-1 
-32 1:0.2 2:-1 4:-0.833333 
-32 1:0.2 2:-1 4:-0.666667 
-16.48248389356893 1:0.2 2:-1 3:0.2 4:0.333333 
-32 1:0.2 2:-1 3:0.2 4:0.666667 
32 1:0.2 2:-1 3:0.2 4:0.833333 
-32 1:0.2 2:-1 3:0.2 4:1 
-32 1:0.2 2:-1 3:0.2 4:-1 
-32 1:0.2 2:-1 3:0.2 4:-0.833333 
32 1:0.2 2:-1 3:0.2 4:-0.666667 
-32 1:0.2 2:-1 3:0.2 4:-0.5 
32 1:0.2 2:-1 3:0.2 4:-0.333333 
32 1:0.2 2:-1 3:0.2 4:-0.166667 
32 1:0.2 2:-1 3:0.2 
32 1:0.2 2:-1 4:-0.333333 
-32 1:0.2 2:-1 4:-0.166667 
-32 1:0.2 2:-1 
32 1:0.2 2:-1 3:0.4 4:0.666667 
32 1:0.2 2:-1 3:0.4 4:0.833333 
-32 1:0.2 2:-1 3:0.4 4:-1 
-32 1:0.2 2:-1 3:0.4 4:-0.833333 
-32 1:0.2 2:-1 3:0.6 4:0.166667 
-32 1:0.2 2:-1 3:0.6 4:0.5 
32 1:0.2 2:-1 3:0.6 4:0.666667 
32 1:0.2 2:-1 3:0.6 4:1 
-32 1:0.2 2:-1 3:0.6 4:-0.833333 
32 1:0.2 2:-1 3:0.6 4:-0.333333 
-32 1:0.2 2:-1 3:0.6 
-32 1:0.2 2:-1 3:0.4 4:-0.5 
32 1:0.2 2:-1 3:0.4 4:-0.333333 
32 1:0.2 2:-1 3:0.4 4:-0.166667 
-32 1:0.2 2:-1 3:0.4 
32 1:0.2 2:-1 3:0.8 4:0.166667 
-32 1:0.2 2:-1 3:0.8 4:0.5 
-32 1:0.2 2:-1 3:0.8 4:0.666667 
-32 1:0.2 2:-1 3:0.8 4:0.833333 
32 1:0.2 2:-1 3:0.8 4:1 
-24.70720313442692 1:0.2 2:-1 3:0.8 4:-1 
-32 1:0.2 2:-1 3:0.8 4:-0.833333 
-32 1:0.2 2:-1 3:1 4:0.166667 
32 1:0.2 2:-1 3:1 4:0.333333 
-32 1:0.2 2:-1 3:1 4:0.5 
32 1:0.2 2:-1 3:1 4:0.666667 
-32 1:0.2 2:-1 3:1 4:0.833333 
32 1:0.2 2:-1 3:1 4:1 
-32 1:0.2 2:-1 3:1 4:-1 
-32 1:0.2 2:-1 3:1 4:-0.833333 
-32 1:0.2 2:-1 3:1 4:-0.666667 
32 1:0.2 2:-1 3:1 4:-0.5 
32 1:0.2 2:-1 3:1 4:-0.333333 
-32 1:0.2 2:-1 3:0.8 4:-0.5 
32 1:0.2 2:-1 3:0.8 
32 1:0.2 2:-0.8 3:-1 4:0.166667 
-32 1:0.2 2:-0.8 3:-1 4:0.333333 
32 1:0.2 2:-0.8 3:-1 4:0.666667 
32 1:0.2 2:-0.8 3:-1 4:0.833333 
-32 1:0.2 2:-0.8 3:-1 4:1 
32 1:0.2 2:-0.8 3:-1 4:-0.833333 
32 1:0.2 2:-0.8 3:-1 4:-0.666667 
32 1:0.2 2:-0.8 3:-1 4:-0.333333 
32 1:0.2 2:-0.8 3:-1 4:-0.166667 
-32 1:0.2 2:-0.8 3:-0.8 4:0.166667 
32 1:0.2 2:-0.8 3:-0.8 4:0.333333 
-32 1:0.2 2:-0.8 3:-0.8 4:0.5 
32 1:0.2 2:-0.8 3:-0.8 4:0.833333 
32 1:0.2 2:-0.8 3:-0.8 4:-1 
32 1:0.2 2:-0.8 3:-0.8 4:-0.833333 
32 1:0.2 2:-0.8 3:-0.6 4:0.5 
32 1:0.2 2:-0.8 3:-0.6 4:0.833333 
32 1:0.2 2:-0.8 3:-0.6 4:1 
32 1:0.2 2:-0.8 3:-0.6 4:-1 
32 1:0.2 2:-0.8 3:-0.6 4:-0.833333 
-32 1:0.2 2:-0.8 3:-0.6 4:-0.5 
32 1:0.2 2:-0.8 3:-0.6 4:-0.166667 
32 1:0.2 2:-0.8 3:-0.6 
-32 1:0.2 2:-0.8 3:-0.8 4:-0.333333 
32 1:0.2 2:-0.8 3:-0.4 4:0.5 
-32 1:0.2 2:-0.8 3:-0.4 4:0.666667 
-32 1:0.2 2:-0.8 3:-0.4 4:1 
-32 1:0.2 2:-0.8 3:-0.4 4:-1 
32 1:0.2 2:-0.8 3:-0.4 4:-0.666667 
32 1:0.2 2:-0.8 3:-0.2 4:0.166667 
32 1:0.2 2:-0.8 3:-0.2 4:0.333333 
-0.2159313938246821 1:0.2 2:-0.8 3:-0.2 4:0.5 
-32 1:0.2 2:-0.8 3:-0.2 4:0.666667 
-32 1:0.2 2:-0.8 3:-0.2 4:0.833333 
-32 1:0.2 2:-0.8 3:-0.2 4:1 
32 1:0.2 2:-0.8 3:-0.2 4:-0.833333 
32 1:0.2 2:-0.8 3:-0.2 4:-0.333333 
-32 1:0.2 2:-0.8 3:-0.2 4:-0.166667 
-32 1:0.2 2:-0.8 3:-0.2 
-32 1:0.2 2:-0.8 3:-0.4 4:-0.5 
32 1:0.2 2:-0.8 3:-0.4 4:-0.333333 
32 1:0.2 2:-0.8 3:-0.4 
-32 1:0.2 2:-0.8 4:0.166667 
-32 1:0.2 2:-0.8 4:0.333333 
-32 1:0.2 2:-0.8 4:0.5 
32 1:0.2 2:-0.8 4:0.833333 
-32 1:0.2 2:-0.8 4:1 
32 1:0.2 2:-0.8 4:-1 
32 1:0.2 2:-0.8 4:-0.833333 
-32 1:0.2 2:-0.8 4:-0.666667 
-32 1:0.2 2:-0.8 3:0.2 4:0.166667 
32 1:0.2 2:-0.8 3:0.2 4:0.333333 
-21.63370476495393 1:0.2 2:-0.8 3:0.2 4:0.5 
-32 1:0.2 2:-0.8 3:0.2 4:0.666667 
32 1:0.2 2:-0.8 3:0.2 4:0.833333 
32 1:0.2 2:-0.8 3:0.2 4:1 
20.11116744063405 1:0.2 2:-0.8 3:0.2 4:-1 
32 1:0.2 2:-0.8 3:0.2 4:-0.833333 
-32 1:0.2 2:-0.8 3:0.2 4:-0.666667 
-14.47163331274821 1:0.2 2:-0.8 3:0.2 4:-0.5 
32 1:0.2 2:-0.8 3:0.2 4:-0.333333 
32 1:0.2 2:-0.8 4:-0.5 
32 1:0.2 2:-0.8 4:-0.333333 
-32 1:0.2 2:-0.8 4:-0.166667 
32 1:0.2 2:-0.8 
-32 1:0.2 2:-0.8 3:0.4 4:0.166667 
32 1:0.2 2:-0.8 3:0.4 4:0.333333 
-32 1:0.2 2:-0.8 3:0.4 4:0.5 
32 1:0.2 2:-0.8 3:0.4 4:0.833333 
32 1:0.2 2:-0.8 3:0.4 4:1 
32 1:0.2 2:-0.8 3:0.4 4:-1 
32 1:0.2 2:-0.8 3:0.4 4:-0.833333 
-32 1:0.2 2:-0.8 3:0.4 4:-0.666667 
32 1:0.2 2:-0.8 3:0.6 4:0.166667 
-32 1:0.2 2:-0.8 3:0.6 4:0.666667 
32 1:0.2 2:-0.8 3:0.6 4:-0.833333 
32 1:0.2 2:-0.8 3:0.6 4:-0.333333 
-32 1:0.2 2:-0.8 3:0.6 
32 1:0.2 2:-0.8 3:0.4 4:-0.333333 
-32 1:0.2 2:-0.8 3:0.4 4:-0.166667 
-32 1:0.2 2:-0.8 3:0.4 
-32 1:0.2 2:-0.8 3:0.8 4:0.166667 
32 1:0.2 2:-0.8 3:0.8 4:0.333333 
-32 1:0.2 2:-0.8 3:0.8 4:0.833333 
32 1:0.2 2:-0.8 3:0.8 4:-0.833333 
-32 1:0.2 2:-0.8 3:0.8 4:-0.666667 
-32 1:0.2 2:-0.8 3:1 4:0.166667 
32 1:0.2 2:-0.8 3:1 4:1 
32 1:0.2 2:-0.8 3:1 4:-0.833333 
32 1:0.2 2:-0.8 3:1 4:-0.5 
32 1:0.2 2:-0.8 3:1 4:-0.333333 
32 1:0.2 2:-0.8 3:1 4:-0.166667 
32 1:0.2 2:-0.8 3:0.8 4:-0.5 
32 1:0.2 2:-0.8 3:0.8 
32 1:0.2 2:-0.6 3:-1 4:0.166667 
32 1:0.2 2:-0.6 3:-1 4:0.666667 
32 1:0.2 2:-0.6 3:-1 4:1 
32 1:0.2 2:-0.6 3:-1 4:-1 
-32 1:0.2 2:-0.6 3:-1 4:-0.333333 
32 1:0.2 2:-0.6 3:-1 4:-0.166667 
-32 1:0.2 2:-0.6 3:-0.8 4:0.166667 
32 1:0.2 2:-0.6 3:-0.8 4:0.333333 
-32 1:0.2 2:-0.6 3:-0.8 4:0.666667 
-32 1:0.2 2:-0.6 3:-0.8 4:0.833333 
32 1:0.2 2:-0.6 3:-0.8 4:-1 
32 1:0.2 2:-0.6 3:-0.8 4:-0.833333 
32 1:0.2 2:-0.6 3:-0.8 4:-0.666667 
32 1:0.2 2:-0.6 3:-0.6 4:0.333333 
32 1:0.2 2:-0.6 3:-0.6 4:0.5 
-32 1:0.2 2:-0.6 3:-0.6 4:0.666667 
32 1:0.2 2:-0.6 3:-0.6 4:0.833333 
32 1:0.2 2:-0.6 3:-0.6 4:1 
32 1:0.2 2:-0.6 3:-0.6 4:-1 
-32 1:0.2 2:-0.6 3:-0.6 4:-0.833333 
32 1:0.2 2:-0.6 3:-0.6 4:-0.666667 
32 1:0.2 2:-0.6 3:-0.6 4:-0.166667 
-32 1:0.2 2:-0.6 3:-0.4 4:0.166667 
-32 1:0.2 2:-0.6 3:-0.4 4:0.333333 
32 1:0.2 2:-0.6 3:-0.4 4:0.666667 
32 1:0.2 2:-0.6 3:-0.4 4:0.833333 
32 1:0.2 2:-0.6 3:-0.4 4:1 
32 1:0.2 2:-0.6 3:-0.4 4:-0.833333 
-32 1:0.2 2:-0.6 3:-0.2 4:0.5 
32 1:0.2 2:-0.6 3:-0.2 4:0.666667 
-32 1:0.2 2:-0.6 3:-0.2 4:0.833333 
32 1:0.2 2:-0.6 3:-0.2 4:1 
32 1:0.2 2:-0.6 3:-0.2 4:-1 
32 1:0.2 2:-0.6 3:-0.2 4:-0.666667 
32 1:0.2 2:-0.6 3:-0.2 4:-0.5 
-32 1:0.2 2:-0.6 3:-0.2 4:-0.333333 
-32 1:0.2 2:-0.6 3:-0.2 4:-0.166667 
32 1:0.2 2:-0.6 3:-0.4 4:-0.5 
-32 1:0.2 2:-0.6 3:-0.4 4:-0.333333 
32 1:0.2 2:-0.6 3:-0.4 
32 1:0.2 2:-0.6 4:0.5 
-32 1:0.2 2:-0.6 4:0.833333 
-32 1:0.2 2:-0.6 4:1 
32 1:0.2 2:-0.6 4:-1 
-32 1:0.2 2:-0.6 4:-0.833333 
32 1:0.2 2:-0.6 4:-0.666667 
32 1:0.2 2:-0.6 3:0.2 4:0.166667 
-32 1:0.2 2:-0.6 3:0.2 4:0.666667 
32 1:0.2 2:-0.6 3:0.2 4:0.833333 
32 1:0.2 2:-0.6 3:0.2 4:-1 
32 1:0.2 2:-0.6 3:0.2 4:-0.166667 
32 1:0.2 2:-0.6 4:-0.5 
32 1:0.2 2:-0.6 4:-0.166667 
-32 1:0.2 2:-0.6 3:0.4 4:0.5 
32 1:0.2 2:-0.6 3:0.4 4:0.666667 
32 1:0.2 2:-0.6 3:0.4 4:0.833333 
32 1:0.2 2:-0.6 3:0.4 4:1 
32 1:0.2 2:-0.6 3:0.4 4:-1 
32 1:0.2 2:-0.6 3:0.4 4:-0.833333 
32 1:0.2 2:-0.6 3:0.6 4:0.5 
-32 1:0.2 2:-0.6 3:0.6 4:0.666667 
-32 1:0.2 2:-0.6 3:0.6 4:1 
32 1:0.2 2:-0.6 3:0.6 4:-1 
32 1:0.2 2:-0.6 3:0.6 4:-0.666667 
32 1:0.2 2:-0.6 3:0.6 4:-0.5 
-32 1:0.2 2:-0.6 3:0.6 4:-0.333333 
-32 1:0.2 2:-0.6 3:0.6 4:-0.166667 
-32 1:0.2 2:-0.6 3:0.6 
-32 1:0.2 2:-0.6 3:0.4 4:-0.166667 
32 1:0.2 2:-0.6 3:0.4 
-32 1:0.2 2:-0.6 3:0.8 4:0.166667 
-32 1:0.2 2:-0.6 3:0.8 4:0.333333 
32 1:0.2 2:-0.6 3:0.8 4:0.833333 
-32 1:0.2 2:-0.6 3:0.8 4:1 
32 1:0.2 2:-0.6 3:0.8 4:-1 
32 1:0.2 2:-0.6 3:0.8 4:-0.833333 
-32 1:0.2 2:-0.6 3:1 4:0.166667 
-32 1:0.2 2:-0.6 3:1 4:0.333333 
-32 1:0.2 2:-0.6 3:1 4:0.5 
32 1:0.2 2:-0.6 3:1 4:0.833333 
32 1:0.2 2:-0.6 3:1 4:-1 
32 1:0.2 2:-0.6 3:1 4:-0.833333 
-32 1:0.2 2:-0.6 3:1 4:-0.666667 
-32 1:0.2 2:-0.6 3:1 4:-0.5 
-32 1:0.2 2:-0.6 3:1 4:-0.333333 
32 1:0.2 2:-0.6 3:0.8 4:-0.5 
-32 1:0.2 2:-0.6 3:0.8 4:-0.333333 
-32 1:0.2 2:-0.6 3:0.8 4:-0.166667 
-32 1:0.2 2:-0.6 3:0.8 
-32 1:0.2 2:-0.4 3:-1 4:0.166667 
-32 1:0.2 2:-0.4 3:-1 4:0.333333 
32 1:0.2 2:-0.4 3:-1 4:0.5 
32 1:0.2 2:-0.4 3:-1 4:0.666667 
32 1:0.2 2:-0.4 3:-1 4:1 
32 1:0.2 2:-0.4 3:-1 4:-1 
32 1:0.2 2:-0.4 3:-1 4:-0.833333 
-32 1:0.2 2:-0.4 3:-1 4:-0.333333 
32 1:0.2 2:-0.4 3:-1 
-32 1:0.2 2:-0.4 3:-0.8 4:0.166667 
32 1:0.2 2:-0.4 3:-0.8 4:0.333333 
-32 1:0.2 2:-0.4 3:-0.8 4:0.5 
-32 1:0.2 2:-0.4 3:-0.8 4:0.833333 
32 1:0.2 2:-0.4 3:-0.8 4:1 
32 1:0.2 2:-0.4 3:-0.8 4:-1 
32 1:0.2 2:-0.4 3:-0.6 4:0.333333 
32 1:0.2 2:-0.4 3:-0.6 4:0.833333 
-32 1:0.2 2:-0.4 3:-0.6 4:1 
32 1:0.2 2:-0.4 3:-0.6 4:-1 
32 1:0.2 2:-0.4 3:-0.6 4:-0.666667 
-32 1:0.2 2:-0.4 3:-0.6 4:-0.333333 
32 1:0.2 2:-0.4 3:-0.6 4:-0.166667 
-32 1:0.2 2:-0.4 3:-0.8 4:-0.166667 
32 1:0.2 2:-0.4 3:-0.4 4:0.166667 
32 1:0.2 2:-0.4 3:-0.4 4:0.333333 
-32 1:0.2 2:-0.4 3:-0.4 4:0.5 
-32 1:0.2 2:-0.4 3:-0.4 4:0.666667 
32 1:0.2 2:-0.4 3:-0.4 4:1 
32 1:0.2 2:-0.4 3:-0.4 4:-1 
32 1:0.2 2:-0.4 3:-0.4 4:-0.833333 
32 1:0.2 2:-0.4 3:-0.4 4:-0.666667 
-32 1:0.2 2:-0.4 3:-0.2 4:0.166667 
-32 1:0.2 2:-0.4 3:-0.2 4:0.333333 
32 1:0.2 2:-0.4 3:-0.2 4:0.5 
-32 1:0.2 2:-0.4 3:-0.2 4:0.666667 
32 1:0.2 2:-0.4 3:-0.2 4:0.833333 
32 1:0.2 2:-0.4 3:-0.2 4:1 
32 1:0.2 2:-0.4 3:-0.2 4:-0.166667 
32 1:0.2 2:-0.4 3:-0.2 
32 1:0.2 2:-0.4 3:-0.4 4:-0.5 
32 1:0.2 2:-0.4 3:-0.4 4:-0.333333 
32 1:0.2 2:-0.4 3:-0.4 4:-0.166667 
32 1:0.2 2:-0.4 3:-0.4 
-32 1:0.2 2:-0.4 4:0.333333 
32 1:0.2 2:-0.4 4:0.666667 
-32 1:0.2 2:-0.4 4:0.833333 
32 1:0.2 2:-0.4 4:1 
32 1:0.2 2:-0.4 4:-1 
-32 1:0.2 2:-0.4 4:-0.833333 
32 1:0.2 2:-0.4 4:-0.666667 
-32 1:0.2 2:-0.4 3:0.2 4:0.166667 
-32 1:0.2 2:-0.4 3:0.2 4:0.5 
32 1:0.2 2:-0.4 3:0.2 4:0.666667 
-32 1:0.2 2:-0.4 3:0.2 4:0.833333 
-32 1:0.2 2:-0.4 3:0.2 4:1 
32 1:0.2 2:-0.4 3:0.2 4:-1 
-32 1:0.2 2:-0.4 3:0.2 4:-0.666667 
-32 1:0.2 2:-0.4 3:0.2 4:-0.333333 
0.005763378354712663 1:0.2 2:-0.4 3:0.2 
-32 1:0.2 2:-0.4 
-32 1:0.2 2:-0.4 3:0.4 4:0.333333 
-32 1:0.2 2:-0.4 3:0.4 4:0.5 
2.817009010725471 1:0.2 2:-0.4 3:0.4 4:0.833333 
32 1:0.2 2:-0.4 3:0.4 4:1 
-32 1:0.2 2:-0.4 3:0.4 4:-0.833333 
-32 1:0.2 2:-0.4 3:0.4 4:-0.666667 
32 1:0.2 2:-0.4 3:0.6 4:0.166667 
32 1:0.2 2:-0.4 3:0.6 4:0.333333 
-32 1:0.2 2:-0.4 3:0.6 4:0.5 
-32 1:0.2 2:-0.4 3:0.6 4:0.666667 
-32 1:0.2 2:-0.4 3:0.6 4:0.833333 
-32 1:0.2 2:-0.4 3:0.6 4:1 
32 1:0.2 2:-0.4 3:0.6 4:-1 
32 1:0.2 2:-0.4 3:0.6 4:-0.833333 
-32 1:0.2 2:-0.4 3:0.6 4:-0.666667 
32 1:0.2 2:-0.4 3:0.6 4:-0.5 
-32 1:0.2 2:-0.4 3:0.6 4:-0.333333 
32 1:0.2 2:-0.4 3:0.6 4:-0.166667 
32 1:0.2 2:-0.4 3:0.6 
-32 1:0.2 2:-0.4 3:0.4 4:-0.166667 
-32 1:0.2 2:-0.4 3:0.8 4:0.166667 
3.646767247316181 1:0.2 2:-0.4 3:0.8 4:0.333333 
32 1:0.2 2:-0.4 3:0.8 4:0.5 
32 1:0.2 2:-0.4 3:0.8 4:0.666667 
32 1:0.2 2:-0.4 3:0.8 4:-1 
-32 1:0.2 2:-0.4 3:1 4:0.166667 
32 1:0.2 2:-0.4 3:1 4:1 
32 1:0.2 2:-0.4 3:1 4:-1 
32 1:0.2 2:-0.4 3:1 4:-0.666667 
32 1:0.2 2:-0.4 3:1 4:-0.5 
-32 1:0.2 2:-0.4 3:1 4:-0.333333 
-32 1:0.2 2:-0.4 3:1 4:-0.166667 
32 1:0.2 2:-0.4 3:1 
32 1:0.2 2:-0.4 3:0.8 4:-0.5 
-32 1:0.2 2:-0.4 3:0.8 4:-0.333333 
32 1:0.2 2:-0.4 3:0.8 
32 1:0.2 2:-0.2 3:-1 4:0.166667 
32 1:0.2 2:-0.2 3:-1 4:0.5 
32 1:0.2 2:-0.2 3:-1 4:0.833333 
-32 1:0.2 2:-0.2 3:-1 4:1 
-32 1:0.2 2:-0.2 3:-1 4:-1 
32 1:0.2 2:-0.2 3:-1 4:-0.833333 
-32 1:0.2 2:-0.2 3:-1 4:-0.5 
-32 1:0.2 2:-0.2 3:-1 4:-0.333333 
32 1:0.2 2:-0.2 3:-0.8 4:0.166667 
32 1:0.2 2:-0.2 3:-0.8 4:0.333333 
-32 1:0.2 2:-0.2 3:-0.8 4:0.5 
32 1:0.2 2:-0.2 3:-0.8 4:0.833333 
-32 1:0.2 2:-0.2 3:-0.8 4:-1 
-32 1:0.2 2:-0.2 3:-0.8 4:-0.833333 
32 1:0.2 2:-0.2 3:-0.8 4:-0.666667 
-32 1:0.2 2:-0.2 3:-0.6 4:0.333333 
32 1:0.2 2:-0.2 3:-0.6 4:0.5 
32 1:0.2 2:-0.2 3:-0.6 4:0.666667 
32 1:0.2 2:-0.2 3:-0.6 4:0.833333 
-32 1:0.2 2:-0.2 3:-0.6 4:-1 
-32 1:0.2 2:-0.2 3:-0.6 4:-0.5 
-32 1:0.2 2:-0.2 3:-0.6 4:-0.166667 
-32 1:0.2 2:-0.2 3:-0.8 4:-0.5 
-32 1:0.2 2:-0.2 3:-0.8 4:-0.333333 
32 1:0.2 2:-0.2 3:-0.8 4:-0.166667 
32 1:0.2 2:-0.2 3:-0.8 
32 1:0.2 2:-0.2 3:-0.4 4:0.166667 
-32 1:0.2 2:-0.2 3:-0.4 4:0.666667 
32 1:0.2 2:-0.2 3:-0.4 4:0.833333 
32 1:0.2 2:-0.2 3:-0.4 4:1 
-32 1:0.2 2:-0.2 3:-0.4 4:-1 
-32 1:0.2 2:-0.2 3:-0.4 4:-0.833333 
-32 1:0.2 2:-0.2 3:-0.2 4:0.166667 
32 1:0.2 2:-0.2 3:-0.2 4:0.333333 
-32 1:0.2 2:-0.2 3:-0.2 4:0.5 
32 1:0.2 2:-0.2 3:-0.2 4:0.833333 
-32 1:0.2 2:-0.2 3:-0.2 4:-0.833333 
-32 1:0.2 2:-0.2 3:-0.2 4:-0.333333 
32 1:0.2 2:-0.2 3:-0.2 4:-0.166667 
-32 1:0.2 2:-0.2 3:-0.2 
-32 1:0.2 2:-0.2 3:-0.4 4:-0.333333 
32 1:0.2 2:-0.2 3:-0.4 4:-0.166667 
-32 1:0.2 2:-0.2 3:-0.4 
32 1:0.2 2:-0.2 4:0.166667 
32 1:0.2 2:-0.2 4:0.5 
32 1:0.2 2:-0.2 4:0.666667 
32 1:0.2 2:-0.2 4:0.833333 
-32 1:0.2 2:-0.2 4:1 
-32 1:0.2 2:-0.2 4:-0.666667 
32 1:0.2 2:-0.2 3:0.2 4:0.333333 
23.36323387072655 1:0.2 2:-0.2 3:0.2 4:0.833333 
-32 1:0.2 2:-0.2 3:0.2 4:1 
32 1:0.2 2:-0.2 3:0.2 4:-1 
-32 1:0.2 2:-0.2 3:0.2 4:-0.833333 
-32 1:0.2 2:-0.2 3:0.2 4:-0.5 
-32 1:0.2 2:-0.2 3:0.2 4:-0.333333 
-32 1:0.2 2:-0.2 3:0.2 
32 1:0.2 2:-0.2 4:-0.5 
32 1:0.2 2:-0.2 4:-0.333333 
32 1:0.2 2:-0.2 4:-0.166667 
32 1:0.2 2:-0.2 
-32 1:0.2 2:-0.2 3:0.4 4:0.166667 
-32 1:0.2 2:-0.2 3:0.4 4:0.5 
32 1:0.2 2:-0.2 3:0.4 4:0.666667 
32 1:0.2 2:-0.2 3:0.4 4:1 
-32 1:0.2 2:-0.2 3:0.4 4:-1 
-32 1:0.2 2:-0.2 3:0.4 4:-0.666667 
-32 1:0.2 2:-0.2 3:0.6 4:0.166667 
-32 1:0.2 2:-0.2 3:0.6 4:0.333333 
-32 1:0.2 2:-0.2 3:0.6 4:0.833333 
32 1:0.2 2:-0.2 3:0.6 4:1 
32 1:0.2 2:-0.2 3:0.6 4:-0.5 
-32 1:0.2 2:-0.2 3:0.6 
32 1:0.2 2:-0.2 3:0.4 4:-0.5 
-32 1:0.2 2:-0.2 3:0.4 4:-0.166667 
-32 1:0.2 2:-0.2 3:0.4 
32 1:0.2 2:-0.2 3:0.8 4:0.166667 
-32 1:0.2 2:-0.2 3:0.8 4:0.5 
32 1:0.2 2:-0.2 3:0.8 4:0.833333 
-32 1:0.2 2:-0.2 3:0.8 4:1 
-32 1:0.2 2:-0.2 3:0.8 4:-1 
-12.57232001506236 1:0.2 2:-0.2 3:0.8 4:-0.833333 
-32 1:0.2 2:-0.2 3:0.8 4:-0.666667 
-32 1:0.2 2:-0.2 3:1 4:0.166667 
-32 1:0.2 2:-0.2 3:1 4:0.333333 
-32 1:0.2 2:-0.2 3:1 4:0.5 
32 1:0.2 2:-0.2 3:1 4:0.833333 
32 1:0.2 2:-0.2 3:1 4:1 
-32 1:0.2 2:-0.2 3:1 4:-1 
-32 1:0.2 2:-0.2 3:1 4:-0.833333 
32 1:0.2 2:-0.2 3:1 4:-0.5 
-32 1:0.2 2:-0.2 3:1 4:-0.333333 
-32 1:0.2 2:-0.2 3:0.8 4:-0.5 
32 1:0.2 2:-0.2 3:0.8 4:-0.166667 
32 1:0.2 2:-0.2 3:0.8 
32 1:0.2 3:-1 4:0.166667 
32 1:0.2 3:-1 4:0.5 
32 1:0.2 3:-1 4:0.833333 
-32 1:0.2 3:-1 4:1 
32 1:0.2 3:-1 4:-1 
14.26112624167303 1:0.2 3:-1 4:-0.833333 
32 1:0.2 3:-1 4:-0.666667 
-32 1:0.2 3:-1 4:-0.5 
-32 1:0.2 3:-1 4:-0.333333 
32 1:0.2 3:-1 4:-0.166667 
32 1:0.2 3:-1 
-32 1:0.2 3:-0.8 4:0.166667 
32 1:0.2 3:-0.8 4:0.5 
32 1:0.2 3:-0.8 4:0.666667 
-32 1:0.2 3:-0.8 4:0.833333 
32 1:0.2 3:-0.8 4:-0.666667 
32 1:0.2 3:-0.6 4:0.333333 
-32 1:0.2 3:-0.6 4:0.5 
-32 1:0.2 3:-0.6 4:0.666667 
-32 1:0.2 3:-0.6 4:0.833333 
-32 1:0.2 3:-0.6 4:1 
32 1:0.2 3:-0.6 4:-1 
32 1:0.2 3:-0.6 4:-0.666667 
-32 1:0.2 3:-0.6 4:-0.5 
32 1:0.2 3:-0.6 4:-0.333333 
32 1:0.2 3:-0.4 4:0.166667 
-32 1:0.2 3:-0.4 4:0.333333 
-32 1:0.2 3:-0.4 4:0.666667 
32 1:0.2 3:-0.4 4:0.833333 
-32 1:0.2 3:-0.4 4:1 
-32 1:0.2 3:-0.4 4:-1 
32 1:0.2 3:-0.2 4:0.166667 
-32 1:0.2 3:-0.2 4:0.5 
32 1:0.2 3:-0.2 4:0.833333 
32 1:0.2 3:-0.2 4:1 
-32 1:0.2 3:-0.2 4:-0.5 
-32 1:0.2 3:-0.2 4:-0.166667 
-32 1:0.2 3:-0.2 
-32 1:0.2 3:-0.4 4:-0.5 
-32 1:0.2 4:0.166667 
-32 1:0.2 4:0.333333 
32 1:0.2 4:0.666667 
32 1:0.2 4:0.833333 
32 1:0.2 4:1 
32 1:0.2 4:-1 
32 1:0.2 4:-0.833333 
-32 1:0.2 4:-0.666667 
-32 1:0.2 3:0.2 4:0.333333 
32 1:0.2 3:0.2 4:0.5 
-32 1:0.2 3:0.2 4:0.666667 
-32 1:0.2 3:0.2 4:-1 
-24.24729613043131 1:0.2 3:0.2 4:-0.666667 
32 1:0.2 3:0.2 4:-0.5 
-32 1:0.2 3:0.2 4:-0.333333 
32 1:0.2 3:0.2 4:-0.166667 
-32 1:0.2 3:0.2 
-32 1:0.2 4:-0.5 
32 1:0.2 4:-0.333333 
32 1:0.2 4:-0.166667 
32 1:0.2 
32 1:0.2 3:0.4 4:0.333333 
-32 1:0.2 3:0.4 4:0.5 
-32 1:0.2 3:0.4 4:0.833333 
-32 1:0.2 3:0.4 4:1 
-32 1:0.2 3:0.4 4:-1 
32 1:0.2 3:0.4 4:-0.833333 
32 1:0.2 3:0.4 4:-0.666667 
32 1:0.2 3:0.6 4:0.166667 
32 1:0.2 3:0.6 4:0.666667 
-32 1:0.2 3:0.6 4:1 
-32 1:0.2 3:0.6 4:-0.333333 
32 1:0.2 3:0.6 
32 1:0.2 3:0.4 4:-0.5 
-32 1:0.2 3:0.4 4:-0.333333 
32 1:0.2 3:0.4 4:-0.166667 
32 1:0.2 3:0.8 4:0.166667 
-32 1:0.2 3:0.8 4:0.833333 
-32 1:0.2 3:0.8 4:1 
32 1:0.2 3:0.8 4:-1 
-32 1:0.2 3:0.8 4:-0.833333 
32 1:0.2 3:0.8 4:-0.666667 
32 1:0.2 3:1 4:0.333333 
-32 1:0.2 3:1 4:0.5 
-32 1:0.2 3:1 4:0.666667 
-32 1:0.2 3:1 4:0.833333 
32 1:0.2 3:1 4:1 
32 1:0.2 3:1 4:-1 
-32 1:0.2 3:1 4:-0.833333 
-32 1:0.2 3:1 4:-0.5 
32 1:0.2 3:0.8 4:-0.333333 
-32 1:0.2 3:0.8 4:-0.166667 
32 1:0.2 3:0.8 
32 1:0.2 2:0.2 3:-1 4:0.333333 
32 1:0.2 2:0.2 3:-1 4:0.5 
-32 1:0.2 2:0.2 3:-1 4:0.666667 
32 1:0.2 2:0.2 3:-1 4:0.833333 
-32 1:0.2 2:0.2 3:-1 4:1 
-32 1:0.2 2:0.2 3:-1 4:-1 
-32 1:0.2 2:0.2 3:-1 4:-0.833333 
-32 1:0.2 2:0.2 3:-1 4:-0.666667 
-32 1:0.2 2:0.2 3:-1 4:-0.5 
1.122861692939405 1:0.2 2:0.2 3:-1 4:-0.333333 
32 1:0.2 2:0.2 3:-1 4:-0.166667 
-32 1:0.2 2:0.2 3:-0.8 4:0.166667 
-32 1:0.2 2:0.2 3:-0.8 4:0.5 
-32 1:0.2 2:0.2 3:-0.8 4:0.666667 
-32 1:0.2 2:0.2 3:-0.8 4:0.833333 
-32 1:0.2 2:0.2 3:-0.8 4:1 
-32 1:0.2 2:0.2 3:-0.8 4:-1 
32 1:0.2 2:0.2 3:-0.8 4:-0.833333 
-32 1:0.2 2:0.2 3:-0.8 4:-0.666667 
-32 1:0.2 2:0.2 3:-0.6 4:0.166667 
-32 1:0.2 2:0.2 3:-0.6 4:0.333333 
32 1:0.2 2:0.2 3:-0.6 4:0.5 
-32 1:0.2 2:0.2 3:-0.6 4:0.666667 
1.419570814975576 1:0.2 2:0.2 3:-0.6 4:0.833333 
-32 1:0.2 2:0.2 3:-0.6 4:1 
-32 1:0.2 2:0.2 3:-0.6 4:-1 
-32 1:0.2 2:0.2 3:-0.6 4:-0.833333 
-32 1:0.2 2:0.2 3:-0.6 4:-0.666667 
32 1:0.2 2:0.2 3:-0.6 4:-0.333333 
-32 1:0.2 2:0.2 3:-0.6 4:-0.166667 
-32 1:0.2 2:0.2 3:-0.8 4:-0.5 
-32 1:0.2 2:0.2 3:-0.8 4:-0.333333 
32 1:0.2 2:0.2 3:-0.8 4:-0.166667 
32 1:0.2 2:0.2 3:-0.4 4:0.333333 
32 1:0.2 2:0.2 3:-0.4 4:0.5 
32 1:0.2 2:0.2 3:-0.4 4:0.833333 
-32 1:0.2 2:0.2 3:-0.4 4:1 
-32 1:0.2 2:0.2 3:-0.4 4:-1 
-32 1:0.2 2:0.2 3:-0.4 4:-0.833333 
-32 1:0.2 2:0.2 3:-0.4 4:-0.666667 
-32 1:0.2 2:0.2 3:-0.2 4:0.166667 
32 1:0.2 2:0.2 3:-0.2 4:0.5 
-32 1:0.2 2:0.2 3:-0.2 4:0.666667 
32 1:0.2 2:0.2 3:-0.2 4:0.833333 
-32 1:0.2 2:0.2 3:-0.2 4:-0.666667 
-32 1:0.2 2:0.2 3:-0.2 4:-0.5 
32 1:0.2 2:0.2 3:-0.2 4:-0.333333 
-32 1:0.2 2:0.2 3:-0.2 
-32 1:0.2 2:0.2 3:-0.4 4:-0.333333 
-32 1:0.2 2:0.2 4:1 
32 1:0.2 2:0.2 4:-1 
32 1:0.2 2:0.2 3:0.2 4:0.166667 
-32 1:0.2 2:0.2 3:0.2 4:0.333333 
-32 1:0.2 2:0.2 3:0.2 4:0.5 
-32 1:0.2 2:0.2 3:0.2 4:0.666667 
32 1:0.2 2:0.2 3:0.2 4:0.833333 
-32 1:0.2 2:0.2 3:0.2 4:-1 
-32 1:0.2 2:0.2 3:0.2 4:-0.833333 
32 1:0.2 2:0.2 3:0.2 4:-0.666667 
-32 1:0.2 2:0.2 3:0.2 4:-0.333333 
-32 1:0.2 2:0.2 3:0.2 4:-0.166667 
32 1:0.2 2:0.2 3:0.2 
-32 1:0.2 2:0.2 4:-0.5 
-32 1:0.2 2:0.2 4:-0.333333 
-32 1:0.2 2:0.2 4:-0.166667 
-32 1:0.2 2:0.2 3:0.4 4:0.166667 
32 1:0.2 2:0.2 3:0.4 4:0.333333 
-32 1:0.2 2:0.2 3:0.4 4:0.5 
32 1:0.2 2:0.2 3:0.4 4:0.833333 
-32 1:0.2 2:0.2 3:0.4 4:1 
-32 1:0.2 2:0.2 3:0.4 4:-1 
-32 1:0.2 2:0.2 3:0.4 4:-0.666667 
32 1:0.2 2:0.2 3:0.6 4:0.166667 
32 1:0.2 2:0.2 3:0.6 4:0.666667 
32 1:0.2 2:0.2 3:0.6 4:0.833333 
-32 1:0.2 2:0.2 3:0.6 4:-1 
-32 1:0.2 2:0.2 3:0.6 4:-0.833333 
-32 1:0.2 2:0.2 3:0.6 4:-0.666667 
-32 1:0.2 2:0.2 3:0.6 4:-0.5 
-32 1:0.2 2:0.2 3:0.6 4:-0.333333 
-32 1:0.2 2:0.2 3:0.6 4:-0.166667 
32 1:0.2 2:0.2 3:0.6 
32 1:0.2 2:0.2 3:0.4 
32 1:0.2 2:0.2 3:0.8 4:0.166667 
-32 1:0.2 2:0.2 3:0.8 4:0.5 
-32 1:0.2 2:0.2 3:0.8 4:0.666667 
-32 1:0.2 2:0.2 3:0.8 4:0.833333 
-32 1:0.2 2:0.2 3:0.8 4:1 
-8.554260687044314 1:0.2 2:0.2 3:0.8 4:-0.833333 
32 1:0.2 2:0.2 3:0.8 4:-0.666667 
32 1:0.2 2:0.2 3:1 4:0.166667 
-32 1:0.2 2:0.2 3:1 4:0.333333 
32 1:0.2 2:0.2 3:1 4:0.666667 
-32 1:0.2 2:0.2 3:1 4:1 
32 1:0.2 2:0.2 3:1 4:-1 
27.77552059789826 1:0.2 2:0.2 3:1 4:-0.833333 
32 1:0.2 2:0.2 3:1 4:-0.5 
-32 1:0.2 2:0.2 3:1 4:-0.166667 
32 1:0.2 2:0.2 3:1 
-32 1:0.2 2:0.2 3:0.8 4:-0.333333 
-32 1:0.2 2:0.2 3:0.8 4:-0.166667 
32 1:0.2 2:0.4 3:-1 4:0.166667 
-32 1:0.2 2:0.4 3:-1 4:0.666667 
32 1:0.2 2:0.4 3:-1 4:0.833333 
-32 1:0.2 2:0.4 3:-1 4:1 
32 1:0.2 2:0.4 3:-1 4:-1 
-12.27629155429311 1:0.2 2:0.4 3:-1 4:-0.833333 
-32 1:0.2 2:0.4 3:-1 4:-0.5 
32 1:0.2 2:0.4 3:-1 4:-0.166667 
32 1:0.2 2:0.4 3:-0.8 4:0.666667 
-32 1:0.2 2:0.4 3:-0.8 4:0.833333 
32 1:0.2 2:0.4 3:-0.8 4:-0.833333 
32 1:0.2 2:0.4 3:-0.8 4:-0.666667 
-32 1:0.2 2:0.4 3:-0.6 4:0.166667 
32 1:0.2 2:0.4 3:-0.6 4:0.333333 
32 1:0.2 2:0.4 3:-0.6 4:0.5 
32 1:0.2 2:0.4 3:-0.6 4:0.666667 
32 1:0.2 2:0.4 3:-0.6 4:0.833333 
-32 1:0.2 2:0.4 3:-0.6 4:1 
32 1:0.2 2:0.4 3:-0.6 4:-1 
32 1:0.2 2:0.4 3:-0.6 4:-0.833333 
-32 1:0.2 2:0.4 3:-0.6 4:-0.666667 
32 1:0.2 2:0.4 3:-0.6 4:-0.166667 
-32 1:0.2 2:0.4 3:-0.6 
32 1:0.2 2:0.4 3:-0.8 4:-0.5 
-32 1:0.2 2:0.4 3:-0.8 4:-0.333333 
-32 1:0.2 2:0.4 3:-0.4 4:0.166667 
32 1:0.2 2:0.4 3:-0.4 4:0.333333 
32 1:0.2 2:0.4 3:-0.4 4:0.5 
-32 1:0.2 2:0.4 3:-0.4 4:0.666667 
-32 1:0.2 2:0.4 3:-0.4 4:1 
32 1:0.2 2:0.4 3:-0.4 4:-0.833333 
32 1:0.2 2:0.4 3:-0.2 4:0.166667 
32 1:0.2 2:0.4 3:-0.2 4:0.333333 
-32 1:0.2 2:0.4 3:-0.2 4:0.5 
32 1:0.2 2:0.4 3:-0.2 4:0.666667 
-32 1:0.2 2:0.4 3:-0.2 4:0.833333 
32 1:0.2 2:0.4 3:-0.2 4:1 
-32 1:0.2 2:0.4 3:-0.2 4:-0.833333 
-32 1:0.2 2:0.4 3:-0.2 4:-0.666667 
32 1:0.2 2:0.4 3:-0.2 4:-0.5 
32 1:0.2 2:0.4 3:-0.2 4:-0.333333 
32 1:0.2 2:0.4 3:-0.2 4:-0.166667 
-32 1:0.2 2:0.4 3:-0.2 
32 1:0.2 2:0.4 3:-0.4 4:-0.5 
-32 1:0.2 2:0.4 3:-0.4 4:-0.333333 
32 1:0.2 2:0.4 4:0.333333 
-32 1:0.2 2:0.4 4:0.5 
-32 1:0.2 2:0.4 4:0.666667 
-32 1:0.2 2:0.4 4:0.833333 
32 1:0.2 2:0.4 4:1 
32 1:0.2 2:0.4 4:-1 
32 1:0.2 2:0.4 4:-0.666667 
32 1:0.2 2:0.4 3:0.2 4:0.166667 
-32 1:0.2 2:0.4 3:0.2 4:0.333333 
-32 1:0.2 2:0.4 3:0.2 4:0.666667 
32 1:0.2 2:0.4 3:0.2 4:1 
-32 1:0.2 2:0.4 3:0.2 4:-0.166667 
-32 1:0.2 2:0.4 3:0.2 
32 1:0.2 2:0.4 4:-0.5 
-32 1:0.2 2:0.4 4:-0.333333 
0.2432035050784589 1:0.2 2:0.4 4:-0.166667 
-32 1:0.2 2:0.4 
-32 1:0.2 2:0.4 3:0.4 4:0.166667 
-32 1:0.2 2:0.4 3:0.4 4:0.5 
32 1:0.2 2:0.4 3:0.4 4:1 
32 1:0.2 2:0.4 3:0.4 4:-1 
-32 1:0.2 2:0.4 3:0.4 4:-0.666667 
-32 1:0.2 2:0.4 3:0.6 4:0.333333 
-32 1:0.2 2:0.4 3:0.6 4:0.666667 
-32 1:0.2 2:0.4 3:0.6 4:1 
-32 1:0.2 2:0.4 3:0.6 4:-1 
32 1:0.2 2:0.4 3:0.6 4:-0.833333 
-32 1:0.2 2:0.4 3:0.6 4:-0.5 
-32 1:0.2 2:0.4 3:0.6 4:-0.333333 
32 1:0.2 2:0.4 3:0.6 4:-0.166667 
32 1:0.2 2:0.4 3:0.6 
-32 1:0.2 2:0.4 3:0.4 4:-0.333333 
-32 1:0.2 2:0.4 3:0.4 4:-0.166667 
32 1:0.2 2:0.4 3:0.4 
32 1:0.2 2:0.4 3:0.8 4:0.166667 
32 1:0.2 2:0.4 3:0.8 4:0.333333 
-32 1:0.2 2:0.4 3:0.8 4:0.5 
32 1:0.2 2:0.4 3:0.8 4:0.666667 
-32 1:0.2 2:0.4 3:0.8 4:-0.833333 
-32 1:0.2 2:0.4 3:0.8 4:-0.666667 
32 1:0.2 2:0.4 3:1 4:0.5 
32 1:0.2 2:0.4 3:1 4:0.666667 
32 1:0.2 2:0.4 3:1 4:1 
-16.56515461663008 1:0.2 2:0.4 3:1 4:-1 
-32 1:0.2 2:0.4 3:1 4:-0.833333 
-32 1:0.2 2:0.4 3:1 4:-0.666667 
-32 1:0.2 2:0.4 3:1 4:-0.5 
32 1:0.2 2:0.4 3:1 
32 1:0.2 2:0.4 3:0.8 4:-0.333333 
32 1:0.2 2:0.4 3:0.8 4:-0.166667 
32 1:0.2 2:0.4 3:0.8 
-32 1:0.2 2:0.6 3:-1 4:0.166667 
-32 1:0.2 2:0.6 3:-1 4:0.333333 
32 1:0.2 2:0.6 3:-1 4:0.833333 
-32 1:0.2 2:0.6 3:-1 4:1 
32 1:0.2 2:0.6 3:-1 4:-0.666667 
-32 1:0.2 2:0.6 3:-1 4:-0.166667 
-32 1:0.2 2:0.6 3:-1 
-32 1:0.2 2:0.6 3:-0.8 4:0.166667 
32 1:0.2 2:0.6 3:-0.8 4:0.333333 
-32 1:0.2 2:0.6 3:-0.8 4:0.833333 
32 1:0.2 2:0.6 3:-0.8 4:1 
32 1:0.2 2:0.6 3:-0.8 4:-0.833333 
-32 1:0.2 2:0.6 3:-0.6 4:0.333333 
-32 1:0.2 2:0.6 3:-0.6 4:0.5 
-32 1:0.2 2:0.6 3:-0.6 4:1 
32 1:0.2 2:0.6 3:-0.6 4:-1 
-32 1:0.2 2:0.6 3:-0.6 4:-0.833333 
-32 1:0.2 2:0.6 3:-0.6 4:-0.5 
32 1:0.2 2:0.6 3:-0.6 4:-0.166667 
-32 1:0.2 2:0.6 3:-0.6 
32 1:0.2 2:0.6 3:-0.8 4:-0.166667 
32 1:0.2 2:0.6 3:-0.8 
32 1:0.2 2:0.6 3:-0.4 4:0.666667 
-32 1:0.2 2:0.6 3:-0.4 4:0.833333 
32 1:0.2 2:0.6 3:-0.4 4:-0.833333 
32 1:0.2 2:0.6 3:-0.4 4:-0.666667 
32 1:0.2 2:0.6 3:-0.2 4:0.166667 
32 1:0.2 2:0.6 3:-0.2 4:0.5 
-32 1:0.2 2:0.6 3:-0.2 4:0.666667 
32 1:0.2 2:0.6 3:-0.2 4:0.833333 
32 1:0.2 2:0.6 3:-0.2 4:1 
32 1:0.2 2:0.6 3:-0.2 4:-0.833333 
32 1:0.2 2:0.6 3:-0.2 4:-0.5 
32 1:0.2 2:0.6 3:-0.2 4:-0.333333 
32 1:0.2 2:0.6 3:-0.2 4:-0.166667 
-32 1:0.2 2:0.6 3:-0.2 
-32 1:0.2 2:0.6 3:-0.4 4:-0.333333 
-32 1:0.2 2:0.6 3:-0.4 4:-0.166667 
32 1:0.2 2:0.6 4:0.166667 
32 1:0.2 2:0.6 4:0.333333 
-32 1:0.2 2:0.6 4:0.5 
32 1:0.2 2:0.6 4:0.666667 
1.161703952141687 1:0.2 2:0.6 4:1 
32 1:0.2 2:0.6 4:-0.833333 
32 1:0.2 2:0.6 4:-0.666667 
-32 1:0.2 2:0.6 3:0.2 4:0.166667 
32 1:0.2 2:0.6 3:0.2 4:0.333333 
32 1:0.2 2:0.6 3:0.2 4:0.5 
32 1:0.2 2:0.6 3:0.2 4:0.833333 
32 1:0.2 2:0.6 3:0.2 4:1 
32 1:0.2 2:0.6 3:0.2 4:-1 
32 1:0.2 2:0.6 3:0.2 4:-0.833333 
-32 1:0.2 2:0.6 3:0.2 4:-0.666667 
32 1:0.2 2:0.6 3:0.2 4:-0.5 
32 1:0.2 2:0.6 3:0.2 4:-0.333333 
-32 1:0.2 2:0.6 3:0.2 4:-0.166667 
-32 1:0.2 2:0.6 3:0.2 
32 1:0.2 2:0.6 4:-0.5 
32 1:0.2 2:0.6 4:-0.333333 
32 1:0.2 2:0.6 4:-0.166667 
32 1:0.2 2:0.6 3:0.4 4:0.166667 
-32 1:0.2 2:0.6 3:0.4 4:0.333333 
-32 1:0.2 2:0.6 3:0.4 4:0.666667 
-32 1:0.2 2:0.6 3:0.4 4:0.833333 
32 1:0.2 2:0.6 3:0.4 4:-1 
-32 1:0.2 2:0.6 3:0.4 4:-0.833333 
-32 1:0.2 2:0.6 3:0.6 4:0.333333 
32 1:0.2 2:0.6 3:0.6 4:0.666667 
-32 1:0.2 2:0.6 3:0.6 4:0.833333 
32 1:0.2 2:0.6 3:0.6 4:1 
32 1:0.2 2:0.6 3:0.6 4:-1 
32 1:0.2 2:0.6 3:0.6 4:-0.833333 
-32 1:0.2 2:0.6 3:0.6 4:-0.666667 
32 1:0.2 2:0.6 3:0.6 4:-0.333333 
-32 1:0.2 2:0.6 3:0.6 
32 1:0.2 2:0.6 3:0.4 4:-0.5 
32 1:0.2 2:0.6 3:0.4 4:-0.333333 
-32 1:0.2 2:0.6 3:0.4 4:-0.166667 
-32 1:0.2 2:0.6 3:0.8 4:0.166667 
-32 1:0.2 2:0.6 3:0.8 4:0.333333 
-32 1:0.2 2:0.6 3:0.8 4:0.5 
32 1:0.2 2:0.6 3:0.8 4:0.666667 
-32 1:0.2 2:0.6 3:0.8 4:1 
32 1:0.2 2:0.6 3:0.8 4:-1 
32 1:0.2 2:0.6 3:0.8 4:-0.833333 
32 1:0.2 2:0.6 3:0.8 4:-0.666667 
32 1:0.2 2:0.6 3:1 4:0.333333 
32 1:0.2 2:0.6 3:1 4:0.5 
-32 1:0.2 2:0.6 3:1 4:0.833333 
32 1:0.2 2:0.6 3:1 4:1 
32 1:0.2 2:0.6 3:1 4:-1 
-32 1:0.2 2:0.6 3:1 4:-0.333333 
-32 1:0.2 2:0.6 3:1 4:-0.166667 
32 1:0.2 2:0.6 3:1 
-32 1:0.2 2:0.6 3:0.8 4:-0.333333 
32 1:0.2 2:0.6 3:0.8 4:-0.166667 
32 1:0.2 2:0.6 3:0.8 
32 1:0.2 2:0.8 3:-1 4:0.166667 
-32 1:0.2 2:0.8 3:-1 4:0.5 
-32 1:0.2 2:0.8 3:-1 4:0.833333 
32 1:0.2 2:0.8 3:-1 4:1 
-32 1:0.2 2:0.8 3:-1 4:-1 
32 1:0.2 2:0.8 3:-1 4:-0.833333 
32 1:0.2 2:0.8 3:-1 4:-0.666667 
-32 1:0.2 2:0.8 3:-1 4:-0.5 
32 1:0.2 2:0.8 3:-1 4:-0.333333 
-32 1:0.2 2:0.8 3:-1 4:-0.166667 
-32 1:0.2 2:0.8 3:-1 
-32 1:0.2 2:0.8 3:-0.8 4:0.166667 
-32 1:0.2 2:0.8 3:-0.8 4:0.333333 
32 1:0.2 2:0.8 3:-0.8 4:0.5 
-32 1:0.2 2:0.8 3:-0.8 4:0.666667 
-32 1:0.2 2:0.8 3:-0.8 4:-1 
32 1:0.2 2:0.8 3:-0.8 4:-0.833333 
32 1:0.2 2:0.8 3:-0.8 4:-0.666667 
-32 1:0.2 2:0.8 3:-0.6 4:0.166667 
32 1:0.2 2:0.8 3:-0.6 4:0.333333 
32 1:0.2 2:0.8 3:-0.6 4:0.5 
-32 1:0.2 2:0.8 3:-0.6 4:0.666667 
32 1:0.2 2:0.8 3:-0.6 4:-1 
-32 1:0.2 2:0.8 3:-0.6 4:-0.833333 
-32 1:0.2 2:0.8 3:-0.6 4:-0.333333 
-32 1:0.2 2:0.8 3:-0.8 4:-0.5 
-32 1:0.2 2:0.8 3:-0.8 4:-0.333333 
-32 1:0.2 2:0.8 3:-0.4 4:0.166667 
32 1:0.2 2:0.8 3:-0.4 4:0.333333 
32 1:0.2 2:0.8 3:-0.4 4:0.5 
-32 1:0.2 2:0.8 3:-0.4 4:0.666667 
32 1:0.2 2:0.8 3:-0.4 4:1 
32 1:0.2 2:0.8 3:-0.4 4:-1 
32 1:0.2 2:0.8 3:-0.4 4:-0.833333 
-32 1:0.2 2:0.8 3:-0.4 4:-0.666667 
-32 1:0.2 2:0.8 3:-0.2 4:0.166667 
-32 1:0.2 2:0.8 3:-0.2 4:0.5 
-32 1:0.2 2:0.8 3:-0.2 4:0.666667 
-32 1:0.2 2:0.8 3:-0.2 4:0.833333 
-32 1:0.2 2:0.8 3:-0.2 4:1 
32 1:0.2 2:0.8 3:-0.2 4:-1 
32 1:0.2 2:0.8 3:-0.2 4:-0.833333 
-32 1:0.2 2:0.8 3:-0.2 4:-0.666667 
-32 1:0.2 2:0.8 3:-0.2 4:-0.166667 
32 1:0.2 2:0.8 3:-0.4 4:-0.333333 
32 1:0.2 2:0.8 3:-0.4 
-32 1:0.2 2:0.8 4:0.166667 
32 1:0.2 2:0.8 4:0.5 
32 1:0.2 2:0.8 4:0.666667 
-32 1:0.2 2:0.8 4:0.833333 
32 1:0.2 2:0.8 4:-1 
32 1:0.2 2:0.8 4:-0.833333 
32 1:0.2 2:0.8 3:0.2 4:0.333333 
32 1:0.2 2:0.8 3:0.2 4:0.5 
-32 1:0.2 2:0.8 3:0.2 4:-1 
-32 1:0.2 2:0.8 3:0.2 4:-0.666667 
32 1:0.2 2:0.8 3:0.2 4:-0.5 
-32 1:0.2 2:0.8 3:0.2 4:-0.166667 
-32 1:0.2 2:0.8 3:0.2 
-32 1:0.2 2:0.8 4:-0.5 
-32 1:0.2 2:0.8 4:-0.333333 
32 1:0.2 2:0.8 4:-0.166667 
32 1:0.2 2:0.8 
-32 1:0.2 2:0.8 3:0.4 4:0.166667 
32 1:0.2 2:0.8 3:0.4 4:0.333333 
32 1:0.2 2:0.8 3:0.4 4:-1 
32 1:0.2 2:0.8 3:0.4 4:-0.833333 
-32 1:0.2 2:0.8 3:0.4 4:-0.666667 
32 1:0.2 2:0.8 3:0.6 4:0.166667 
-32 1:0.2 2:0.8 3:0.6 4:0.333333 
32 1:0.2 2:0.8 3:0.6 4:0.5 
-32 1:0.2 2:0.8 3:0.6 4:0.666667 
32 1:0.2 2:0.8 3:0.6 4:0.833333 
32 1:0.2 2:0.8 3:0.6 4:-0.833333 
-32 1:0.2 2:0.8 3:0.6 4:-0.666667 
-32 1:0.2 2:0.8 3:0.6 4:-0.333333 
32 1:0.2 2:0.8 3:0.6 4:-0.166667 
-32 1:0.2 2:0.8 3:0.4 4:-0.5 
32 1:0.2 2:0.8 3:0.4 4:-0.333333 
32 1:0.2 2:0.8 3:0.4 4:-0.166667 
-32 1:0.2 2:0.8 3:0.4 
-32 1:0.2 2:0.8 3:0.8 4:0.166667 
32 1:0.2 2:0.8 3:0.8 4:0.333333 
32 1:0.2 2:0.8 3:0.8 4:0.5 
-32 1:0.2 2:0.8 3:0.8 4:0.833333 
-32 1:0.2 2:0.8 3:0.8 4:-1 
-32 1:0.2 2:0.8 3:0.8 4:-0.666667 
-32 1:0.2 2:0.8 3:1 4:0.166667 
-32 1:0.2 2:0.8 3:1 4:0.5 
32 1:0.2 2:0.8 3:1 4:0.833333 
-32 1:0.2 2:0.8 3:1 4:1 
-32 1:0.2 2:0.8 3:1 4:-1 
-32 1:0.2 2:0.8 3:1 4:-0.666667 
16.33894408693871 1:0.2 2:0.8 3:1 4:-0.5 
32 1:0.2 2:0.8 3:1 4:-0.333333 
32 1:0.2 2:0.8 3:0.8 4:-0.333333 
-32 1:0.2 2:0.8 3:0.8 
-20.86923382250519 1:0.2 2:1 3:-1 4:0.166667 
-32 1:0.2 2:1 3:-1 4:0.5 
-32 1:0.2 2:1 3:-1 4:0.666667 
-32 1:0.2 2:1 3:-1 4:1 
-32 1:0.2 2:1 3:-1 4:-1 
-7.520191909091378 1:0.2 2:1 3:-1 4:-0.666667 
-32 1:0.2 2:1 3:-1 4:-0.5 
32 1:0.2 2:1 3:-1 4:-0.333333 
32 1:0.2 2:1 3:-0.8 4:0.166667 
32 1:0.2 2:1 3:-0.8 4:0.333333 
32 1:0.2 2:1 3:-0.8 4:0.5 
32 1:0.2 2:1 3:-0.8 4:0.666667 
-32 1:0.2 2:1 3:-0.8 4:0.833333 
-32 1:0.2 2:1 3:-0.8 4:1 
32 1:0.2 2:1 3:-0.8 4:-1 
-32 1:0.2 2:1 3:-0.8 4:-0.833333 
-32 1:0.2 2:1 3:-0.6 4:0.333333 
32 1:0.2 2:1 3:-0.6 4:0.666667 
32 1:0.2 2:1 3:-0.6 4:0.833333 
32 1:0.2 2:1 3:-0.6 4:1 
-32 1:0.2 2:1 3:-0.6 4:-1 
-32 1:0.2 2:1 3:-0.6 4:-0.666667 
-32 1:0.2 2:1 3:-0.6 4:-0.166667 
-32 1:0.2 2:1 3:-0.6 
32 1:0.2 2:1 3:-0.8 4:-0.5 
32 1:0.2 2:1 3:-0.8 4:-0.166667 
-8.157823815587435 1:0.2 2:1 3:-0.4 4:1 
32 1:0.2 2:1 3:-0.4 4:-1 
-32 1:0.2 2:1 3:-0.4 4:-0.833333 
-24.8115655597392 1:0.2 2:1 3:-0.2 4:0.166667 
32 1:0.2 2:1 3:-0.2 4:0.333333 
-32 1:0.2 2:1 3:-0.2 4:0.5 
32 1:0.2 2:1 3:-0.2 4:0.833333 
-32 1:0.2 2:1 3:-0.2 4:1 
32 1:0.2 2:1 3:-0.2 4:-1 
-32 1:0.2 2:1 3:-0.2 4:-0.833333 
32 1:0.2 2:1 3:-0.2 4:-0.666667 
32 1:0.2 2:1 3:-0.2 4:-0.333333 
32 1:0.2 2:1 3:-0.2 4:-0.166667 
-32 1:0.2 2:1 3:-0.2 
32 1:0.2 2:1 3:-0.4 4:-0.5 
32 1:0.2 2:1 3:-0.4 4:-0.333333 
-32 1:0.2 2:1 3:-0.4 4:-0.166667 
32 1:0.2 2:1 3:-0.4 
32 1:0.2 2:1 4:0.333333 
32 1:0.2 2:1 4:0.5 
-32 1:0.2 2:1 4:0.666667 
-32 1:0.2 2:1 4:0.833333 
-32 1:0.2 2:1 4:-0.833333 
32 1:0.2 2:1 3:0.2 4:0.166667 
-32 1:0.2 2:1 3:0.2 4:0.5 
32 1:0.2 2:1 3:0.2 4:0.666667 
-32 1:0.2 2:1 3:0.2 4:1 
32 1:0.2 2:1 3:0.2 4:-1 
-32 1:0.2 2:1 3:0.2 4:-0.5 
32 1:0.2 2:1 3:0.2 
32 1:0.2 2:1 4:-0.5 
-32 1:0.2 2:1 4:-0.333333 
-32 1:0.2 2:1 
32 1:0.2 2:1 3:0.4 4:0.166667 
-32 1:0.2 2:1 3:0.4 4:0.333333 
-32 1:0.2 2:1 3:0.4 4:0.5 
-32 1:0.2 2:1 3:0.4 4:0.833333 
32 1:0.2 2:1 3:0.4 4:-1 
-32 1:0.2 2:1 3:0.4 4:-0.833333 
-32 1:0.2 2:1 3:0.6 4:0.333333 
-32 1:0.2 2:1 3:0.6 4:0.5 
32 1:0.2 2:1 3:0.6 4:0.666667 
-32 1:0.2 2:1 3:0.6 4:0.833333 
32 1:0.2 2:1 3:0.6 4:1 
-32 1:0.2 2:1 3:0.6 4:-0.833333 
-32 1:0.2 2:1 3:0.6 4:-0.5 
32 1:0.2 2:1 3:0.6 4:-0.333333 
32 1:0.2 2:1 3:0.6 4:-0.166667 
32 1:0.2 2:1 3:0.4 4:-0.333333 
-32 1:0.2 2:1 3:0.4 4:-0.166667 
32 1:0.2 2:1 3:0.4 
-32 1:0.2 2:1 3:0.8 4:0.333333 
32 1:0.2 2:1 3:0.8 4:0.5 
32 1:0.2 2:1 3:0.8 4:0.666667 
-32 1:0.2 2:1 3:0.8 4:0.833333 
32 1:0.2 2:1 3:0.8 4:1 
32 1:0.2 2:1 3:0.8 4:-1 
-32 1:0.2 2:1 3:0.8 4:-0.833333 
32 1:0.2 2:1 3:0.8 4:-0.666667 
-32 1:0.2 2:1 3:1 4:0.166667 
-32 1:0.2 2:1 3:1 4:0.5 
-32 1:0.2 2:1 3:1 4:0.666667 
32 1:0.2 2:1 3:1 4:1 
32 1:0.2 2:1 3:1 4:-1 
-32 1:0.2 2:1 3:1 4:-0.833333 
32 1:0.2 2:1 3:1 4:-0.666667 
-32 1:0.2 2:1 3:1 4:-0.333333 
32 1:0.2 2:1 3:1 4:-0.166667 
32 1:0.2 2:1 3:1 
32 1:0.2 2:1 3:0.8 4:-0.5 
32 1:0.2 2:1 3:0.8 4:-0.333333 
-32 1:0.4 2:-1 3:-1 4:0.333333 
32 1:0.4 2:-1 3:-1 4:-1 
-32 1:0.4 2:-1 3:-1 4:-0.833333 
32 1:0.4 2:-1 3:-1 4:-0.666667 
-32 1:0.4 2:-1 3:-1 4:-0.5 
32 1:0.4 2:-1 3:-1 4:-0.333333 
32 1:0.4 2:-1 3:-1 4:-0.166667 
32 1:0.4 2:-1 3:-1 
-32 1:0.4 2:-1 3:-0.8 4:0.166667 
32 1:0.4 2:-1 3:-0.8 4:0.5 
-32 1:0.4 2:-1 3:-0.8 4:0.666667 
32 1:0.4 2:-1 3:-0.8 4:0.833333 
32 1:0.4 2:-1 3:-0.8 4:-1 
32 1:0.4 2:-1 3:-0.8 4:-0.666667 
32 1:0.4 2:-1 3:-0.6 4:0.166667 
-32 1:0.4 2:-1 3:-0.6 4:0.5 
32 1:0.4 2:-1 3:-0.6 4:0.666667 
-32 1:0.4 2:-1 3:-0.6 4:1 
32 1:0.4 2:-1 3:-0.6 4:-1 
32 1:0.4 2:-1 3:-0.6 4:-0.333333 
-32 1:0.4 2:-1 3:-0.6 4:-0.166667 
32 1:0.4 2:-1 3:-0.6 
32 1:0.4 2:-1 3:-0.8 4:-0.5 
32 1:0.4 2:-1 3:-0.4 4:0.166667 
-32 1:0.4 2:-1 3:-0.4 4:0.333333 
-32 1:0.4 2:-1 3:-0.4 4:0.5 
32 1:0.4 2:-1 3:-0.4 4:0.666667 
-32 1:0.4 2:-1 3:-0.4 4:0.833333 
-32 1:0.4 2:-1 3:-0.4 4:1 
32 1:0.4 2:-1 3:-0.4 4:-1 
32 1:0.4 2:-1 3:-0.4 4:-0.833333 
32 1:0.4 2:-1 3:-0.4 4:-0.666667 
-32 1:0.4 2:-1 3:-0.2 4:0.333333 
-32 1:0.4 2:-1 3:-0.2 4:0.5 
-32 1:0.4 2:-1 3:-0.2 4:0.666667 
32 1:0.4 2:-1 3:-0.2 4:1 
32 1:0.4 2:-1 3:-0.2 4:-1 
32 1:0.4 2:-1 3:-0.2 4:-0.666667 
-32 1:0.4 2:-1 3:-0.2 4:-0.5 
-32 1:0.4 2:-1 3:-0.2 4:-0.166667 
32 1:0.4 2:-1 3:-0.2 
-32 1:0.4 2:-1 3:-0.4 4:-0.5 
-32 1:0.4 2:-1 3:-0.4 4:-0.333333 
32 1:0.4 2:-1 3:-0.4 
-32 1:0.4 2:-1 4:0.333333 
-32 1:0.4 2:-1 4:0.5 
32 1:0.4 2:-1 4:0.666667 
32 1:0.4 2:-1 4:0.833333 
-32 1:0.4 2:-1 4:1 
32 1:0.4 2:-1 4:-1 
32 1:0.4 2:-1 4:-0.833333 
-32 1:0.4 2:-1 3:0.2 4:0.166667 
32 1:0.4 2:-1 3:0.2 4:0.333333 
32 1:0.4 2:-1 3:0.2 4:0.666667 
-32 1:0.4 2:-1 3:0.2 4:0.833333 
-32 1:0.4 2:-1 3:0.2 4:1 
32 1:0.4 2:-1 3:0.2 4:-1 
32 1:0.4 2:-1 3:0.2 4:-0.666667 
18.00595114913243 1:0.4 2:-1 3:0.2 4:-0.166667 
32 1:0.4 2:-1 4:-0.5 
32 1:0.4 2:-1 4:-0.333333 
-32 1:0.4 2:-1 4:-0.166667 
32 1:0.4 2:-1 
-32 1:0.4 2:-1 3:0.4 4:0.166667 
32 1:0.4 2:-1 3:0.4 4:0.333333 
-32 1:0.4 2:-1 3:0.4 4:0.5 
-32 1:0.4 2:-1 3:0.4 4:0.666667 
-32 1:0.4 2:-1 3:0.4 4:0.833333 
32 1:0.4 2:-1 3:0.4 4:1 
32 1:0.4 2:-1 3:0.4 4:-1 
32 1:0.4 2:-1 3:0.4 4:-0.833333 
32 1:0.4 2:-1 3:0.4 4:-0.666667 
-32 1:0.4 2:-1 3:0.6 4:0.166667 
32 1:0.4 2:-1 3:0.6 4:0.333333 
32 1:0.4 2:-1 3:0.6 4:0.5 
32 1:0.4 2:-1 3:0.6 4:0.666667 
32 1:0.4 2:-1 3:0.6 4:-1 
32 1:0.4 2:-1 3:0.6 4:-0.833333 
32 1:0.4 2:-1 3:0.6 4:-0.666667 
-32 1:0.4 2:-1 3:0.6 4:-0.5 
-32 1:0.4 2:-1 3:0.6 4:-0.333333 
32 1:0.4 2:-1 3:0.6 
32 1:0.4 2:-1 3:0.4 4:-0.166667 
32 1:0.4 2:-1 3:0.4 
-32 1:0.4 2:-1 3:0.8 4:0.166667 
32 1:0.4 2:-1 3:0.8 4:0.333333 
32 1:0.4 2:-1 3:0.8 4:0.666667 
-32 1:0.4 2:-1 3:0.8 4:0.833333 
32 1:0.4 2:-1 3:0.8 4:-1 
-14.65404586606759 1:0.4 2:-1 3:0.8 4:-0.833333 
32 1:0.4 2:-1 3:1 4:0.666667 
32 1:0.4 2:-1 3:1 4:0.833333 
32 1:0.4 2:-1 3:1 4:1 
32 1:0.4 2:-1 3:1 4:-1 
-32 1:0.4 2:-1 3:1 4:-0.833333 
32 1:0.4 2:-1 3:1 4:-0.666667 
32 1:0.4 2:-1 3:1 4:-0.5 
32 1:0.4 2:-1 3:1 4:-0.333333 
32 1:0.4 2:-1 3:1 4:-0.166667 
32 1:0.4 2:-1 3:1 
-32 1:0.4 2:-1 3:0.8 4:-0.5 
32 1:0.4 2:-1 3:0.8 4:-0.333333 
-32 1:0.4 2:-0.8 3:-1 4:0.166667 
32 1:0.4 2:-0.8 3:-1 4:0.5 
32 1:0.4 2:-0.8 3:-1 4:0.666667 
-32 1:0.4 2:-0.8 3:-1 4:-1 
-32 1:0.4 2:-0.8 3:-1 4:-0.833333 
32 1:0.4 2:-0.8 3:-1 4:-0.166667 
-32 1:0.4 2:-0.8 3:-1 
32 1:0.4 2:-0.8 3:-0.8 4:0.166667 
32 1:0.4 2:-0.8 3:-0.8 4:0.333333 
-32 1:0.4 2:-0.8 3:-0.8 4:0.666667 
-32 1:0.4 2:-0.8 3:-0.8 4:0.833333 
32 1:0.4 2:-0.8 3:-0.8 4:1 
-30.57380175802825 1:0.4 2:-0.8 3:-0.8 4:-1 
-32 1:0.4 2:-0.8 3:-0.8 4:-0.833333 
-32 1:0.4 2:-0.8 3:-0.6 4:0.666667 
-32 1:0.4 2:-0.8 3:-0.6 4:-1 
32 1:0.4 2:-0.8 3:-0.6 4:-0.666667 
32 1:0.4 2:-0.8 3:-0.6 4:-0.5 
32 1:0.4 2:-0.8 3:-0.6 
32 1:0.4 2:-0.8 3:-0.8 4:-0.333333 
-32 1:0.4 2:-0.8 3:-0.8 4:-0.166667 
32 1:0.4 2:-0.8 3:-0.4 4:0.166667 
-32 1:0.4 2:-0.8 3:-0.4 4:0.5 
32 1:0.4 2:-0.8 3:-0.4 4:0.666667 
32 1:0.4 2:-0.8 3:-0.4 4:0.833333 
32 1:0.4 2:-0.8 3:-0.4 4:1 
-32 1:0.4 2:-0.8 3:-0.4 4:-1 
-32 1:0.4 2:-0.8 3:-0.4 4:-0.833333 
32 1:0.4 2:-0.8 3:-0.4 4:-0.666667 
32 1:0.4 2:-0.8 3:-0.2 4:0.166667 
-32 1:0.4 2:-0.8 3:-0.2 4:0.666667 
32 1:0.4 2:-0.8 3:-0.2 4:0.833333 
-32 1:0.4 2:-0.8 3:-0.2 4:1 
-32 1:0.4 2:-0.8 3:-0.2 4:-1 
32 1:0.4 2:-0.8 3:-0.4 4:-0.333333 
-32 1:0.4 2:-0.8 3:-0.4 4:-0.166667 
32 1:0.4 2:-0.8 4:0.5 
32 1:0.4 2:-0.8 4:0.666667 
32 1:0.4 2:-0.8 4:0.833333 
-32 1:0.4 2:-0.8 4:1 
-32 1:0.4 2:-0.8 4:-1 
-32 1:0.4 2:-0.8 4:-0.666667 
-32 1:0.4 2:-0.8 3:0.2 4:0.333333 
-32 1:0.4 2:-0.8 3:0.2 4:0.5 
32 1:0.4 2:-0.8 3:0.2 4:0.833333 
-32 1:0.4 2:-0.8 3:0.2 4:-0.833333 
-32 1:0.4 2:-0.8 3:0.2 4:-0.5 
-32 1:0.4 2:-0.8 3:0.2 4:-0.333333 
32 1:0.4 2:-0.8 3:0.2 
32 1:0.4 2:-0.8 4:-0.5 
-32 1:0.4 2:-0.8 4:-0.166667 
-32 1:0.4 2:-0.8 
-32 1:0.4 2:-0.8 3:0.4 4:0.333333 
32 1:0.4 2:-0.8 3:0.4 4:0.5 
32 1:0.4 2:-0.8 3:0.4 4:0.666667 
-32 1:0.4 2:-0.8 3:0.4 4:0.833333 
-32 1:0.4 2:-0.8 3:0.4 4:1 
-32 1:0.4 2:-0.8 3:0.4 4:-1 
-32 1:0.4 2:-0.8 3:0.4 4:-0.666667 
32 1:0.4 2:-0.8 3:0.6 4:0.166667 
32 1:0.4 2:-0.8 3:0.6 4:0.333333 
-32 1:0.4 2:-0.8 3:0.6 4:0.5 
-32 1:0.4 2:-0.8 3:0.6 4:-1 
32 1:0.4 2:-0.8 3:0.6 4:-0.666667 
32 1:0.4 2:-0.8 3:0.6 4:-0.5 
-32 1:0.4 2:-0.8 3:0.6 4:-0.333333 
32 1:0.4 2:-0.8 3:0.6 4:-0.166667 
32 1:0.4 2:-0.8 3:0.6 
-32 1:0.4 2:-0.8 3:0.4 4:-0.5 
-32 1:0.4 2:-0.8 3:0.4 
32 1:0.4 2:-0.8 3:0.8 4:0.166667 
32 1:0.4 2:-0.8 3:0.8 4:0.333333 
32 1:0.4 2:-0.8 3:0.8 4:0.5 
-32 1:0.4 2:-0.8 3:0.8 4:0.666667 
-2.047625427564349 1:0.4 2:-0.8 3:0.8 4:0.833333 
-32 1:0.4 2:-0.8 3:0.8 4:1 
-32 1:0.4 2:-0.8 3:0.8 4:-1 
-32 1:0.4 2:-0.8 3:0.8 4:-0.833333 
32 1:0.4 2:-0.8 3:0.8 4:-0.666667 
-32 1:0.4 2:-0.8 3:1 4:0.5 
32 1:0.4 2:-0.8 3:1 4:0.666667 
32 1:0.4 2:-0.8 3:1 4:0.833333 
-32 1:0.4 2:-0.8 3:1 4:-1 
-21.03614270829209 1:0.4 2:-0.8 3:1 4:-0.833333 
-32 1:0.4 2:-0.8 3:1 4:-0.666667 
32 1:0.4 2:-0.8 3:1 4:-0.5 
-32 1:0.4 2:-0.8 3:1 4:-0.166667 
-32 1:0.4 2:-0.8 3:1 
-32 1:0.4 2:-0.8 3:0.8 4:-0.5 
32 1:0.4 2:-0.8 3:0.8 4:-0.166667 
-32 1:0.4 2:-0.8 3:0.8 
32 1:0.4 2:-0.6 3:-1 4:0.166667 
32 1:0.4 2:-0.6 3:-1 4:0.333333 
32 1:0.4 2:-0.6 3:-1 4:0.666667 
32 1:0.4 2:-0.6 3:-1 4:0.833333 
-32 1:0.4 2:-0.6 3:-1 4:-1 
32 1:0.4 2:-0.6 3:-1 4:-0.666667 
-32 1:0.4 2:-0.6 3:-1 4:-0.166667 
32 1:0.4 2:-0.6 3:-1 
-32 1:0.4 2:-0.6 3:-0.8 4:0.166667 
-32 1:0.4 2:-0.6 3:-0.8 4:0.333333 
-0.6229686226320175 1:0.4 2:-0.6 3:-0.8 4:0.833333 
-4.640910572743739 1:0.4 2:-0.6 3:-0.8 4:1 
-32 1:0.4 2:-0.6 3:-0.8 4:-1 
32 1:0.4 2:-0.6 3:-0.8 4:-0.666667 
-32 1:0.4 2:-0.6 3:-0.6 4:0.166667 
-32 1:0.4 2:-0.6 3:-0.6 4:0.333333 
-18.26465643669348 1:0.4 2:-0.6 3:-0.6 4:0.5 
32 1:0.4 2:-0.6 3:-0.6 4:0.833333 
32 1:0.4 2:-0.6 3:-0.6 4:1 
-32 1:0.4 2:-0.6 3:-0.6 4:-1 
-32 1:0.4 2:-0.6 3:-0.6 4:-0.833333 
32 1:0.4 2:-0.6 3:-0.6 4:-0.666667 
32 1:0.4 2:-0.6 3:-0.6 4:-0.5 
-32 1:0.4 2:-0.6 3:-0.6 4:-0.166667 
32 1:0.4 2:-0.6 3:-0.8 4:-0.5 
-32 1:0.4 2:-0.6 3:-0.8 4:-0.333333 
-32 1:0.4 2:-0.6 3:-0.8 4:-0.166667 
32 1:0.4 2:-0.6 3:-0.8 
-32 1:0.4 2:-0.6 3:-0.4 4:0.333333 
-32 1:0.4 2:-0.6 3:-0.4 4:0.5 
32 1:0.4 2:-0.6 3:-0.4 4:0.666667 
-32 1:0.4 2:-0.6 3:-0.4 4:1 
-32 1:0.4 2:-0.6 3:-0.4 4:-1 
-32 1:0.4 2:-0.6 3:-0.4 4:-0.833333 
32 1:0.4 2:-0.6 3:-0.4 4:-0.666667 
-32 1:0.4 2:-0.6 3:-0.2 4:0.333333 
32 1:0.4 2:-0.6 3:-0.2 4:0.5 
32 1:0.4 2:-0.6 3:-0.2 4:0.666667 
-32 1:0.4 2:-0.6 3:-0.2 4:0.833333 
-32 1:0.4 2:-0.6 3:-0.2 4:-1 
32 1:0.4 2:-0.6 3:-0.2 4:-0.833333 
32 1:0.4 2:-0.6 3:-0.2 4:-0.666667 
-32 1:0.4 2:-0.6 3:-0.2 4:-0.5 
-32 1:0.4 2:-0.6 3:-0.2 4:-0.166667 
32 1:0.4 2:-0.6 3:-0.2 
-32 1:0.4 2:-0.6 3:-0.4 4:-0.5 
32 1:0.4 2:-0.6 3:-0.4 4:-0.166667 
32 1:0.4 2:-0.6 3:-0.4 
-32 1:0.4 2:-0.6 4:0.166667 
32 1:0.4 2:-0.6 4:0.5 
-32 1:0.4 2:-0.6 4:0.666667 
-32 1:0.4 2:-0.6 4:0.833333 
-32 1:0.4 2:-0.6 4:1 
-32 1:0.4 2:-0.6 4:-1 
-0.6632293129627377 1:0.4 2:-0.6 4:-0.833333 
32 1:0.4 2:-0.6 4:-0.666667 
32 1:0.4 2:-0.6 3:0.2 4:0.166667 
-32 1:0.4 2:-0.6 3:0.2 4:0.5 
-32 1:0.4 2:-0.6 3:0.2 4:0.833333 
32 1:0.4 2:-0.6 3:0.2 4:1 
-32 1:0.4 2:-0.6 3:0.2 4:-1 
-32 1:0.4 2:-0.6 3:0.2 4:-0.833333 
32 1:0.4 2:-0.6 3:0.2 4:-0.666667 
32 1:0.4 2:-0.6 3:0.2 4:-0.5 
32 1:0.4 2:-0.6 3:0.2 4:-0.166667 
-32 1:0.4 2:-0.6 4:-0.5 
32 1:0.4 2:-0.6 4:-0.333333 
-32 1:0.4 2:-0.6 4:-0.166667 
32 1:0.4 2:-0.6 3:0.4 4:0.5 
32 1:0.4 2:-0.6 3:0.4 4:0.666667 
32 1:0.4 2:-0.6 3:0.4 4:1 
-32 1:0.4 2:-0.6 3:0.4 4:-0.833333 
32 1:0.4 2:-0.6 3:0.4 4:-0.666667 
32 1:0.4 2:-0.6 3:0.6 4:0.5 
32 1:0.4 2:-0.6 3:0.6 4:0.666667 
-32 1:0.4 2:-0.6 3:0.6 4:0.833333 
32 1:0.4 2:-0.6 3:0.6 4:1 
32 1:0.4 2:-0.6 3:0.6 4:-0.833333 
-32 1:0.4 2:-0.6 3:0.6 4:-0.666667 
32 1:0.4 2:-0.6 3:0.6 4:-0.5 
32 1:0.4 2:-0.6 3:0.6 4:-0.333333 
-32 1:0.4 2:-0.6 3:0.6 
32 1:0.4 2:-0.6 3:0.4 4:-0.333333 
32 1:0.4 2:-0.6 3:0.4 4:-0.166667 
-32 1:0.4 2:-0.6 3:0.4 
32 1:0.4 2:-0.6 3:0.8 4:0.166667 
32 1:0.4 2:-0.6 3:0.8 4:0.333333 
-32 1:0.4 2:-0.6 3:0.8 4:0.666667 
32 1:0.4 2:-0.6 3:0.8 4:1 
-32 1:0.4 2:-0.6 3:0.8 4:-1 
-32 1:0.4 2:-0.6 3:0.8 4:-0.833333 
32 1:0.4 2:-0.6 3:1 4:0.166667 
-32 1:0.4 2:-0.6 3:1 4:0.333333 
-22.12026247095217 1:0.4 2:-0.6 3:1 4:0.666667 
-32 1:0.4 2:-0.6 3:1 4:0.833333 
-32 1:0.4 2:-0.6 3:1 4:1 
-32 1:0.4 2:-0.6 3:1 4:-1 
-32 1:0.4 2:-0.6 3:1 4:-0.833333 
32 1:0.4 2:-0.6 3:1 4:-0.666667 
32 1:0.4 2:-0.6 3:1 4:-0.5 
32 1:0.4 2:-0.6 3:1 
-32 1:0.4 2:-0.6 3:0.8 4:-0.5 
32 1:0.4 2:-0.6 3:0.8 
-32 1:0.4 2:-0.4 3:-1 4:0.166667 
6.327964708408679 1:0.4 2:-0.4 3:-1 4:0.333333 
-32 1:0.4 2:-0.4 3:-1 4:0.5 
-32 1:0.4 2:-0.4 3:-1 4:0.666667 
-32 1:0.4 2:-0.4 3:-1 4:0.833333 
-32 1:0.4 2:-0.4 3:-1 4:1 
-32 1:0.4 2:-0.4 3:-1 4:-0.5 
-32 1:0.4 2:-0.4 3:-1 4:-0.333333 
32 1:0.4 2:-0.4 3:-1 4:-0.166667 
-32 1:0.4 2:-0.4 3:-1 
32 1:0.4 2:-0.4 3:-0.8 4:0.5 
-32 1:0.4 2:-0.4 3:-0.8 4:0.666667 
32 1:0.4 2:-0.4 3:-0.8 4:0.833333 
-32 1:0.4 2:-0.4 3:-0.8 4:1 
32 1:0.4 2:-0.4 3:-0.8 4:-0.833333 
-32 1:0.4 2:-0.4 3:-0.8 4:-0.666667 
32 1:0.4 2:-0.4 3:-0.6 4:0.166667 
32 1:0.4 2:-0.4 3:-0.6 4:0.5 
32 1:0.4 2:-0.4 3:-0.6 4:0.666667 
-32 1:0.4 2:-0.4 3:-0.6 4:0.833333 
-32 1:0.4 2:-0.4 3:-0.6 4:1 
-32 1:0.4 2:-0.4 3:-0.6 4:-1 
32 1:0.4 2:-0.4 3:-0.6 4:-0.666667 
32 1:0.4 2:-0.4 3:-0.6 4:-0.166667 
-32 1:0.4 2:-0.4 3:-0.6 
32 1:0.4 2:-0.4 3:-0.8 4:-0.333333 
32 1:0.4 2:-0.4 3:-0.8 4:-0.166667 
32 1:0.4 2:-0.4 3:-0.4 4:0.166667 
-32 1:0.4 2:-0.4 3:-0.4 4:0.333333 
32 1:0.4 2:-0.4 3:-0.4 4:0.833333 
-32 1:0.4 2:-0.4 3:-0.4 4:1 
32 1:0.4 2:-0.4 3:-0.4 4:-1 
32 1:0.4 2:-0.4 3:-0.2 4:0.833333 
-32 1:0.4 2:-0.4 3:-0.2 4:1 
32 1:0.4 2:-0.4 3:-0.2 4:-0.833333 
32 1:0.4 2:-0.4 3:-0.2 4:-0.666667 
-32 1:0.4 2:-0.4 3:-0.2 4:-0.5 
32 1:0.4 2:-0.4 3:-0.2 4:-0.333333 
-32 1:0.4 2:-0.4 3:-0.2 
-32 1:0.4 2:-0.4 3:-0.4 4:-0.333333 
-32 1:0.4 2:-0.4 3:-0.4 4:-0.166667 
-32 1:0.4 2:-0.4 3:-0.4 
32 1:0.4 2:-0.4 4:0.166667 
-32 1:0.4 2:-0.4 4:0.333333 
32 1:0.4 2:-0.4 4:0.833333 
32 1:0.4 2:-0.4 4:-1 
-32 1:0.4 2:-0.4 4:-0.833333 
-32 1:0.4 2:-0.4 4:-0.666667 
-32 1:0.4 2:-0.4 3:0.2 4:0.166667 
32 1:0.4 2:-0.4 3:0.2 4:0.5 
-32 1:0.4 2:-0.4 3:0.2 4:0.666667 
-32 1:0.4 2:-0.4 3:0.2 4:-1 
32 1:0.4 2:-0.4 3:0.2 4:-0.666667 
-32 1:0.4 2:-0.4 3:0.2 4:-0.166667 
32 1:0.4 2:-0.4 3:0.2 
-32 1:0.4 2:-0.4 4:-0.5 
-32 1:0.4 2:-0.4 4:-0.166667 
-32 1:0.4 2:-0.4 
32 1:0.4 2:-0.4 3:0.4 4:0.166667 
32 1:0.4 2:-0.4 3:0.4 4:0.333333 
32 1:0.4 2:-0.4 3:0.4 4:0.5 
32 1:0.4 2:-0.4 3:0.4 4:0.666667 
32 1:0.4 2:-0.4 3:0.4 4:1 
32 1:0.4 2:-0.4 3:0.4 4:-0.833333 
-32 1:0.4 2:-0.4 3:0.4 4:-0.666667 
-32 1:0.4 2:-0.4 3:0.6 4:0.166667 
32 1:0.4 2:-0.4 3:0.6 4:0.333333 
32 1:0.4 2:-0.4 3:0.6 4:0.833333 
-32 1:0.4 2:-0.4 3:0.6 4:1 
-32 1:0.4 2:-0.4 3:0.6 4:-1 
-32 1:0.4 2:-0.4 3:0.6 4:-0.833333 
-32 1:0.4 2:-0.4 3:0.6 4:-0.666667 
-32 1:0.4 2:-0.4 3:0.6 4:-0.333333 
-32 1:0.4 2:-0.4 3:0.6 4:-0.166667 
32 1:0.4 2:-0.4 3:0.6 
32 1:0.4 2:-0.4 3:0.4 4:-0.333333 
32 1:0.4 2:-0.4 3:0.4 4:-0.166667 
32 1:0.4 2:-0.4 3:0.8 4:0.166667 
32 1:0.4 2:-0.4 3:0.8 4:0.333333 
-32 1:0.4 2:-0.4 3:0.8 4:0.666667 
-32 1:0.4 2:-0.4 3:0.8 4:1 
32 1:0.4 2:-0.4 3:0.8 4:-0.833333 
32 1:0.4 2:-0.4 3:0.8 4:-0.666667 
32 1:0.4 2:-0.4 3:1 4:0.166667 
-8.012859851992848 1:0.4 2:-0.4 3:1 4:0.833333 
-32 1:0.4 2:-0.4 3:1 4:1 
32 1:0.4 2:-0.4 3:1 4:-1 
32 1:0.4 2:-0.4 3:1 4:-0.833333 
-32 1:0.4 2:-0.4 3:1 4:-0.666667 
32 1:0.4 2:-0.4 3:1 
-32 1:0.4 2:-0.4 3:0.8 4:-0.5 
32 1:0.4 2:-0.4 3:0.8 4:-0.333333 
-32 1:0.4 2:-0.4 3:0.8 4:-0.166667 
32 1:0.4 2:-0.4 3:0.8 
-0.4339668503865937 1:0.4 2:-0.2 3:-1 4:0.166667 
-32 1:0.4 2:-0.2 3:-1 4:0.333333 
-32 1:0.4 2:-0.2 3:-1 4:0.5 
32 1:0.4 2:-0.2 3:-1 4:0.833333 
32 1:0.4 2:-0.2 3:-1 4:1 
-32 1:0.4 2:-0.2 3:-1 4:-0.833333 
-32 1:0.4 2:-0.2 3:-1 4:-0.5 
32 1:0.4 2:-0.2 3:-0.8 4:0.333333 
-32 1:0.4 2:-0.2 3:-0.8 4:0.666667 
-32 1:0.4 2:-0.2 3:-0.8 4:0.833333 
-32 1:0.4 2:-0.2 3:-0.8 4:-0.666667 
32 1:0.4 2:-0.2 3:-0.6 4:0.166667 
32 1:0.4 2:-0.2 3:-0.6 4:0.5 
-32 1:0.4 2:-0.2 3:-0.6 4:0.666667 
32 1:0.4 2:-0.2 3:-0.6 4:0.833333 
-32 1:0.4 2:-0.2 3:-0.6 4:1 
-32 1:0.4 2:-0.2 3:-0.6 4:-1 
-32 1:0.4 2:-0.2 3:-0.6 4:-0.833333 
32 1:0.4 2:-0.2 3:-0.6 4:-0.666667 
32 1:0.4 2:-0.2 3:-0.6 4:-0.5 
-32 1:0.4 2:-0.2 3:-0.6 4:-0.333333 
-32 1:0.4 2:-0.2 3:-0.6 4:-0.166667 
-32 1:0.4 2:-0.2 3:-0.8 4:-0.5 
-32 1:0.4 2:-0.2 3:-0.8 4:-0.333333 
32 1:0.4 2:-0.2 3:-0.8 4:-0.166667 
32 1:0.4 2:-0.2 3:-0.8 
-32 1:0.4 2:-0.2 3:-0.4 4:0.166667 
32 1:0.4 2:-0.2 3:-0.4 4:0.333333 
32 1:0.4 2:-0.2 3:-0.4 4:0.833333 
32 1:0.4 2:-0.2 3:-0.4 4:-1 
-32 1:0.4 2:-0.2 3:-0.4 4:-0.833333 
32 1:0.4 2:-0.2 3:-0.2 4:0.5 
32 1:0.4 2:-0.2 3:-0.2 4:0.833333 
32 1:0.4 2:-0.2 3:-0.2 4:1 
-32 1:0.4 2:-0.2 3:-0.2 4:-0.833333 
-32 1:0.4 2:-0.2 3:-0.2 4:-0.666667 
32 1:0.4 2:-0.2 3:-0.2 4:-0.5 
32 1:0.4 2:-0.2 3:-0.2 
32 1:0.4 2:-0.2 3:-0.4 4:-0.5 
32 1:0.4 2:-0.2 3:-0.4 4:-0.166667 
-32 1:0.4 2:-0.2 3:-0.4 
-32 1:0.4 2:-0.2 4:0.166667 
-32 1:0.4 2:-0.2 4:0.333333 
32 1:0.4 2:-0.2 4:0.5 
32 1:0.4 2:-0.2 4:0.833333 
-32 1:0.4 2:-0.2 4:1 
-32 1:0.4 2:-0.2 4:-1 
32 1:0.4 2:-0.2 3:0.2 4:0.166667 
-32 1:0.4 2:-0.2 3:0.2 4:0.666667 
32 1:0.4 2:-0.2 3:0.2 4:0.833333 
-32 1:0.4 2:-0.2 3:0.2 4:1 
32 1:0.4 2:-0.2 3:0.2 4:-1 
-32 1:0.4 2:-0.2 3:0.2 4:-0.833333 
-32 1:0.4 2:-0.2 3:0.2 4:-0.666667 
32 1:0.4 2:-0.2 3:0.2 4:-0.5 
32 1:0.4 2:-0.2 3:0.2 4:-0.333333 
32 1:0.4 2:-0.2 3:0.2 4:-0.166667 
32 1:0.4 2:-0.2 3:0.2 
-32 1:0.4 2:-0.2 4:-0.5 
32 1:0.4 2:-0.2 4:-0.333333 
-32 1:0.4 2:-0.2 
-32 1:0.4 2:-0.2 3:0.4 4:0.166667 
32 1:0.4 2:-0.2 3:0.4 4:0.333333 
32 1:0.4 2:-0.2 3:0.4 4:0.5 
32 1:0.4 2:-0.2 3:0.4 4:0.666667 
32 1:0.4 2:-0.2 3:0.4 4:0.833333 
-32 1:0.4 2:-0.2 3:0.4 4:-0.833333 
-32 1:0.4 2:-0.2 3:0.4 4:-0.666667 
-32 1:0.4 2:-0.2 3:0.6 4:0.333333 
-32 1:0.4 2:-0.2 3:0.6 4:0.5 
32 1:0.4 2:-0.2 3:0.6 4:0.833333 
32 1:0.4 2:-0.2 3:0.6 4:1 
-32 1:0.4 2:-0.2 3:0.6 4:-1 
-0.1586553419596534 1:0.4 2:-0.2 3:0.6 4:-0.5 
-32 1:0.4 2:-0.2 3:0.6 4:-0.166667 
32 1:0.4 2:-0.2 3:0.6 
32 1:0.4 2:-0.2 3:0.4 4:-0.5 
32 1:0.4 2:-0.2 3:0.4 4:-0.333333 
32 1:0.4 2:-0.2 3:0.4 4:-0.166667 
-32 1:0.4 2:-0.2 3:0.4 
32 1:0.4 2:-0.2 3:0.8 4:0.166667 
-32 1:0.4 2:-0.2 3:0.8 4:0.5 
-23.94333373653442 1:0.4 2:-0.2 3:0.8 4:0.666667 
-32 1:0.4 2:-0.2 3:0.8 4:0.833333 
32 1:0.4 2:-0.2 3:0.8 4:1 
32 1:0.4 2:-0.2 3:0.8 4:-0.833333 
32 1:0.4 2:-0.2 3:1 4:0.166667 
3.238290770201249 1:0.4 2:-0.2 3:1 4:0.333333 
32 1:0.4 2:-0.2 3:1 4:0.5 
32 1:0.4 2:-0.2 3:1 4:0.666667 
32 1:0.4 2:-0.2 3:1 4:0.833333 
-32 1:0.4 2:-0.2 3:1 4:1 
-32 1:0.4 2:-0.2 3:1 4:-1 
32 1:0.4 2:-0.2 3:1 4:-0.833333 
-32 1:0.4 2:-0.2 3:1 4:-0.666667 
-32 1:0.4 2:-0.2 3:1 4:-0.5 
-32 1:0.4 2:-0.2 3:1 4:-0.333333 
32 1:0.4 2:-0.2 3:1 4:-0.166667 
-4.809044082842995 1:0.4 2:-0.2 3:1 
-32 1:0.4 2:-0.2 3:0.8 4:-0.333333 
32 1:0.4 2:-0.2 3:0.8 
-32 1:0.4 3:-1 4:0.166667 
-32 1:0.4 3:-1 4:0.333333 
32 1:0.4 3:-1 4:0.5 
-32 1:0.4 3:-1 4:0.666667 
32 1:0.4 3:-1 4:0.833333 
-32 1:0.4 3:-1 4:1 
32 1:0.4 3:-1 4:-0.666667 
32 1:0.4 3:-1 4:-0.333333 
32 1:0.4 3:-1 4:-0.166667 
32 1:0.4 3:-1 
-32 1:0.4 3:-0.8 4:0.166667 
32 1:0.4 3:-0.8 4:0.333333 
32 1:0.4 3:-0.8 4:0.5 
-32 1:0.4 3:-0.8 4:1 
-32 1:0.4 3:-0.8 4:-0.833333 
32 1:0.4 3:-0.8 4:-0.666667 
-32 1:0.4 3:-0.6 4:0.166667 
32 1:0.4 3:-0.6 4:0.5 
-32 1:0.4 3:-0.6 4:0.666667 
32 1:0.4 3:-0.6 4:0.833333 
-32 1:0.4 3:-0.6 4:-0.833333 
-32 1:0.4 3:-0.6 4:-0.5 
32 1:0.4 3:-0.6 4:-0.333333 
32 1:0.4 3:-0.6 4:-0.166667 
32 1:0.4 3:-0.6 
32 1:0.4 3:-0.8 4:-0.333333 
32 1:0.4 3:-0.8 4:-0.166667 
32 1:0.4 3:-0.8 
32 1:0.4 3:-0.4 4:0.166667 
32 1:0.4 3:-0.4 4:0.333333 
32 1:0.4 3:-0.4 4:0.5 
-32 1:0.4 3:-0.4 4:0.666667 
-32 1:0.4 3:-0.4 4:0.833333 
32 1:0.4 3:-0.4 4:1 
-32 1:0.4 3:-0.4 4:-1 
32 1:0.4 3:-0.4 4:-0.666667 
32 1:0.4 3:-0.2 4:0.333333 
-32 1:0.4 3:-0.2 4:0.5 
-32 1:0.4 3:-0.2 4:0.666667 
-32 1:0.4 3:-0.2 4:1 
32 1:0.4 3:-0.2 4:-0.5 
-32 1:0.4 3:-0.2 4:-0.166667 
-32 1:0.4 3:-0.2 
32 1:0.4 3:-0.4 4:-0.5 
32 1:0.4 3:-0.4 4:-0.333333 
-32 1:0.4 3:-0.4 
-32 1:0.4 4:0.333333 
32 1:0.4 4:0.5 
32 1:0.4 4:-1 
32 1:0.4 4:-0.833333 
-32 1:0.4 3:0.2 4:0.166667 
32 1:0.4 3:0.2 4:0.333333 
-32 1:0.4 3:0.2 4:0.5 
-32 1:0.4 3:0.2 4:0.666667 
32 1:0.4 3:0.2 4:1 
-32 1:0.4 3:0.2 4:-0.833333 
32 1:0.4 3:0.2 4:-0.5 
-32 1:0.4 3:0.2 4:-0.166667 
-32 1:0.4 3:0.2 
-1.622449024051042 1:0.4 4:-0.5 
32 1:0.4 4:-0.333333 
-32 1:0.4 
-32 1:0.4 3:0.4 4:0.333333 
-32 1:0.4 3:0.4 4:0.5 
32 1:0.4 3:0.4 4:0.666667 
-32 1:0.4 3:0.4 4:0.833333 
32 1:0.4 3:0.4 4:1 
32 1:0.4 3:0.4 4:-0.666667 
32 1:0.4 3:0.6 4:0.166667 
32 1:0.4 3:0.6 4:0.333333 
-32 1:0.4 3:0.6 4:0.5 
-32 1:0.4 3:0.6 4:0.666667 
32 1:0.4 3:0.6 4:0.833333 
32 1:0.4 3:0.6 4:1 
-32 1:0.4 3:0.6 4:-0.5 
-32 1:0.4 3:0.6 
32 1:0.4 3:0.4 4:-0.5 
32 1:0.4 3:0.4 4:-0.333333 
32 1:0.4 3:0.8 4:0.166667 
-32 1:0.4 3:0.8 4:0.666667 
-32 1:0.4 3:0.8 4:0.833333 
-32 1:0.4 3:0.8 4:-0.833333 
-32 1:0.4 3:0.8 4:-0.666667 
-32 1:0.4 3:1 4:0.166667 
-32 1:0.4 3:1 4:0.333333 
32 1:0.4 3:1 4:0.5 
-32 1:0.4 3:1 4:0.666667 
-32 1:0.4 3:1 4:0.833333 
-32 1:0.4 3:1 4:1 
-32 1:0.4 3:1 4:-0.666667 
-32 1:0.4 3:1 4:-0.333333 
32 1:0.4 3:1 4:-0.166667 
-32 1:0.4 3:0.8 4:-0.333333 
-32 1:0.4 3:0.8 
-32 1:0.4 2:0.2 3:-1 4:0.333333 
-32 1:0.4 2:0.2 3:-1 4:0.5 
32 1:0.4 2:0.2 3:-1 4:0.666667 
-32 1:0.4 2:0.2 3:-1 4:0.833333 
32 1:0.4 2:0.2 3:-1 4:1 
-32 1:0.4 2:0.2 3:-1 4:-0.5 
32 1:0.4 2:0.2 3:-1 4:-0.333333 
-32 1:0.4 2:0.2 3:-1 4:-0.166667 
11.4631945896939 1:0.4 2:0.2 3:-1 
-32 1:0.4 2:0.2 3:-0.8 4:0.333333 
32 1:0.4 2:0.2 3:-0.8 4:0.5 
32 1:0.4 2:0.2 3:-0.8 4:0.666667 
32 1:0.4 2:0.2 3:-0.8 4:0.833333 
32 1:0.4 2:0.2 3:-0.8 4:-1 
-32 1:0.4 2:0.2 3:-0.6 4:0.166667 
-32 1:0.4 2:0.2 3:-0.6 4:0.333333 
32 1:0.4 2:0.2 3:-0.6 4:0.5 
-32 1:0.4 2:0.2 3:-0.6 4:0.666667 
32 1:0.4 2:0.2 3:-0.6 4:1 
32 1:0.4 2:0.2 3:-0.6 4:-0.833333 
32 1:0.4 2:0.2 3:-0.6 4:-0.666667 
-32 1:0.4 2:0.2 3:-0.6 4:-0.5 
32 1:0.4 2:0.2 3:-0.6 4:-0.333333 
32 1:0.4 2:0.2 3:-0.6 4:-0.166667 
-32 1:0.4 2:0.2 3:-0.6 
-32 1:0.4 2:0.2 3:-0.8 4:-0.5 
32 1:0.4 2:0.2 3:-0.8 4:-0.333333 
-32 1:0.4 2:0.2 3:-0.8 4:-0.166667 
-32 1:0.4 2:0.2 3:-0.8 
32 1:0.4 2:0.2 3:-0.4 4:0.166667 
-32 1:0.4 2:0.2 3:-0.4 4:0.333333 
32 1:0.4 2:0.2 3:-0.4 4:0.666667 
-32 1:0.4 2:0.2 3:-0.4 4:0.833333 
32 1:0.4 2:0.2 3:-0.4 4:1 
-32 1:0.4 2:0.2 3:-0.4 4:-0.833333 
32 1:0.4 2:0.2 3:-0.4 4:-0.666667 
32 1:0.4 2:0.2 3:-0.2 4:0.166667 
32 1:0.4 2:0.2 3:-0.2 4:0.333333 
-32 1:0.4 2:0.2 3:-0.2 4:0.5 
32 1:0.4 2:0.2 3:-0.2 4:0.666667 
32 1:0.4 2:0.2 3:-0.2 4:0.833333 
-32 1:0.4 2:0.2 3:-0.2 4:1 
-16.12895721232553 1:0.4 2:0.2 3:-0.2 4:-0.833333 
32 1:0.4 2:0.2 3:-0.2 4:-0.5 
32 1:0.4 2:0.2 3:-0.2 4:-0.333333 
-32 1:0.4 2:0.2 3:-0.4 4:-0.5 
32 1:0.4 2:0.2 3:-0.4 4:-0.166667 
32 1:0.4 2:0.2 3:-0.4 
-32 1:0.4 2:0.2 4:0.166667 
-32 1:0.4 2:0.2 4:0.333333 
32 1:0.4 2:0.2 4:0.5 
32 1:0.4 2:0.2 4:0.666667 
-32 1:0.4 2:0.2 4:-0.833333 
32 1:0.4 2:0.2 4:-0.666667 
-32 1:0.4 2:0.2 3:0.2 4:0.333333 
32 1:0.4 2:0.2 3:0.2 4:0.5 
32 1:0.4 2:0.2 3:0.2 4:0.666667 
32 1:0.4 2:0.2 3:0.2 4:0.833333 
-32 1:0.4 2:0.2 3:0.2 4:1 
32 1:0.4 2:0.2 3:0.2 4:-0.666667 
-32 1:0.4 2:0.2 3:0.2 
32 1:0.4 2:0.2 4:-0.5 
-32 1:0.4 2:0.2 4:-0.333333 
-32 1:0.4 2:0.2 4:-0.166667 
-32 1:0.4 2:0.2 
-32 1:0.4 2:0.2 3:0.4 4:0.5 
32 1:0.4 2:0.2 3:0.4 4:0.666667 
32 1:0.4 2:0.2 3:0.4 4:1 
-32 1:0.4 2:0.2 3:0.4 4:-1 
32 1:0.4 2:0.2 3:0.4 4:-0.833333 
-32 1:0.4 2:0.2 3:0.4 4:-0.666667 
32 1:0.4 2:0.2 3:0.6 4:0.166667 
32 1:0.4 2:0.2 3:0.6 4:0.333333 
-32 1:0.4 2:0.2 3:0.6 4:0.5 
-32 1:0.4 2:0.2 3:0.6 4:0.666667 
-32 1:0.4 2:0.2 3:0.6 4:0.833333 
32 1:0.4 2:0.2 3:0.6 4:1 
-32 1:0.4 2:0.2 3:0.6 4:-1 
32 1:0.4 2:0.2 3:0.6 4:-0.833333 
-32 1:0.4 2:0.2 3:0.6 4:-0.666667 
-32 1:0.4 2:0.2 3:0.6 4:-0.5 
32 1:0.4 2:0.2 3:0.6 4:-0.333333 
-32 1:0.4 2:0.2 3:0.6 4:-0.166667 
-32 1:0.4 2:0.2 3:0.6 
-32 1:0.4 2:0.2 3:0.4 4:-0.333333 
32 1:0.4 2:0.2 3:0.4 4:-0.166667 
-32 1:0.4 2:0.2 3:0.4 
-32 1:0.4 2:0.2 3:0.8 4:0.166667 
32 1:0.4 2:0.2 3:0.8 4:0.5 
-32 1:0.4 2:0.2 3:0.8 4:0.666667 
32 1:0.4 2:0.2 3:0.8 4:0.833333 
32 1:0.4 2:0.2 3:0.8 4:-1 
32 1:0.4 2:0.2 3:0.8 4:-0.833333 
32 1:0.4 2:0.2 3:0.8 4:-0.666667 
-32 1:0.4 2:0.2 3:1 4:0.166667 
-32 1:0.4 2:0.2 3:1 4:0.333333 
-32 1:0.4 2:0.2 3:1 4:0.5 
32 1:0.4 2:0.2 3:1 4:0.666667 
-32 1:0.4 2:0.2 3:1 4:-0.833333 
32 1:0.4 2:0.2 3:1 4:-0.5 
-32 1:0.4 2:0.2 3:1 4:-0.166667 
-32 1:0.4 2:0.2 3:1 
-32 1:0.4 2:0.2 3:0.8 4:-0.5 
32 1:0.4 2:0.2 3:0.8 4:-0.333333 
32 1:0.4 2:0.4 3:-1 4:0.166667 
32 1:0.4 2:0.4 3:-1 4:0.666667 
-32 1:0.4 2:0.4 3:-1 4:0.833333 
32 1:0.4 2:0.4 3:-1 4:-0.5 
-32 1:0.4 2:0.4 3:-1 4:-0.333333 
-32 1:0.4 2:0.4 3:-1 
32 1:0.4 2:0.4 3:-0.8 4:0.166667 
-32 1:0.4 2:0.4 3:-0.8 4:0.333333 
32 1:0.4 2:0.4 3:-0.8 4:0.5 
32 1:0.4 2:0.4 3:-0.8 4:0.666667 
32 1:0.4 2:0.4 3:-0.8 4:0.833333 
32 1:0.4 2:0.4 3:-0.8 4:1 
-32 1:0.4 2:0.4 3:-0.8 4:-1 
32 1:0.4 2:0.4 3:-0.8 4:-0.833333 
-32 1:0.4 2:0.4 3:-0.8 4:-0.666667 
-32 1:0.4 2:0.4 3:-0.6 4:0.333333 
32 1:0.4 2:0.4 3:-0.6 4:0.5 
32 1:0.4 2:0.4 3:-0.6 4:1 
32 1:0.4 2:0.4 3:-0.6 4:-1 
-32 1:0.4 2:0.4 3:-0.6 4:-0.833333 
32 1:0.4 2:0.4 3:-0.6 4:-0.5 
32 1:0.4 2:0.4 3:-0.6 
32 1:0.4 2:0.4 3:-0.8 4:-0.5 
-0.2149920376937933 1:0.4 2:0.4 3:-0.8 4:-0.333333 
-32 1:0.4 2:0.4 3:-0.4 4:0.333333 
-32 1:0.4 2:0.4 3:-0.4 4:0.5 
-32 1:0.4 2:0.4 3:-0.4 4:0.666667 
32 1:0.4 2:0.4 3:-0.4 4:-1 
32 1:0.4 2:0.4 3:-0.4 4:-0.666667 
-32 1:0.4 2:0.4 3:-0.2 4:0.166667 
32 1:0.4 2:0.4 3:-0.2 4:0.333333 
-32 1:0.4 2:0.4 3:-0.2 4:0.5 
-32 1:0.4 2:0.4 3:-0.2 4:0.666667 
32 1:0.4 2:0.4 3:-0.2 4:0.833333 
-32 1:0.4 2:0.4 3:-0.2 4:-1 
-32 1:0.4 2:0.4 3:-0.2 4:-0.833333 
32 1:0.4 2:0.4 3:-0.2 4:-0.166667 
-32 1:0.4 2:0.4 3:-0.2 
-32 1:0.4 2:0.4 3:-0.4 4:-0.5 
-32 1:0.4 2:0.4 3:-0.4 
32 1:0.4 2:0.4 4:0.166667 
-32 1:0.4 2:0.4 4:0.333333 
32 1:0.4 2:0.4 4:0.666667 
32 1:0.4 2:0.4 4:0.833333 
32 1:0.4 2:0.4 4:-1 
32 1:0.4 2:0.4 4:-0.833333 
32 1:0.4 2:0.4 4:-0.666667 
-32 1:0.4 2:0.4 3:0.2 4:0.166667 
-32 1:0.4 2:0.4 3:0.2 4:0.333333 
-32 1:0.4 2:0.4 3:0.2 4:0.5 
-32 1:0.4 2:0.4 3:0.2 4:0.666667 
-32 1:0.4 2:0.4 3:0.2 4:1 
-32 1:0.4 2:0.4 3:0.2 4:-0.5 
-32 1:0.4 2:0.4 3:0.2 4:-0.333333 
32 1:0.4 2:0.4 3:0.2 
32 1:0.4 2:0.4 4:-0.5 
32 1:0.4 2:0.4 4:-0.333333 
32 1:0.4 2:0.4 4:-0.166667 
-32 1:0.4 2:0.4 3:0.4 4:0.166667 
-32 1:0.4 2:0.4 3:0.4 4:0.333333 
-32 1:0.4 2:0.4 3:0.4 4:0.5 
-32 1:0.4 2:0.4 3:0.4 4:0.833333 
-32 1:0.4 2:0.4 3:0.4 4:1 
-32 1:0.4 2:0.4 3:0.4 4:-1 
32 1:0.4 2:0.4 3:0.4 4:-0.833333 
32 1:0.4 2:0.4 3:0.6 4:0.333333 
32 1:0.4 2:0.4 3:0.6 4:0.5 
-32 1:0.4 2:0.4 3:0.6 4:1 
-32 1:0.4 2:0.4 3:0.6 4:-1 
-32 1:0.4 2:0.4 3:0.6 4:-0.833333 
-2.013380848716073 1:0.4 2:0.4 3:0.6 4:-0.666667 
32 1:0.4 2:0.4 3:0.6 4:-0.333333 
32 1:0.4 2:0.4 3:0.6 4:-0.166667 
32 1:0.4 2:0.4 3:0.6 
32 1:0.4 2:0.4 3:0.4 4:-0.5 
-32 1:0.4 2:0.4 3:0.8 4:0.166667 
-32 1:0.4 2:0.4 3:0.8 4:0.333333 
-32 1:0.4 2:0.4 3:0.8 4:0.666667 
32 1:0.4 2:0.4 3:0.8 4:0.833333 
32 1:0.4 2:0.4 3:0.8 4:-1 
-32 1:0.4 2:0.4 3:0.8 4:-0.666667 
-32 1:0.4 2:0.4 3:1 4:0.166667 
32 1:0.4 2:0.4 3:1 4:0.5 
-32 1:0.4 2:0.4 3:1 4:0.666667 
32 1:0.4 2:0.4 3:1 4:1 
32 1:0.4 2:0.4 3:1 4:-1 
-32 1:0.4 2:0.4 3:1 4:-0.5 
32 1:0.4 2:0.4 3:1 4:-0.333333 
32 1:0.4 2:0.4 3:1 4:-0.166667 
32 1:0.4 2:0.4 3:0.8 4:-0.5 
-32 1:0.4 2:0.4 3:0.8 4:-0.333333 
32 1:0.4 2:0.4 3:0.8 4:-0.166667 
32 1:0.4 2:0.4 3:0.8 
32 1:0.4 2:0.6 3:-1 4:0.166667 
-32 1:0.4 2:0.6 3:-1 4:0.333333 
32 1:0.4 2:0.6 3:-1 4:0.5 
32 1:0.4 2:0.6 3:-1 4:0.833333 
32 1:0.4 2:0.6 3:-1 4:-1 
32 1:0.4 2:0.6 3:-1 4:-0.5 
-32 1:0.4 2:0.6 3:-1 4:-0.333333 
32 1:0.4 2:0.6 3:-1 
32 1:0.4 2:0.6 3:-0.8 4:0.166667 
-32 1:0.4 2:0.6 3:-0.8 4:0.5 
-32 1:0.4 2:0.6 3:-0.8 4:1 
32 1:0.4 2:0.6 3:-0.8 4:-1 
-32 1:0.4 2:0.6 3:-0.8 4:-0.833333 
32 1:0.4 2:0.6 3:-0.8 4:-0.666667 
32 1:0.4 2:0.6 3:-0.6 4:0.166667 
32 1:0.4 2:0.6 3:-0.6 4:0.5 
-32 1:0.4 2:0.6 3:-0.6 4:0.666667 
-32 1:0.4 2:0.6 3:-0.6 4:0.833333 
-32 1:0.4 2:0.6 3:-0.6 4:1 
32 1:0.4 2:0.6 3:-0.6 4:-1 
32 1:0.4 2:0.6 3:-0.6 4:-0.666667 
32 1:0.4 2:0.6 3:-0.6 4:-0.333333 
32 1:0.4 2:0.6 3:-0.6 4:-0.166667 
32 1:0.4 2:0.6 3:-0.6 
32 1:0.4 2:0.6 3:-0.8 4:-0.5 
32 1:0.4 2:0.6 3:-0.8 4:-0.333333 
-32 1:0.4 2:0.6 3:-0.8 4:-0.166667 
11.71651159927534 1:0.4 2:0.6 3:-0.4 4:0.166667 
32 1:0.4 2:0.6 3:-0.4 4:0.333333 
-32 1:0.4 2:0.6 3:-0.4 4:0.666667 
-32 1:0.4 2:0.6 3:-0.4 4:0.833333 
-32 1:0.4 2:0.6 3:-0.4 4:1 
-32 1:0.4 2:0.6 3:-0.4 4:-1 
-32 1:0.4 2:0.6 3:-0.4 4:-0.833333 
32 1:0.4 2:0.6 3:-0.4 4:-0.666667 
32 1:0.4 2:0.6 3:-0.2 4:0.166667 
-32 1:0.4 2:0.6 3:-0.2 4:0.333333 
32 1:0.4 2:0.6 3:-0.2 4:0.666667 
-32 1:0.4 2:0.6 3:-0.2 4:1 
-32 1:0.4 2:0.6 3:-0.2 4:-1 
-32 1:0.4 2:0.6 3:-0.2 4:-0.833333 
-32 1:0.4 2:0.6 3:-0.2 4:-0.666667 
32 1:0.4 2:0.6 3:-0.2 4:-0.5 
-32 1:0.4 2:0.6 3:-0.2 4:-0.333333 
-32 1:0.4 2:0.6 3:-0.2 4:-0.166667 
32 1:0.4 2:0.6 3:-0.2 
-32 1:0.4 2:0.6 3:-0.4 4:-0.333333 
-32 1:0.4 2:0.6 3:-0.4 4:-0.166667 
32 1:0.4 2:0.6 3:-0.4 
32 1:0.4 2:0.6 4:0.5 
-32 1:0.4 2:0.6 4:0.833333 
32 1:0.4 2:0.6 4:1 
-32 1:0.4 2:0.6 4:-0.833333 
32 1:0.4 2:0.6 4:-0.666667 
-32 1:0.4 2:0.6 3:0.2 4:0.166667 
32 1:0.4 2:0.6 3:0.2 4:0.333333 
32 1:0.4 2:0.6 3:0.2 4:0.5 
32 1:0.4 2:0.6 3:0.2 4:0.666667 
32 1:0.4 2:0.6 3:0.2 4:0.833333 
32 1:0.4 2:0.6 3:0.2 4:1 
32 1:0.4 2:0.6 3:0.2 4:-1 
-32 1:0.4 2:0.6 3:0.2 4:-0.833333 
32 1:0.4 2:0.6 3:0.2 4:-0.666667 
32 1:0.4 2:0.6 3:0.2 4:-0.5 
32 1:0.4 2:0.6 3:0.2 
32 1:0.4 2:0.6 4:-0.333333 
32 1:0.4 2:0.6 4:-0.166667 
32 1:0.4 2:0.6 3:0.4 4:0.166667 
32 1:0.4 2:0.6 3:0.4 4:0.333333 
32 1:0.4 2:0.6 3:0.4 4:0.5 
-32 1:0.4 2:0.6 3:0.4 4:0.666667 
32 1:0.4 2:0.6 3:0.4 4:0.833333 
-32 1:0.4 2:0.6 3:0.4 4:1 
-32 1:0.4 2:0.6 3:0.4 4:-0.833333 
32 1:0.4 2:0.6 3:0.6 4:0.333333 
-32 1:0.4 2:0.6 3:0.6 4:0.5 
-32 1:0.4 2:0.6 3:0.6 4:0.666667 
-32 1:0.4 2:0.6 3:0.6 4:0.833333 
32 1:0.4 2:0.6 3:0.6 4:1 
-32 1:0.4 2:0.6 3:0.6 4:-1 
-32 1:0.4 2:0.6 3:0.6 4:-0.833333 
32 1:0.4 2:0.6 3:0.6 4:-0.666667 
-32 1:0.4 2:0.6 3:0.6 4:-0.5 
32 1:0.4 2:0.6 3:0.6 4:-0.166667 
32 1:0.4 2:0.6 3:0.6 
32 1:0.4 2:0.6 3:0.4 4:-0.5 
32 1:0.4 2:0.6 3:0.4 4:-0.333333 
-32 1:0.4 2:0.6 3:0.4 4:-0.166667 
-32 1:0.4 2:0.6 3:0.4 
-32 1:0.4 2:0.6 3:0.8 4:0.166667 
-32 1:0.4 2:0.6 3:0.8 4:0.333333 
32 1:0.4 2:0.6 3:0.8 4:0.5 
-32 1:0.4 2:0.6 3:0.8 4:0.666667 
-32 1:0.4 2:0.6 3:0.8 4:0.833333 
-32 1:0.4 2:0.6 3:0.8 4:1 
-32 1:0.4 2:0.6 3:0.8 4:-0.833333 
32 1:0.4 2:0.6 3:0.8 4:-0.666667 
-32 1:0.4 2:0.6 3:1 4:0.166667 
32 1:0.4 2:0.6 3:1 4:0.333333 
32 1:0.4 2:0.6 3:1 4:1 
-32 1:0.4 2:0.6 3:1 4:-1 
-32 1:0.4 2:0.6 3:1 4:-0.833333 
32 1:0.4 2:0.6 3:1 4:-0.666667 
32 1:0.4 2:0.6 3:1 4:-0.5 
32 1:0.4 2:0.6 3:1 4:-0.333333 
32 1:0.4 2:0.6 3:1 4:-0.166667 
32 1:0.4 2:0.6 3:1 
32 1:0.4 2:0.6 3:0.8 4:-0.5 
32 1:0.4 2:0.6 3:0.8 4:-0.333333 
-32 1:0.4 2:0.6 3:0.8 4:-0.166667 
-32 1:0.4 2:0.8 3:-1 4:0.166667 
32 1:0.4 2:0.8 3:-1 4:0.333333 
-32 1:0.4 2:0.8 3:-1 4:0.5 
-32 1:0.4 2:0.8 3:-1 4:0.666667 
32 1:0.4 2:0.8 3:-1 4:0.833333 
32 1:0.4 2:0.8 3:-1 4:1 
-32 1:0.4 2:0.8 3:-1 4:-1 
-32 1:0.4 2:0.8 3:-1 4:-0.833333 
-14.83512570203866 1:0.4 2:0.8 3:-1 4:-0.666667 
-32 1:0.4 2:0.8 3:-1 4:-0.333333 
32 1:0.4 2:0.8 3:-1 4:-0.166667 
-32 1:0.4 2:0.8 3:-1 
32 1:0.4 2:0.8 3:-0.8 4:0.166667 
32 1:0.4 2:0.8 3:-0.8 4:0.666667 
32 1:0.4 2:0.8 3:-0.8 4:1 
32 1:0.4 2:0.8 3:-0.8 4:-0.666667 
32 1:0.4 2:0.8 3:-0.6 4:0.166667 
-32 1:0.4 2:0.8 3:-0.6 4:0.333333 
32 1:0.4 2:0.8 3:-0.6 4:0.5 
32 1:0.4 2:0.8 3:-0.6 4:0.833333 
32 1:0.4 2:0.8 3:-0.6 4:1 
32 1:0.4 2:0.8 3:-0.6 4:-0.666667 
32 1:0.4 2:0.8 3:-0.6 4:-0.5 
32 1:0.4 2:0.8 3:-0.6 4:-0.333333 
-32 1:0.4 2:0.8 3:-0.6 4:-0.166667 
-32 1:0.4 2:0.8 3:-0.6 
-32 1:0.4 2:0.8 3:-0.8 4:-0.5 
32 1:0.4 2:0.8 3:-0.8 4:-0.333333 
-32 1:0.4 2:0.8 3:-0.8 4:-0.166667 
32 1:0.4 2:0.8 3:-0.4 4:0.166667 
-32 1:0.4 2:0.8 3:-0.4 4:0.5 
32 1:0.4 2:0.8 3:-0.4 4:1 
32 1:0.4 2:0.8 3:-0.4 4:-0.833333 
32 1:0.4 2:0.8 3:-0.2 4:0.166667 
-32 1:0.4 2:0.8 3:-0.2 4:0.333333 
32 1:0.4 2:0.8 3:-0.2 4:0.5 
-32 1:0.4 2:0.8 3:-0.2 4:-0.666667 
32 1:0.4 2:0.8 3:-0.2 4:-0.5 
32 1:0.4 2:0.8 3:-0.2 4:-0.333333 
-32 1:0.4 2:0.8 3:-0.2 4:-0.166667 
-32 1:0.4 2:0.8 3:-0.2 
-32 1:0.4 2:0.8 3:-0.4 4:-0.5 
32 1:0.4 2:0.8 3:-0.4 4:-0.166667 
32 1:0.4 2:0.8 3:-0.4 
32 1:0.4 2:0.8 4:0.166667 
32 1:0.4 2:0.8 4:0.5 
32 1:0.4 2:0.8 4:0.666667 
-32 1:0.4 2:0.8 4:0.833333 
-32 1:0.4 2:0.8 4:-1 
-32 1:0.4 2:0.8 4:-0.833333 
-32 1:0.4 2:0.8 3:0.2 4:0.333333 
32 1:0.4 2:0.8 3:0.2 4:0.5 
32 1:0.4 2:0.8 3:0.2 4:0.666667 
-32 1:0.4 2:0.8 3:0.2 4:0.833333 
-32 1:0.4 2:0.8 3:0.2 4:-0.833333 
-32 1:0.4 2:0.8 3:0.2 4:-0.5 
32 1:0.4 2:0.8 3:0.2 4:-0.333333 
-32 1:0.4 2:0.8 3:0.2 4:-0.166667 
-32 1:0.4 2:0.8 4:-0.333333 
-32 1:0.4 2:0.8 4:-0.166667 
-32 1:0.4 2:0.8 
32 1:0.4 2:0.8 3:0.4 4:0.5 
-32 1:0.4 2:0.8 3:0.4 4:0.666667 
-32 1:0.4 2:0.8 3:0.4 4:0.833333 
32 1:0.4 2:0.8 3:0.4 4:1 
30.18995594836081 1:0.4 2:0.8 3:0.4 4:-0.833333 
32 1:0.4 2:0.8 3:0.4 4:-0.666667 
32 1:0.4 2:0.8 3:0.6 4:0.166667 
32 1:0.4 2:0.8 3:0.6 4:0.333333 
-32 1:0.4 2:0.8 3:0.6 4:1 
-32 1:0.4 2:0.8 3:0.6 4:-0.666667 
-32 1:0.4 2:0.8 3:0.6 4:-0.5 
-32 1:0.4 2:0.8 3:0.6 4:-0.333333 
-32 1:0.4 2:0.8 3:0.6 4:-0.166667 
32 1:0.4 2:0.8 3:0.4 4:-0.5 
-32 1:0.4 2:0.8 3:0.4 4:-0.333333 
-32 1:0.4 2:0.8 3:0.4 4:-0.166667 
32 1:0.4 2:0.8 3:0.4 
-32 1:0.4 2:0.8 3:0.8 4:0.333333 
32 1:0.4 2:0.8 3:0.8 4:0.5 
32 1:0.4 2:0.8 3:0.8 4:0.666667 
32 1:0.4 2:0.8 3:0.8 4:0.833333 
32 1:0.4 2:0.8 3:0.8 4:1 
-3.052551245728028 1:0.4 2:0.8 3:0.8 4:-1 
-32 1:0.4 2:0.8 3:0.8 4:-0.833333 
-32 1:0.4 2:0.8 3:1 4:0.166667 
32 1:0.4 2:0.8 3:1 4:0.5 
32 1:0.4 2:0.8 3:1 4:0.666667 
-32 1:0.4 2:0.8 3:1 4:0.833333 
32 1:0.4 2:0.8 3:1 4:1 
-32 1:0.4 2:0.8 3:1 4:-1 
-32 1:0.4 2:0.8 3:1 4:-0.666667 
-32 1:0.4 2:0.8 3:1 4:-0.5 
32 1:0.4 2:0.8 3:1 4:-0.333333 
-32 1:0.4 2:0.8 3:1 4:-0.166667 
-32 1:0.4 2:0.8 3:1 
32 1:0.4 2:0.8 3:0.8 4:-0.5 
-19.04857434228191 1:0.4 2:0.8 3:0.8 
11.90841084735974 1:0.4 2:1 3:-1 4:0.5 
32 1:0.4 2:1 3:-1 4:0.833333 
-32 1:0.4 2:1 3:-1 4:1 
32 1:0.4 2:1 3:-1 4:-0.833333 
32 1:0.4 2:1 3:-1 4:-0.666667 
32 1:0.4 2:1 3:-1 4:-0.5 
32 1:0.4 2:1 3:-1 4:-0.333333 
32 1:0.4 2:1 3:-1 4:-0.166667 
-32 1:0.4 2:1 3:-1 
32 1:0.4 2:1 3:-0.8 4:0.166667 
-32 1:0.4 2:1 3:-0.8 4:0.333333 
32 1:0.4 2:1 3:-0.8 4:0.5 
-32 1:0.4 2:1 3:-0.8 4:0.833333 
-32 1:0.4 2:1 3:-0.8 4:1 
-32 1:0.4 2:1 3:-0.8 4:-1 
32 1:0.4 2:1 3:-0.6 4:0.166667 
-32 1:0.4 2:1 3:-0.6 4:0.333333 
32 1:0.4 2:1 3:-0.6 4:0.5 
32 1:0.4 2:1 3:-0.6 4:0.833333 
-32 1:0.4 2:1 3:-0.6 4:1 
-32 1:0.4 2:1 3:-0.6 4:-1 
32 1:0.4 2:1 3:-0.6 4:-0.833333 
-25.08890730981599 1:0.4 2:1 3:-0.6 4:-0.666667 
-32 1:0.4 2:1 3:-0.6 
-32 1:0.4 2:1 3:-0.8 4:-0.333333 
32 1:0.4 2:1 3:-0.8 4:-0.166667 
32 1:0.4 2:1 3:-0.8 
-32 1:0.4 2:1 3:-0.4 4:0.166667 
-32 1:0.4 2:1 3:-0.4 4:0.5 
32 1:0.4 2:1 3:-0.4 4:0.833333 
-32 1:0.4 2:1 3:-0.4 4:1 
-32 1:0.4 2:1 3:-0.4 4:-1 
32 1:0.4 2:1 3:-0.4 4:-0.833333 
-32 1:0.4 2:1 3:-0.4 4:-0.666667 
-32 1:0.4 2:1 3:-0.2 4:0.166667 
32 1:0.4 2:1 3:-0.2 4:0.333333 
32 1:0.4 2:1 3:-0.2 4:0.666667 
-32 1:0.4 2:1 3:-0.2 4:1 
-32 1:0.4 2:1 3:-0.2 4:-1 
32 1:0.4 2:1 3:-0.2 4:-0.833333 
32 1:0.4 2:1 3:-0.2 4:-0.5 
-32 1:0.4 2:1 3:-0.2 4:-0.333333 
-15.02391563945378 1:0.4 2:1 3:-0.2 4:-0.166667 
32 1:0.4 2:1 3:-0.4 4:-0.5 
32 1:0.4 2:1 3:-0.4 4:-0.333333 
-32 1:0.4 2:1 3:-0.4 4:-0.166667 
32 1:0.4 2:1 4:0.5 
32 1:0.4 2:1 4:0.833333 
32 1:0.4 2:1 4:-1 
32 1:0.4 2:1 4:-0.833333 
-32 1:0.4 2:1 4:-0.666667 
-32 1:0.4 2:1 3:0.2 4:0.166667 
3.722523679381305 1:0.4 2:1 3:0.2 4:0.333333 
-32 1:0.4 2:1 3:0.2 4:0.5 
32 1:0.4 2:1 3:0.2 4:0.666667 
32 1:0.4 2:1 3:0.2 4:0.833333 
-32 1:0.4 2:1 3:0.2 4:1 
-32 1:0.4 2:1 3:0.2 4:-1 
-32 1:0.4 2:1 3:0.2 4:-0.666667 
-32 1:0.4 2:1 3:0.2 4:-0.5 
-32 1:0.4 2:1 3:0.2 4:-0.333333 
-32 1:0.4 2:1 3:0.2 4:-0.166667 
-32 1:0.4 2:1 3:0.2 
-32 1:0.4 2:1 4:-0.333333 
32 1:0.4 2:1 4:-0.166667 
32 1:0.4 2:1 
-32 1:0.4 2:1 3:0.4 4:0.166667 
-32 1:0.4 2:1 3:0.4 4:0.333333 
32 1:0.4 2:1 3:0.4 4:0.5 
-21.10781265483463 1:0.4 2:1 3:0.4 4:0.666667 
32 1:0.4 2:1 3:0.4 4:0.833333 
-32 1:0.4 2:1 3:0.4 4:1 
-32 1:0.4 2:1 3:0.4 4:-1 
32 1:0.4 2:1 3:0.4 4:-0.833333 
32 1:0.4 2:1 3:0.4 4:-0.666667 
32 1:0.4 2:1 3:0.6 4:0.333333 
32 1:0.4 2:1 3:0.6 4:0.5 
-32 1:0.4 2:1 3:0.6 4:0.666667 
32 1:0.4 2:1 3:0.6 4:1 
32 1:0.4 2:1 3:0.6 4:-0.833333 
-32 1:0.4 2:1 3:0.6 4:-0.666667 
-32 1:0.4 2:1 3:0.6 4:-0.5 
32 1:0.4 2:1 3:0.6 4:-0.333333 
-32 1:0.4 2:1 3:0.6 
-32 1:0.4 2:1 3:0.4 4:-0.333333 
-32 1:0.4 2:1 3:0.4 
-32 1:0.4 2:1 3:0.8 4:0.166667 
28.77049284406093 1:0.4 2:1 3:0.8 4:0.5 
-32 1:0.4 2:1 3:0.8 4:0.666667 
32 1:0.4 2:1 3:0.8 4:0.833333 
32 1:0.4 2:1 3:0.8 4:1 
-32 1:0.4 2:1 3:0.8 4:-0.833333 
-32 1:0.4 2:1 3:0.8 4:-0.666667 
-32 1:0.4 2:1 3:1 4:0.166667 
-32 1:0.4 2:1 3:1 4:0.333333 
-32 1:0.4 2:1 3:1 4:0.833333 
-32 1:0.4 2:1 3:1 4:1 
-32 1:0.4 2:1 3:1 4:-1 
32 1:0.4 2:1 3:1 4:-0.833333 
-32 1:0.4 2:1 3:1 4:-0.666667 
32 1:0.4 2:1 3:1 4:-0.333333 
-14.15229299162057 1:0.4 2:1 3:1 
32 1:0.4 2:1 3:0.8 4:-0.5 
32 1:0.4 2:1 3:0.8 4:-0.333333 
32 1:0.6 2:-1 3:-1 4:0.166667 
-32 1:0.6 2:-1 3:-1 4:0.5 
-32 1:0.6 2:-1 3:-1 4:0.666667 
-32 1:0.6 2:-1 3:-1 4:0.833333 
11.33674906416807 1:0.6 2:-1 3:-1 4:1 
32 1:0.6 2:-1 3:-1 4:-1 
32 1:0.6 2:-1 3:-1 4:-0.833333 
-32 1:0.6 2:-1 3:-1 4:-0.666667 
-32 1:0.6 2:-1 3:-1 4:-0.5 
-32 1:0.6 2:-1 3:-1 4:-0.333333 
-32 1:0.6 2:-1 3:-1 4:-0.166667 
-32 1:0.6 2:-1 3:-0.8 4:0.333333 
32 1:0.6 2:-1 3:-0.8 4:0.5 
-32 1:0.6 2:-1 3:-0.8 4:0.666667 
32 1:0.6 2:-1 3:-0.8 4:1 
32 1:0.6 2:-1 3:-0.8 4:-1 
32 1:0.6 2:-1 3:-0.8 4:-0.833333 
-10.21143745233451 1:0.6 2:-1 3:-0.8 4:-0.666667 
-32 1:0.6 2:-1 3:-0.6 4:0.166667 
32 1:0.6 2:-1 3:-0.6 4:0.333333 
32 1:0.6 2:-1 3:-0.6 4:0.5 
32 1:0.6 2:-1 3:-0.6 4:0.833333 
-32 1:0.6 2:-1 3:-0.6 4:1 
32 1:0.6 2:-1 3:-0.6 4:-0.833333 
-32 1:0.6 2:-1 3:-0.6 4:-0.666667 
32 1:0.6 2:-1 3:-0.6 4:-0.5 
32 1:0.6 2:-1 3:-0.6 4:-0.333333 
32 1:0.6 2:-1 3:-0.6 4:-0.166667 
-32 1:0.6 2:-1 3:-0.6 
-32 1:0.6 2:-1 3:-0.8 4:-0.333333 
32 1:0.6 2:-1 3:-0.8 4:-0.166667 
27.02613838922517 1:0.6 2:-1 3:-0.4 4:0.333333 
32 1:0.6 2:-1 3:-0.4 4:0.5 
-32 1:0.6 2:-1 3:-0.4 4:0.666667 
32 1:0.6 2:-1 3:-0.4 4:0.833333 
-32 1:0.6 2:-1 3:-0.4 4:1 
32 1:0.6 2:-1 3:-0.4 4:-0.833333 
1.221859772418068 1:0.6 2:-1 3:-0.4 4:-0.666667 
32 1:0.6 2:-1 3:-0.2 4:0.333333 
-32 1:0.6 2:-1 3:-0.2 4:0.666667 
-32 1:0.6 2:-1 3:-0.2 4:0.833333 
-32 1:0.6 2:-1 3:-0.2 4:1 
32 1:0.6 2:-1 3:-0.2 4:-1 
32 1:0.6 2:-1 3:-0.2 4:-0.833333 
-32 1:0.6 2:-1 3:-0.2 4:-0.666667 
-32 1:0.6 2:-1 3:-0.2 4:-0.333333 
-32 1:0.6 2:-1 3:-0.2 4:-0.166667 
-32 1:0.6 2:-1 3:-0.2 
32 1:0.6 2:-1 3:-0.4 4:-0.5 
-32 1:0.6 2:-1 3:-0.4 4:-0.333333 
32 1:0.6 2:-1 3:-0.4 4:-0.166667 
32 1:0.6 2:-1 3:-0.4 
32 1:0.6 2:-1 4:0.333333 
32 1:0.6 2:-1 4:0.833333 
-32 1:0.6 2:-1 4:1 
32 1:0.6 2:-1 4:-0.833333 
-32 1:0.6 2:-1 4:-0.666667 
-32 1:0.6 2:-1 3:0.2 4:0.166667 
32 1:0.6 2:-1 3:0.2 4:0.333333 
-32 1:0.6 2:-1 3:0.2 4:0.5 
32 1:0.6 2:-1 3:0.2 4:0.833333 
-13.4958103277294 1:0.6 2:-1 3:0.2 4:1 
32 1:0.6 2:-1 3:0.2 4:-0.833333 
-32 1:0.6 2:-1 3:0.2 4:-0.666667 
32 1:0.6 2:-1 3:0.2 4:-0.5 
-32 1:0.6 2:-1 3:0.2 4:-0.333333 
-32 1:0.6 2:-1 3:0.2 4:-0.166667 
-32 1:0.6 2:-1 4:-0.333333 
32 1:0.6 2:-1 4:-0.166667 
32 1:0.6 2:-1 
-32 1:0.6 2:-1 3:0.4 4:0.166667 
32 1:0.6 2:-1 3:0.4 4:0.333333 
-32 1:0.6 2:-1 3:0.4 4:0.5 
32 1:0.6 2:-1 3:0.4 4:0.666667 
-32 1:0.6 2:-1 3:0.4 4:0.833333 
-32 1:0.6 2:-1 3:0.4 4:1 
32 1:0.6 2:-1 3:0.4 4:-1 
32 1:0.6 2:-1 3:0.4 4:-0.833333 
-32 1:0.6 2:-1 3:0.4 4:-0.666667 
-32 1:0.6 2:-1 3:0.6 4:0.333333 
-32 1:0.6 2:-1 3:0.6 4:0.666667 
32 1:0.6 2:-1 3:0.6 4:0.833333 
-32 1:0.6 2:-1 3:0.6 4:1 
32 1:0.6 2:-1 3:0.6 4:-0.833333 
-32 1:0.6 2:-1 3:0.6 4:-0.333333 
-32 1:0.6 2:-1 3:0.6 4:-0.166667 
-32 1:0.6 2:-1 3:0.4 4:-0.333333 
-32 1:0.6 2:-1 3:0.8 4:0.333333 
32 1:0.6 2:-1 3:0.8 4:0.5 
-32 1:0.6 2:-1 3:0.8 4:0.666667 
32 1:0.6 2:-1 3:0.8 4:0.833333 
32 1:0.6 2:-1 3:0.8 4:-1 
32 1:0.6 2:-1 3:0.8 4:-0.833333 
-32 1:0.6 2:-1 3:1 4:0.166667 
32 1:0.6 2:-1 3:1 4:0.333333 
32 1:0.6 2:-1 3:1 4:0.666667 
-32 1:0.6 2:-1 3:1 4:1 
-32 1:0.6 2:-1 3:1 4:-1 
32 1:0.6 2:-1 3:1 4:-0.833333 
-8.207021349433699 1:0.6 2:-1 3:1 4:-0.666667 
32 1:0.6 2:-1 3:1 4:-0.5 
-32 1:0.6 2:-1 3:1 4:-0.333333 
-32 1:0.6 2:-1 3:1 4:-0.166667 
32 1:0.6 2:-1 3:1 
-32 1:0.6 2:-1 3:0.8 4:-0.333333 
-32 1:0.6 2:-1 3:0.8 4:-0.166667 
32 1:0.6 2:-1 3:0.8 
32 1:0.6 2:-0.8 3:-1 4:0.333333 
32 1:0.6 2:-0.8 3:-1 4:0.5 
32 1:0.6 2:-0.8 3:-1 4:0.666667 
-32 1:0.6 2:-0.8 3:-1 4:1 
32 1:0.6 2:-0.8 3:-1 4:-0.666667 
32 1:0.6 2:-0.8 3:-1 4:-0.5 
19.45212464746726 1:0.6 2:-0.8 3:-1 4:-0.333333 
-32 1:0.6 2:-0.8 3:-1 4:-0.166667 
32 1:0.6 2:-0.8 3:-1 
-32 1:0.6 2:-0.8 3:-0.8 4:0.5 
-32 1:0.6 2:-0.8 3:-0.8 4:0.666667 
32 1:0.6 2:-0.8 3:-0.8 4:1 
-32 1:0.6 2:-0.8 3:-0.8 4:-1 
32 1:0.6 2:-0.8 3:-0.8 4:-0.833333 
32 1:0.6 2:-0.8 3:-0.8 4:-0.666667 
32 1:0.6 2:-0.8 3:-0.6 4:0.333333 
-32 1:0.6 2:-0.8 3:-0.6 4:0.666667 
-32 1:0.6 2:-0.8 3:-0.6 4:0.833333 
32 1:0.6 2:-0.8 3:-0.6 4:1 
32 1:0.6 2:-0.8 3:-0.6 4:-1 
32 1:0.6 2:-0.8 3:-0.6 4:-0.833333 
-32 1:0.6 2:-0.8 3:-0.6 4:-0.666667 
32 1:0.6 2:-0.8 3:-0.6 4:-0.5 
-32 1:0.6 2:-0.8 3:-0.6 
-32 1:0.6 2:-0.8 3:-0.8 4:-0.333333 
-32 1:0.6 2:-0.8 3:-0.8 
-32 1:0.6 2:-0.8 3:-0.4 4:0.333333 
-32 1:0.6 2:-0.8 3:-0.4 4:0.5 
-32 1:0.6 2:-0.8 3:-0.4 4:0.666667 
32 1:0.6 2:-0.8 3:-0.4 4:1 
32 1:0.6 2:-0.8 3:-0.4 4:-1 
32 1:0.6 2:-0.8 3:-0.4 4:-0.666667 
32 1:0.6 2:-0.8 3:-0.2 4:0.333333 
32 1:0.6 2:-0.8 3:-0.2 4:0.5 
-32 1:0.6 2:-0.8 3:-0.2 4:0.666667 
32 1:0.6 2:-0.8 3:-0.2 4:0.833333 
32 1:0.6 2:-0.8 3:-0.2 4:1 
32 1:0.6 2:-0.8 3:-0.2 4:-1 
-32 1:0.6 2:-0.8 3:-0.2 4:-0.5 
32 1:0.6 2:-0.8 3:-0.2 4:-0.333333 
-32 1:0.6 2:-0.8 3:-0.4 4:-0.166667 
-32 1:0.6 2:-0.8 4:0.333333 
-32 1:0.6 2:-0.8 4:0.5 
32 1:0.6 2:-0.8 4:0.666667 
32 1:0.6 2:-0.8 4:0.833333 
-32 1:0.6 2:-0.8 4:1 
32 1:0.6 2:-0.8 4:-1 
32 1:0.6 2:-0.8 4:-0.833333 
32 1:0.6 2:-0.8 3:0.2 4:0.166667 
-32 1:0.6 2:-0.8 3:0.2 4:0.333333 
-32 1:0.6 2:-0.8 3:0.2 4:0.666667 
32 1:0.6 2:-0.8 3:0.2 4:1 
32 1:0.6 2:-0.8 3:0.2 4:-1 
32 1:0.6 2:-0.8 3:0.2 4:-0.833333 
32 1:0.6 2:-0.8 3:0.2 4:-0.333333 
32 1:0.6 2:-0.8 3:0.2 4:-0.166667 
32 1:0.6 2:-0.8 3:0.2 
32 1:0.6 2:-0.8 4:-0.5 
-32 1:0.6 2:-0.8 4:-0.333333 
32 1:0.6 2:-0.8 4:-0.166667 
-32 1:0.6 2:-0.8 
32 1:0.6 2:-0.8 3:0.4 4:0.166667 
-32 1:0.6 2:-0.8 3:0.4 4:0.333333 
32 1:0.6 2:-0.8 3:0.4 4:0.5 
-32 1:0.6 2:-0.8 3:0.4 4:0.666667 
-32 1:0.6 2:-0.8 3:0.4 4:0.833333 
32 1:0.6 2:-0.8 3:0.4 4:1 
-4.774046119764138 1:0.6 2:-0.8 3:0.4 4:-1 
32 1:0.6 2:-0.8 3:0.4 4:-0.666667 
32 1:0.6 2:-0.8 3:0.6 4:0.333333 
-32 1:0.6 2:-0.8 3:0.6 4:0.5 
32 1:0.6 2:-0.8 3:0.6 4:0.666667 
32 1:0.6 2:-0.8 3:0.6 4:0.833333 
-32 1:0.6 2:-0.8 3:0.6 4:1 
32 1:0.6 2:-0.8 3:0.6 4:-0.833333 
32 1:0.6 2:-0.8 3:0.6 4:-0.166667 
32 1:0.6 2:-0.8 3:0.4 4:-0.333333 
-32 1:0.6 2:-0.8 3:0.4 4:-0.166667 
32 1:0.6 2:-0.8 3:0.8 4:0.166667 
-32 1:0.6 2:-0.8 3:0.8 4:0.333333 
-32 1:0.6 2:-0.8 3:0.8 4:0.5 
-32 1:0.6 2:-0.8 3:0.8 4:0.666667 
-32 1:0.6 2:-0.8 3:0.8 4:1 
32 1:0.6 2:-0.8 3:0.8 4:-0.833333 
-32 1:0.6 2:-0.8 3:1 4:0.333333 
-32 1:0.6 2:-0.8 3:1 4:0.5 
-32 1:0.6 2:-0.8 3:1 4:0.666667 
-32 1:0.6 2:-0.8 3:1 4:0.833333 
-32 1:0.6 2:-0.8 3:1 4:1 
32 1:0.6 2:-0.8 3:1 4:-0.5 
32 1:0.6 2:-0.8 3:1 4:-0.333333 
-32 1:0.6 2:-0.8 3:1 
-2.818318808348291 1:0.6 2:-0.8 3:0.8 4:-0.333333 
32 1:0.6 2:-0.8 3:0.8 
-32 1:0.6 2:-0.6 3:-1 4:0.166667 
32 1:0.6 2:-0.6 3:-1 4:0.333333 
32 1:0.6 2:-0.6 3:-1 4:0.666667 
-32 1:0.6 2:-0.6 3:-1 4:0.833333 
-32 1:0.6 2:-0.6 3:-1 4:-1 
-32 1:0.6 2:-0.6 3:-1 4:-0.833333 
-32 1:0.6 2:-0.6 3:-1 4:-0.333333 
32 1:0.6 2:-0.6 3:-0.8 4:0.333333 
32 1:0.6 2:-0.6 3:-0.8 4:0.666667 
32 1:0.6 2:-0.6 3:-0.8 4:0.833333 
-32 1:0.6 2:-0.6 3:-0.8 4:1 
32 1:0.6 2:-0.6 3:-0.8 4:-1 
-32 1:0.6 2:-0.6 3:-0.6 4:0.166667 
32 1:0.6 2:-0.6 3:-0.6 4:0.5 
32 1:0.6 2:-0.6 3:-0.6 4:0.666667 
-32 1:0.6 2:-0.6 3:-0.6 4:0.833333 
-32 1:0.6 2:-0.6 3:-0.6 4:1 
-32 1:0.6 2:-0.6 3:-0.6 4:-0.833333 
-32 1:0.6 2:-0.6 3:-0.6 4:-0.5 
-32 1:0.6 2:-0.6 3:-0.6 4:-0.166667 
32 1:0.6 2:-0.6 3:-0.8 4:-0.333333 
-32 1:0.6 2:-0.6 3:-0.8 4:-0.166667 
-32 1:0.6 2:-0.6 3:-0.8 
-32 1:0.6 2:-0.6 3:-0.4 4:0.166667 
-32 1:0.6 2:-0.6 3:-0.4 4:0.5 
32 1:0.6 2:-0.6 3:-0.4 4:0.666667 
32 1:0.6 2:-0.6 3:-0.4 4:-1 
-32 1:0.6 2:-0.6 3:-0.4 4:-0.833333 
-32 1:0.6 2:-0.6 3:-0.4 4:-0.666667 
32 1:0.6 2:-0.6 3:-0.2 4:0.166667 
32 1:0.6 2:-0.6 3:-0.2 4:0.333333 
32 1:0.6 2:-0.6 3:-0.2 4:0.5 
-32 1:0.6 2:-0.6 3:-0.2 4:0.666667 
-32 1:0.6 2:-0.6 3:-0.2 4:1 
30.62933020366354 1:0.6 2:-0.6 3:-0.2 4:-1 
-32 1:0.6 2:-0.6 3:-0.2 4:-0.833333 
-32 1:0.6 2:-0.6 3:-0.2 4:-0.666667 
32 1:0.6 2:-0.6 3:-0.2 4:-0.5 
-32 1:0.6 2:-0.6 3:-0.2 
-32 1:0.6 2:-0.6 3:-0.4 4:-0.5 
-32 1:0.6 2:-0.6 3:-0.4 4:-0.333333 
-32 1:0.6 2:-0.6 3:-0.4 4:-0.166667 
32 1:0.6 2:-0.6 3:-0.4 
32 1:0.6 2:-0.6 4:0.333333 
32 1:0.6 2:-0.6 4:0.5 
32 1:0.6 2:-0.6 4:0.666667 
-32 1:0.6 2:-0.6 4:1 
-32 1:0.6 2:-0.6 3:0.2 4:0.166667 
-32 1:0.6 2:-0.6 3:0.2 4:0.666667 
-32 1:0.6 2:-0.6 3:0.2 4:1 
32 1:0.6 2:-0.6 3:0.2 4:-1 
-32 1:0.6 2:-0.6 3:0.2 4:-0.833333 
32 1:0.6 2:-0.6 3:0.2 4:-0.666667 
-32 1:0.6 2:-0.6 3:0.2 4:-0.5 
32 1:0.6 2:-0.6 3:0.2 4:-0.333333 
32 1:0.6 2:-0.6 3:0.2 4:-0.166667 
0.2483812054109236 1:0.6 2:-0.6 3:0.2 
-32 1:0.6 2:-0.6 4:-0.333333 
-32 1:0.6 2:-0.6 
-32 1:0.6 2:-0.6 3:0.4 4:0.333333 
-32 1:0.6 2:-0.6 3:0.4 4:0.5 
-32 1:0.6 2:-0.6 3:0.4 4:1 
32 1:0.6 2:-0.6 3:0.4 4:-1 
-32 1:0.6 2:-0.6 3:0.4 4:-0.833333 
32 1:0.6 2:-0.6 3:0.6 4:0.333333 
32 1:0.6 2:-0.6 3:0.6 4:0.5 
32 1:0.6 2:-0.6 3:0.6 4:0.666667 
32 1:0.6 2:-0.6 3:0.6 4:0.833333 
-32 1:0.6 2:-0.6 3:0.6 4:1 
-32 1:0.6 2:-0.6 3:0.6 4:-0.833333 
-32 1:0.6 2:-0.6 3:0.6 4:-0.666667 
32 1:0.6 2:-0.6 3:0.6 4:-0.5 
32 1:0.6 2:-0.6 3:0.6 4:-0.333333 
-32 1:0.6 2:-0.6 3:0.6 4:-0.166667 
-32 1:0.6 2:-0.6 3:0.4 4:-0.5 
-32 1:0.6 2:-0.6 3:0.4 4:-0.333333 
-32 1:0.6 2:-0.6 3:0.4 4:-0.166667 
-32 1:0.6 2:-0.6 3:0.4 
32 1:0.6 2:-0.6 3:0.8 4:0.166667 
32 1:0.6 2:-0.6 3:0.8 4:0.5 
32 1:0.6 2:-0.6 3:0.8 4:0.666667 
32 1:0.6 2:-0.6 3:0.8 4:0.833333 
-32 1:0.6 2:-0.6 3:0.8 4:1 
32 1:0.6 2:-0.6 3:0.8 4:-1 
-32 1:0.6 2:-0.6 3:0.8 4:-0.833333 
-32 1:0.6 2:-0.6 3:0.8 4:-0.666667 
-32 1:0.6 2:-0.6 3:1 4:0.166667 
-32 1:0.6 2:-0.6 3:1 4:0.5 
-32 1:0.6 2:-0.6 3:1 4:0.666667 
32 1:0.6 2:-0.6 3:1 4:0.833333 
-32 1:0.6 2:-0.6 3:1 4:1 
32 1:0.6 2:-0.6 3:1 4:-1 
-32 1:0.6 2:-0.6 3:1 4:-0.833333 
-32 1:0.6 2:-0.6 3:1 4:-0.5 
32 1:0.6 2:-0.6 3:1 4:-0.333333 
-32 1:0.6 2:-0.6 3:1 
32 1:0.6 2:-0.6 3:0.8 4:-0.5 
-32 1:0.6 2:-0.6 3:0.8 4:-0.333333 
32 1:0.6 2:-0.6 3:0.8 4:-0.166667 
-32 1:0.6 2:-0.6 3:0.8 
-32 1:0.6 2:-0.4 3:-1 4:0.5 
-32 1:0.6 2:-0.4 3:-1 4:0.666667 
32 1:0.6 2:-0.4 3:-1 4:0.833333 
32 1:0.6 2:-0.4 3:-1 4:1 
-1.182547035094266 1:0.6 2:-0.4 3:-1 4:-1 
-32 1:0.6 2:-0.4 3:-1 4:-0.666667 
32 1:0.6 2:-0.4 3:-1 4:-0.5 
-32 1:0.6 2:-0.4 3:-1 
32 1:0.6 2:-0.4 3:-0.8 4:0.166667 
-32 1:0.6 2:-0.4 3:-0.8 4:0.333333 
32 1:0.6 2:-0.4 3:-0.8 4:0.833333 
32 1:0.6 2:-0.4 3:-0.8 4:1 
32 1:0.6 2:-0.4 3:-0.8 4:-1 
-32 1:0.6 2:-0.4 3:-0.8 4:-0.833333 
-32 1:0.6 2:-0.4 3:-0.6 4:0.166667 
32 1:0.6 2:-0.4 3:-0.6 4:0.666667 
32 1:0.6 2:-0.4 3:-0.6 4:1 
32 1:0.6 2:-0.4 3:-0.6 4:-1 
-32 1:0.6 2:-0.4 3:-0.6 4:-0.333333 
-32 1:0.6 2:-0.4 3:-0.6 
-32 1:0.6 2:-0.4 3:-0.8 4:-0.5 
-32 1:0.6 2:-0.4 3:-0.8 4:-0.333333 
-32 1:0.6 2:-0.4 3:-0.8 4:-0.166667 
32 1:0.6 2:-0.4 3:-0.8 
32 1:0.6 2:-0.4 3:-0.4 4:0.166667 
-32 1:0.6 2:-0.4 3:-0.4 4:0.333333 
-32 1:0.6 2:-0.4 3:-0.4 4:0.5 
-32 1:0.6 2:-0.4 3:-0.4 4:1 
9.426837185492388 1:0.6 2:-0.4 3:-0.4 4:-0.833333 
32 1:0.6 2:-0.4 3:-0.2 4:0.166667 
-32 1:0.6 2:-0.4 3:-0.2 4:0.333333 
-32 1:0.6 2:-0.4 3:-0.2 4:0.666667 
32 1:0.6 2:-0.4 3:-0.2 4:0.833333 
-32 1:0.6 2:-0.4 3:-0.2 4:1 
32 1:0.6 2:-0.4 3:-0.2 4:-1 
-32 1:0.6 2:-0.4 3:-0.2 4:-0.833333 
-32 1:0.6 2:-0.4 3:-0.2 4:-0.666667 
32 1:0.6 2:-0.4 3:-0.2 4:-0.5 
32 1:0.6 2:-0.4 3:-0.2 4:-0.333333 
0.09090224696955551 1:0.6 2:-0.4 3:-0.2 4:-0.166667 
-32 1:0.6 2:-0.4 3:-0.2 
-32 1:0.6 2:-0.4 3:-0.4 4:-0.333333 
32 1:0.6 2:-0.4 3:-0.4 4:-0.166667 
-32 1:0.6 2:-0.4 3:-0.4 
-32 1:0.6 2:-0.4 4:0.166667 
32 1:0.6 2:-0.4 4:0.333333 
-32 1:0.6 2:-0.4 4:0.5 
32 1:0.6 2:-0.4 4:0.666667 
-32 1:0.6 2:-0.4 4:0.833333 
-32 1:0.6 2:-0.4 4:1 
32 1:0.6 2:-0.4 4:-1 
-32 1:0.6 2:-0.4 4:-0.833333 
32 1:0.6 2:-0.4 4:-0.666667 
32 1:0.6 2:-0.4 3:0.2 4:0.166667 
-32 1:0.6 2:-0.4 3:0.2 4:0.333333 
-32 1:0.6 2:-0.4 3:0.2 4:0.5 
-32 1:0.6 2:-0.4 3:0.2 4:0.666667 
32 1:0.6 2:-0.4 3:0.2 4:0.833333 
32 1:0.6 2:-0.4 3:0.2 4:1 
32 1:0.6 2:-0.4 3:0.2 4:-0.833333 
-32 1:0.6 2:-0.4 3:0.2 4:-0.666667 
32 1:0.6 2:-0.4 3:0.2 4:-0.5 
-32 1:0.6 2:-0.4 3:0.2 4:-0.166667 
-32 1:0.6 2:-0.4 3:0.2 
-32 1:0.6 2:-0.4 4:-0.5 
32 1:0.6 2:-0.4 4:-0.333333 
-32 1:0.6 2:-0.4 4:-0.166667 
32 1:0.6 2:-0.4 
32 1:0.6 2:-0.4 3:0.4 4:0.166667 
12.52985633981713 1:0.6 2:-0.4 3:0.4 4:0.333333 
-32 1:0.6 2:-0.4 3:0.4 4:0.666667 
-32 1:0.6 2:-0.4 3:0.4 4:-0.833333 
32 1:0.6 2:-0.4 3:0.6 4:0.166667 
-32 1:0.6 2:-0.4 3:0.6 4:0.333333 
-32 1:0.6 2:-0.4 3:0.6 4:0.5 
-32 1:0.6 2:-0.4 3:0.6 4:0.666667 
-32 1:0.6 2:-0.4 3:0.6 4:0.833333 
32 1:0.6 2:-0.4 3:0.6 4:1 
17.4893269621052 1:0.6 2:-0.4 3:0.6 4:-1 
-32 1:0.6 2:-0.4 3:0.6 4:-0.833333 
32 1:0.6 2:-0.4 3:0.6 4:-0.666667 
-32 1:0.6 2:-0.4 3:0.6 4:-0.333333 
-32 1:0.6 2:-0.4 3:0.6 4:-0.166667 
-32 1:0.6 2:-0.4 3:0.6 
-32 1:0.6 2:-0.4 3:0.4 4:-0.5 
-32 1:0.6 2:-0.4 3:0.4 4:-0.166667 
32 1:0.6 2:-0.4 3:0.4 
-32 1:0.6 2:-0.4 3:0.8 4:0.166667 
-32 1:0.6 2:-0.4 3:0.8 4:0.333333 
32 1:0.6 2:-0.4 3:0.8 4:0.5 
32 1:0.6 2:-0.4 3:0.8 4:0.666667 
32 1:0.6 2:-0.4 3:0.8 4:0.833333 
32 1:0.6 2:-0.4 3:0.8 4:1 
32 1:0.6 2:-0.4 3:0.8 4:-1 
-32 1:0.6 2:-0.4 3:0.8 4:-0.833333 
-32 1:0.6 2:-0.4 3:0.8 4:-0.666667 
32 1:0.6 2:-0.4 3:1 4:0.166667 
32 1:0.6 2:-0.4 3:1 4:0.333333 
32 1:0.6 2:-0.4 3:1 4:0.5 
32 1:0.6 2:-0.4 3:1 4:0.833333 
32 1:0.6 2:-0.4 3:1 4:1 
32 1:0.6 2:-0.4 3:1 4:-1 
32 1:0.6 2:-0.4 3:1 4:-0.666667 
32 1:0.6 2:-0.4 3:1 4:-0.5 
32 1:0.6 2:-0.4 3:1 4:-0.333333 
-32 1:0.6 2:-0.4 3:0.8 4:-0.333333 
32 1:0.6 2:-0.4 3:0.8 4:-0.166667 
32 1:0.6 2:-0.4 3:0.8 
-32 1:0.6 2:-0.2 3:-1 4:0.166667 
-32 1:0.6 2:-0.2 3:-1 4:0.333333 
-32 1:0.6 2:-0.2 3:-1 4:0.5 
-32 1:0.6 2:-0.2 3:-1 4:0.666667 
-32 1:0.6 2:-0.2 3:-1 4:0.833333 
-32 1:0.6 2:-0.2 3:-1 4:1 
32 1:0.6 2:-0.2 3:-1 4:-0.833333 
32 1:0.6 2:-0.2 3:-1 4:-0.666667 
-32 1:0.6 2:-0.2 3:-1 4:-0.5 
-32 1:0.6 2:-0.2 3:-1 4:-0.166667 
32 1:0.6 2:-0.2 3:-1 
32 1:0.6 2:-0.2 3:-0.8 4:0.333333 
-32 1:0.6 2:-0.2 3:-0.8 4:0.5 
32 1:0.6 2:-0.2 3:-0.8 4:0.666667 
-32 1:0.6 2:-0.2 3:-0.8 4:0.833333 
32 1:0.6 2:-0.2 3:-0.8 4:1 
32 1:0.6 2:-0.2 3:-0.8 4:-0.833333 
-32 1:0.6 2:-0.2 3:-0.8 4:-0.666667 
32 1:0.6 2:-0.2 3:-0.6 4:0.333333 
-32 1:0.6 2:-0.2 3:-0.6 4:0.666667 
-32 1:0.6 2:-0.2 3:-0.6 4:0.833333 
-32 1:0.6 2:-0.2 3:-0.6 4:1 
32 1:0.6 2:-0.2 3:-0.6 4:-1 
-32 1:0.6 2:-0.2 3:-0.6 4:-0.833333 
32 1:0.6 2:-0.2 3:-0.6 4:-0.333333 
32 1:0.6 2:-0.2 3:-0.6 
32 1:0.6 2:-0.2 3:-0.8 4:-0.5 
-32 1:0.6 2:-0.2 3:-0.8 4:-0.166667 
32 1:0.6 2:-0.2 3:-0.4 4:0.166667 
-32 1:0.6 2:-0.2 3:-0.4 4:0.333333 
-32 1:0.6 2:-0.2 3:-0.4 4:0.666667 
32 1:0.6 2:-0.2 3:-0.4 4:0.833333 
-32 1:0.6 2:-0.2 3:-0.4 4:1 
32 1:0.6 2:-0.2 3:-0.4 4:-0.833333 
32 1:0.6 2:-0.2 3:-0.4 4:-0.666667 
32 1:0.6 2:-0.2 3:-0.2 4:0.166667 
32 1:0.6 2:-0.2 3:-0.2 4:0.333333 
32 1:0.6 2:-0.2 3:-0.2 4:0.5 
32 1:0.6 2:-0.2 3:-0.2 4:0.666667 
-32 1:0.6 2:-0.2 3:-0.2 4:1 
32 1:0.6 2:-0.2 3:-0.2 4:-1 
-32 1:0.6 2:-0.2 3:-0.2 4:-0.833333 
32 1:0.6 2:-0.2 3:-0.2 4:-0.666667 
32 1:0.6 2:-0.2 3:-0.2 4:-0.333333 
-32 1:0.6 2:-0.2 3:-0.2 
32 1:0.6 2:-0.2 3:-0.4 4:-0.5 
-32 1:0.6 2:-0.2 3:-0.4 4:-0.166667 
32 1:0.6 2:-0.2 3:-0.4 
-32 1:0.6 2:-0.2 4:0.166667 
32 1:0.6 2:-0.2 4:0.333333 
-32 1:0.6 2:-0.2 4:0.5 
-32 1:0.6 2:-0.2 4:0.666667 
-32 1:0.6 2:-0.2 4:1 
-32 1:0.6 2:-0.2 4:-0.833333 
32 1:0.6 2:-0.2 4:-0.666667 
-32 1:0.6 2:-0.2 3:0.2 4:0.166667 
-32 1:0.6 2:-0.2 3:0.2 4:0.333333 
32 1:0.6 2:-0.2 3:0.2 4:0.833333 
32 1:0.6 2:-0.2 3:0.2 4:1 
32 1:0.6 2:-0.2 3:0.2 4:-1 
-32 1:0.6 2:-0.2 3:0.2 4:-0.833333 
32 1:0.6 2:-0.2 3:0.2 4:-0.333333 
32 1:0.6 2:-0.2 4:-0.166667 
32 1:0.6 2:-0.2 
32 1:0.6 2:-0.2 3:0.4 4:0.166667 
-32 1:0.6 2:-0.2 3:0.4 4:0.333333 
32 1:0.6 2:-0.2 3:0.4 4:0.5 
-32 1:0.6 2:-0.2 3:0.4 4:0.666667 
-32 1:0.6 2:-0.2 3:0.4 4:0.833333 
32 1:0.6 2:-0.2 3:0.4 4:-1 
-32 1:0.6 2:-0.2 3:0.4 4:-0.833333 
-32 1:0.6 2:-0.2 3:0.4 4:-0.666667 
32 1:0.6 2:-0.2 3:0.6 4:0.5 
32 1:0.6 2:-0.2 3:0.6 4:0.666667 
32 1:0.6 2:-0.2 3:0.6 4:0.833333 
32 1:0.6 2:-0.2 3:0.6 4:-0.833333 
32 1:0.6 2:-0.2 3:0.6 4:-0.666667 
-32 1:0.6 2:-0.2 3:0.6 4:-0.5 
-32 1:0.6 2:-0.2 3:0.6 4:-0.166667 
-32 1:0.6 2:-0.2 3:0.6 
-32 1:0.6 2:-0.2 3:0.4 4:-0.5 
-32 1:0.6 2:-0.2 3:0.4 4:-0.333333 
32 1:0.6 2:-0.2 3:0.4 4:-0.166667 
-32 1:0.6 2:-0.2 3:0.4 
-32 1:0.6 2:-0.2 3:0.8 4:0.166667 
-32 1:0.6 2:-0.2 3:0.8 4:0.333333 
-32 1:0.6 2:-0.2 3:0.8 4:0.666667 
-32 1:0.6 2:-0.2 3:0.8 4:0.833333 
-32 1:0.6 2:-0.2 3:0.8 4:1 
32 1:0.6 2:-0.2 3:0.8 4:-0.833333 
32 1:0.6 2:-0.2 3:0.8 4:-0.666667 
-32 1:0.6 2:-0.2 3:1 4:0.166667 
32 1:0.6 2:-0.2 3:1 4:0.5 
32 1:0.6 2:-0.2 3:1 4:0.666667 
32 1:0.6 2:-0.2 3:1 4:0.833333 
-32 1:0.6 2:-0.2 3:1 4:-0.666667 
-32 1:0.6 2:-0.2 3:1 4:-0.5 
32 1:0.6 2:-0.2 3:1 4:-0.333333 
32 1:0.6 2:-0.2 3:1 
32 1:0.6 2:-0.2 3:0.8 4:-0.5 
-32 1:0.6 2:-0.2 3:0.8 4:-0.166667 
-32 1:0.6 3:-1 4:0.5 
32 1:0.6 3:-1 4:0.666667 
32 1:0.6 3:-1 4:1 
32 1:0.6 3:-1 4:-1 
-32 1:0.6 3:-1 4:-0.833333 
-32 1:0.6 3:-1 4:-0.666667 
32 1:0.6 3:-1 4:-0.5 
-32 1:0.6 3:-1 4:-0.333333 
-32 1:0.6 3:-1 4:-0.166667 
-32 1:0.6 3:-0.8 4:0.666667 
32 1:0.6 3:-0.8 4:0.833333 
32 1:0.6 3:-0.8 4:1 
-32 1:0.6 3:-0.8 4:-0.833333 
-32 1:0.6 3:-0.6 4:0.333333 
-32 1:0.6 3:-0.6 4:0.833333 
-32 1:0.6 3:-0.6 4:1 
-32 1:0.6 3:-0.6 4:-0.666667 
-32 1:0.6 3:-0.6 4:-0.5 
32 1:0.6 3:-0.6 4:-0.333333 
-32 1:0.6 3:-0.8 4:-0.5 
-32 1:0.6 3:-0.8 
32 1:0.6 3:-0.4 4:0.5 
-32 1:0.6 3:-0.4 4:0.666667 
-32 1:0.6 3:-0.4 4:0.833333 
-32 1:0.6 3:-0.4 4:1 
32 1:0.6 3:-0.4 4:-1 
-32 1:0.6 3:-0.4 4:-0.833333 
-32 1:0.6 3:-0.4 4:-0.666667 
-32 1:0.6 3:-0.2 4:0.166667 
32 1:0.6 3:-0.2 4:0.333333 
-32 1:0.6 3:-0.2 4:0.666667 
32 1:0.6 3:-0.2 4:0.833333 
32 1:0.6 3:-0.2 4:-1 
32 1:0.6 3:-0.2 4:-0.833333 
-32 1:0.6 3:-0.2 4:-0.666667 
-32 1:0.6 3:-0.2 4:-0.5 
-32 1:0.6 3:-0.2 4:-0.333333 
32 1:0.6 3:-0.2 4:-0.166667 
32 1:0.6 3:-0.2 
32 1:0.6 3:-0.4 4:-0.333333 
-12.17654969050436 1:0.6 3:-0.4 4:-0.166667 
32 1:0.6 3:-0.4 
32 1:0.6 4:0.166667 
32 1:0.6 4:0.333333 
32 1:0.6 4:0.5 
-32 1:0.6 4:0.666667 
-32 1:0.6 4:0.833333 
32 1:0.6 4:1 
32 1:0.6 4:-0.833333 
32 1:0.6 4:-0.666667 
32 1:0.6 3:0.2 4:0.166667 
-32 1:0.6 3:0.2 4:0.5 
-32 1:0.6 3:0.2 4:0.833333 
-32 1:0.6 3:0.2 4:1 
32 1:0.6 3:0.2 4:-1 
32 1:0.6 3:0.2 4:-0.833333 
32 1:0.6 3:0.2 4:-0.5 
32 1:0.6 3:0.2 4:-0.333333 
32 1:0.6 
32 1:0.6 3:0.4 4:0.166667 
32 1:0.6 3:0.4 4:0.333333 
32 1:0.6 3:0.4 4:0.666667 
32 1:0.6 3:0.4 4:0.833333 
32 1:0.6 3:0.4 4:1 
32 1:0.6 3:0.4 4:-1 
-32 1:0.6 3:0.4 4:-0.833333 
32 1:0.6 3:0.6 4:0.333333 
32 1:0.6 3:0.6 4:0.5 
-32 1:0.6 3:0.6 4:0.666667 
32 1:0.6 3:0.6 4:0.833333 
32 1:0.6 3:0.6 4:1 
32 1:0.6 3:0.6 4:-0.833333 
32 1:0.6 3:0.6 4:-0.5 
-32 1:0.6 3:0.6 4:-0.333333 
-32 1:0.6 3:0.6 4:-0.166667 
-32 1:0.6 3:0.4 4:-0.5 
32 1:0.6 3:0.4 4:-0.333333 
-32 1:0.6 3:0.4 
-32 1:0.6 3:0.8 4:0.166667 
32 1:0.6 3:0.8 4:0.333333 
-32 1:0.6 3:0.8 4:0.833333 
-32 1:0.6 3:0.8 4:1 
32 1:0.6 3:0.8 4:-1 
32 1:0.6 3:0.8 4:-0.666667 
-32 1:0.6 3:1 4:0.166667 
-32 1:0.6 3:1 4:0.333333 
32 1:0.6 3:1 4:0.5 
-32 1:0.6 3:1 4:0.666667 
32 1:0.6 3:1 4:0.833333 
32 1:0.6 3:1 4:1 
-32 1:0.6 3:1 4:-1 
-32 1:0.6 3:1 4:-0.5 
-32 1:0.6 3:1 4:-0.333333 
-32 1:0.6 3:0.8 4:-0.5 
32 1:0.6 3:0.8 
32 1:0.6 2:0.2 3:-1 4:0.166667 
32 1:0.6 2:0.2 3:-1 4:0.333333 
32 1:0.6 2:0.2 3:-1 4:0.5 
-32 1:0.6 2:0.2 3:-1 4:0.666667 
32 1:0.6 2:0.2 3:-1 4:0.833333 
32 1:0.6 2:0.2 3:-1 4:1 
32 1:0.6 2:0.2 3:-1 4:-0.833333 
32 1:0.6 2:0.2 3:-1 4:-0.5 
32 1:0.6 2:0.2 3:-1 4:-0.333333 
32 1:0.6 2:0.2 3:-1 4:-0.166667 
-32 1:0.6 2:0.2 3:-1 
32 1:0.6 2:0.2 3:-0.8 4:0.166667 
-32 1:0.6 2:0.2 3:-0.8 4:0.333333 
32 1:0.6 2:0.2 3:-0.8 4:0.5 
-32 1:0.6 2:0.2 3:-0.8 4:0.666667 
-32 1:0.6 2:0.2 3:-0.8 4:1 
32 1:0.6 2:0.2 3:-0.8 4:-0.666667 
-32 1:0.6 2:0.2 3:-0.6 4:0.166667 
32 1:0.6 2:0.2 3:-0.6 4:0.333333 
32 1:0.6 2:0.2 3:-0.6 4:0.5 
-32 1:0.6 2:0.2 3:-0.6 4:0.666667 
32 1:0.6 2:0.2 3:-0.6 4:0.833333 
32 1:0.6 2:0.2 3:-0.6 4:1 
32 1:0.6 2:0.2 3:-0.6 4:-1 
-32 1:0.6 2:0.2 3:-0.6 4:-0.666667 
-32 1:0.6 2:0.2 3:-0.6 4:-0.5 
-32 1:0.6 2:0.2 3:-0.6 4:-0.166667 
32 1:0.6 2:0.2 3:-0.6 
-32 1:0.6 2:0.2 3:-0.8 4:-0.5 
-32 1:0.6 2:0.2 3:-0.8 4:-0.333333 
-32 1:0.6 2:0.2 3:-0.8 4:-0.166667 
-28.94052762614202 1:0.6 2:0.2 3:-0.8 
-32 1:0.6 2:0.2 3:-0.4 4:0.333333 
32 1:0.6 2:0.2 3:-0.4 4:0.5 
-32 1:0.6 2:0.2 3:-0.4 4:0.833333 
32 1:0.6 2:0.2 3:-0.4 4:-1 
32 1:0.6 2:0.2 3:-0.4 4:-0.666667 
-5.43079973346978 1:0.6 2:0.2 3:-0.2 4:0.166667 
-32 1:0.6 2:0.2 3:-0.2 4:0.333333 
-32 1:0.6 2:0.2 3:-0.2 4:0.5 
32 1:0.6 2:0.2 3:-0.2 4:0.666667 
32 1:0.6 2:0.2 3:-0.2 4:0.833333 
32 1:0.6 2:0.2 3:-0.2 4:-1 
32 1:0.6 2:0.2 3:-0.2 4:-0.5 
32 1:0.6 2:0.2 3:-0.2 4:-0.333333 
-32 1:0.6 2:0.2 3:-0.2 4:-0.166667 
-32 1:0.6 2:0.2 3:-0.4 4:-0.5 
-32 1:0.6 2:0.2 3:-0.4 4:-0.333333 
32 1:0.6 2:0.2 3:-0.4 4:-0.166667 
32 1:0.6 2:0.2 3:-0.4 
-32 1:0.6 2:0.2 4:0.333333 
32 1:0.6 2:0.2 4:0.5 
-32 1:0.6 2:0.2 4:0.666667 
32 1:0.6 2:0.2 4:0.833333 
32 1:0.6 2:0.2 4:1 
-32 1:0.6 2:0.2 4:-0.666667 
-32 1:0.6 2:0.2 3:0.2 4:0.166667 
32 1:0.6 2:0.2 3:0.2 4:0.333333 
-32 1:0.6 2:0.2 3:0.2 4:0.5 
32 1:0.6 2:0.2 3:0.2 4:0.666667 
-32 1:0.6 2:0.2 3:0.2 4:1 
32 1:0.6 2:0.2 3:0.2 4:-1 
32 1:0.6 2:0.2 3:0.2 4:-0.833333 
32 1:0.6 2:0.2 3:0.2 4:-0.666667 
32 1:0.6 2:0.2 3:0.2 4:-0.333333 
32 1:0.6 2:0.2 3:0.2 
32 1:0.6 2:0.2 4:-0.5 
-32 1:0.6 2:0.2 4:-0.333333 
-32 1:0.6 2:0.2 
-32 1:0.6 2:0.2 3:0.4 4:0.666667 
-32 1:0.6 2:0.2 3:0.4 4:0.833333 
32 1:0.6 2:0.2 3:0.4 4:1 
-32 1:0.6 2:0.2 3:0.4 4:-1 
32 1:0.6 2:0.2 3:0.6 4:0.166667 
32 1:0.6 2:0.2 3:0.6 4:0.333333 
-32 1:0.6 2:0.2 3:0.6 4:0.666667 
32 1:0.6 2:0.2 3:0.6 4:0.833333 
32 1:0.6 2:0.2 3:0.6 4:1 
-32 1:0.6 2:0.2 3:0.6 4:-0.5 
-32 1:0.6 2:0.2 3:0.6 4:-0.166667 
32 1:0.6 2:0.2 3:0.6 
32 1:0.6 2:0.2 3:0.4 4:-0.5 
32 1:0.6 2:0.2 3:0.4 4:-0.333333 
-32 1:0.6 2:0.2 3:0.4 
-32 1:0.6 2:0.2 3:0.8 4:0.166667 
32 1:0.6 2:0.2 3:0.8 4:0.5 
32 1:0.6 2:0.2 3:0.8 4:0.666667 
32 1:0.6 2:0.2 3:0.8 4:0.833333 
-32 1:0.6 2:0.2 3:0.8 4:1 
32 1:0.6 2:0.2 3:0.8 4:-1 
-32 1:0.6 2:0.2 3:0.8 4:-0.833333 
32 1:0.6 2:0.2 3:0.8 4:-0.666667 
32 1:0.6 2:0.2 3:1 4:0.166667 
32 1:0.6 2:0.2 3:1 4:0.5 
-32 1:0.6 2:0.2 3:1 4:0.666667 
-32 1:0.6 2:0.2 3:1 4:0.833333 
32 1:0.6 2:0.2 3:1 4:-0.833333 
-32 1:0.6 2:0.2 3:1 4:-0.666667 
-25.60138280499131 1:0.6 2:0.2 3:1 4:-0.5 
-32 1:0.6 2:0.2 3:1 4:-0.333333 
32 1:0.6 2:0.2 3:1 
-32 1:0.6 2:0.2 3:0.8 4:-0.5 
32 1:0.6 2:0.2 3:0.8 4:-0.333333 
-32 1:0.6 2:0.2 3:0.8 4:-0.166667 
-32 1:0.6 2:0.2 3:0.8 
32 1:0.6 2:0.4 3:-1 4:0.166667 
-32 1:0.6 2:0.4 3:-1 4:0.833333 
-5.43956410879863 1:0.6 2:0.4 3:-1 4:1 
32 1:0.6 2:0.4 3:-1 4:-1 
-32 1:0.6 2:0.4 3:-1 4:-0.833333 
32 1:0.6 2:0.4 3:-1 4:-0.666667 
-32 1:0.6 2:0.4 3:-1 4:-0.333333 
-32 1:0.6 2:0.4 3:-1 4:-0.166667 
-32 1:0.6 2:0.4 3:-1 
32 1:0.6 2:0.4 3:-0.8 4:0.5 
-32 1:0.6 2:0.4 3:-0.8 4:0.666667 
-32 1:0.6 2:0.4 3:-0.8 4:0.833333 
32 1:0.6 2:0.4 3:-0.8 4:1 
-32 1:0.6 2:0.4 3:-0.8 4:-0.833333 
-32 1:0.6 2:0.4 3:-0.6 4:0.166667 
-32 1:0.6 2:0.4 3:-0.6 4:0.333333 
-32 1:0.6 2:0.4 3:-0.6 4:0.833333 
32 1:0.6 2:0.4 3:-0.6 4:1 
-32 1:0.6 2:0.4 3:-0.6 4:-0.666667 
32 1:0.6 2:0.4 3:-0.6 4:-0.166667 
-32 1:0.6 2:0.4 3:-0.8 4:-0.5 
32 1:0.6 2:0.4 3:-0.8 4:-0.333333 
32 1:0.6 2:0.4 3:-0.8 4:-0.166667 
-32 1:0.6 2:0.4 3:-0.4 4:0.333333 
-32 1:0.6 2:0.4 3:-0.4 4:0.5 
32 1:0.6 2:0.4 3:-0.4 4:0.666667 
-32 1:0.6 2:0.4 3:-0.4 4:0.833333 
32 1:0.6 2:0.4 3:-0.4 4:1 
-32 1:0.6 2:0.4 3:-0.4 4:-1 
-32 1:0.6 2:0.4 3:-0.4 4:-0.833333 
-32 1:0.6 2:0.4 3:-0.4 4:-0.666667 
-32 1:0.6 2:0.4 3:-0.2 4:0.166667 
32 1:0.6 2:0.4 3:-0.2 4:0.333333 
-32 1:0.6 2:0.4 3:-0.2 4:0.666667 
32 1:0.6 2:0.4 3:-0.2 4:0.833333 
32 1:0.6 2:0.4 3:-0.2 4:1 
-32 1:0.6 2:0.4 3:-0.2 4:-1 
-32 1:0.6 2:0.4 3:-0.2 4:-0.833333 
-32 1:0.6 2:0.4 3:-0.2 4:-0.666667 
-32 1:0.6 2:0.4 3:-0.2 4:-0.5 
-32 1:0.6 2:0.4 3:-0.2 4:-0.333333 
32 1:0.6 2:0.4 3:-0.2 4:-0.166667 
-32 1:0.6 2:0.4 3:-0.2 
32 1:0.6 2:0.4 3:-0.4 4:-0.5 
32 1:0.6 2:0.4 3:-0.4 4:-0.333333 
32 1:0.6 2:0.4 3:-0.4 
32 1:0.6 2:0.4 4:0.166667 
32 1:0.6 2:0.4 4:0.333333 
-32 1:0.6 2:0.4 4:0.5 
-32 1:0.6 2:0.4 4:0.833333 
32 1:0.6 2:0.4 4:1 
32 1:0.6 2:0.4 4:-1 
32 1:0.6 2:0.4 4:-0.666667 
32 1:0.6 2:0.4 3:0.2 4:0.166667 
-32 1:0.6 2:0.4 3:0.2 4:0.333333 
-32 1:0.6 2:0.4 3:0.2 4:0.5 
32 1:0.6 2:0.4 3:0.2 4:0.666667 
-32 1:0.6 2:0.4 3:0.2 4:0.833333 
-32 1:0.6 2:0.4 3:0.2 4:-0.833333 
32 1:0.6 2:0.4 3:0.2 4:-0.666667 
-32 1:0.6 2:0.4 3:0.2 4:-0.5 
-32 1:0.6 2:0.4 3:0.2 4:-0.333333 
-32 1:0.6 2:0.4 4:-0.5 
-32 1:0.6 2:0.4 4:-0.333333 
32 1:0.6 2:0.4 
32 1:0.6 2:0.4 3:0.4 4:0.166667 
32 1:0.6 2:0.4 3:0.4 4:0.5 
32 1:0.6 2:0.4 3:0.4 4:0.666667 
-32 1:0.6 2:0.4 3:0.4 4:0.833333 
32 1:0.6 2:0.4 3:0.4 4:-1 
-32 1:0.6 2:0.4 3:0.4 4:-0.833333 
32 1:0.6 2:0.4 3:0.4 4:-0.666667 
-32 1:0.6 2:0.4 3:0.6 4:0.333333 
-32 1:0.6 2:0.4 3:0.6 4:0.5 
32 1:0.6 2:0.4 3:0.6 4:0.666667 
32 1:0.6 2:0.4 3:0.6 4:0.833333 
-32 1:0.6 2:0.4 3:0.6 4:-1 
32 1:0.6 2:0.4 3:0.6 4:-0.5 
32 1:0.6 2:0.4 3:0.6 4:-0.333333 
-32 1:0.6 2:0.4 3:0.6 4:-0.166667 
-32 1:0.6 2:0.4 3:0.6 
-32 1:0.6 2:0.4 3:0.4 4:-0.5 
32 1:0.6 2:0.4 3:0.4 4:-0.333333 
-32 1:0.6 2:0.4 3:0.4 
32 1:0.6 2:0.4 3:0.8 4:0.5 
32 1:0.6 2:0.4 3:0.8 4:0.666667 
-32 1:0.6 2:0.4 3:0.8 4:0.833333 
32 1:0.6 2:0.4 3:0.8 4:1 
-32 1:0.6 2:0.4 3:1 4:0.166667 
-32 1:0.6 2:0.4 3:1 4:0.666667 
-32 1:0.6 2:0.4 3:1 4:0.833333 
-32 1:0.6 2:0.4 3:1 4:1 
32 1:0.6 2:0.4 3:1 4:-1 
32 1:0.6 2:0.4 3:1 4:-0.833333 
32 1:0.6 2:0.4 3:1 4:-0.666667 
-32 1:0.6 2:0.4 3:1 4:-0.166667 
32 1:0.6 2:0.4 3:0.8 4:-0.5 
32 1:0.6 2:0.4 3:0.8 4:-0.333333 
32 1:0.6 2:0.4 3:0.8 4:-0.166667 
32 1:0.6 2:0.6 3:-1 4:0.166667 
-32 1:0.6 2:0.6 3:-1 4:0.333333 
-32 1:0.6 2:0.6 3:-1 4:0.666667 
32 1:0.6 2:0.6 3:-1 4:0.833333 
32 1:0.6 2:0.6 3:-1 4:1 
-32 1:0.6 2:0.6 3:-1 4:-0.833333 
-32 1:0.6 2:0.6 3:-1 4:-0.666667 
32 1:0.6 2:0.6 3:-1 4:-0.5 
32 1:0.6 2:0.6 3:-1 4:-0.333333 
-32 1:0.6 2:0.6 3:-0.8 4:0.166667 
-32 1:0.6 2:0.6 3:-0.8 4:0.333333 
-32 1:0.6 2:0.6 3:-0.8 4:0.5 
32 1:0.6 2:0.6 3:-0.8 4:0.666667 
-32 1:0.6 2:0.6 3:-0.8 4:-1 
32 1:0.6 2:0.6 3:-0.8 4:-0.666667 
32 1:0.6 2:0.6 3:-0.6 4:0.166667 
32 1:0.6 2:0.6 3:-0.6 4:0.333333 
-32 1:0.6 2:0.6 3:-0.6 4:0.5 
-32 1:0.6 2:0.6 3:-0.6 4:0.833333 
32 1:0.6 2:0.6 3:-0.6 4:-1 
-32 1:0.6 2:0.6 3:-0.6 4:-0.666667 
-32 1:0.6 2:0.6 3:-0.6 4:-0.5 
32 1:0.6 2:0.6 3:-0.6 4:-0.333333 
-32 1:0.6 2:0.6 3:-0.6 4:-0.166667 
-32 1:0.6 2:0.6 3:-0.6 
-32 1:0.6 2:0.6 3:-0.8 4:-0.166667 
32 1:0.6 2:0.6 3:-0.4 4:0.333333 
32 1:0.6 2:0.6 3:-0.4 4:0.5 
32 1:0.6 2:0.6 3:-0.4 4:0.666667 
32 1:0.6 2:0.6 3:-0.4 4:0.833333 
32 1:0.6 2:0.6 3:-0.4 4:1 
32 1:0.6 2:0.6 3:-0.4 4:-1 
-32 1:0.6 2:0.6 3:-0.4 4:-0.666667 
-32 1:0.6 2:0.6 3:-0.2 4:0.333333 
-32 1:0.6 2:0.6 3:-0.2 4:0.5 
32 1:0.6 2:0.6 3:-0.2 4:1 
-32 1:0.6 2:0.6 3:-0.2 4:-1 
-1.228727731525882 1:0.6 2:0.6 3:-0.2 4:-0.5 
-32 1:0.6 2:0.6 3:-0.2 4:-0.333333 
-32 1:0.6 2:0.6 3:-0.2 4:-0.166667 
32 1:0.6 2:0.6 3:-0.2 
32 1:0.6 2:0.6 3:-0.4 
-32 1:0.6 2:0.6 4:0.166667 
-32 1:0.6 2:0.6 4:0.5 
32 1:0.6 2:0.6 4:0.666667 
32 1:0.6 2:0.6 4:0.833333 
32 1:0.6 2:0.6 4:-1 
32 1:0.6 2:0.6 4:-0.833333 
32 1:0.6 2:0.6 4:-0.666667 
-32 1:0.6 2:0.6 3:0.2 4:0.166667 
-32 1:0.6 2:0.6 3:0.2 4:0.333333 
32 1:0.6 2:0.6 3:0.2 4:0.5 
32 1:0.6 2:0.6 3:0.2 4:0.666667 
-32 1:0.6 2:0.6 3:0.2 4:1 
32 1:0.6 2:0.6 3:0.2 4:-1 
-32 1:0.6 2:0.6 3:0.2 4:-0.666667 
32 1:0.6 2:0.6 3:0.2 4:-0.333333 
-32 1:0.6 2:0.6 3:0.2 
32 1:0.6 2:0.6 4:-0.333333 
32 1:0.6 2:0.6 3:0.4 4:0.333333 
-32 1:0.6 2:0.6 3:0.4 4:0.5 
32 1:0.6 2:0.6 3:0.4 4:0.666667 
-32 1:0.6 2:0.6 3:0.4 4:0.833333 
-32 1:0.6 2:0.6 3:0.4 4:1 
32 1:0.6 2:0.6 3:0.4 4:-1 
32 1:0.6 2:0.6 3:0.4 4:-0.833333 
-32 1:0.6 2:0.6 3:0.6 4:0.5 
-32 1:0.6 2:0.6 3:0.6 4:0.666667 
32 1:0.6 2:0.6 3:0.6 4:0.833333 
32 1:0.6 2:0.6 3:0.6 4:-0.833333 
32 1:0.6 2:0.6 3:0.6 4:-0.5 
32 1:0.6 2:0.6 3:0.6 4:-0.166667 
-32 1:0.6 2:0.6 3:0.4 4:-0.5 
-32 1:0.6 2:0.6 3:0.4 4:-0.166667 
32 1:0.6 2:0.6 3:0.8 4:0.166667 
-32 1:0.6 2:0.6 3:0.8 4:0.5 
32 1:0.6 2:0.6 3:0.8 4:1 
32 1:0.6 2:0.6 3:0.8 4:-1 
-32 1:0.6 2:0.6 3:0.8 4:-0.833333 
32 1:0.6 2:0.6 3:0.8 4:-0.666667 
32 1:0.6 2:0.6 3:1 4:0.166667 
32 1:0.6 2:0.6 3:1 4:0.333333 
32 1:0.6 2:0.6 3:1 4:0.5 
-32 1:0.6 2:0.6 3:1 4:0.666667 
32 1:0.6 2:0.6 3:1 4:0.833333 
32 1:0.6 2:0.6 3:1 4:1 
32 1:0.6 2:0.6 3:1 4:-1 
-32 1:0.6 2:0.6 3:1 4:-0.833333 
32 1:0.6 2:0.6 3:1 4:-0.333333 
-32 1:0.6 2:0.6 3:1 4:-0.166667 
32 1:0.6 2:0.6 3:1 
32 1:0.6 2:0.6 3:0.8 4:-0.5 
32 1:0.6 2:0.6 3:0.8 4:-0.333333 
32 1:0.6 2:0.6 3:0.8 4:-0.166667 
32 1:0.6 2:0.6 3:0.8 
32 1:0.6 2:0.8 3:-1 4:0.166667 
-32 1:0.6 2:0.8 3:-1 4:0.333333 
32 1:0.6 2:0.8 3:-1 4:0.5 
-32 1:0.6 2:0.8 3:-1 4:1 
32 1:0.6 2:0.8 3:-1 4:-1 
-32 1:0.6 2:0.8 3:-1 4:-0.5 
32 1:0.6 2:0.8 3:-1 4:-0.333333 
32 1:0.6 2:0.8 3:-1 4:-0.166667 
32 1:0.6 2:0.8 3:-1 
32 1:0.6 2:0.8 3:-0.8 4:0.333333 
-32 1:0.6 2:0.8 3:-0.8 4:0.5 
-1.593067279204923 1:0.6 2:0.8 3:-0.8 4:-0.666667 
32 1:0.6 2:0.8 3:-0.6 4:0.166667 
-32 1:0.6 2:0.8 3:-0.6 4:0.333333 
32 1:0.6 2:0.8 3:-0.6 4:0.5 
-32 1:0.6 2:0.8 3:-0.6 4:0.666667 
-32 1:0.6 2:0.8 3:-0.6 4:0.833333 
32 1:0.6 2:0.8 3:-0.6 4:-1 
32 1:0.6 2:0.8 3:-0.6 4:-0.5 
-32 1:0.6 2:0.8 3:-0.6 
-32 1:0.6 2:0.8 3:-0.8 4:-0.333333 
32 1:0.6 2:0.8 3:-0.8 4:-0.166667 
-32 1:0.6 2:0.8 3:-0.8 
-32 1:0.6 2:0.8 3:-0.4 4:0.166667 
-32 1:0.6 2:0.8 3:-0.4 4:0.333333 
32 1:0.6 2:0.8 3:-0.4 4:0.5 
-32 1:0.6 2:0.8 3:-0.4 4:0.833333 
-32 1:0.6 2:0.8 3:-0.4 4:1 
32 1:0.6 2:0.8 3:-0.4 4:-0.833333 
32 1:0.6 2:0.8 3:-0.4 4:-0.666667 
-32 1:0.6 2:0.8 3:-0.2 4:0.166667 
-32 1:0.6 2:0.8 3:-0.2 4:0.333333 
-32 1:0.6 2:0.8 3:-0.2 4:0.833333 
32 1:0.6 2:0.8 3:-0.2 4:1 
32 1:0.6 2:0.8 3:-0.2 4:-1 
32 1:0.6 2:0.8 3:-0.2 4:-0.833333 
32 1:0.6 2:0.8 3:-0.2 4:-0.5 
-32 1:0.6 2:0.8 3:-0.2 4:-0.333333 
32 1:0.6 2:0.8 3:-0.2 4:-0.166667 
32 1:0.6 2:0.8 3:-0.2 
-32 1:0.6 2:0.8 3:-0.4 4:-0.5 
32 1:0.6 2:0.8 3:-0.4 4:-0.333333 
-32 1:0.6 2:0.8 3:-0.4 4:-0.166667 
32 1:0.6 2:0.8 3:-0.4 
-32 1:0.6 2:0.8 4:0.333333 
-32 1:0.6 2:0.8 4:0.5 
-32 1:0.6 2:0.8 4:0.833333 
-32 1:0.6 2:0.8 4:1 
32 1:0.6 2:0.8 4:-1 
-32 1:0.6 2:0.8 4:-0.833333 
32 1:0.6 2:0.8 3:0.2 4:0.5 
-32 1:0.6 2:0.8 3:0.2 4:1 
32 1:0.6 2:0.8 3:0.2 4:-1 
32 1:0.6 2:0.8 3:0.2 4:-0.166667 
-32 1:0.6 2:0.8 3:0.2 
-32 1:0.6 2:0.8 4:-0.5 
-32 1:0.6 2:0.8 4:-0.333333 
32 1:0.6 2:0.8 4:-0.166667 
-32 1:0.6 2:0.8 
32 1:0.6 2:0.8 3:0.4 4:0.5 
-15.61239806644401 1:0.6 2:0.8 3:0.4 4:0.666667 
-32 1:0.6 2:0.8 3:0.4 4:0.833333 
32 1:0.6 2:0.8 3:0.4 4:1 
-32 1:0.6 2:0.8 3:0.4 4:-1 
32 1:0.6 2:0.8 3:0.4 4:-0.833333 
32 1:0.6 2:0.8 3:0.4 4:-0.666667 
32 1:0.6 2:0.8 3:0.6 4:0.166667 
-32 1:0.6 2:0.8 3:0.6 4:0.333333 
32 1:0.6 2:0.8 3:0.6 4:0.5 
32 1:0.6 2:0.8 3:0.6 4:0.666667 
32 1:0.6 2:0.8 3:0.6 4:0.833333 
32 1:0.6 2:0.8 3:0.6 4:1 
32 1:0.6 2:0.8 3:0.6 4:-0.833333 
32 1:0.6 2:0.8 3:0.6 4:-0.5 
-32 1:0.6 2:0.8 3:0.6 4:-0.166667 
21.64571162221694 1:0.6 2:0.8 3:0.6 
32 1:0.6 2:0.8 3:0.4 4:-0.5 
32 1:0.6 2:0.8 3:0.4 4:-0.333333 
32 1:0.6 2:0.8 3:0.4 4:-0.166667 
-32 1:0.6 2:0.8 3:0.4 
-27.91215596608785 1:0.6 2:0.8 3:0.8 4:0.166667 
-32 1:0.6 2:0.8 3:0.8 4:0.333333 
32 1:0.6 2:0.8 3:0.8 4:0.5 
32 1:0.6 2:0.8 3:0.8 4:0.666667 
32 1:0.6 2:0.8 3:0.8 4:0.833333 
32 1:0.6 2:0.8 3:0.8 4:1 
32 1:0.6 2:0.8 3:0.8 4:-0.833333 
32 1:0.6 2:0.8 3:1 4:0.166667 
32 1:0.6 2:0.8 3:1 4:0.5 
32 1:0.6 2:0.8 3:1 4:0.666667 
-32 1:0.6 2:0.8 3:1 4:1 
6.81247144644411 1:0.6 2:0.8 3:1 4:-1 
-32 1:0.6 2:0.8 3:1 4:-0.833333 
-32 1:0.6 2:0.8 3:1 4:-0.666667 
32 1:0.6 2:0.8 3:1 4:-0.5 
-32 1:0.6 2:0.8 3:1 4:-0.333333 
32 1:0.6 2:0.8 3:0.8 4:-0.5 
32 1:0.6 2:0.8 3:0.8 4:-0.333333 
32 1:0.6 2:0.8 3:0.8 4:-0.166667 
-32 1:0.6 2:1 3:-1 4:0.333333 
-32 1:0.6 2:1 3:-1 4:0.666667 
32 1:0.6 2:1 3:-1 4:0.833333 
32 1:0.6 2:1 3:-1 4:1 
-32 1:0.6 2:1 3:-1 4:-0.833333 
32 1:0.6 2:1 3:-1 4:-0.666667 
-32 1:0.6 2:1 3:-1 4:-0.5 
-32 1:0.6 2:1 3:-1 4:-0.333333 
32 1:0.6 2:1 3:-1 4:-0.166667 
32 1:0.6 2:1 3:-1 
-32 1:0.6 2:1 3:-0.8 4:0.333333 
-32 1:0.6 2:1 3:-0.8 4:0.5 
32 1:0.6 2:1 3:-0.8 4:0.666667 
-32 1:0.6 2:1 3:-0.8 4:0.833333 
-32 1:0.6 2:1 3:-0.8 4:1 
32 1:0.6 2:1 3:-0.8 4:-1 
-32 1:0.6 2:1 3:-0.8 4:-0.833333 
32 1:0.6 2:1 3:-0.8 4:-0.666667 
-32 1:0.6 2:1 3:-0.6 4:0.166667 
-32 1:0.6 2:1 3:-0.6 4:0.333333 
-32 1:0.6 2:1 3:-0.6 4:0.5 
32 1:0.6 2:1 3:-0.6 4:0.666667 
32 1:0.6 2:1 3:-0.6 4:0.833333 
32 1:0.6 2:1 3:-0.6 4:1 
-32 1:0.6 2:1 3:-0.6 4:-0.833333 
32 1:0.6 2:1 3:-0.6 4:-0.666667 
-32 1:0.6 2:1 3:-0.6 4:-0.5 
32 1:0.6 2:1 3:-0.6 4:-0.166667 
32 1:0.6 2:1 3:-0.8 4:-0.333333 
-32 1:0.6 2:1 3:-0.8 4:-0.166667 
-32 1:0.6 2:1 3:-0.4 4:0.166667 
32 1:0.6 2:1 3:-0.4 4:0.333333 
32 1:0.6 2:1 3:-0.4 4:0.5 
32 1:0.6 2:1 3:-0.4 4:0.833333 
32 1:0.6 2:1 3:-0.4 4:-1 
-32 1:0.6 2:1 3:-0.4 4:-0.833333 
32 1:0.6 2:1 3:-0.4 4:-0.666667 
32 1:0.6 2:1 3:-0.2 4:0.166667 
32 1:0.6 2:1 3:-0.2 4:0.666667 
32 1:0.6 2:1 3:-0.2 4:0.833333 
-32 1:0.6 2:1 3:-0.2 4:-1 
-32 1:0.6 2:1 3:-0.2 4:-0.833333 
2.904216446123626 1:0.6 2:1 3:-0.2 4:-0.5 
-32 1:0.6 2:1 3:-0.2 4:-0.333333 
-32 1:0.6 2:1 3:-0.2 4:-0.166667 
32 1:0.6 2:1 3:-0.2 
32 1:0.6 2:1 3:-0.4 4:-0.5 
32 1:0.6 2:1 3:-0.4 4:-0.333333 
-32 1:0.6 2:1 3:-0.4 4:-0.166667 
32 1:0.6 2:1 3:-0.4 
-32 1:0.6 2:1 4:0.166667 
32 1:0.6 2:1 4:0.333333 
-32 1:0.6 2:1 4:0.5 
-32 1:0.6 2:1 4:0.666667 
32 1:0.6 2:1 4:-0.666667 
32 1:0.6 2:1 3:0.2 4:0.166667 
32 1:0.6 2:1 3:0.2 4:0.333333 
32 1:0.6 2:1 3:0.2 4:0.666667 
-32 1:0.6 2:1 3:0.2 4:0.833333 
-32 1:0.6 2:1 3:0.2 4:1 
32 1:0.6 2:1 3:0.2 4:-1 
-32 1:0.6 2:1 3:0.2 4:-0.833333 
32 1:0.6 2:1 3:0.2 4:-0.666667 
-32 1:0.6 2:1 3:0.2 4:-0.333333 
32 1:0.6 2:1 3:0.2 4:-0.166667 
32 1:0.6 2:1 3:0.2 
32 1:0.6 2:1 4:-0.333333 
32 1:0.6 2:1 
-32 1:0.6 2:1 3:0.4 4:0.166667 
32 1:0.6 2:1 3:0.4 4:0.333333 
-32 1:0.6 2:1 3:0.4 4:0.666667 
32 1:0.6 2:1 3:0.4 4:0.833333 
4.486302129517083 1:0.6 2:1 3:0.4 4:1 
32 1:0.6 2:1 3:0.6 4:0.166667 
-32 1:0.6 2:1 3:0.6 4:0.5 
-32 1:0.6 2:1 3:0.6 4:0.666667 
-32 1:0.6 2:1 3:0.6 4:1 
-32 1:0.6 2:1 3:0.6 4:-0.833333 
32 1:0.6 2:1 3:0.6 
32 1:0.6 2:1 3:0.4 4:-0.5 
32 1:0.6 2:1 3:0.4 4:-0.333333 
-32 1:0.6 2:1 3:0.8 4:0.166667 
32 1:0.6 2:1 3:0.8 4:0.333333 
-32 1:0.6 2:1 3:0.8 4:1 
32 1:0.6 2:1 3:0.8 4:-0.833333 
-32 1:0.6 2:1 3:0.8 4:-0.666667 
-32 1:0.6 2:1 3:1 4:0.166667 
-32 1:0.6 2:1 3:1 4:0.5 
32 1:0.6 2:1 3:1 4:0.833333 
-32 1:0.6 2:1 3:1 4:-0.833333 
-32 1:0.6 2:1 3:1 4:-0.5 
32 1:0.6 2:1 3:1 4:-0.333333 
32 1:0.6 2:1 3:1 4:-0.166667 
-32 1:0.6 2:1 3:1 
32 1:0.6 2:1 3:0.8 4:-0.333333 
32 1:0.6 2:1 3:0.8 
-32 1:0.8 2:-1 3:-1 4:0.166667 
-4.09157629803223 1:0.8 2:-1 3:-1 4:0.333333 
-32 1:0.8 2:-1 3:-1 4:0.5 
19.87294474603459 1:0.8 2:-1 3:-1 4:0.833333 
-32 1:0.8 2:-1 3:-1 4:1 
-32 1:0.8 2:-1 3:-1 4:-1 
-32 1:0.8 2:-1 3:-1 4:-0.5 
-32 1:0.8 2:-1 3:-1 4:-0.333333 
-32 1:0.8 2:-1 3:-1 4:-0.166667 
-32 1:0.8 2:-1 3:-0.8 4:0.166667 
32 1:0.8 2:-1 3:-0.8 4:0.5 
32 1:0.8 2:-1 3:-0.8 4:0.666667 
32 1:0.8 2:-1 3:-0.8 4:0.833333 
-32 1:0.8 2:-1 3:-0.8 4:1 
-32 1:0.8 2:-1 3:-0.8 4:-1 
-32 1:0.8 2:-1 3:-0.8 4:-0.666667 
32 1:0.8 2:-1 3:-0.6 4:0.166667 
-32 1:0.8 2:-1 3:-0.6 4:0.833333 
-32 1:0.8 2:-1 3:-0.6 4:-1 
-32 1:0.8 2:-1 3:-0.6 4:-0.833333 
32 1:0.8 2:-1 3:-0.6 4:-0.5 
-32 1:0.8 2:-1 3:-0.6 4:-0.333333 
32 1:0.8 2:-1 3:-0.6 4:-0.166667 
32 1:0.8 2:-1 3:-0.8 4:-0.5 
32 1:0.8 2:-1 3:-0.8 4:-0.166667 
32 1:0.8 2:-1 3:-0.8 
-32 1:0.8 2:-1 3:-0.4 4:0.333333 
32 1:0.8 2:-1 3:-0.4 4:0.666667 
-32 1:0.8 2:-1 3:-0.4 4:-1 
32 1:0.8 2:-1 3:-0.4 4:-0.833333 
32 1:0.8 2:-1 3:-0.2 4:0.166667 
-32 1:0.8 2:-1 3:-0.2 4:0.5 
32 1:0.8 2:-1 3:-0.2 4:0.666667 
32 1:0.8 2:-1 3:-0.2 4:1 
-32 1:0.8 2:-1 3:-0.2 4:-1 
-32 1:0.8 2:-1 3:-0.2 4:-0.833333 
-32 1:0.8 2:-1 3:-0.2 4:-0.333333 
-32 1:0.8 2:-1 3:-0.4 4:-0.333333 
-32 1:0.8 2:-1 4:0.5 
-32 1:0.8 2:-1 4:0.666667 
32 1:0.8 2:-1 4:0.833333 
32 1:0.8 2:-1 4:1 
-32 1:0.8 2:-1 4:-1 
-32 1:0.8 2:-1 4:-0.666667 
-32 1:0.8 2:-1 3:0.2 4:0.333333 
32 1:0.8 2:-1 3:0.2 4:0.666667 
-32 1:0.8 2:-1 3:0.2 4:0.833333 
-32 1:0.8 2:-1 3:0.2 4:-1 
32 1:0.8 2:-1 3:0.2 4:-0.666667 
32 1:0.8 2:-1 3:0.2 4:-0.5 
-0.3141612197239162 1:0.8 2:-1 3:0.2 4:-0.333333 
32 1:0.8 2:-1 4:-0.5 
32 1:0.8 2:-1 
32 1:0.8 2:-1 3:0.4 4:0.166667 
32 1:0.8 2:-1 3:0.4 4:0.333333 
32 1:0.8 2:-1 3:0.4 4:0.5 
-32 1:0.8 2:-1 3:0.4 4:0.833333 
-32 1:0.8 2:-1 3:0.4 4:-0.833333 
-32 1:0.8 2:-1 3:0.4 4:-0.666667 
32 1:0.8 2:-1 3:0.6 4:0.166667 
-32 1:0.8 2:-1 3:0.6 4:0.333333 
32 1:0.8 2:-1 3:0.6 4:0.833333 
-32 1:0.8 2:-1 3:0.6 4:-1 
32 1:0.8 2:-1 3:0.6 4:-0.666667 
32 1:0.8 2:-1 3:0.6 
32 1:0.8 2:-1 3:0.4 4:-0.5 
32 1:0.8 2:-1 3:0.4 
-32 1:0.8 2:-1 3:0.8 4:0.5 
32 1:0.8 2:-1 3:0.8 4:0.833333 
-32 1:0.8 2:-1 3:0.8 4:1 
-32 1:0.8 2:-1 3:0.8 4:-1 
-32 1:0.8 2:-1 3:0.8 4:-0.833333 
-32 1:0.8 2:-1 3:1 4:0.333333 
32 1:0.8 2:-1 3:1 4:0.5 
32 1:0.8 2:-1 3:1 4:0.833333 
-29.61001827670587 1:0.8 2:-1 3:1 4:1 
-32 1:0.8 2:-1 3:1 4:-1 
-32 1:0.8 2:-1 3:1 4:-0.833333 
32 1:0.8 2:-1 3:1 4:-0.666667 
32 1:0.8 2:-1 3:1 4:-0.333333 
-32 1:0.8 2:-1 3:1 4:-0.166667 
-4.320179493206751 1:0.8 2:-1 3:1 
32 1:0.8 2:-1 3:0.8 4:-0.5 
-32 1:0.8 2:-1 3:0.8 
32 1:0.8 2:-0.8 3:-1 4:0.166667 
32 1:0.8 2:-0.8 3:-1 4:0.333333 
-32 1:0.8 2:-0.8 3:-1 4:0.5 
-32 1:0.8 2:-0.8 3:-1 4:0.833333 
9.656611013304531 1:0.8 2:-0.8 3:-1 4:1 
-32 1:0.8 2:-0.8 3:-1 4:-1 
32 1:0.8 2:-0.8 3:-1 4:-0.666667 
32 1:0.8 2:-0.8 3:-1 4:-0.5 
32 1:0.8 2:-0.8 3:-1 4:-0.333333 
32 1:0.8 2:-0.8 3:-1 4:-0.166667 
32 1:0.8 2:-0.8 3:-1 
32 1:0.8 2:-0.8 3:-0.8 4:0.166667 
32 1:0.8 2:-0.8 3:-0.8 4:0.333333 
32 1:0.8 2:-0.8 3:-0.8 4:0.666667 
-32 1:0.8 2:-0.8 3:-0.8 4:0.833333 
32 1:0.8 2:-0.8 3:-0.8 4:1 
-32 1:0.8 2:-0.8 3:-0.8 4:-1 
-32 1:0.8 2:-0.8 3:-0.8 4:-0.833333 
32 1:0.8 2:-0.8 3:-0.8 4:-0.666667 
32 1:0.8 2:-0.8 3:-0.6 4:0.333333 
-32 1:0.8 2:-0.8 3:-0.6 4:0.666667 
-32 1:0.8 2:-0.8 3:-0.6 4:0.833333 
-5.190224301953942 1:0.8 2:-0.8 3:-0.6 4:1 
-32 1:0.8 2:-0.8 3:-0.6 4:-1 
-32 1:0.8 2:-0.8 3:-0.6 4:-0.833333 
32 1:0.8 2:-0.8 3:-0.6 4:-0.666667 
-32 1:0.8 2:-0.8 3:-0.6 4:-0.5 
-32 1:0.8 2:-0.8 3:-0.6 4:-0.333333 
32 1:0.8 2:-0.8 3:-0.6 
-32 1:0.8 2:-0.8 3:-0.8 4:-0.5 
-32 1:0.8 2:-0.8 3:-0.8 4:-0.333333 
32 1:0.8 2:-0.8 3:-0.8 4:-0.166667 
-32 1:0.8 2:-0.8 3:-0.8 
-32 1:0.8 2:-0.8 3:-0.4 4:0.333333 
-32 1:0.8 2:-0.8 3:-0.4 4:0.5 
32 1:0.8 2:-0.8 3:-0.4 4:0.666667 
-32 1:0.8 2:-0.8 3:-0.4 4:0.833333 
32 1:0.8 2:-0.8 3:-0.4 4:1 
-32 1:0.8 2:-0.8 3:-0.4 4:-1 
-32 1:0.8 2:-0.8 3:-0.4 4:-0.833333 
32 1:0.8 2:-0.8 3:-0.4 4:-0.666667 
32 1:0.8 2:-0.8 3:-0.2 4:0.166667 
-32 1:0.8 2:-0.8 3:-0.2 4:0.333333 
32 1:0.8 2:-0.8 3:-0.2 4:0.5 
32 1:0.8 2:-0.8 3:-0.2 4:0.666667 
-32 1:0.8 2:-0.8 3:-0.2 4:0.833333 
-32 1:0.8 2:-0.8 3:-0.2 4:1 
-32 1:0.8 2:-0.8 3:-0.2 4:-1 
-32 1:0.8 2:-0.8 3:-0.2 4:-0.833333 
32 1:0.8 2:-0.8 3:-0.2 4:-0.666667 
-32 1:0.8 2:-0.8 3:-0.2 4:-0.333333 
-32 1:0.8 2:-0.8 3:-0.2 4:-0.166667 
32 1:0.8 2:-0.8 3:-0.2 
-32 1:0.8 2:-0.8 4:0.166667 
32 1:0.8 2:-0.8 4:0.333333 
32 1:0.8 2:-0.8 4:0.5 
7.789916473997429 1:0.8 2:-0.8 4:0.666667 
32 1:0.8 2:-0.8 4:1 
-32 1:0.8 2:-0.8 4:-1 
-32 1:0.8 2:-0.8 4:-0.833333 
32 1:0.8 2:-0.8 4:-0.666667 
-32 1:0.8 2:-0.8 3:0.2 4:0.166667 
-32 1:0.8 2:-0.8 3:0.2 4:0.5 
32 1:0.8 2:-0.8 3:0.2 4:0.666667 
32 1:0.8 2:-0.8 3:0.2 4:0.833333 
32 1:0.8 2:-0.8 3:0.2 4:1 
-32 1:0.8 2:-0.8 3:0.2 4:-1 
32 1:0.8 2:-0.8 3:0.2 4:-0.666667 
-32 1:0.8 2:-0.8 3:0.2 4:-0.5 
-32 1:0.8 2:-0.8 3:0.2 4:-0.333333 
32 1:0.8 2:-0.8 3:0.2 4:-0.166667 
-32 1:0.8 2:-0.8 3:0.2 
32 1:0.8 2:-0.8 4:-0.166667 
32 1:0.8 2:-0.8 
-32 1:0.8 2:-0.8 3:0.4 4:0.166667 
-32 1:0.8 2:-0.8 3:0.4 4:0.333333 
32 1:0.8 2:-0.8 3:0.4 4:0.5 
-32 1:0.8 2:-0.8 3:0.4 4:0.833333 
-32 1:0.8 2:-0.8 3:0.4 4:1 
-32 1:0.8 2:-0.8 3:0.4 4:-0.833333 
32 1:0.8 2:-0.8 3:0.4 4:-0.666667 
-32 1:0.8 2:-0.8 3:0.6 4:0.166667 
-32 1:0.8 2:-0.8 3:0.6 4:0.5 
32 1:0.8 2:-0.8 3:0.6 4:0.666667 
32 1:0.8 2:-0.8 3:0.6 4:1 
-32 1:0.8 2:-0.8 3:0.6 4:-1 
-32 1:0.8 2:-0.8 3:0.6 4:-0.833333 
32 1:0.8 2:-0.8 3:0.6 4:-0.166667 
32 1:0.8 2:-0.8 3:0.6 
-32 1:0.8 2:-0.8 3:0.4 4:-0.5 
-32 1:0.8 2:-0.8 3:0.4 4:-0.333333 
-32 1:0.8 2:-0.8 3:0.4 4:-0.166667 
32 1:0.8 2:-0.8 3:0.8 4:0.166667 
-32 1:0.8 2:-0.8 3:0.8 4:0.333333 
-32 1:0.8 2:-0.8 3:0.8 4:0.666667 
32 1:0.8 2:-0.8 3:0.8 4:0.833333 
32 1:0.8 2:-0.8 3:0.8 4:1 
32 1:0.8 2:-0.8 3:1 4:0.666667 
32 1:0.8 2:-0.8 3:1 4:1 
-32 1:0.8 2:-0.8 3:1 4:-1 
32 1:0.8 2:-0.8 3:1 4:-0.833333 
-32 1:0.8 2:-0.8 3:1 4:-0.666667 
32 1:0.8 2:-0.8 3:1 4:-0.5 
-32 1:0.8 2:-0.8 3:1 
32 1:0.8 2:-0.8 3:0.8 4:-0.5 
32 1:0.8 2:-0.8 3:0.8 4:-0.333333 
-32 1:0.8 2:-0.8 3:0.8 4:-0.166667 
-32 1:0.8 2:-0.8 3:0.8 
32 1:0.8 2:-0.6 3:-1 4:0.166667 
-32 1:0.8 2:-0.6 3:-1 4:0.333333 
-32 1:0.8 2:-0.6 3:-1 4:0.5 
32 1:0.8 2:-0.6 3:-1 4:0.666667 
32 1:0.8 2:-0.6 3:-1 4:0.833333 
32 1:0.8 2:-0.6 3:-1 4:1 
-32 1:0.8 2:-0.6 3:-1 4:-1 
32 1:0.8 2:-0.6 3:-1 4:-0.833333 
32 1:0.8 2:-0.6 3:-1 4:-0.333333 
-27.81469303843528 1:0.8 2:-0.6 3:-1 
32 1:0.8 2:-0.6 3:-0.8 4:0.166667 
32 1:0.8 2:-0.6 3:-0.8 4:0.333333 
32 1:0.8 2:-0.6 3:-0.8 4:0.5 
-32 1:0.8 2:-0.6 3:-0.8 4:0.666667 
32 1:0.8 2:-0.6 3:-0.8 4:0.833333 
32 1:0.8 2:-0.6 3:-0.8 4:1 
-32 1:0.8 2:-0.6 3:-0.8 4:-1 
32 1:0.8 2:-0.6 3:-0.8 4:-0.833333 
-32 1:0.8 2:-0.6 3:-0.8 4:-0.666667 
-32 1:0.8 2:-0.6 3:-0.6 4:0.166667 
32 1:0.8 2:-0.6 3:-0.6 4:0.333333 
32 1:0.8 2:-0.6 3:-0.6 4:0.5 
-32 1:0.8 2:-0.6 3:-0.6 4:0.666667 
-32 1:0.8 2:-0.6 3:-0.6 4:0.833333 
32 1:0.8 2:-0.6 3:-0.6 4:-0.833333 
-32 1:0.8 2:-0.6 3:-0.6 4:-0.666667 
-32 1:0.8 2:-0.6 3:-0.6 4:-0.5 
-32 1:0.8 2:-0.6 3:-0.6 4:-0.333333 
32 1:0.8 2:-0.6 3:-0.6 4:-0.166667 
-32 1:0.8 2:-0.6 3:-0.6 
32 1:0.8 2:-0.6 3:-0.8 4:-0.5 
-32 1:0.8 2:-0.6 3:-0.8 4:-0.333333 
32 1:0.8 2:-0.6 3:-0.8 
32 1:0.8 2:-0.6 3:-0.4 4:0.166667 
-32 1:0.8 2:-0.6 3:-0.4 4:0.333333 
-32 1:0.8 2:-0.6 3:-0.4 4:0.5 
-32 1:0.8 2:-0.6 3:-0.4 4:0.666667 
-32 1:0.8 2:-0.6 3:-0.4 4:0.833333 
32 1:0.8 2:-0.6 3:-0.4 4:1 
32 1:0.8 2:-0.6 3:-0.4 4:-0.833333 
32 1:0.8 2:-0.6 3:-0.4 4:-0.666667 
32 1:0.8 2:-0.6 3:-0.2 4:0.166667 
17.79640166952082 1:0.8 2:-0.6 3:-0.2 4:0.333333 
32 1:0.8 2:-0.6 3:-0.2 4:0.666667 
32 1:0.8 2:-0.6 3:-0.2 4:0.833333 
32 1:0.8 2:-0.6 3:-0.2 4:1 
-32 1:0.8 2:-0.6 3:-0.2 4:-1 
32 1:0.8 2:-0.6 3:-0.2 4:-0.333333 
-32 1:0.8 2:-0.6 3:-0.2 4:-0.166667 
32 1:0.8 2:-0.6 3:-0.4 4:-0.5 
-32 1:0.8 2:-0.6 3:-0.4 
32 1:0.8 2:-0.6 4:0.166667 
-32 1:0.8 2:-0.6 4:0.333333 
32 1:0.8 2:-0.6 4:0.5 
-32 1:0.8 2:-0.6 4:0.666667 
32 1:0.8 2:-0.6 4:0.833333 
32 1:0.8 2:-0.6 4:1 
-32 1:0.8 2:-0.6 4:-1 
-32 1:0.8 2:-0.6 4:-0.666667 
-32 1:0.8 2:-0.6 3:0.2 4:0.166667 
-32 1:0.8 2:-0.6 3:0.2 4:0.333333 
-32 1:0.8 2:-0.6 3:0.2 4:0.5 
32 1:0.8 2:-0.6 3:0.2 4:0.666667 
32 1:0.8 2:-0.6 3:0.2 4:0.833333 
32 1:0.8 2:-0.6 3:0.2 4:1 
-32 1:0.8 2:-0.6 3:0.2 4:-1 
32 1:0.8 2:-0.6 3:0.2 4:-0.833333 
-32 1:0.8 2:-0.6 3:0.2 4:-0.666667 
32 1:0.8 2:-0.6 3:0.2 4:-0.5 
-32 1:0.8 2:-0.6 3:0.2 4:-0.333333 
32 1:0.8 2:-0.6 3:0.2 4:-0.166667 
-32 1:0.8 2:-0.6 4:-0.5 
32 1:0.8 2:-0.6 4:-0.166667 
32 1:0.8 2:-0.6 
-32 1:0.8 2:-0.6 3:0.4 4:0.166667 
32 1:0.8 2:-0.6 3:0.4 4:0.5 
-32 1:0.8 2:-0.6 3:0.4 4:0.666667 
-32 1:0.8 2:-0.6 3:0.4 4:0.833333 
-32 1:0.8 2:-0.6 3:0.4 4:-0.833333 
-32 1:0.8 2:-0.6 3:0.4 4:-0.666667 
-32 1:0.8 2:-0.6 3:0.6 4:0.333333 
32 1:0.8 2:-0.6 3:0.6 4:0.5 
32 1:0.8 2:-0.6 3:0.6 4:0.666667 
32 1:0.8 2:-0.6 3:0.6 4:0.833333 
-32 1:0.8 2:-0.6 3:0.6 4:-0.833333 
32 1:0.8 2:-0.6 3:0.6 4:-0.666667 
32 1:0.8 2:-0.6 3:0.4 4:-0.5 
32 1:0.8 2:-0.6 3:0.4 4:-0.166667 
32 1:0.8 2:-0.6 3:0.8 4:0.166667 
32 1:0.8 2:-0.6 3:0.8 4:0.333333 
-32 1:0.8 2:-0.6 3:0.8 4:0.5 
-32 1:0.8 2:-0.6 3:0.8 4:0.666667 
32 1:0.8 2:-0.6 3:0.8 4:1 
32 1:0.8 2:-0.6 3:0.8 4:-0.833333 
-6.671794504133018 1:0.8 2:-0.6 3:1 4:0.333333 
-32 1:0.8 2:-0.6 3:1 4:0.5 
-32 1:0.8 2:-0.6 3:1 4:0.666667 
32 1:0.8 2:-0.6 3:1 4:0.833333 
32 1:0.8 2:-0.6 3:1 4:1 
-0.113233598162366 1:0.8 2:-0.6 3:1 4:-1 
32 1:0.8 2:-0.6 3:1 4:-0.5 
-32 1:0.8 2:-0.6 3:1 4:-0.333333 
-32 1:0.8 2:-0.6 3:1 4:-0.166667 
32 1:0.8 2:-0.6 3:1 
32 1:0.8 2:-0.6 3:0.8 4:-0.166667 
-32 1:0.8 2:-0.6 3:0.8 
-32 1:0.8 2:-0.4 3:-1 4:0.166667 
-32 1:0.8 2:-0.4 3:-1 4:0.333333 
32 1:0.8 2:-0.4 3:-1 4:0.5 
32 1:0.8 2:-0.4 3:-1 4:0.666667 
-0.1189971428256272 1:0.8 2:-0.4 3:-1 4:0.833333 
32 1:0.8 2:-0.4 3:-1 4:1 
32 1:0.8 2:-0.4 3:-1 4:-0.833333 
-32 1:0.8 2:-0.4 3:-1 4:-0.5 
32 1:0.8 2:-0.4 3:-1 4:-0.333333 
32 1:0.8 2:-0.4 3:-1 
-32 1:0.8 2:-0.4 3:-0.8 4:0.166667 
-32 1:0.8 2:-0.4 3:-0.8 4:0.666667 
-32 1:0.8 2:-0.4 3:-0.8 4:0.833333 
-32 1:0.8 2:-0.4 3:-0.8 4:1 
-32 1:0.8 2:-0.4 3:-0.8 4:-0.833333 
32 1:0.8 2:-0.4 3:-0.6 4:0.166667 
32 1:0.8 2:-0.4 3:-0.6 4:0.5 
32 1:0.8 2:-0.4 3:-0.6 4:0.833333 
-32 1:0.8 2:-0.4 3:-0.6 4:-0.833333 
32 1:0.8 2:-0.4 3:-0.6 4:-0.5 
-32 1:0.8 2:-0.4 3:-0.6 4:-0.333333 
-32 1:0.8 2:-0.4 3:-0.6 
-32 1:0.8 2:-0.4 3:-0.8 4:-0.5 
-32 1:0.8 2:-0.4 3:-0.8 4:-0.333333 
32 1:0.8 2:-0.4 3:-0.8 4:-0.166667 
32 1:0.8 2:-0.4 3:-0.4 4:0.333333 
32 1:0.8 2:-0.4 3:-0.4 4:0.666667 
-32 1:0.8 2:-0.4 3:-0.4 4:0.833333 
32 1:0.8 2:-0.4 3:-0.4 4:-1 
32 1:0.8 2:-0.4 3:-0.4 4:-0.666667 
-32 1:0.8 2:-0.4 3:-0.2 4:0.166667 
-25.0926082534875 1:0.8 2:-0.4 3:-0.2 4:0.666667 
-32 1:0.8 2:-0.4 3:-0.2 4:0.833333 
-32 1:0.8 2:-0.4 3:-0.2 4:1 
-32 1:0.8 2:-0.4 3:-0.2 4:-1 
-32 1:0.8 2:-0.4 3:-0.2 4:-0.833333 
32 1:0.8 2:-0.4 3:-0.2 4:-0.5 
-32 1:0.8 2:-0.4 3:-0.2 4:-0.333333 
32 1:0.8 2:-0.4 3:-0.2 4:-0.166667 
-32 1:0.8 2:-0.4 3:-0.2 
32 1:0.8 2:-0.4 3:-0.4 4:-0.5 
32 1:0.8 2:-0.4 3:-0.4 4:-0.166667 
-32 1:0.8 2:-0.4 3:-0.4 
32 1:0.8 2:-0.4 4:0.5 
-32 1:0.8 2:-0.4 4:1 
32 1:0.8 2:-0.4 4:-1 
-32 1:0.8 2:-0.4 4:-0.833333 
32 1:0.8 2:-0.4 4:-0.666667 
-32 1:0.8 2:-0.4 3:0.2 4:0.166667 
-32 1:0.8 2:-0.4 3:0.2 4:0.333333 
0.07405017391916907 1:0.8 2:-0.4 3:0.2 4:0.5 
-32 1:0.8 2:-0.4 3:0.2 4:0.666667 
-9.257238354510623 1:0.8 2:-0.4 3:0.2 4:0.833333 
32 1:0.8 2:-0.4 3:0.2 4:1 
32 1:0.8 2:-0.4 3:0.2 4:-1 
-32 1:0.8 2:-0.4 3:0.2 4:-0.833333 
32 1:0.8 2:-0.4 3:0.2 4:-0.5 
32 1:0.8 2:-0.4 3:0.2 4:-0.333333 
3.814676163613307 1:0.8 2:-0.4 4:-0.333333 
32 1:0.8 2:-0.4 4:-0.166667 
-32 1:0.8 2:-0.4 
32 1:0.8 2:-0.4 3:0.4 4:0.166667 
32 1:0.8 2:-0.4 3:0.4 4:0.5 
32 1:0.8 2:-0.4 3:0.4 4:0.666667 
-32 1:0.8 2:-0.4 3:0.4 4:1 
-32 1:0.8 2:-0.4 3:0.4 4:-1 
-32 1:0.8 2:-0.4 3:0.4 4:-0.833333 
32 1:0.8 2:-0.4 3:0.4 4:-0.666667 
-32 1:0.8 2:-0.4 3:0.6 4:0.166667 
32 1:0.8 2:-0.4 3:0.6 4:0.333333 
-32 1:0.8 2:-0.4 3:0.6 4:0.5 
-32 1:0.8 2:-0.4 3:0.6 4:0.666667 
32 1:0.8 2:-0.4 3:0.6 4:0.833333 
-32 1:0.8 2:-0.4 3:0.6 4:1 
32 1:0.8 2:-0.4 3:0.6 4:-1 
-32 1:0.8 2:-0.4 3:0.6 4:-0.833333 
-32 1:0.8 2:-0.4 3:0.6 4:-0.666667 
32 1:0.8 2:-0.4 3:0.6 4:-0.5 
-32 1:0.8 2:-0.4 3:0.6 4:-0.166667 
1.396835046261162 1:0.8 2:-0.4 3:0.6 
32 1:0.8 2:-0.4 3:0.4 4:-0.5 
32 1:0.8 2:-0.4 3:0.4 4:-0.166667 
32 1:0.8 2:-0.4 3:0.4 
32 1:0.8 2:-0.4 3:0.8 4:0.166667 
-32 1:0.8 2:-0.4 3:0.8 4:0.5 
-32 1:0.8 2:-0.4 3:0.8 4:0.666667 
-32 1:0.8 2:-0.4 3:0.8 4:1 
-32 1:0.8 2:-0.4 3:0.8 4:-0.833333 
-32 1:0.8 2:-0.4 3:0.8 4:-0.666667 
32 1:0.8 2:-0.4 3:1 4:0.166667 
32 1:0.8 2:-0.4 3:1 4:0.333333 
-32 1:0.8 2:-0.4 3:1 4:0.5 
-32 1:0.8 2:-0.4 3:1 4:0.833333 
-32 1:0.8 2:-0.4 3:1 4:-1 
-32 1:0.8 2:-0.4 3:1 4:-0.833333 
-32 1:0.8 2:-0.4 3:1 4:-0.333333 
-32 1:0.8 2:-0.4 3:1 4:-0.166667 
32 1:0.8 2:-0.4 3:1 
32 1:0.8 2:-0.4 3:0.8 4:-0.5 
32 1:0.8 2:-0.4 3:0.8 4:-0.333333 
-32 1:0.8 2:-0.4 3:0.8 4:-0.166667 
-32 1:0.8 2:-0.4 3:0.8 
-32 1:0.8 2:-0.2 3:-1 4:0.166667 
-32 1:0.8 2:-0.2 3:-1 4:0.333333 
9.30452016278066 1:0.8 2:-0.2 3:-1 4:0.5 
-32 1:0.8 2:-0.2 3:-1 4:0.833333 
-32 1:0.8 2:-0.2 3:-1 4:1 
32 1:0.8 2:-0.2 3:-1 4:-0.333333 
32 1:0.8 2:-0.2 3:-1 4:-0.166667 
32 1:0.8 2:-0.2 3:-1 
-32 1:0.8 2:-0.2 3:-0.8 4:0.166667 
-32 1:0.8 2:-0.2 3:-0.8 4:0.333333 
-32 1:0.8 2:-0.2 3:-0.8 4:0.5 
-32 1:0.8 2:-0.2 3:-0.8 4:0.666667 
32 1:0.8 2:-0.2 3:-0.8 4:1 
-32 1:0.8 2:-0.2 3:-0.8 4:-1 
32 1:0.8 2:-0.2 3:-0.8 4:-0.833333 
-32 1:0.8 2:-0.2 3:-0.8 4:-0.666667 
-32 1:0.8 2:-0.2 3:-0.6 4:0.166667 
32 1:0.8 2:-0.2 3:-0.6 4:0.5 
32 1:0.8 2:-0.2 3:-0.6 4:0.833333 
32 1:0.8 2:-0.2 3:-0.6 4:1 
-32 1:0.8 2:-0.2 3:-0.6 4:-1 
32 1:0.8 2:-0.2 3:-0.6 4:-0.833333 
32 1:0.8 2:-0.2 3:-0.6 4:-0.5 
-32 1:0.8 2:-0.2 3:-0.6 4:-0.166667 
32 1:0.8 2:-0.2 3:-0.6 
-32 1:0.8 2:-0.2 3:-0.8 4:-0.333333 
-32 1:0.8 2:-0.2 3:-0.8 
-32 1:0.8 2:-0.2 3:-0.4 4:0.166667 
32 1:0.8 2:-0.2 3:-0.4 4:0.333333 
32 1:0.8 2:-0.2 3:-0.4 4:0.5 
-32 1:0.8 2:-0.2 3:-0.4 4:0.666667 
32 1:0.8 2:-0.2 3:-0.4 4:0.833333 
-32 1:0.8 2:-0.2 3:-0.4 4:1 
-32 1:0.8 2:-0.2 3:-0.4 4:-1 
32 1:0.8 2:-0.2 3:-0.2 4:0.333333 
-19.50913624476488 1:0.8 2:-0.2 3:-0.2 4:0.666667 
32 1:0.8 2:-0.2 3:-0.2 4:0.833333 
32 1:0.8 2:-0.2 3:-0.2 4:1 
-32 1:0.8 2:-0.2 3:-0.2 4:-1 
32 1:0.8 2:-0.2 3:-0.2 4:-0.833333 
32 1:0.8 2:-0.2 3:-0.2 4:-0.333333 
-32 1:0.8 2:-0.2 3:-0.2 
32 1:0.8 2:-0.2 4:0.333333 
-32 1:0.8 2:-0.2 4:0.5 
-32 1:0.8 2:-0.2 4:0.666667 
-32 1:0.8 2:-0.2 4:1 
-32 1:0.8 2:-0.2 4:-1 
32 1:0.8 2:-0.2 4:-0.833333 
32 1:0.8 2:-0.2 3:0.2 4:0.333333 
-32 1:0.8 2:-0.2 3:0.2 4:-1 
-32 1:0.8 2:-0.2 3:0.2 4:-0.666667 
32 1:0.8 2:-0.2 3:0.2 4:-0.5 
32 1:0.8 2:-0.2 3:0.2 4:-0.166667 
-32 1:0.8 2:-0.2 3:0.2 
32 1:0.8 2:-0.2 4:-0.5 
-32 1:0.8 2:-0.2 4:-0.166667 
-32 1:0.8 2:-0.2 
-32 1:0.8 2:-0.2 3:0.4 4:0.166667 
-32 1:0.8 2:-0.2 3:0.4 4:0.666667 
-32 1:0.8 2:-0.2 3:0.4 4:0.833333 
32 1:0.8 2:-0.2 3:0.4 4:1 
32 1:0.8 2:-0.2 3:0.4 4:-0.666667 
32 1:0.8 2:-0.2 3:0.6 4:0.166667 
-32 1:0.8 2:-0.2 3:0.6 4:0.333333 
32 1:0.8 2:-0.2 3:0.6 4:0.5 
-32 1:0.8 2:-0.2 3:0.6 4:0.666667 
32 1:0.8 2:-0.2 3:0.6 4:0.833333 
-32 1:0.8 2:-0.2 3:0.6 4:1 
-32 1:0.8 2:-0.2 3:0.6 4:-1 
-32 1:0.8 2:-0.2 3:0.6 4:-0.666667 
-32 1:0.8 2:-0.2 3:0.4 4:-0.333333 
-32 1:0.8 2:-0.2 3:0.8 4:0.166667 
32 1:0.8 2:-0.2 3:0.8 4:0.333333 
-32 1:0.8 2:-0.2 3:0.8 4:0.5 
-32 1:0.8 2:-0.2 3:0.8 4:0.666667 
-32 1:0.8 2:-0.2 3:0.8 4:0.833333 
32 1:0.8 2:-0.2 3:0.8 4:1 
32 1:0.8 2:-0.2 3:0.8 4:-0.833333 
-32 1:0.8 2:-0.2 3:1 4:0.166667 
32 1:0.8 2:-0.2 3:1 4:0.333333 
32 1:0.8 2:-0.2 3:1 4:0.666667 
32 1:0.8 2:-0.2 3:1 4:1 
30.09240268754016 1:0.8 2:-0.2 3:1 4:-1 
-32 1:0.8 2:-0.2 3:1 4:-0.5 
32 1:0.8 2:-0.2 3:1 4:-0.166667 
32 1:0.8 2:-0.2 3:1 
-32 1:0.8 2:-0.2 3:0.8 4:-0.5 
-32 1:0.8 2:-0.2 3:0.8 4:-0.333333 
32 1:0.8 2:-0.2 3:0.8 4:-0.166667 
-3.44351413111387 1:0.8 2:-0.2 3:0.8 
32 1:0.8 3:-1 4:0.5 
32 1:0.8 3:-1 4:0.833333 
-32 1:0.8 3:-1 4:1 
32 1:0.8 3:-1 4:-0.833333 
32 1:0.8 3:-1 4:-0.666667 
-32 1:0.8 3:-0.8 4:0.333333 
32 1:0.8 3:-0.8 4:0.666667 
32 1:0.8 3:-0.8 4:0.833333 
32 1:0.8 3:-0.8 4:1 
32 1:0.8 3:-0.8 4:-1 
32 1:0.8 3:-0.8 4:-0.833333 
32 1:0.8 3:-0.8 4:-0.666667 
-32 1:0.8 3:-0.6 4:0.166667 
32 1:0.8 3:-0.6 4:0.333333 
32 1:0.8 3:-0.6 4:0.5 
32 1:0.8 3:-0.6 4:0.833333 
32 1:0.8 3:-0.6 4:1 
32 1:0.8 3:-0.6 4:-1 
32 1:0.8 3:-0.6 4:-0.833333 
32 1:0.8 3:-0.6 4:-0.5 
32 1:0.8 3:-0.6 4:-0.333333 
32 1:0.8 3:-0.6 
32 1:0.8 3:-0.8 4:-0.5 
-32 1:0.8 3:-0.8 4:-0.166667 
-32 1:0.8 3:-0.4 4:0.166667 
32 1:0.8 3:-0.4 4:0.333333 
32 1:0.8 3:-0.4 4:0.5 
-32 1:0.8 3:-0.4 4:0.666667 
-32 1:0.8 3:-0.4 4:0.833333 
-32 1:0.8 3:-0.4 4:1 
32 1:0.8 3:-0.4 4:-1 
32 1:0.8 3:-0.4 4:-0.833333 
32 1:0.8 3:-0.4 4:-0.666667 
-32 1:0.8 3:-0.2 4:0.333333 
-32 1:0.8 3:-0.2 4:0.666667 
-32 1:0.8 3:-0.2 4:0.833333 
32 1:0.8 3:-0.2 4:1 
-32 1:0.8 3:-0.2 4:-1 
-32 1:0.8 3:-0.2 4:-0.666667 
-32 1:0.8 3:-0.2 4:-0.166667 
-6.708971596657706 1:0.8 3:-0.2 
32 1:0.8 3:-0.4 4:-0.5 
32 1:0.8 3:-0.4 4:-0.333333 
32 1:0.8 3:-0.4 
32 1:0.8 4:0.333333 
-32 1:0.8 4:0.833333 
-32 1:0.8 4:1 
32 1:0.8 4:-1 
-32 1:0.8 4:-0.833333 
-32 1:0.8 4:-0.666667 
-32 1:0.8 3:0.2 4:0.333333 
32 1:0.8 3:0.2 4:0.5 
32 1:0.8 3:0.2 4:1 
32 1:0.8 3:0.2 4:-1 
32 1:0.8 3:0.2 4:-0.5 
32 1:0.8 3:0.2 4:-0.333333 
-32 1:0.8 3:0.2 4:-0.166667 
32 1:0.8 3:0.2 
-0.8408304179029968 1:0.8 4:-0.5 
-32 1:0.8 4:-0.333333 
32 1:0.8 4:-0.166667 
-32 1:0.8 
32 1:0.8 3:0.4 4:0.166667 
-32 1:0.8 3:0.4 4:0.5 
-32 1:0.8 3:0.4 4:0.833333 
32 1:0.8 3:0.4 4:1 
32 1:0.8 3:0.4 4:-1 
-32 1:0.8 3:0.6 4:0.166667 
-32 1:0.8 3:0.6 4:0.666667 
32 1:0.8 3:0.6 4:0.833333 
32 1:0.8 3:0.6 4:1 
32 1:0.8 3:0.6 4:-1 
-32 1:0.8 3:0.6 4:-0.833333 
32 1:0.8 3:0.6 4:-0.5 
32 1:0.8 3:0.6 4:-0.333333 
-32 1:0.8 3:0.6 4:-0.166667 
32 1:0.8 3:0.6 
17.0218894573529 1:0.8 3:0.4 4:-0.5 
32 1:0.8 3:0.4 4:-0.333333 
32 1:0.8 3:0.4 4:-0.166667 
32 1:0.8 3:0.4 
-32 1:0.8 3:0.8 4:0.166667 
32 1:0.8 3:0.8 4:0.666667 
-32 1:0.8 3:0.8 4:0.833333 
-32 1:0.8 3:0.8 4:1 
32 1:0.8 3:0.8 4:-1 
-32 1:0.8 3:0.8 4:-0.833333 
-1.378904001783657 1:0.8 3:1 4:0.166667 
32 1:0.8 3:1 4:0.333333 
32 1:0.8 3:1 4:0.5 
32 1:0.8 3:1 4:0.833333 
32 1:0.8 3:1 4:-0.833333 
32 1:0.8 3:1 4:-0.666667 
32 1:0.8 3:1 4:-0.333333 
-32 1:0.8 3:1 
-32 1:0.8 3:0.8 4:-0.5 
32 1:0.8 3:0.8 4:-0.333333 
32 1:0.8 3:0.8 4:-0.166667 
32 1:0.8 3:0.8 
32 1:0.8 2:0.2 3:-1 4:0.333333 
-32 1:0.8 2:0.2 3:-1 4:0.666667 
-32 1:0.8 2:0.2 3:-1 4:0.833333 
-32 1:0.8 2:0.2 3:-1 4:1 
32 1:0.8 2:0.2 3:-1 4:-1 
-32 1:0.8 2:0.2 3:-1 4:-0.833333 
-32 1:0.8 2:0.2 3:-1 4:-0.666667 
-32 1:0.8 2:0.2 3:-1 4:-0.5 
32 1:0.8 2:0.2 3:-1 4:-0.166667 
32 1:0.8 2:0.2 3:-1 
32 1:0.8 2:0.2 3:-0.8 4:0.166667 
32 1:0.8 2:0.2 3:-0.8 4:0.833333 
-32 1:0.8 2:0.2 3:-0.8 4:1 
32 1:0.8 2:0.2 3:-0.8 4:-0.833333 
-32 1:0.8 2:0.2 3:-0.6 4:0.166667 
32 1:0.8 2:0.2 3:-0.6 4:0.5 
-32 1:0.8 2:0.2 3:-0.6 4:0.666667 
-32 1:0.8 2:0.2 3:-0.6 4:1 
32 1:0.8 2:0.2 3:-0.6 4:-1 
32 1:0.8 2:0.2 3:-0.6 4:-0.833333 
-32 1:0.8 2:0.2 3:-0.6 4:-0.5 
32 1:0.8 2:0.2 3:-0.6 4:-0.333333 
-32 1:0.8 2:0.2 3:-0.6 
-32 1:0.8 2:0.2 3:-0.8 4:-0.5 
-32 1:0.8 2:0.2 3:-0.8 4:-0.333333 
32 1:0.8 2:0.2 3:-0.8 
-32 1:0.8 2:0.2 3:-0.4 4:0.166667 
-32 1:0.8 2:0.2 3:-0.4 4:0.333333 
-32 1:0.8 2:0.2 3:-0.4 4:0.5 
32 1:0.8 2:0.2 3:-0.4 4:-0.833333 
-32 1:0.8 2:0.2 3:-0.4 4:-0.666667 
-32 1:0.8 2:0.2 3:-0.2 4:0.166667 
-32 1:0.8 2:0.2 3:-0.2 4:0.333333 
32 1:0.8 2:0.2 3:-0.2 4:0.5 
32 1:0.8 2:0.2 3:-0.2 4:0.666667 
-32 1:0.8 2:0.2 3:-0.2 4:0.833333 
32 1:0.8 2:0.2 3:-0.2 4:1 
-32 1:0.8 2:0.2 3:-0.2 4:-1 
-32 1:0.8 2:0.2 3:-0.2 4:-0.833333 
-32 1:0.8 2:0.2 3:-0.2 4:-0.666667 
32 1:0.8 2:0.2 3:-0.2 4:-0.5 
-32 1:0.8 2:0.2 3:-0.2 4:-0.333333 
-32 1:0.8 2:0.2 3:-0.2 
-32 1:0.8 2:0.2 3:-0.4 4:-0.5 
-32 1:0.8 2:0.2 3:-0.4 4:-0.333333 
-32 1:0.8 2:0.2 3:-0.4 4:-0.166667 
32 1:0.8 2:0.2 3:-0.4 
32 1:0.8 2:0.2 4:0.166667 
32 1:0.8 2:0.2 4:0.333333 
-32 1:0.8 2:0.2 4:0.666667 
32 1:0.8 2:0.2 4:0.833333 
-32 1:0.8 2:0.2 4:1 
-32 1:0.8 2:0.2 4:-1 
32 1:0.8 2:0.2 3:0.2 4:0.166667 
32 1:0.8 2:0.2 3:0.2 4:0.333333 
32 1:0.8 2:0.2 3:0.2 4:0.5 
-32 1:0.8 2:0.2 3:0.2 4:0.833333 
-7.476937573699004 1:0.8 2:0.2 3:0.2 4:1 
32 1:0.8 2:0.2 3:0.2 4:-0.833333 
32 1:0.8 2:0.2 3:0.2 4:-0.666667 
-32 1:0.8 2:0.2 3:0.2 4:-0.5 
-32 1:0.8 2:0.2 3:0.2 4:-0.333333 
-32 1:0.8 2:0.2 3:0.2 4:-0.166667 
-32 1:0.8 2:0.2 3:0.2 
-32 1:0.8 2:0.2 4:-0.5 
32 1:0.8 2:0.2 4:-0.166667 
32 1:0.8 2:0.2 
-32 1:0.8 2:0.2 3:0.4 4:0.166667 
0.01849300512031662 1:0.8 2:0.2 3:0.4 4:0.333333 
-32 1:0.8 2:0.2 3:0.4 4:0.5 
32 1:0.8 2:0.2 3:0.4 4:-0.833333 
-32 1:0.8 2:0.2 3:0.6 4:0.333333 
-32 1:0.8 2:0.2 3:0.6 4:0.666667 
32 1:0.8 2:0.2 3:0.6 4:0.833333 
32 1:0.8 2:0.2 3:0.6 4:-1 
-32 1:0.8 2:0.2 3:0.6 4:-0.833333 
32 1:0.8 2:0.2 3:0.6 4:-0.5 
-32 1:0.8 2:0.2 3:0.6 4:-0.333333 
-32 1:0.8 2:0.2 3:0.6 4:-0.166667 
32 1:0.8 2:0.2 3:0.6 
-32 1:0.8 2:0.2 3:0.4 4:-0.333333 
32 1:0.8 2:0.2 3:0.4 4:-0.166667 
32 1:0.8 2:0.2 3:0.8 4:0.166667 
32 1:0.8 2:0.2 3:0.8 4:0.5 
32 1:0.8 2:0.2 3:0.8 4:0.666667 
32 1:0.8 2:0.2 3:0.8 4:0.833333 
32 1:0.8 2:0.2 3:0.8 4:1 
-32 1:0.8 2:0.2 3:0.8 4:-1 
-32 1:0.8 2:0.2 3:0.8 4:-0.833333 
-32 1:0.8 2:0.2 3:0.8 4:-0.666667 
-32 1:0.8 2:0.2 3:1 4:0.333333 
-32 1:0.8 2:0.2 3:1 4:0.5 
-32 1:0.8 2:0.2 3:1 4:0.666667 
-32 1:0.8 2:0.2 3:1 4:1 
-32 1:0.8 2:0.2 3:1 4:-1 
10.28231875266424 1:0.8 2:0.2 3:1 4:-0.5 
-32 1:0.8 2:0.2 3:1 4:-0.166667 
32 1:0.8 2:0.2 3:0.8 4:-0.5 
32 1:0.8 2:0.2 3:0.8 4:-0.166667 
-32 1:0.8 2:0.2 3:0.8 
-32 1:0.8 2:0.4 3:-1 4:0.5 
-32 1:0.8 2:0.4 3:-1 4:0.833333 
0.2871993650315742 1:0.8 2:0.4 3:-1 4:1 
-32 1:0.8 2:0.4 3:-1 4:-1 
-32 1:0.8 2:0.4 3:-1 4:-0.833333 
32 1:0.8 2:0.4 3:-1 4:-0.666667 
-32 1:0.8 2:0.4 3:-1 4:-0.5 
-32 1:0.8 2:0.4 3:-1 4:-0.333333 
-32 1:0.8 2:0.4 3:-1 4:-0.166667 
-32 1:0.8 2:0.4 3:-1 
-32 1:0.8 2:0.4 3:-0.8 4:0.5 
-32 1:0.8 2:0.4 3:-0.8 4:0.666667 
-32 1:0.8 2:0.4 3:-0.8 4:0.833333 
-32 1:0.8 2:0.4 3:-0.8 4:1 
-32 1:0.8 2:0.4 3:-0.8 4:-0.833333 
32 1:0.8 2:0.4 3:-0.8 4:-0.666667 
32 1:0.8 2:0.4 3:-0.6 4:0.166667 
32 1:0.8 2:0.4 3:-0.6 4:0.333333 
-32 1:0.8 2:0.4 3:-0.6 4:0.5 
32 1:0.8 2:0.4 3:-0.6 4:0.666667 
32 1:0.8 2:0.4 3:-0.6 4:0.833333 
32 1:0.8 2:0.4 3:-0.6 4:1 
-32 1:0.8 2:0.4 3:-0.6 4:-1 
32 1:0.8 2:0.4 3:-0.6 4:-0.5 
32 1:0.8 2:0.4 3:-0.6 4:-0.333333 
-32 1:0.8 2:0.4 3:-0.6 4:-0.166667 
32 1:0.8 2:0.4 3:-0.6 
32 1:0.8 2:0.4 3:-0.8 4:-0.333333 
32 1:0.8 2:0.4 3:-0.8 4:-0.166667 
32 1:0.8 2:0.4 3:-0.8 
32 1:0.8 2:0.4 3:-0.4 4:0.166667 
0.07109078554001827 1:0.8 2:0.4 3:-0.4 4:0.333333 
32 1:0.8 2:0.4 3:-0.4 4:0.5 
32 1:0.8 2:0.4 3:-0.4 4:0.666667 
-32 1:0.8 2:0.4 3:-0.4 4:0.833333 
32 1:0.8 2:0.4 3:-0.4 4:1 
-32 1:0.8 2:0.4 3:-0.4 4:-0.666667 
32 1:0.8 2:0.4 3:-0.2 4:0.166667 
-32 1:0.8 2:0.4 3:-0.2 4:0.333333 
-32 1:0.8 2:0.4 3:-0.2 4:0.666667 
-32 1:0.8 2:0.4 3:-0.2 4:0.833333 
-32 1:0.8 2:0.4 3:-0.2 4:1 
-32 1:0.8 2:0.4 3:-0.2 4:-1 
-32 1:0.8 2:0.4 3:-0.2 4:-0.5 
-32 1:0.8 2:0.4 3:-0.2 4:-0.333333 
-32 1:0.8 2:0.4 3:-0.2 4:-0.166667 
-32 1:0.8 2:0.4 3:-0.4 4:-0.5 
-32 1:0.8 2:0.4 3:-0.4 4:-0.166667 
-32 1:0.8 2:0.4 3:-0.4 
32 1:0.8 2:0.4 4:0.5 
32 1:0.8 2:0.4 4:0.666667 
32 1:0.8 2:0.4 4:0.833333 
-32 1:0.8 2:0.4 4:1 
32 1:0.8 2:0.4 4:-0.833333 
32 1:0.8 2:0.4 3:0.2 4:0.166667 
-32 1:0.8 2:0.4 3:0.2 4:0.333333 
-32 1:0.8 2:0.4 3:0.2 4:0.666667 
32 1:0.8 2:0.4 3:0.2 4:0.833333 
-32 1:0.8 2:0.4 3:0.2 4:-1 
-32 1:0.8 2:0.4 3:0.2 4:-0.833333 
-32 1:0.8 2:0.4 3:0.2 4:-0.333333 
-32 1:0.8 2:0.4 3:0.2 4:-0.166667 
-32 1:0.8 2:0.4 3:0.2 
-32 1:0.8 2:0.4 4:-0.333333 
-32 1:0.8 2:0.4 4:-0.166667 
32 1:0.8 2:0.4 3:0.4 4:0.166667 
-32 1:0.8 2:0.4 3:0.4 4:0.333333 
-32 1:0.8 2:0.4 3:0.4 4:0.5 
-32 1:0.8 2:0.4 3:0.4 4:0.666667 
32 1:0.8 2:0.4 3:0.4 4:1 
-32 1:0.8 2:0.4 3:0.4 4:-1 
-32 1:0.8 2:0.4 3:0.4 4:-0.833333 
-32 1:0.8 2:0.4 3:0.6 4:0.166667 
32 1:0.8 2:0.4 3:0.6 4:0.333333 
-32 1:0.8 2:0.4 3:0.6 4:0.5 
-32 1:0.8 2:0.4 3:0.6 4:0.833333 
26.12345503080122 1:0.8 2:0.4 3:0.6 4:1 
-32 1:0.8 2:0.4 3:0.6 4:-0.833333 
32 1:0.8 2:0.4 3:0.6 4:-0.5 
-32 1:0.8 2:0.4 3:0.6 4:-0.333333 
-32 1:0.8 2:0.4 3:0.6 4:-0.166667 
-32 1:0.8 2:0.4 3:0.4 4:-0.166667 
-32 1:0.8 2:0.4 3:0.8 4:0.166667 
32 1:0.8 2:0.4 3:0.8 4:0.333333 
-32 1:0.8 2:0.4 3:0.8 4:0.5 
32 1:0.8 2:0.4 3:0.8 4:0.666667 
32 1:0.8 2:0.4 3:0.8 4:0.833333 
32 1:0.8 2:0.4 3:0.8 4:1 
-32 1:0.8 2:0.4 3:0.8 4:-0.833333 
32 1:0.8 2:0.4 3:0.8 4:-0.666667 
-32 1:0.8 2:0.4 3:1 4:0.5 
-32 1:0.8 2:0.4 3:1 4:0.666667 
-32 1:0.8 2:0.4 3:1 4:1 
32 1:0.8 2:0.4 3:1 4:-0.833333 
-32 1:0.8 2:0.4 3:1 4:-0.666667 
-32 1:0.8 2:0.4 3:1 4:-0.5 
0.002274382039822677 1:0.8 2:0.4 3:1 4:-0.333333 
32 1:0.8 2:0.4 3:1 
32 1:0.8 2:0.4 3:0.8 4:-0.5 
32 1:0.8 2:0.4 3:0.8 4:-0.166667 
32 1:0.8 2:0.6 3:-1 4:0.166667 
-32 1:0.8 2:0.6 3:-1 4:0.333333 
32 1:0.8 2:0.6 3:-1 4:0.5 
32 1:0.8 2:0.6 3:-1 4:0.666667 
32 1:0.8 2:0.6 3:-1 4:0.833333 
32 1:0.8 2:0.6 3:-1 4:1 
-32 1:0.8 2:0.6 3:-1 4:-1 
-32 1:0.8 2:0.6 3:-1 4:-0.833333 
32 1:0.8 2:0.6 3:-1 4:-0.5 
32 1:0.8 2:0.6 3:-1 4:-0.333333 
-32 1:0.8 2:0.6 3:-1 
32 1:0.8 2:0.6 3:-0.8 4:0.166667 
-32 1:0.8 2:0.6 3:-0.8 4:0.333333 
-32 1:0.8 2:0.6 3:-0.8 4:0.5 
32 1:0.8 2:0.6 3:-0.8 4:0.666667 
0.2208789126013558 1:0.8 2:0.6 3:-0.8 4:0.833333 
32 1:0.8 2:0.6 3:-0.8 4:1 
2.02738726467184 1:0.8 2:0.6 3:-0.8 4:-1 
-32 1:0.8 2:0.6 3:-0.8 4:-0.666667 
32 1:0.8 2:0.6 3:-0.6 4:0.333333 
32 1:0.8 2:0.6 3:-0.6 4:0.5 
-32 1:0.8 2:0.6 3:-0.6 4:0.666667 
-32 1:0.8 2:0.6 3:-0.6 4:0.833333 
32 1:0.8 2:0.6 3:-0.6 4:1 
-32 1:0.8 2:0.6 3:-0.6 4:-1 
-32 1:0.8 2:0.6 3:-0.6 4:-0.833333 
32 1:0.8 2:0.6 3:-0.6 4:-0.666667 
-32 1:0.8 2:0.6 3:-0.6 4:-0.5 
-32 1:0.8 2:0.6 3:-0.6 4:-0.166667 
32 1:0.8 2:0.6 3:-0.6 
32 1:0.8 2:0.6 3:-0.8 4:-0.5 
2.447299077498839 1:0.8 2:0.6 3:-0.8 4:-0.333333 
32 1:0.8 2:0.6 3:-0.8 4:-0.166667 
0.2213179454690669 1:0.8 2:0.6 3:-0.8 
-32 1:0.8 2:0.6 3:-0.4 4:0.166667 
32 1:0.8 2:0.6 3:-0.4 4:0.5 
-32 1:0.8 2:0.6 3:-0.4 4:0.666667 
-27.9231604683598 1:0.8 2:0.6 3:-0.4 4:1 
32 1:0.8 2:0.6 3:-0.4 4:-1 
32 1:0.8 2:0.6 3:-0.2 4:0.166667 
32 1:0.8 2:0.6 3:-0.2 4:0.333333 
32 1:0.8 2:0.6 3:-0.2 4:0.5 
32 1:0.8 2:0.6 3:-0.2 4:0.666667 
-32 1:0.8 2:0.6 3:-0.2 4:0.833333 
32 1:0.8 2:0.6 3:-0.2 4:1 
-32 1:0.8 2:0.6 3:-0.2 4:-1 
-32 1:0.8 2:0.6 3:-0.2 4:-0.833333 
32 1:0.8 2:0.6 3:-0.2 4:-0.5 
-32 1:0.8 2:0.6 3:-0.2 
32 1:0.8 2:0.6 3:-0.4 4:-0.5 
32 1:0.8 2:0.6 3:-0.4 4:-0.333333 
-32 1:0.8 2:0.6 3:-0.4 
32 1:0.8 2:0.6 4:0.166667 
-32 1:0.8 2:0.6 4:0.333333 
32 1:0.8 2:0.6 4:0.5 
-32 1:0.8 2:0.6 4:0.666667 
32 1:0.8 2:0.6 4:0.833333 
32 1:0.8 2:0.6 4:1 
32 1:0.8 2:0.6 4:-0.666667 
-32 1:0.8 2:0.6 3:0.2 4:0.166667 
32 1:0.8 2:0.6 3:0.2 4:0.5 
32 1:0.8 2:0.6 3:0.2 4:0.666667 
32 1:0.8 2:0.6 3:0.2 4:1 
32 1:0.8 2:0.6 3:0.2 4:-1 
-32 1:0.8 2:0.6 3:0.2 4:-0.833333 
-32 1:0.8 2:0.6 3:0.2 4:-0.666667 
32 1:0.8 2:0.6 3:0.2 4:-0.5 
32 1:0.8 2:0.6 3:0.2 4:-0.333333 
-32 1:0.8 2:0.6 3:0.2 4:-0.166667 
-32 1:0.8 2:0.6 3:0.2 
32 1:0.8 2:0.6 4:-0.333333 
32 1:0.8 2:0.6 4:-0.166667 
32 1:0.8 2:0.6 
32 1:0.8 2:0.6 3:0.4 4:0.166667 
-32 1:0.8 2:0.6 3:0.4 4:0.333333 
32 1:0.8 2:0.6 3:0.4 4:0.5 
-32 1:0.8 2:0.6 3:0.4 4:0.833333 
-32 1:0.8 2:0.6 3:0.4 4:-1 
-32 1:0.8 2:0.6 3:0.4 4:-0.833333 
-32 1:0.8 2:0.6 3:0.4 4:-0.666667 
-32 1:0.8 2:0.6 3:0.6 4:0.166667 
-32 1:0.8 2:0.6 3:0.6 4:0.5 
-32 1:0.8 2:0.6 3:0.6 4:0.833333 
-32 1:0.8 2:0.6 3:0.6 4:1 
-32 1:0.8 2:0.6 3:0.6 4:-1 
32 1:0.8 2:0.6 3:0.6 4:-0.666667 
32 1:0.8 2:0.6 3:0.6 4:-0.5 
-32 1:0.8 2:0.6 3:0.6 4:-0.333333 
-32 1:0.8 2:0.6 3:0.6 
32 1:0.8 2:0.6 3:0.4 4:-0.166667 
32 1:0.8 2:0.6 3:0.8 4:0.166667 
-32 1:0.8 2:0.6 3:0.8 4:0.333333 
-32 1:0.8 2:0.6 3:0.8 4:0.5 
32 1:0.8 2:0.6 3:0.8 4:0.666667 
-32 1:0.8 2:0.6 3:0.8 4:0.833333 
32 1:0.8 2:0.6 3:0.8 4:-0.833333 
32 1:0.8 2:0.6 3:0.8 4:-0.666667 
-32 1:0.8 2:0.6 3:1 4:0.166667 
-32 1:0.8 2:0.6 3:1 4:0.666667 
-32 1:0.8 2:0.6 3:1 4:0.833333 
32 1:0.8 2:0.6 3:1 4:-0.833333 
32 1:0.8 2:0.6 3:1 4:-0.5 
32 1:0.8 2:0.6 3:1 4:-0.166667 
-32 1:0.8 2:0.6 3:1 
-32 1:0.8 2:0.6 3:0.8 4:-0.5 
32 1:0.8 2:0.6 3:0.8 
-15.49817827543398 1:0.8 2:0.8 3:-1 4:0.166667 
-32 1:0.8 2:0.8 3:-1 4:0.333333 
-32 1:0.8 2:0.8 3:-1 4:0.5 
-32 1:0.8 2:0.8 3:-1 4:0.666667 
-32 1:0.8 2:0.8 3:-1 4:0.833333 
-32 1:0.8 2:0.8 3:-1 4:-1 
32 1:0.8 2:0.8 3:-1 4:-0.666667 
32 1:0.8 2:0.8 3:-1 4:-0.333333 
-10.56845777458065 1:0.8 2:0.8 3:-1 
-32 1:0.8 2:0.8 3:-0.8 4:0.333333 
-32 1:0.8 2:0.8 3:-0.8 4:0.5 
32 1:0.8 2:0.8 3:-0.8 4:0.666667 
32 1:0.8 2:0.8 3:-0.8 4:0.833333 
-32 1:0.8 2:0.8 3:-0.8 4:-1 
32 1:0.8 2:0.8 3:-0.6 4:0.166667 
32 1:0.8 2:0.8 3:-0.6 4:0.333333 
32 1:0.8 2:0.8 3:-0.6 4:0.5 
32 1:0.8 2:0.8 3:-0.6 4:0.666667 
-32 1:0.8 2:0.8 3:-0.6 4:1 
32 1:0.8 2:0.8 3:-0.6 4:-0.833333 
-32 1:0.8 2:0.8 3:-0.6 4:-0.666667 
32 1:0.8 2:0.8 3:-0.6 4:-0.5 
32 1:0.8 2:0.8 3:-0.6 4:-0.166667 
32 1:0.8 2:0.8 3:-0.8 4:-0.333333 
-32 1:0.8 2:0.8 3:-0.8 
-32 1:0.8 2:0.8 3:-0.4 4:0.166667 
32 1:0.8 2:0.8 3:-0.4 4:0.333333 
32 1:0.8 2:0.8 3:-0.4 4:0.5 
-32 1:0.8 2:0.8 3:-0.4 4:0.666667 
32 1:0.8 2:0.8 3:-0.4 4:0.833333 
-32 1:0.8 2:0.8 3:-0.4 4:1 
-32 1:0.8 2:0.8 3:-0.4 4:-1 
-32 1:0.8 2:0.8 3:-0.4 4:-0.833333 
-32 1:0.8 2:0.8 3:-0.2 4:0.5 
-32 1:0.8 2:0.8 3:-0.2 4:0.666667 
-32 1:0.8 2:0.8 3:-0.2 4:0.833333 
32 1:0.8 2:0.8 3:-0.2 4:-1 
-32 1:0.8 2:0.8 3:-0.2 4:-0.833333 
32 1:0.8 2:0.8 3:-0.2 4:-0.666667 
32 1:0.8 2:0.8 3:-0.2 4:-0.5 
-32 1:0.8 2:0.8 3:-0.2 4:-0.333333 
32 1:0.8 2:0.8 3:-0.2 4:-0.166667 
-32 1:0.8 2:0.8 3:-0.2 
-32 1:0.8 2:0.8 3:-0.4 4:-0.333333 
32 1:0.8 2:0.8 3:-0.4 4:-0.166667 
32 1:0.8 2:0.8 3:-0.4 
32 1:0.8 2:0.8 4:0.333333 
32 1:0.8 2:0.8 4:0.5 
-32 1:0.8 2:0.8 4:0.666667 
-32 1:0.8 2:0.8 4:0.833333 
-32 1:0.8 2:0.8 4:-1 
-32 1:0.8 2:0.8 4:-0.833333 
-32 1:0.8 2:0.8 4:-0.666667 
-32 1:0.8 2:0.8 3:0.2 4:0.166667 
32 1:0.8 2:0.8 3:0.2 4:0.5 
-32 1:0.8 2:0.8 3:0.2 4:0.666667 
-32 1:0.8 2:0.8 3:0.2 4:1 
-32 1:0.8 2:0.8 3:0.2 4:-0.833333 
-32 1:0.8 2:0.8 3:0.2 4:-0.5 
-32 1:0.8 2:0.8 3:0.2 4:-0.333333 
32 1:0.8 2:0.8 3:0.2 4:-0.166667 
-32 1:0.8 2:0.8 3:0.2 
-32 1:0.8 2:0.8 4:-0.5 
32 1:0.8 2:0.8 4:-0.166667 
32 1:0.8 2:0.8 3:0.4 4:0.333333 
-32 1:0.8 2:0.8 3:0.4 4:0.5 
32 1:0.8 2:0.8 3:0.4 4:1 
-31.00451035797009 1:0.8 2:0.8 3:0.4 4:-0.833333 
-32 1:0.8 2:0.8 3:0.4 4:-0.666667 
-32 1:0.8 2:0.8 3:0.6 4:0.333333 
-32 1:0.8 2:0.8 3:0.6 4:0.833333 
-32 1:0.8 2:0.8 3:0.6 4:1 
-3.886705074808209 1:0.8 2:0.8 3:0.6 4:-0.833333 
-32 1:0.8 2:0.8 3:0.6 4:-0.666667 
-32 1:0.8 2:0.8 3:0.6 4:-0.5 
32 1:0.8 2:0.8 3:0.6 4:-0.166667 
32 1:0.8 2:0.8 3:0.6 
32 1:0.8 2:0.8 3:0.4 4:-0.333333 
-32 1:0.8 2:0.8 3:0.8 4:0.166667 
-32 1:0.8 2:0.8 3:0.8 4:0.5 
32 1:0.8 2:0.8 3:0.8 4:0.666667 
-32 1:0.8 2:0.8 3:0.8 4:0.833333 
-32 1:0.8 2:0.8 3:0.8 4:-1 
-32 1:0.8 2:0.8 3:0.8 4:-0.833333 
32 1:0.8 2:0.8 3:1 4:0.666667 
32 1:0.8 2:0.8 3:1 4:0.833333 
-32 1:0.8 2:0.8 3:1 4:-1 
-32 1:0.8 2:0.8 3:1 4:-0.833333 
-32 1:0.8 2:0.8 3:1 4:-0.666667 
5.937475789671976 1:0.8 2:0.8 3:1 4:-0.5 
32 1:0.8 2:0.8 3:1 4:-0.333333 
32 1:0.8 2:0.8 3:0.8 4:-0.5 
32 1:0.8 2:0.8 3:0.8 4:-0.333333 
-32 1:0.8 2:0.8 3:0.8 4:-0.166667 
-32 1:0.8 2:1 3:-1 4:0.166667 
32 1:0.8 2:1 3:-1 4:0.5 
-32 1:0.8 2:1 3:-1 4:0.833333 
-32 1:0.8 2:1 3:-1 4:-1 
32 1:0.8 2:1 3:-1 4:-0.833333 
32 1:0.8 2:1 3:-1 4:-0.666667 
-32 1:0.8 2:1 3:-1 4:-0.333333 
32 1:0.8 2:1 3:-1 
-32 1:0.8 2:1 3:-0.8 4:0.166667 
32 1:0.8 2:1 3:-0.8 4:0.333333 
32 1:0.8 2:1 3:-0.8 4:0.5 
32 1:0.8 2:1 3:-0.8 4:0.666667 
-32 1:0.8 2:1 3:-0.8 4:0.833333 
-32 1:0.8 2:1 3:-0.8 4:1 
-32 1:0.8 2:1 3:-0.8 4:-0.833333 
-26.4737419934238 1:0.8 2:1 3:-0.6 4:0.166667 
32 1:0.8 2:1 3:-0.6 4:0.5 
10.82760489300206 1:0.8 2:1 3:-0.6 4:0.833333 
-32 1:0.8 2:1 3:-0.6 4:1 
-17.74592399022427 1:0.8 2:1 3:-0.6 4:-1 
-32 1:0.8 2:1 3:-0.6 4:-0.333333 
-32 1:0.8 2:1 3:-0.6 4:-0.166667 
32 1:0.8 2:1 3:-0.6 
-32 1:0.8 2:1 3:-0.8 4:-0.5 
-32 1:0.8 2:1 3:-0.8 4:-0.333333 
32 1:0.8 2:1 3:-0.8 4:-0.166667 
-32 1:0.8 2:1 3:-0.4 4:0.333333 
-32 1:0.8 2:1 3:-0.4 4:0.5 
32 1:0.8 2:1 3:-0.4 4:0.833333 
32 1:0.8 2:1 3:-0.4 4:-1 
32 1:0.8 2:1 3:-0.4 4:-0.666667 
32 1:0.8 2:1 3:-0.2 4:0.166667 
-32 1:0.8 2:1 3:-0.2 4:0.333333 
-32 1:0.8 2:1 3:-0.2 4:0.5 
-32 1:0.8 2:1 3:-0.2 4:-0.833333 
-32 1:0.8 2:1 3:-0.2 4:-0.5 
14.67895027960345 1:0.8 2:1 3:-0.2 4:-0.166667 
-32 1:0.8 2:1 3:-0.4 4:-0.5 
-32 1:0.8 2:1 3:-0.4 4:-0.333333 
32 1:0.8 2:1 3:-0.4 4:-0.166667 
-32 1:0.8 2:1 4:0.166667 
32 1:0.8 2:1 4:0.333333 
-32 1:0.8 2:1 4:0.666667 
32 1:0.8 2:1 4:0.833333 
32 1:0.8 2:1 4:1 
-32 1:0.8 2:1 4:-0.833333 
-32 1:0.8 2:1 4:-0.666667 
-32 1:0.8 2:1 3:0.2 4:0.333333 
32 1:0.8 2:1 3:0.2 4:0.5 
-32 1:0.8 2:1 3:0.2 4:0.833333 
-16.44980429682647 1:0.8 2:1 3:0.2 4:1 
-32 1:0.8 2:1 3:0.2 4:-0.833333 
32 1:0.8 2:1 3:0.2 4:-0.666667 
-32 1:0.8 2:1 3:0.2 4:-0.5 
-32 1:0.8 2:1 3:0.2 
32 1:0.8 2:1 4:-0.333333 
-32 1:0.8 2:1 4:-0.166667 
-32 1:0.8 2:1 3:0.4 4:0.333333 
32 1:0.8 2:1 3:0.4 4:0.5 
-32 1:0.8 2:1 3:0.4 4:0.833333 
32 1:0.8 2:1 3:0.4 4:1 
-17.16042726659841 1:0.8 2:1 3:0.4 4:-1 
32 1:0.8 2:1 3:0.4 4:-0.833333 
32 1:0.8 2:1 3:0.4 4:-0.666667 
-32 1:0.8 2:1 3:0.6 4:0.166667 
32 1:0.8 2:1 3:0.6 4:0.333333 
-32 1:0.8 2:1 3:0.6 4:0.5 
-32 1:0.8 2:1 3:0.6 4:0.833333 
-32 1:0.8 2:1 3:0.6 4:1 
-32 1:0.8 2:1 3:0.6 4:-1 
-32 1:0.8 2:1 3:0.6 4:-0.5 
-32 1:0.8 2:1 3:0.6 4:-0.333333 
32 1:0.8 2:1 3:0.6 
-32 1:0.8 2:1 3:0.4 4:-0.5 
-32 1:0.8 2:1 3:0.4 4:-0.333333 
32 1:0.8 2:1 3:0.4 4:-0.166667 
32 1:0.8 2:1 3:0.4 
-32 1:0.8 2:1 3:0.8 4:0.166667 
32 1:0.8 2:1 3:0.8 4:0.666667 
32 1:0.8 2:1 3:0.8 4:1 
32 1:0.8 2:1 3:0.8 4:-0.833333 
-32 1:0.8 2:1 3:1 4:0.166667 
-32 1:0.8 2:1 3:1 4:-1 
32 1:0.8 2:1 3:1 4:-0.833333 
32 1:0.8 2:1 3:1 4:-0.666667 
-32 1:0.8 2:1 3:1 4:-0.333333 
-32 1:0.8 2:1 3:1 
32 1:0.8 2:1 3:0.8 4:-0.5 
32 1:0.8 2:1 3:0.8 4:-0.333333 
-10.77009907860493 1:1 2:-1 3:-1 4:0.5 
32 1:1 2:-1 3:-1 4:0.666667 
-10.74919466033063 1:1 2:-1 3:-1 4:-1 
32 1:1 2:-1 3:-1 4:-0.833333 
-32 1:1 2:-1 3:-1 4:-0.666667 
32 1:1 2:-1 3:-1 4:-0.5 
-26.28952302436527 1:1 2:-1 3:-1 4:-0.333333 
-32 1:1 2:-1 3:-0.8 4:0.5 
-32 1:1 2:-1 3:-0.8 4:0.666667 
32 1:1 2:-1 3:-0.8 4:0.833333 
32 1:1 2:-1 3:-0.8 4:1 
32 1:1 2:-1 3:-0.8 4:-0.833333 
-32 1:1 2:-1 3:-0.8 4:-0.666667 
-32 1:1 2:-1 3:-0.6 4:0.333333 
32 1:1 2:-1 3:-0.6 4:0.5 
-32 1:1 2:-1 3:-0.6 4:0.833333 
-32 1:1 2:-1 3:-0.6 4:1 
-32 1:1 2:-1 3:-0.6 4:-0.666667 
-32 1:1 2:-1 3:-0.6 4:-0.333333 
32 1:1 2:-1 3:-0.6 
-32 1:1 2:-1 3:-0.8 4:-0.5 
32 1:1 2:-1 3:-0.4 4:0.166667 
-32 1:1 2:-1 3:-0.4 4:0.5 
32 1:1 2:-1 3:-0.4 4:1 
32 1:1 2:-1 3:-0.4 4:-0.833333 
32 1:1 2:-1 3:-0.2 4:0.166667 
32 1:1 2:-1 3:-0.2 4:0.333333 
-32 1:1 2:-1 3:-0.2 4:0.5 
-32 1:1 2:-1 3:-0.2 4:0.666667 
32 1:1 2:-1 3:-0.2 4:1 
32 1:1 2:-1 3:-0.2 4:-1 
32 1:1 2:-1 3:-0.2 4:-0.833333 
-32 1:1 2:-1 3:-0.2 4:-0.666667 
-32 1:1 2:-1 3:-0.2 4:-0.5 
32 1:1 2:-1 3:-0.2 4:-0.333333 
-32 1:1 2:-1 3:-0.2 
-32 1:1 2:-1 3:-0.4 4:-0.5 
-32 1:1 2:-1 3:-0.4 4:-0.333333 
32 1:1 2:-1 3:-0.4 4:-0.166667 
-32 1:1 2:-1 4:0.333333 
32 1:1 2:-1 4:0.5 
32 1:1 2:-1 4:0.666667 
32 1:1 2:-1 4:1 
32 1:1 2:-1 4:-1 
32 1:1 2:-1 4:-0.833333 
-32 1:1 2:-1 4:-0.666667 
32 1:1 2:-1 3:0.2 4:0.166667 
32 1:1 2:-1 3:0.2 4:0.333333 
-32 1:1 2:-1 3:0.2 4:0.666667 
-32 1:1 2:-1 3:0.2 4:0.833333 
32 1:1 2:-1 3:0.2 4:1 
32 1:1 2:-1 3:0.2 4:-0.833333 
-32 1:1 2:-1 3:0.2 4:-0.333333 
32 1:1 2:-1 3:0.2 4:-0.166667 
32 1:1 2:-1 3:0.2 
-32 1:1 2:-1 4:-0.5 
-32 1:1 2:-1 4:-0.333333 
32 1:1 2:-1 4:-0.166667 
-32 1:1 2:-1 
17.58789684161361 1:1 2:-1 3:0.4 4:0.166667 
-32 1:1 2:-1 3:0.4 4:0.833333 
-32 1:1 2:-1 3:0.4 4:-1 
32 1:1 2:-1 3:0.4 4:-0.833333 
-32 1:1 2:-1 3:0.4 4:-0.666667 
32 1:1 2:-1 3:0.6 4:0.166667 
-32 1:1 2:-1 3:0.6 4:0.333333 
-32 1:1 2:-1 3:0.6 4:0.5 
-32 1:1 2:-1 3:0.6 4:0.666667 
32 1:1 2:-1 3:0.6 4:0.833333 
-32 1:1 2:-1 3:0.6 4:1 
32 1:1 2:-1 3:0.6 4:-1 
32 1:1 2:-1 3:0.6 4:-0.833333 
-32 1:1 2:-1 3:0.6 4:-0.666667 
-32 1:1 2:-1 3:0.6 4:-0.5 
-32 1:1 2:-1 3:0.6 4:-0.333333 
32 1:1 2:-1 3:0.6 4:-0.166667 
32 1:1 2:-1 3:0.6 
-32 1:1 2:-1 3:0.4 4:-0.5 
-32 1:1 2:-1 3:0.4 4:-0.333333 
32 1:1 2:-1 3:0.4 4:-0.166667 
32 1:1 2:-1 3:0.8 4:0.333333 
13.70753298499815 1:1 2:-1 3:0.8 4:0.5 
-32 1:1 2:-1 3:0.8 4:0.666667 
32 1:1 2:-1 3:0.8 4:-1 
0.6348152535866368 1:1 2:-1 3:0.8 4:-0.833333 
-32 1:1 2:-1 3:0.8 4:-0.666667 
-32 1:1 2:-1 3:1 4:0.166667 
32 1:1 2:-1 3:1 4:0.333333 
32 1:1 2:-1 3:1 4:0.5 
-32 1:1 2:-1 3:1 4:0.666667 
32 1:1 2:-1 3:1 4:0.833333 
32 1:1 2:-1 3:1 4:-1 
-32 1:1 2:-1 3:1 4:-0.666667 
-32 1:1 2:-1 3:1 4:-0.333333 
32 1:1 2:-1 3:1 4:-0.166667 
-32 1:1 2:-1 3:1 
32 1:1 2:-1 3:0.8 4:-0.5 
-32 1:1 2:-1 3:0.8 4:-0.333333 
32 1:1 2:-1 3:0.8 
32 1:1 2:-0.8 3:-1 4:0.166667 
32 1:1 2:-0.8 3:-1 4:0.5 
-32 1:1 2:-0.8 3:-1 4:1 
32 1:1 2:-0.8 3:-1 4:-0.833333 
29.61587247401955 1:1 2:-0.8 3:-1 4:-0.666667 
32 1:1 2:-0.8 3:-1 4:-0.333333 
32 1:1 2:-0.8 3:-1 4:-0.166667 
-32 1:1 2:-0.8 3:-1 
32 1:1 2:-0.8 3:-0.8 4:0.166667 
32 1:1 2:-0.8 3:-0.8 4:0.333333 
-32 1:1 2:-0.8 3:-0.8 4:0.5 
-32 1:1 2:-0.8 3:-0.8 4:0.666667 
32 1:1 2:-0.8 3:-0.8 4:0.833333 
32 1:1 2:-0.8 3:-0.8 4:-0.833333 
32 1:1 2:-0.8 3:-0.6 4:0.166667 
8.241625131944435 1:1 2:-0.8 3:-0.6 4:0.333333 
32 1:1 2:-0.8 3:-0.6 4:0.666667 
32 1:1 2:-0.8 3:-0.6 4:0.833333 
-29.90040640566017 1:1 2:-0.8 3:-0.6 4:1 
32 1:1 2:-0.8 3:-0.6 4:-1 
-32 1:1 2:-0.8 3:-0.6 4:-0.833333 
-32 1:1 2:-0.8 3:-0.6 
-32 1:1 2:-0.8 3:-0.8 4:-0.166667 
32 1:1 2:-0.8 3:-0.8 
32 1:1 2:-0.8 3:-0.4 4:0.166667 
32 1:1 2:-0.8 3:-0.4 4:0.333333 
-32 1:1 2:-0.8 3:-0.4 4:0.5 
-32 1:1 2:-0.8 3:-0.4 4:0.833333 
-32 1:1 2:-0.8 3:-0.4 4:1 
32 1:1 2:-0.8 3:-0.4 4:-1 
-32 1:1 2:-0.8 3:-0.2 4:0.166667 
32 1:1 2:-0.8 3:-0.2 4:0.333333 
-32 1:1 2:-0.8 3:-0.2 4:0.5 
32 1:1 2:-0.8 3:-0.2 4:0.666667 
32 1:1 2:-0.8 3:-0.2 4:0.833333 
32 1:1 2:-0.8 3:-0.2 4:-0.5 
32 1:1 2:-0.8 3:-0.2 4:-0.333333 
20.46192409569986 1:1 2:-0.8 3:-0.2 
32 1:1 2:-0.8 3:-0.4 4:-0.5 
9.627489325678754 1:1 2:-0.8 3:-0.4 4:-0.333333 
-32 1:1 2:-0.8 3:-0.4 4:-0.166667 
32 1:1 2:-0.8 3:-0.4 
32 1:1 2:-0.8 4:0.166667 
-32 1:1 2:-0.8 4:0.333333 
-32 1:1 2:-0.8 4:0.5 
32 1:1 2:-0.8 4:0.833333 
-32 1:1 2:-0.8 4:1 
-32 1:1 2:-0.8 4:-1 
-2.091063391701518 1:1 2:-0.8 4:-0.833333 
-32 1:1 2:-0.8 3:0.2 4:0.166667 
-32 1:1 2:-0.8 3:0.2 4:0.5 
-32 1:1 2:-0.8 3:0.2 4:0.666667 
32 1:1 2:-0.8 3:0.2 4:0.833333 
-32 1:1 2:-0.8 3:0.2 4:1 
-32 1:1 2:-0.8 3:0.2 4:-1 
32 1:1 2:-0.8 3:0.2 4:-0.833333 
32 1:1 2:-0.8 3:0.2 4:-0.333333 
-32 1:1 2:-0.8 3:0.2 
32 1:1 2:-0.8 4:-0.5 
32 1:1 2:-0.8 4:-0.333333 
-32 1:1 2:-0.8 4:-0.166667 
-32 1:1 2:-0.8 
32 1:1 2:-0.8 3:0.4 4:0.166667 
-32 1:1 2:-0.8 3:0.4 4:0.333333 
-32 1:1 2:-0.8 3:0.4 4:0.666667 
-32 1:1 2:-0.8 3:0.4 4:1 
32 1:1 2:-0.8 3:0.6 4:0.166667 
-32 1:1 2:-0.8 3:0.6 4:0.333333 
32 1:1 2:-0.8 3:0.6 4:0.666667 
32 1:1 2:-0.8 3:0.6 4:1 
32 1:1 2:-0.8 3:0.6 4:-1 
-32 1:1 2:-0.8 3:0.6 4:-0.833333 
32 1:1 2:-0.8 3:0.6 4:-0.5 
-32 1:1 2:-0.8 3:0.6 4:-0.166667 
-32 1:1 2:-0.8 3:0.6 
2.936311149726313 1:1 2:-0.8 3:0.4 4:-0.5 
32 1:1 2:-0.8 3:0.4 4:-0.333333 
32 1:1 2:-0.8 3:0.4 4:-0.166667 
-27.12218388902167 1:1 2:-0.8 3:0.4 
-32 1:1 2:-0.8 3:0.8 4:0.166667 
-32 1:1 2:-0.8 3:0.8 4:0.333333 
-21.75041091698682 1:1 2:-0.8 3:0.8 4:0.666667 
32 1:1 2:-0.8 3:0.8 4:0.833333 
29.33580997759972 1:1 2:-0.8 3:0.8 4:-1 
-32 1:1 2:-0.8 3:0.8 4:-0.833333 
32 1:1 2:-0.8 3:1 4:0.166667 
-32 1:1 2:-0.8 3:1 4:0.333333 
32 1:1 2:-0.8 3:1 4:0.5 
-32 1:1 2:-0.8 3:1 4:0.833333 
-32 1:1 2:-0.8 3:1 4:1 
-32 1:1 2:-0.8 3:1 4:-1 
-32 1:1 2:-0.8 3:1 4:-0.666667 
32 1:1 2:-0.8 3:1 4:-0.5 
-32 1:1 2:-0.8 3:1 4:-0.333333 
-32 1:1 2:-0.8 3:1 
32 1:1 2:-0.8 3:0.8 4:-0.5 
-32 1:1 2:-0.8 3:0.8 4:-0.333333 
32 1:1 2:-0.8 3:0.8 4:-0.166667 
32 1:1 2:-0.6 3:-1 4:0.166667 
-32 1:1 2:-0.6 3:-1 4:0.333333 
-32 1:1 2:-0.6 3:-1 4:0.5 
-32 1:1 2:-0.6 3:-1 4:0.666667 
-1.319262139883487 1:1 2:-0.6 3:-1 4:0.833333 
32 1:1 2:-0.6 3:-1 4:1 
32 1:1 2:-0.6 3:-1 4:-1 
32 1:1 2:-0.6 3:-1 4:-0.833333 
-32 1:1 2:-0.6 3:-1 4:-0.666667 
-32 1:1 2:-0.6 3:-1 4:-0.5 
-32 1:1 2:-0.6 3:-1 4:-0.333333 
32 1:1 2:-0.6 3:-0.8 4:0.5 
-32 1:1 2:-0.6 3:-0.8 4:0.666667 
-32 1:1 2:-0.6 3:-0.8 4:0.833333 
-32 1:1 2:-0.6 3:-0.8 4:1 
32 1:1 2:-0.6 3:-0.8 4:-1 
32 1:1 2:-0.6 3:-0.8 4:-0.666667 
-32 1:1 2:-0.6 3:-0.6 4:0.166667 
-32 1:1 2:-0.6 3:-0.6 4:0.333333 
32 1:1 2:-0.6 3:-0.6 4:0.5 
-32 1:1 2:-0.6 3:-0.6 4:0.666667 
-32 1:1 2:-0.6 3:-0.6 4:0.833333 
32 1:1 2:-0.6 3:-0.6 4:1 
32 1:1 2:-0.6 3:-0.6 4:-1 
32 1:1 2:-0.6 3:-0.6 4:-0.833333 
-32 1:1 2:-0.6 3:-0.6 4:-0.666667 
-32 1:1 2:-0.6 3:-0.6 4:-0.5 
32 1:1 2:-0.6 3:-0.6 4:-0.333333 
-32 1:1 2:-0.6 3:-0.6 4:-0.166667 
-32 1:1 2:-0.6 3:-0.6 
-32 1:1 2:-0.6 3:-0.8 4:-0.5 
-32 1:1 2:-0.6 3:-0.8 4:-0.333333 
-32 1:1 2:-0.6 3:-0.4 4:0.166667 
32 1:1 2:-0.6 3:-0.4 4:0.333333 
-32 1:1 2:-0.6 3:-0.4 4:0.833333 
-32 1:1 2:-0.6 3:-0.4 4:1 
32 1:1 2:-0.6 3:-0.4 4:-0.833333 
-32 1:1 2:-0.6 3:-0.4 4:-0.666667 
-32 1:1 2:-0.6 3:-0.2 4:0.166667 
32 1:1 2:-0.6 3:-0.2 4:0.333333 
-32 1:1 2:-0.6 3:-0.2 4:0.666667 
32 1:1 2:-0.6 3:-0.2 4:0.833333 
32 1:1 2:-0.6 3:-0.2 4:-1 
32 1:1 2:-0.6 3:-0.2 4:-0.833333 
32 1:1 2:-0.6 3:-0.2 4:-0.666667 
32 1:1 2:-0.6 3:-0.2 4:-0.5 
-32 1:1 2:-0.6 3:-0.2 4:-0.333333 
32 1:1 2:-0.6 3:-0.2 
-32 1:1 2:-0.6 3:-0.4 4:-0.5 
-32 1:1 2:-0.6 3:-0.4 
-32 1:1 2:-0.6 4:0.333333 
32 1:1 2:-0.6 4:0.5 
32 1:1 2:-0.6 4:0.666667 
-17.62148336812423 1:1 2:-0.6 4:0.833333 
8.248263983679394 1:1 2:-0.6 4:1 
-32 1:1 2:-0.6 4:-0.666667 
-32 1:1 2:-0.6 3:0.2 4:0.166667 
32 1:1 2:-0.6 3:0.2 4:0.666667 
32 1:1 2:-0.6 3:0.2 4:0.833333 
32 1:1 2:-0.6 3:0.2 4:-0.833333 
-32 1:1 2:-0.6 3:0.2 4:-0.333333 
32 1:1 2:-0.6 3:0.2 4:-0.166667 
-32 1:1 2:-0.6 3:0.2 
32 1:1 2:-0.6 4:-0.166667 
-32 1:1 2:-0.6 
-32 1:1 2:-0.6 3:0.4 4:0.166667 
32 1:1 2:-0.6 3:0.4 4:0.333333 
32 1:1 2:-0.6 3:0.4 4:0.5 
-32 1:1 2:-0.6 3:0.4 4:0.666667 
32 1:1 2:-0.6 3:0.4 4:0.833333 
-32 1:1 2:-0.6 3:0.4 4:-1 
32 1:1 2:-0.6 3:0.4 4:-0.833333 
-32 1:1 2:-0.6 3:0.4 4:-0.666667 
32 1:1 2:-0.6 3:0.6 4:0.5 
32 1:1 2:-0.6 3:0.6 4:0.666667 
32 1:1 2:-0.6 3:0.6 4:0.833333 
-32 1:1 2:-0.6 3:0.6 4:1 
32 1:1 2:-0.6 3:0.6 4:-1 
32 1:1 2:-0.6 3:0.6 4:-0.833333 
-32 1:1 2:-0.6 3:0.6 4:-0.666667 
-32 1:1 2:-0.6 3:0.6 4:-0.333333 
-32 1:1 2:-0.6 3:0.6 4:-0.166667 
32 1:1 2:-0.6 3:0.4 4:-0.333333 
32 1:1 2:-0.6 3:0.4 4:-0.166667 
-32 1:1 2:-0.6 3:0.4 
-32 1:1 2:-0.6 3:0.8 4:0.333333 
32 1:1 2:-0.6 3:0.8 4:0.666667 
-32 1:1 2:-0.6 3:0.8 4:0.833333 
32 1:1 2:-0.6 3:0.8 4:1 
-7.645779281448416 1:1 2:-0.6 3:0.8 4:-1 
32 1:1 2:-0.6 3:0.8 4:-0.833333 
29.87844716130261 1:1 2:-0.6 3:0.8 4:-0.666667 
32 1:1 2:-0.6 3:1 4:0.166667 
32 1:1 2:-0.6 3:1 4:0.333333 
32 1:1 2:-0.6 3:1 4:0.5 
32 1:1 2:-0.6 3:1 4:0.833333 
32 1:1 2:-0.6 3:1 4:1 
32 1:1 2:-0.6 3:1 4:-1 
32 1:1 2:-0.6 3:1 4:-0.833333 
-32 1:1 2:-0.6 3:1 4:-0.5 
32 1:1 2:-0.6 3:1 
32 1:1 2:-0.6 3:0.8 4:-0.5 
-32 1:1 2:-0.6 3:0.8 4:-0.333333 
32 1:1 2:-0.6 3:0.8 4:-0.166667 
32 1:1 2:-0.4 3:-1 4:0.166667 
-32 1:1 2:-0.4 3:-1 4:0.5 
32 1:1 2:-0.4 3:-1 4:0.666667 
-32 1:1 2:-0.4 3:-1 4:0.833333 
-32 1:1 2:-0.4 3:-1 4:1 
27.06796151892301 1:1 2:-0.4 3:-1 4:-1 
-32 1:1 2:-0.4 3:-1 4:-0.666667 
32 1:1 2:-0.4 3:-1 4:-0.5 
-32 1:1 2:-0.4 3:-1 4:-0.333333 
32 1:1 2:-0.4 3:-1 
-32 1:1 2:-0.4 3:-0.8 4:0.166667 
32 1:1 2:-0.4 3:-0.8 4:0.333333 
-32 1:1 2:-0.4 3:-0.8 4:0.5 
32 1:1 2:-0.4 3:-0.8 4:0.666667 
32 1:1 2:-0.4 3:-0.8 4:0.833333 
32 1:1 2:-0.4 3:-0.8 4:1 
32 1:1 2:-0.4 3:-0.8 4:-1 
-32 1:1 2:-0.4 3:-0.8 4:-0.833333 
-32 1:1 2:-0.4 3:-0.8 4:-0.666667 
-32 1:1 2:-0.4 3:-0.6 4:0.166667 
-32 1:1 2:-0.4 3:-0.6 4:0.5 
-32 1:1 2:-0.4 3:-0.6 4:0.666667 
-32 1:1 2:-0.4 3:-0.6 4:0.833333 
32 1:1 2:-0.4 3:-0.6 4:1 
-32 1:1 2:-0.4 3:-0.6 4:-0.833333 
32 1:1 2:-0.4 3:-0.6 4:-0.5 
32 1:1 2:-0.4 3:-0.6 
32 1:1 2:-0.4 3:-0.8 4:-0.166667 
-32 1:1 2:-0.4 3:-0.8 
-32 1:1 2:-0.4 3:-0.4 4:0.166667 
32 1:1 2:-0.4 3:-0.4 4:0.666667 
32 1:1 2:-0.4 3:-0.4 4:0.833333 
-32 1:1 2:-0.4 3:-0.4 4:1 
-32 1:1 2:-0.4 3:-0.4 4:-1 
32 1:1 2:-0.4 3:-0.4 4:-0.833333 
32 1:1 2:-0.4 3:-0.4 4:-0.666667 
32 1:1 2:-0.4 3:-0.2 4:0.333333 
-32 1:1 2:-0.4 3:-0.2 4:0.5 
32 1:1 2:-0.4 3:-0.2 4:0.666667 
32 1:1 2:-0.4 3:-0.2 4:0.833333 
-32 1:1 2:-0.4 3:-0.2 4:1 
-32 1:1 2:-0.4 3:-0.2 4:-1 
32 1:1 2:-0.4 3:-0.2 4:-0.666667 
32 1:1 2:-0.4 3:-0.2 4:-0.5 
-32 1:1 2:-0.4 3:-0.4 4:-0.5 
-32 1:1 2:-0.4 3:-0.4 4:-0.333333 
-32 1:1 2:-0.4 3:-0.4 
-4.203838026824206 1:1 2:-0.4 4:0.333333 
32 1:1 2:-0.4 4:0.5 
-32 1:1 2:-0.4 4:0.833333 
32 1:1 2:-0.4 4:1 
-32 1:1 2:-0.4 4:-0.833333 
-32 1:1 2:-0.4 4:-0.666667 
32 1:1 2:-0.4 3:0.2 4:0.166667 
32 1:1 2:-0.4 3:0.2 4:0.333333 
-32 1:1 2:-0.4 3:0.2 4:0.5 
32 1:1 2:-0.4 3:0.2 4:0.833333 
-32 1:1 2:-0.4 3:0.2 4:1 
32 1:1 2:-0.4 3:0.2 4:-1 
-32 1:1 2:-0.4 3:0.2 4:-0.833333 
-32 1:1 2:-0.4 3:0.2 4:-0.5 
32 1:1 2:-0.4 3:0.2 4:-0.333333 
-32 1:1 2:-0.4 3:0.2 4:-0.166667 
-32 1:1 2:-0.4 3:0.2 
32 1:1 2:-0.4 4:-0.333333 
-32 1:1 2:-0.4 4:-0.166667 
-32 1:1 2:-0.4 3:0.4 4:0.166667 
-32 1:1 2:-0.4 3:0.4 4:0.333333 
32 1:1 2:-0.4 3:0.4 4:0.666667 
-32 1:1 2:-0.4 3:0.4 4:1 
-32 1:1 2:-0.4 3:0.4 4:-1 
-32 1:1 2:-0.4 3:0.4 4:-0.666667 
-32 1:1 2:-0.4 3:0.6 4:0.5 
32 1:1 2:-0.4 3:0.6 4:0.666667 
-32 1:1 2:-0.4 3:0.6 4:0.833333 
-32 1:1 2:-0.4 3:0.6 4:1 
32 1:1 2:-0.4 3:0.6 4:-0.833333 
-32 1:1 2:-0.4 3:0.6 4:-0.666667 
32 1:1 2:-0.4 3:0.6 4:-0.5 
-32 1:1 2:-0.4 3:0.6 4:-0.166667 
32 1:1 2:-0.4 3:0.6 
-32 1:1 2:-0.4 3:0.4 4:-0.5 
-32 1:1 2:-0.4 3:0.4 4:-0.333333 
32 1:1 2:-0.4 3:0.4 4:-0.166667 
32 1:1 2:-0.4 3:0.4 
32 1:1 2:-0.4 3:0.8 4:0.333333 
32 1:1 2:-0.4 3:0.8 4:0.666667 
32 1:1 2:-0.4 3:0.8 4:1 
-32 1:1 2:-0.4 3:0.8 4:-1 
32 1:1 2:-0.4 3:0.8 4:-0.666667 
-32 1:1 2:-0.4 3:1 4:0.166667 
-32 1:1 2:-0.4 3:1 4:0.5 
-32 1:1 2:-0.4 3:1 4:0.833333 
-32 1:1 2:-0.4 3:1 4:1 
32 1:1 2:-0.4 3:1 4:-1 
32 1:1 2:-0.4 3:1 4:-0.833333 
-10.38012622999562 1:1 2:-0.4 3:1 4:-0.666667 
-32 1:1 2:-0.4 3:1 4:-0.5 
32 1:1 2:-0.4 3:1 4:-0.333333 
32 1:1 2:-0.4 3:1 4:-0.166667 
-32 1:1 2:-0.4 3:1 
-32 1:1 2:-0.4 3:0.8 4:-0.333333 
32 1:1 2:-0.4 3:0.8 4:-0.166667 
32 1:1 2:-0.4 3:0.8 
-32 1:1 2:-0.2 3:-1 4:0.166667 
-32 1:1 2:-0.2 3:-1 4:0.333333 
32 1:1 2:-0.2 3:-1 4:0.5 
32 1:1 2:-0.2 3:-1 4:0.666667 
-32 1:1 2:-0.2 3:-1 4:0.833333 
32 1:1 2:-0.2 3:-1 4:1 
-32 1:1 2:-0.2 3:-1 4:-1 
32 1:1 2:-0.2 3:-1 4:-0.833333 
-32 1:1 2:-0.2 3:-1 4:-0.666667 
-32 1:1 2:-0.2 3:-1 4:-0.5 
32 1:1 2:-0.2 3:-1 4:-0.333333 
32 1:1 2:-0.2 3:-1 4:-0.166667 
32 1:1 2:-0.2 3:-1 
-32 1:1 2:-0.2 3:-0.8 4:0.166667 
-32 1:1 2:-0.2 3:-0.8 4:0.333333 
32 1:1 2:-0.2 3:-0.8 4:0.5 
-32 1:1 2:-0.2 3:-0.8 4:0.833333 
-32 1:1 2:-0.2 3:-0.8 4:-1 
32 1:1 2:-0.2 3:-0.8 4:-0.833333 
32 1:1 2:-0.2 3:-0.6 4:0.166667 
32 1:1 2:-0.2 3:-0.6 4:0.333333 
32 1:1 2:-0.2 3:-0.6 4:0.666667 
-32 1:1 2:-0.2 3:-0.6 4:0.833333 
32 1:1 2:-0.2 3:-0.6 4:1 
32 1:1 2:-0.2 3:-0.6 4:-1 
32 1:1 2:-0.2 3:-0.6 4:-0.833333 
-32 1:1 2:-0.2 3:-0.6 4:-0.5 
32 1:1 2:-0.2 3:-0.6 4:-0.333333 
32 1:1 2:-0.2 3:-0.6 4:-0.166667 
-32 1:1 2:-0.2 3:-0.6 
-32 1:1 2:-0.2 3:-0.8 4:-0.5 
-32 1:1 2:-0.2 3:-0.8 4:-0.333333 
32 1:1 2:-0.2 3:-0.8 4:-0.166667 
-32 1:1 2:-0.2 3:-0.4 4:0.166667 
32 1:1 2:-0.2 3:-0.4 4:0.333333 
32 1:1 2:-0.2 3:-0.4 4:0.5 
-32 1:1 2:-0.2 3:-0.4 4:0.666667 
-32 1:1 2:-0.2 3:-0.4 4:1 
32 1:1 2:-0.2 3:-0.4 4:-0.833333 
32 1:1 2:-0.2 3:-0.2 4:0.166667 
-32 1:1 2:-0.2 3:-0.2 4:0.5 
-32 1:1 2:-0.2 3:-0.2 4:0.666667 
32 1:1 2:-0.2 3:-0.2 4:0.833333 
32 1:1 2:-0.2 3:-0.2 4:1 
-32 1:1 2:-0.2 3:-0.2 4:-1 
-32 1:1 2:-0.2 3:-0.2 4:-0.833333 
-32 1:1 2:-0.2 3:-0.2 4:-0.666667 
-32 1:1 2:-0.2 3:-0.2 4:-0.5 
32 1:1 2:-0.2 3:-0.2 4:-0.333333 
32 1:1 2:-0.2 3:-0.2 4:-0.166667 
32 1:1 2:-0.2 3:-0.2 
-32 1:1 2:-0.2 3:-0.4 4:-0.333333 
32 1:1 2:-0.2 3:-0.4 4:-0.166667 
-32 1:1 2:-0.2 3:-0.4 
-32 1:1 2:-0.2 4:0.166667 
32 1:1 2:-0.2 4:0.333333 
-32 1:1 2:-0.2 4:0.5 
-32 1:1 2:-0.2 4:0.666667 
32 1:1 2:-0.2 4:1 
32 1:1 2:-0.2 4:-1 
32 1:1 2:-0.2 4:-0.833333 
14.39451426489673 1:1 2:-0.2 4:-0.666667 
32 1:1 2:-0.2 3:0.2 4:0.166667 
32 1:1 2:-0.2 3:0.2 4:0.5 
-32 1:1 2:-0.2 3:0.2 4:0.666667 
32 1:1 2:-0.2 3:0.2 4:0.833333 
-32 1:1 2:-0.2 3:0.2 4:1 
-32 1:1 2:-0.2 3:0.2 4:-1 
-32 1:1 2:-0.2 3:0.2 4:-0.666667 
32 1:1 2:-0.2 3:0.2 4:-0.5 
32 1:1 2:-0.2 3:0.2 4:-0.333333 
32 1:1 2:-0.2 3:0.2 4:-0.166667 
32 1:1 2:-0.2 4:-0.166667 
32 1:1 2:-0.2 3:0.4 4:0.166667 
32 1:1 2:-0.2 3:0.4 4:0.5 
-32 1:1 2:-0.2 3:0.4 4:0.666667 
32 1:1 2:-0.2 3:0.4 4:1 
32 1:1 2:-0.2 3:0.4 4:-1 
32 1:1 2:-0.2 3:0.4 4:-0.833333 
-32 1:1 2:-0.2 3:0.6 4:0.333333 
-32 1:1 2:-0.2 3:0.6 4:0.5 
-32 1:1 2:-0.2 3:0.6 4:0.833333 
-32 1:1 2:-0.2 3:0.6 4:1 
-32 1:1 2:-0.2 3:0.6 4:-0.5 
-32 1:1 2:-0.2 3:0.6 4:-0.333333 
-32 1:1 2:-0.2 3:0.6 4:-0.166667 
-32 1:1 2:-0.2 3:0.4 4:-0.5 
-32 1:1 2:-0.2 3:0.4 4:-0.333333 
-32 1:1 2:-0.2 3:0.4 
32 1:1 2:-0.2 3:0.8 4:0.166667 
-32 1:1 2:-0.2 3:0.8 4:0.333333 
-32 1:1 2:-0.2 3:0.8 4:1 
20.67998565365879 1:1 2:-0.2 3:0.8 4:-1 
32 1:1 2:-0.2 3:0.8 4:-0.666667 
-32 1:1 2:-0.2 3:1 4:0.333333 
-32 1:1 2:-0.2 3:1 4:0.5 
32 1:1 2:-0.2 3:1 4:0.666667 
32 1:1 2:-0.2 3:1 4:0.833333 
-32 1:1 2:-0.2 3:1 4:1 
-32 1:1 2:-0.2 3:1 4:-1 
-32 1:1 2:-0.2 3:1 4:-0.666667 
32 1:1 2:-0.2 3:1 4:-0.5 
32 1:1 2:-0.2 3:1 4:-0.333333 
-32 1:1 2:-0.2 3:1 4:-0.166667 
32 1:1 2:-0.2 3:0.8 4:-0.5 
-32 1:1 2:-0.2 3:0.8 4:-0.333333 
-32 1:1 3:-1 4:0.166667 
32 1:1 3:-1 4:0.333333 
-32 1:1 3:-1 4:0.5 
-32 1:1 3:-1 4:-1 
-32 1:1 3:-1 4:-0.833333 
32 1:1 3:-1 4:-0.5 
32 1:1 3:-1 4:-0.166667 
32 1:1 3:-0.8 4:0.166667 
32 1:1 3:-0.8 4:0.5 
-10.73264105654254 1:1 3:-0.8 4:0.666667 
32 1:1 3:-0.8 4:0.833333 
-32 1:1 3:-0.8 4:-1 
-32 1:1 3:-0.8 4:-0.833333 
-32 1:1 3:-0.8 4:-0.666667 
-32 1:1 3:-0.6 4:0.166667 
32 1:1 3:-0.6 4:0.333333 
-32 1:1 3:-0.6 4:0.5 
32 1:1 3:-0.6 4:0.666667 
32 1:1 3:-0.6 4:0.833333 
32 1:1 3:-0.6 4:1 
-32 1:1 3:-0.6 4:-0.833333 
32 1:1 3:-0.6 4:-0.666667 
32 1:1 3:-0.6 4:-0.5 
-32 1:1 3:-0.6 4:-0.333333 
-32 1:1 3:-0.6 4:-0.166667 
32 1:1 3:-0.6 
32 1:1 3:-0.8 4:-0.5 
-32 1:1 3:-0.8 4:-0.333333 
32 1:1 3:-0.8 4:-0.166667 
32 1:1 3:-0.8 
32 1:1 3:-0.4 4:0.166667 
-32 1:1 3:-0.4 4:0.833333 
32 1:1 3:-0.4 4:1 
-32 1:1 3:-0.4 4:-0.666667 
-32 1:1 3:-0.2 4:0.166667 
32 1:1 3:-0.2 4:0.333333 
-32 1:1 3:-0.2 4:0.5 
32 1:1 3:-0.2 4:1 
-32 1:1 3:-0.2 4:-0.833333 
-32 1:1 3:-0.2 4:-0.666667 
-32 1:1 3:-0.2 4:-0.5 
32 1:1 3:-0.2 4:-0.333333 
32 1:1 3:-0.2 4:-0.166667 
-32 1:1 3:-0.2 
32 1:1 3:-0.4 4:-0.5 
-32 1:1 3:-0.4 4:-0.333333 
32 1:1 3:-0.4 4:-0.166667 
32 1:1 4:0.166667 
32 1:1 4:0.333333 
32 1:1 4:0.666667 
-32 1:1 4:0.833333 
-32 1:1 4:1 
-32 1:1 4:-1 
-32 1:1 4:-0.833333 
32 1:1 3:0.2 4:0.166667 
-32 1:1 3:0.2 4:0.333333 
17.88016945125209 1:1 3:0.2 4:0.666667 
32 1:1 3:0.2 4:0.833333 
-32 1:1 3:0.2 4:-1 
-32 1:1 3:0.2 4:-0.833333 
32 1:1 3:0.2 4:-0.666667 
32 1:1 3:0.2 4:-0.333333 
-32 1:1 3:0.2 4:-0.166667 
32 1:1 4:-0.5 
-32 1:1 4:-0.333333 
32 1:1 4:-0.166667 
32 1:1 
32 1:1 3:0.4 4:0.333333 
-32 1:1 3:0.4 4:0.5 
-32 1:1 3:0.4 4:1 
-5.638119975890827 1:1 3:0.4 4:-1 
32 1:1 3:0.6 4:0.166667 
-32 1:1 3:0.6 4:0.333333 
32 1:1 3:0.6 4:0.5 
-32 1:1 3:0.6 4:0.666667 
-14.84136214177946 1:1 3:0.6 4:0.833333 
-32 1:1 3:0.6 4:1 
32 1:1 3:0.6 4:-0.666667 
32 1:1 3:0.6 4:-0.5 
32 1:1 3:0.6 4:-0.333333 
32 1:1 3:0.6 4:-0.166667 
-32 1:1 3:0.6 
32 1:1 3:0.4 4:-0.5 
32 1:1 3:0.4 4:-0.333333 
-32 1:1 3:0.4 4:-0.166667 
-32 1:1 3:0.4 
32 1:1 3:0.8 4:0.166667 
-32 1:1 3:0.8 4:0.333333 
29.23461119952561 1:1 3:0.8 4:0.5 
-32 1:1 3:0.8 4:0.833333 
32 1:1 3:0.8 4:-0.833333 
-32 1:1 3:0.8 4:-0.666667 
-32 1:1 3:1 4:0.333333 
-32 1:1 3:1 4:0.5 
32 1:1 3:1 4:0.666667 
-32 1:1 3:1 4:0.833333 
32 1:1 3:1 4:1 
-32 1:1 3:1 4:-1 
31.34981738176577 1:1 3:1 4:-0.833333 
-32 1:1 3:1 4:-0.5 
32 1:1 3:1 4:-0.166667 
32 1:1 3:0.8 4:-0.5 
32 1:1 3:0.8 4:-0.333333 
-32 1:1 3:0.8 4:-0.166667 
-32 1:1 3:0.8 
-32 1:1 2:0.2 3:-1 4:0.166667 
32 1:1 2:0.2 3:-1 4:0.333333 
-32 1:1 2:0.2 3:-1 4:0.833333 
-32 1:1 2:0.2 3:-1 4:1 
32 1:1 2:0.2 3:-1 4:-0.833333 
32 1:1 2:0.2 3:-1 4:-0.666667 
-32 1:1 2:0.2 3:-1 4:-0.5 
32 1:1 2:0.2 3:-0.8 4:0.166667 
32 1:1 2:0.2 3:-0.8 4:0.333333 
-32 1:1 2:0.2 3:-0.8 4:0.5 
-32 1:1 2:0.2 3:-0.8 4:0.666667 
-32 1:1 2:0.2 3:-0.8 4:0.833333 
-32 1:1 2:0.2 3:-0.8 4:1 
32 1:1 2:0.2 3:-0.8 4:-0.833333 
-32 1:1 2:0.2 3:-0.6 4:0.166667 
-32 1:1 2:0.2 3:-0.6 4:0.333333 
32 1:1 2:0.2 3:-0.6 4:0.5 
-32 1:1 2:0.2 3:-0.6 4:0.666667 
32 1:1 2:0.2 3:-0.6 4:1 
-32 1:1 2:0.2 3:-0.6 4:-1 
32 1:1 2:0.2 3:-0.6 4:-0.833333 
-32 1:1 2:0.2 3:-0.6 4:-0.666667 
-32 1:1 2:0.2 3:-0.6 4:-0.5 
32 1:1 2:0.2 3:-0.6 4:-0.333333 
32 1:1 2:0.2 3:-0.6 4:-0.166667 
32 1:1 2:0.2 3:-0.6 
-32 1:1 2:0.2 3:-0.8 4:-0.5 
32 1:1 2:0.2 3:-0.8 4:-0.333333 
32 1:1 2:0.2 3:-0.8 4:-0.166667 
-32 1:1 2:0.2 3:-0.8 
32 1:1 2:0.2 3:-0.4 4:0.166667 
-32 1:1 2:0.2 3:-0.4 4:0.333333 
-32 1:1 2:0.2 3:-0.4 4:0.5 
-32 1:1 2:0.2 3:-0.4 4:0.666667 
-32 1:1 2:0.2 3:-0.4 4:0.833333 
-28.64611942695399 1:1 2:0.2 3:-0.4 4:1 
32 1:1 2:0.2 3:-0.4 4:-0.833333 
32 1:1 2:0.2 3:-0.4 4:-0.666667 
32 1:1 2:0.2 3:-0.2 4:0.166667 
-32 1:1 2:0.2 3:-0.2 4:0.333333 
32 1:1 2:0.2 3:-0.2 4:0.5 
32 1:1 2:0.2 3:-0.2 4:0.666667 
-32 1:1 2:0.2 3:-0.2 4:0.833333 
-32 1:1 2:0.2 3:-0.2 4:1 
-32 1:1 2:0.2 3:-0.2 4:-1 
32 1:1 2:0.2 3:-0.2 4:-0.833333 
32 1:1 2:0.2 3:-0.2 4:-0.666667 
-32 1:1 2:0.2 3:-0.2 4:-0.5 
-32 1:1 2:0.2 3:-0.2 4:-0.333333 
-32 1:1 2:0.2 3:-0.2 4:-0.166667 
-32 1:1 2:0.2 3:-0.2 
32 1:1 2:0.2 3:-0.4 4:-0.333333 
-31.8143583221998 1:1 2:0.2 3:-0.4 
32 1:1 2:0.2 4:0.166667 
32 1:1 2:0.2 4:0.333333 
32 1:1 2:0.2 4:0.833333 
32 1:1 2:0.2 4:1 
32 1:1 2:0.2 4:-0.666667 
32 1:1 2:0.2 3:0.2 4:0.166667 
-32 1:1 2:0.2 3:0.2 4:0.333333 
32 1:1 2:0.2 3:0.2 4:0.5 
32 1:1 2:0.2 3:0.2 4:0.833333 
32 1:1 2:0.2 3:0.2 4:1 
-6.260702276606618 1:1 2:0.2 3:0.2 4:-1 
32 1:1 2:0.2 3:0.2 4:-0.833333 
32 1:1 2:0.2 3:0.2 4:-0.666667 
32 1:1 2:0.2 3:0.2 4:-0.333333 
32 1:1 2:0.2 3:0.2 4:-0.166667 
-32 1:1 2:0.2 3:0.2 
-32 1:1 2:0.2 4:-0.5 
-32 1:1 2:0.2 
-32 1:1 2:0.2 3:0.4 4:0.166667 
32 1:1 2:0.2 3:0.4 4:0.333333 
32 1:1 2:0.2 3:0.4 4:0.5 
-32 1:1 2:0.2 3:0.4 4:0.666667 
32 1:1 2:0.2 3:0.4 4:0.833333 
32 1:1 2:0.2 3:0.4 4:1 
-32 1:1 2:0.2 3:0.4 4:-1 
32 1:1 2:0.2 3:0.4 4:-0.833333 
-32 1:1 2:0.2 3:0.4 4:-0.666667 
32 1:1 2:0.2 3:0.6 4:0.333333 
32 1:1 2:0.2 3:0.6 4:0.5 
-32 1:1 2:0.2 3:0.6 4:0.666667 
-32 1:1 2:0.2 3:0.6 4:0.833333 
-32 1:1 2:0.2 3:0.6 4:1 
-32 1:1 2:0.2 3:0.6 4:-1 
-32 1:1 2:0.2 3:0.6 4:-0.833333 
-32 1:1 2:0.2 3:0.6 4:-0.666667 
32 1:1 2:0.2 3:0.6 4:-0.5 
-32 1:1 2:0.2 3:0.6 4:-0.333333 
-32 1:1 2:0.2 3:0.6 
32 1:1 2:0.2 3:0.4 4:-0.5 
32 1:1 2:0.2 3:0.4 4:-0.333333 
32 1:1 2:0.2 3:0.4 4:-0.166667 
-13.5497426013781 1:1 2:0.2 3:0.4 
-32 1:1 2:0.2 3:0.8 4:0.166667 
32 1:1 2:0.2 3:0.8 4:0.333333 
32 1:1 2:0.2 3:0.8 4:0.5 
32 1:1 2:0.2 3:0.8 4:0.666667 
-32 1:1 2:0.2 3:0.8 4:0.833333 
-20.08808729831406 1:1 2:0.2 3:0.8 4:-1 
32 1:1 2:0.2 3:0.8 4:-0.833333 
32 1:1 2:0.2 3:1 4:0.166667 
32 1:1 2:0.2 3:1 4:0.333333 
32 1:1 2:0.2 3:1 4:0.5 
32 1:1 2:0.2 3:1 4:0.833333 
32 1:1 2:0.2 3:1 4:1 
-32 1:1 2:0.2 3:1 4:-1 
-32 1:1 2:0.2 3:1 4:-0.5 
-32 1:1 2:0.2 3:1 4:-0.333333 
-32 1:1 2:0.2 3:1 4:-0.166667 
32 1:1 2:0.2 3:1 
32 1:1 2:0.2 3:0.8 4:-0.5 
-32 1:1 2:0.2 3:0.8 4:-0.333333 
-32 1:1 2:0.2 3:0.8 4:-0.166667 
32 1:1 2:0.2 3:0.8 
-32 1:1 2:0.4 3:-1 4:0.166667 
32 1:1 2:0.4 3:-1 4:0.333333 
-7.29400014194771 1:1 2:0.4 3:-1 4:0.5 
32 1:1 2:0.4 3:-1 4:0.666667 
32 1:1 2:0.4 3:-1 4:0.833333 
32 1:1 2:0.4 3:-1 4:1 
-19.8791178529616 1:1 2:0.4 3:-1 4:-1 
-32 1:1 2:0.4 3:-1 4:-0.833333 
-24.99958692286596 1:1 2:0.4 3:-1 4:-0.666667 
-32 1:1 2:0.4 3:-1 4:-0.5 
-32 1:1 2:0.4 3:-1 4:-0.166667 
-32 1:1 2:0.4 3:-1 
32 1:1 2:0.4 3:-0.8 4:0.166667 
32 1:1 2:0.4 3:-0.8 4:0.5 
32 1:1 2:0.4 3:-0.8 4:0.666667 
32 1:1 2:0.4 3:-0.8 4:1 
-16.9577872957588 1:1 2:0.4 3:-0.8 4:-0.833333 
32 1:1 2:0.4 3:-0.8 4:-0.666667 
32 1:1 2:0.4 3:-0.6 4:0.333333 
32 1:1 2:0.4 3:-0.6 4:0.5 
-32 1:1 2:0.4 3:-0.6 4:0.833333 
32 1:1 2:0.4 3:-0.6 4:1 
-32 1:1 2:0.4 3:-0.6 4:-1 
32 1:1 2:0.4 3:-0.6 4:-0.833333 
32 1:1 2:0.4 3:-0.6 4:-0.666667 
-7.821735773350767 1:1 2:0.4 3:-0.6 4:-0.333333 
32 1:1 2:0.4 3:-0.6 4:-0.166667 
-32 1:1 2:0.4 3:-0.6 
32 1:1 2:0.4 3:-0.8 4:-0.5 
-7.396991741081352 1:1 2:0.4 3:-0.8 
-32 1:1 2:0.4 3:-0.4 4:0.166667 
32 1:1 2:0.4 3:-0.4 4:0.333333 
-32 1:1 2:0.4 3:-0.4 4:0.666667 
32 1:1 2:0.4 3:-0.4 4:0.833333 
-32 1:1 2:0.4 3:-0.4 4:1 
-32 1:1 2:0.4 3:-0.4 4:-1 
-32 1:1 2:0.4 3:-0.2 4:0.166667 
32 1:1 2:0.4 3:-0.2 4:0.5 
-32 1:1 2:0.4 3:-0.2 4:0.666667 
32 1:1 2:0.4 3:-0.2 4:0.833333 
-32 1:1 2:0.4 3:-0.2 4:-1 
32 1:1 2:0.4 3:-0.2 4:-0.833333 
32 1:1 2:0.4 3:-0.2 4:-0.666667 
32 1:1 2:0.4 3:-0.2 4:-0.333333 
-32 1:1 2:0.4 3:-0.2 4:-0.166667 
32 1:1 2:0.4 3:-0.4 4:-0.5 
-32 1:1 2:0.4 3:-0.4 4:-0.166667 
32 1:1 2:0.4 4:0.666667 
32 1:1 2:0.4 4:-0.666667 
-32 1:1 2:0.4 3:0.2 4:0.666667 
32 1:1 2:0.4 3:0.2 4:0.833333 
-32 1:1 2:0.4 3:0.2 4:1 
32 1:1 2:0.4 3:0.2 4:-1 
32 1:1 2:0.4 3:0.2 4:-0.666667 
-32 1:1 2:0.4 3:0.2 4:-0.5 
-32 1:1 2:0.4 3:0.2 4:-0.333333 
-32 1:1 2:0.4 3:0.2 4:-0.166667 
-32 1:1 2:0.4 4:-0.333333 
-32 1:1 2:0.4 4:-0.166667 
-32 1:1 2:0.4 
-32 1:1 2:0.4 3:0.4 4:0.166667 
32 1:1 2:0.4 3:0.4 4:0.333333 
32 1:1 2:0.4 3:0.4 4:0.5 
32 1:1 2:0.4 3:0.4 4:0.666667 
-32 1:1 2:0.4 3:0.4 4:0.833333 
32 1:1 2:0.4 3:0.4 4:1 
32 1:1 2:0.4 3:0.4 4:-1 
32 1:1 2:0.4 3:0.4 4:-0.833333 
32 1:1 2:0.4 3:0.4 4:-0.666667 
32 1:1 2:0.4 3:0.6 4:0.166667 
32 1:1 2:0.4 3:0.6 4:0.333333 
32 1:1 2:0.4 3:0.6 4:0.833333 
-32 1:1 2:0.4 3:0.6 4:1 
32 1:1 2:0.4 3:0.6 4:-0.666667 
-32 1:1 2:0.4 3:0.6 4:-0.5 
32 1:1 2:0.4 3:0.6 4:-0.333333 
32 1:1 2:0.4 3:0.6 4:-0.166667 
-32 1:1 2:0.4 3:0.6 
-3.346311421080061 1:1 2:0.4 3:0.4 4:-0.5 
-32 1:1 2:0.4 3:0.4 4:-0.333333 
-32 1:1 2:0.4 3:0.4 4:-0.166667 
32 1:1 2:0.4 3:0.4 
32 1:1 2:0.4 3:0.8 4:0.166667 
-3.225140292636257 1:1 2:0.4 3:0.8 4:0.666667 
32 1:1 2:0.4 3:0.8 4:1 
-32 1:1 2:0.4 3:0.8 4:-1 
-32 1:1 2:0.4 3:0.8 4:-0.833333 
32 1:1 2:0.4 3:1 4:0.666667 
-32 1:1 2:0.4 3:1 4:0.833333 
-32 1:1 2:0.4 3:1 4:1 
-32 1:1 2:0.4 3:1 4:-0.833333 
32 1:1 2:0.4 3:1 4:-0.666667 
-32 1:1 2:0.4 3:1 4:-0.5 
-32 1:1 2:0.4 3:1 4:-0.166667 
32 1:1 2:0.4 3:0.8 4:-0.5 
-32 1:1 2:0.4 3:0.8 4:-0.333333 
-32 1:1 2:0.4 3:0.8 4:-0.166667 
32 1:1 2:0.4 3:0.8 
32 1:1 2:0.6 3:-1 4:0.166667 
32 1:1 2:0.6 3:-1 4:0.333333 
-18.39031851211682 1:1 2:0.6 3:-1 4:1 
32 1:1 2:0.6 3:-1 4:-1 
32 1:1 2:0.6 3:-1 4:-0.5 
-32 1:1 2:0.6 3:-1 4:-0.333333 
-32 1:1 2:0.6 3:-1 
-32 1:1 2:0.6 3:-0.8 4:0.166667 
32 1:1 2:0.6 3:-0.8 4:0.333333 
-32 1:1 2:0.6 3:-0.8 4:0.5 
32 1:1 2:0.6 3:-0.8 4:0.666667 
-32 1:1 2:0.6 3:-0.8 4:0.833333 
-32 1:1 2:0.6 3:-0.8 4:1 
32 1:1 2:0.6 3:-0.8 4:-0.833333 
32 1:1 2:0.6 3:-0.8 4:-0.666667 
-32 1:1 2:0.6 3:-0.6 4:0.666667 
32 1:1 2:0.6 3:-0.6 4:0.833333 
32 1:1 2:0.6 3:-0.6 4:1 
32 1:1 2:0.6 3:-0.6 4:-1 
32 1:1 2:0.6 3:-0.6 4:-0.833333 
-32 1:1 2:0.6 3:-0.6 4:-0.333333 
-32 1:1 2:0.6 3:-0.6 4:-0.166667 
32 1:1 2:0.6 3:-0.6 
-32 1:1 2:0.6 3:-0.8 4:-0.5 
32 1:1 2:0.6 3:-0.8 4:-0.166667 
32 1:1 2:0.6 3:-0.4 4:0.333333 
-32 1:1 2:0.6 3:-0.4 4:0.5 
-32 1:1 2:0.6 3:-0.4 4:0.666667 
-32 1:1 2:0.6 3:-0.4 4:0.833333 
-32 1:1 2:0.6 3:-0.4 4:-1 
-32 1:1 2:0.6 3:-0.4 4:-0.666667 
-32 1:1 2:0.6 3:-0.2 4:0.333333 
-32 1:1 2:0.6 3:-0.2 4:0.833333 
-32 1:1 2:0.6 3:-0.2 4:1 
-32 1:1 2:0.6 3:-0.2 4:-1 
32 1:1 2:0.6 3:-0.2 4:-0.833333 
-32 1:1 2:0.6 3:-0.2 4:-0.666667 
32 1:1 2:0.6 3:-0.2 4:-0.333333 
-32 1:1 2:0.6 3:-0.2 4:-0.166667 
-32 1:1 2:0.6 3:-0.2 
-32 1:1 2:0.6 3:-0.4 4:-0.5 
32 1:1 2:0.6 3:-0.4 4:-0.333333 
-32 1:1 2:0.6 3:-0.4 4:-0.166667 
-32 1:1 2:0.6 4:0.5 
32 1:1 2:0.6 4:0.666667 
-32 1:1 2:0.6 4:0.833333 
32 1:1 2:0.6 4:1 
32 1:1 2:0.6 4:-1 
32 1:1 2:0.6 4:-0.833333 
32 1:1 2:0.6 4:-0.666667 
32 1:1 2:0.6 3:0.2 4:0.166667 
32 1:1 2:0.6 3:0.2 4:0.333333 
32 1:1 2:0.6 3:0.2 4:0.5 
-32 1:1 2:0.6 3:0.2 4:0.666667 
32 1:1 2:0.6 3:0.2 4:0.833333 
-32 1:1 2:0.6 3:0.2 4:1 
-32 1:1 2:0.6 3:0.2 4:-0.666667 
32 1:1 2:0.6 3:0.2 4:-0.5 
-32 1:1 2:0.6 3:0.2 4:-0.333333 
32 1:1 2:0.6 3:0.2 4:-0.166667 
-32 1:1 2:0.6 4:-0.5 
32 1:1 2:0.6 4:-0.333333 
-32 1:1 2:0.6 4:-0.166667 
-32 1:1 2:0.6 
-32 1:1 2:0.6 3:0.4 4:0.166667 
-32 1:1 2:0.6 3:0.4 4:0.333333 
32 1:1 2:0.6 3:0.4 4:0.5 
32 1:1 2:0.6 3:0.4 4:0.833333 
-32 1:1 2:0.6 3:0.4 4:1 
32 1:1 2:0.6 3:0.4 4:-0.666667 
32 1:1 2:0.6 3:0.6 4:0.333333 
32 1:1 2:0.6 3:0.6 4:0.666667 
-32 1:1 2:0.6 3:0.6 4:0.833333 
-32 1:1 2:0.6 3:0.6 4:1 
-32 1:1 2:0.6 3:0.6 4:-1 
32 1:1 2:0.6 3:0.6 4:-0.833333 
32 1:1 2:0.6 3:0.6 4:-0.5 
-32 1:1 2:0.6 3:0.6 4:-0.333333 
32 1:1 2:0.6 3:0.6 
-32 1:1 2:0.6 3:0.4 4:-0.5 
-32 1:1 2:0.6 3:0.4 4:-0.333333 
-32 1:1 2:0.6 3:0.4 4:-0.166667 
-32 1:1 2:0.6 3:0.4 
-32 1:1 2:0.6 3:0.8 4:0.333333 
32 1:1 2:0.6 3:0.8 4:0.5 
32 1:1 2:0.6 3:0.8 4:0.666667 
32 1:1 2:0.6 3:0.8 4:0.833333 
32 1:1 2:0.6 3:0.8 4:-1 
32 1:1 2:0.6 3:0.8 4:-0.833333 
-32 1:1 2:0.6 3:1 4:0.166667 
-32 1:1 2:0.6 3:1 4:0.333333 
-32 1:1 2:0.6 3:1 4:0.5 
-32 1:1 2:0.6 3:1 4:0.666667 
32 1:1 2:0.6 3:1 4:0.833333 
32 1:1 2:0.6 3:1 4:-1 
32 1:1 2:0.6 3:1 4:-0.833333 
-32 1:1 2:0.6 3:1 4:-0.5 
32 1:1 2:0.6 3:1 
-32 1:1 2:0.6 3:0.8 4:-0.5 
-32 1:1 2:0.6 3:0.8 
-32 1:1 2:0.8 3:-1 4:0.166667 
32 1:1 2:0.8 3:-1 4:0.333333 
32 1:1 2:0.8 3:-1 4:0.833333 
32 1:1 2:0.8 3:-1 4:-1 
-32 1:1 2:0.8 3:-1 4:-0.833333 
26.92100903882102 1:1 2:0.8 3:-1 4:-0.5 
32 1:1 2:0.8 3:-1 4:-0.333333 
-32 1:1 2:0.8 3:-1 4:-0.166667 
14.33898514080372 1:1 2:0.8 3:-1 
-8.466584674678055 1:1 2:0.8 3:-0.8 4:0.333333 
32 1:1 2:0.8 3:-0.8 4:0.5 
32 1:1 2:0.8 3:-0.8 4:0.666667 
32 1:1 2:0.8 3:-0.8 4:0.833333 
32 1:1 2:0.8 3:-0.8 4:-1 
-32 1:1 2:0.8 3:-0.8 4:-0.833333 
-32 1:1 2:0.8 3:-0.6 4:0.166667 
-32 1:1 2:0.8 3:-0.6 4:0.333333 
-32 1:1 2:0.8 3:-0.6 4:0.666667 
-32 1:1 2:0.8 3:-0.6 4:0.833333 
32 1:1 2:0.8 3:-0.6 4:1 
32 1:1 2:0.8 3:-0.6 4:-1 
-32 1:1 2:0.8 3:-0.6 4:-0.833333 
-32 1:1 2:0.8 3:-0.6 4:-0.666667 
32 1:1 2:0.8 3:-0.6 4:-0.333333 
32 1:1 2:0.8 3:-0.6 4:-0.166667 
-32 1:1 2:0.8 3:-0.6 
-32 1:1 2:0.8 3:-0.8 4:-0.5 
32 1:1 2:0.8 3:-0.8 4:-0.333333 
-32 1:1 2:0.8 3:-0.8 4:-0.166667 
-32 1:1 2:0.8 3:-0.8 
32 1:1 2:0.8 3:-0.4 4:0.166667 
-32 1:1 2:0.8 3:-0.4 4:0.5 
-32 1:1 2:0.8 3:-0.4 4:0.666667 
32 1:1 2:0.8 3:-0.4 4:0.833333 
-32 1:1 2:0.8 3:-0.4 4:1 
-32 1:1 2:0.8 3:-0.4 4:-0.666667 
32 1:1 2:0.8 3:-0.2 4:0.166667 
-32 1:1 2:0.8 3:-0.2 4:0.833333 
32 1:1 2:0.8 3:-0.2 4:1 
10.93616432717834 1:1 2:0.8 3:-0.2 4:-1 
32 1:1 2:0.8 3:-0.2 4:-0.833333 
32 1:1 2:0.8 3:-0.4 4:-0.5 
-32 1:1 2:0.8 3:-0.4 
32 1:1 2:0.8 4:0.166667 
-32 1:1 2:0.8 4:0.333333 
-32 1:1 2:0.8 4:0.5 
-32 1:1 2:0.8 4:0.833333 
32 1:1 2:0.8 4:1 
32 1:1 2:0.8 4:-0.833333 
32 1:1 2:0.8 4:-0.666667 
32 1:1 2:0.8 3:0.2 4:0.333333 
32 1:1 2:0.8 3:0.2 4:0.5 
32 1:1 2:0.8 3:0.2 4:0.666667 
-32 1:1 2:0.8 3:0.2 4:0.833333 
-22.64356709611703 1:1 2:0.8 3:0.2 4:1 
32 1:1 2:0.8 3:0.2 4:-1 
32 1:1 2:0.8 3:0.2 4:-0.5 
32 1:1 2:0.8 3:0.2 4:-0.333333 
-32 1:1 2:0.8 3:0.2 4:-0.166667 
-32 1:1 2:0.8 3:0.2 
32 1:1 2:0.8 4:-0.5 
-32 1:1 2:0.8 4:-0.166667 
32 1:1 2:0.8 
32 1:1 2:0.8 3:0.4 4:0.333333 
-32 1:1 2:0.8 3:0.4 4:0.5 
32 1:1 2:0.8 3:0.4 4:0.666667 
-32 1:1 2:0.8 3:0.4 4:0.833333 
32 1:1 2:0.8 3:0.4 4:1 
-32 1:1 2:0.8 3:0.4 4:-1 
-32 1:1 2:0.8 3:0.4 4:-0.833333 
-32 1:1 2:0.8 3:0.4 4:-0.666667 
32 1:1 2:0.8 3:0.6 4:0.333333 
-32 1:1 2:0.8 3:0.6 4:0.833333 
11.80493508854516 1:1 2:0.8 3:0.6 4:1 
32 1:1 2:0.8 3:0.6 4:-1 
32 1:1 2:0.8 3:0.6 4:-0.833333 
-32 1:1 2:0.8 3:0.6 4:-0.333333 
-32 1:1 2:0.8 3:0.6 4:-0.166667 
32 1:1 2:0.8 3:0.4 4:-0.5 
-32 1:1 2:0.8 3:0.4 4:-0.166667 
-32 1:1 2:0.8 3:0.4 
-32 1:1 2:0.8 3:0.8 4:0.333333 
32 1:1 2:0.8 3:0.8 4:0.5 
-32 1:1 2:0.8 3:0.8 4:0.666667 
-32 1:1 2:0.8 3:0.8 4:0.833333 
-32 1:1 2:0.8 3:0.8 4:-1 
-32 1:1 2:0.8 3:0.8 4:-0.666667 
32 1:1 2:0.8 3:1 4:0.166667 
32 1:1 2:0.8 3:1 4:0.333333 
-8.995755116345743 1:1 2:0.8 3:1 4:0.5 
32 1:1 2:0.8 3:1 4:0.666667 
-32 1:1 2:0.8 3:1 4:0.833333 
32 1:1 2:0.8 3:1 4:1 
32 1:1 2:0.8 3:1 4:-0.833333 
32 1:1 2:0.8 3:1 4:-0.333333 
32 1:1 2:0.8 3:1 4:-0.166667 
-32 1:1 2:0.8 3:1 
-32 1:1 2:0.8 3:0.8 4:-0.5 
32 1:1 2:0.8 3:0.8 4:-0.333333 
-32 1:1 2:0.8 3:0.8 4:-0.166667 
-32 1:1 2:0.8 3:0.8 
32 1:1 2:1 3:-1 4:0.666667 
2.974447406119739 1:1 2:1 3:-1 4:0.833333 
-32 1:1 2:1 3:-1 4:1 
30.79347178036797 1:1 2:1 3:-1 4:-0.833333 
32 1:1 2:1 3:-1 4:-0.666667 
-32 1:1 2:1 3:-1 4:-0.166667 
-32 1:1 2:1 3:-0.8 4:0.333333 
-32 1:1 2:1 3:-0.8 4:0.5 
-32 1:1 2:1 3:-0.8 4:-0.833333 
32 1:1 2:1 3:-0.8 4:-0.666667 
32 1:1 2:1 3:-0.6 4:0.166667 
32 1:1 2:1 3:-0.6 4:0.5 
32 1:1 2:1 3:-0.6 4:0.666667 
32 1:1 2:1 3:-0.6 4:-1 
-32 1:1 2:1 3:-0.6 4:-0.833333 
-32 1:1 2:1 3:-0.6 4:-0.666667 
-32 1:1 2:1 3:-0.6 4:-0.333333 
-32 1:1 2:1 3:-0.8 4:-0.5 
32 1:1 2:1 3:-0.8 4:-0.333333 
-32 1:1 2:1 3:-0.8 4:-0.166667 
0.007326005850641727 1:1 2:1 3:-0.8 
-32 1:1 2:1 3:-0.4 4:0.166667 
32 1:1 2:1 3:-0.4 4:0.333333 
-32 1:1 2:1 3:-0.4 4:0.5 
22.80157950230122 1:1 2:1 3:-0.4 4:0.833333 
-32 1:1 2:1 3:-0.4 4:1 
32 1:1 2:1 3:-0.4 4:-1 
32 1:1 2:1 3:-0.4 4:-0.666667 
32 1:1 2:1 3:-0.2 4:0.333333 
-32 1:1 2:1 3:-0.2 4:0.5 
32 1:1 2:1 3:-0.2 4:1 
-32 1:1 2:1 3:-0.2 4:-0.833333 
32 1:1 2:1 3:-0.2 4:-0.666667 
-32 1:1 2:1 3:-0.2 4:-0.166667 
32 1:1 2:1 3:-0.2 
32 1:1 2:1 3:-0.4 4:-0.5 
-32 1:1 2:1 3:-0.4 4:-0.333333 
32 1:1 2:1 3:-0.4 
32 1:1 2:1 4:0.166667 
32 1:1 2:1 4:0.333333 
-32 1:1 2:1 4:0.666667 
32 1:1 2:1 4:1 
-32 1:1 2:1 4:-0.666667 
22.36392480552002 1:1 2:1 3:0.2 4:0.333333 
-32 1:1 2:1 3:0.2 4:0.5 
32 1:1 2:1 3:0.2 4:0.666667 
32 1:1 2:1 3:0.2 4:0.833333 
32 1:1 2:1 3:0.2 4:1 
32 1:1 2:1 3:0.2 4:-0.833333 
-32 1:1 2:1 3:0.2 4:-0.666667 
32 1:1 2:1 3:0.2 
32 1:1 2:1 4:-0.5 
24.95914095112347 1:1 2:1 4:-0.166667 
32 1:1 2:1 3:0.4 4:0.333333 
-32 1:1 2:1 3:0.4 4:0.5 
-32 1:1 2:1 3:0.4 4:0.666667 
32 1:1 2:1 3:0.4 4:0.833333 
32 1:1 2:1 3:0.4 4:-1 
-32 1:1 2:1 3:0.4 4:-0.833333 
32 1:1 2:1 3:0.4 4:-0.666667 
-32 1:1 2:1 3:0.6 4:0.166667 
-32 1:1 2:1 3:0.6 4:0.5 
32 1:1 2:1 3:0.6 4:0.666667 
-32 1:1 2:1 3:0.6 4:0.833333 
32 1:1 2:1 3:0.6 4:-1 
-32 1:1 2:1 3:0.6 4:-0.833333 
-32 1:1 2:1 3:0.6 4:-0.666667 
-32 1:1 2:1 3:0.6 4:-0.5 
32 1:1 2:1 3:0.6 
32 1:1 2:1 3:0.4 4:-0.333333 
32 1:1 2:1 3:0.4 4:-0.166667 
32 1:1 2:1 3:0.4 
-32 1:1 2:1 3:0.8 4:0.166667 
-32 1:1 2:1 3:0.8 4:0.333333 
32 1:1 2:1 3:0.8 4:0.5 
32 1:1 2:1 3:0.8 4:-1 
32 1:1 2:1 3:1 4:0.166667 
32 1:1 2:1 3:1 4:0.5 
-32 1:1 2:1 3:1 4:0.666667 
32 1:1 2:1 3:1 4:-1 
-32 1:1 2:1 3:1 4:-0.833333 
32 1:1 2:1 3:1 4:-0.5 
5.868286780031305 1:1 2:1 3:1 
-32 1:1 2:1 3:0.8 4:-0.5 
-32 1:1 2:1 3:0.8 4:-0.166667 
32 1:1 2:1 3:0.8 
