# Supplementary material for: Dynalign II: common secondary structure prediction for RNA homologs with domain insertions
Source: Nucleic Acids Res. 2014 Nov 21;42(22):13939–48. doi: 10.1093/nar/gku1172 (PMC4267632; doi:10.1093/nar/gku1172)
Supplement: SUPPLEMENTARY DATA [file supp_gku1172_nar-02021-z-2014-File012.zip › data_tables/pseudconst.dat]

This file contains constants for calculating pseudoknot penalty
for SHAPEknots program.


Constant 'a' is the single-stranded length. It is being  multiplied 
by unpaired nucleotide count. 
a is 	        --> 6.5

Constant 'b' is the nested helix length. It is being multiplied 
by number of internal branches.
b is 	        --> 15

Constants 'c#" is the internal pseudoknot length. It is being  multiplied 
by number of spanning helixes with length '#' nucleotides.
c2 is 	       	--> 23.9
c3 is 		--> 23.9
c4 is 		--> 34.0
c5 is 		--> 23.8
c6 is 		--> 34.6
c7 is 		--> 57.6
c8 is 		--> 82.1
c9 is 		--> 65.3
c10 is		--> 527.5
c11 is		--> 2446.9
c12 is		--> 4198.8
c13 is		--> 6564.3
c14 is		--> 12540

Constant 'c15' is multiplied by number of spanning helix longer then 14 nucleotides  
c15 is 		--> 30000
