# Supplementary material for: Dynalign II: common secondary structure prediction for RNA homologs with domain insertions
Source: Nucleic Acids Res. 2014 Nov 21;42(22):13939–48. doi: 10.1093/nar/gku1172 (PMC4267632; doi:10.1093/nar/gku1172)
Supplement: SUPPLEMENTARY DATA [file supp_gku1172_nar-02021-z-2014-File012.zip › data_tables/std_ensemble_defect.model]

svm_type epsilon_svr
kernel_type rbf
gamma 0.125
nr_class 2
total_sv 509
rho 0.052927
SV
0.4474585222202006 1:-0.950769 2:-0.927235 3:-0.858407 4:1 
0.04016461074425831 1:-0.938462 2:-0.938462 3:0.619753 4:0.166667 
1.229869833487875 1:-0.907692 2:-0.875931 3:0.671244 4:0.5 
5.689257443904921 1:-0.876923 2:-0.903846 3:0.69697 4:-1 
-4.89532067486972 1:-0.938462 2:-0.846154 3:0.514403 4:-0.5 
-5.019386065496151 1:-0.938462 2:-0.730769 3:-0.802469 4:-0.833333 
-1.628493604579844 1:-0.901538 2:-0.704142 3:-0.871872 4:-0.666667 
-16 1:-0.876923 2:-0.471154 3:-0.515152 4:-1 
3.232898760287006 1:-0.938462 2:-0.523077 3:-0.130864 4:0.166667 
-6.399583771072216 1:-0.876923 2:-0.471154 3:0.427609 4:-1 
16 1:-0.938462 2:-0.384615 3:-0.407407 4:-0.5 
16 1:-0.938462 2:-0.384615 3:-0.0123457 4:-0.833333 
-0.01833545942351571 1:-0.938462 2:-0.384615 3:0.514403 4:-0.5 
-2.383076571633677 1:-0.912088 2:-0.423077 3:0.51567 4:-0.333333 
16 1:-0.901538 2:-0.171598 3:-0.391391 4:-0.666667 
0.09031844405059604 1:-0.938462 2:-0.0384615 3:-0.703704 4:-0.833333 
2.36916766268456 1:-0.938462 2:-0.0879121 3:-0.266314 4:0.833333 
-16 1:-0.975385 2:-0.0384615 3:-0.267057 4:-0.666667 
-16 1:-0.912088 2:-0.0384615 3:0.0598291 4:-0.333333 
-0.06864209600224579 1:-0.938462 2:-0.153846 3:0.646091 4:-0.5 
1.986011843247022 1:-0.955245 2:0.153846 3:-0.842927 4:0.333333 
-5.358827049410027 1:-1 2:0.208791 3:-0.690821 4:-1 
-16 1:-0.938462 2:0.169231 3:-0.565432 4:0.166667 
1.400398046915019 1:-0.938462 2:-0.0384615 3:-0.407407 4:-0.833333 
0.3128277354655127 1:-0.938462 2:0.169231 3:-0.249383 4:0.166667 
-12.23448323317865 1:-0.926154 2:0.325911 3:-0.560847 4:1 
-9.738003116518474 1:-0.876923 2:0.394231 3:0.292929 4:-1 
2.555977764449504 1:-0.876923 2:0.394231 3:0.69697 4:-1 
-13.46532473905962 1:-0.952663 2:0.502404 3:-0.866969 4:0.666667 
16 1:-0.938462 2:0.446154 3:-0.565432 4:0.166667 
16 1:-0.952663 2:0.502404 3:-0.413454 4:0.666667 
-16 1:-0.876923 2:0.394231 3:-0.380471 4:-1 
5.8113056032853 1:-0.938462 2:0.538462 3:-0.27572 4:-0.5 
-12.00696493642278 1:-0.917949 2:0.488294 3:-0.265893 
16 1:-0.975385 2:0.538462 3:-0.111111 4:-0.666667 
-7.386542114083975 1:-0.938462 2:0.480769 3:0.333333 4:-0.166667 
-0.6796973805931419 1:-0.938462 2:0.723077 3:-0.841975 4:0.166667 
-16 1:-0.964835 2:0.674208 3:-0.418588 4:-0.333333 
-2.028447567249342 1:-0.950769 2:0.663202 3:0.321534 4:1 
-3.58206373332262 1:-0.938462 2:1 3:-0.802469 4:-0.833333 
-6.818599138119852 1:-0.964835 2:0.877828 3:-0.865828 4:-0.333333 
11.38828701556208 1:-0.938462 2:0.802198 3:-0.266314 4:0.833333 
16 1:-0.975385 2:0.826923 3:-0.267057 4:-0.666667 
16 1:-0.964835 2:0.877828 3:-0.418588 4:-0.333333 
14.80551861643401 1:-0.938462 2:1 3:-0.0123457 4:-0.833333 
-4.602676396111806 1:-0.938462 2:0.769231 3:0.0534979 4:-0.5 
-0.2741112742335568 1:-0.952663 2:0.826923 3:0.191232 4:0.666667 
-16 1:-0.876923 2:0.826923 3:0.292929 4:-1 
-1.523294032405934 1:-0.950769 2:0.850312 3:0.321534 4:1 
-14.0865017959596 1:-0.938462 2:1 3:0.481481 4:-0.833333 
0.02165110619953978 1:-0.921678 2:0.826923 3:0.647696 4:0.333333 
0.06031679492863801 1:-0.938462 2:0.884615 3:0.646091 4:0.5 
16 1:-0.876923 2:0.826923 3:0.69697 4:-1 
15.42157815530417 1:-0.753846 2:-1 3:-0.887125 4:-1 
5.106729796750503 1:-0.753846 2:-1 3:0.664903 4:-1 
-11.41686033112583 1:-0.753846 2:-0.807692 3:-0.816578 4:-0.5 
-16 1:-0.753846 2:-0.615385 3:-0.322751 4:-1 
0.002893247973757551 1:-0.753846 2:-0.615385 3:-0.252205 4:-0.5 
-16 1:-0.753846 2:-0.615385 3:0.52381 4:-0.666667 
16 1:-0.753846 2:-0.384615 3:0.015873 4:-0.666667 
-2.205270103062023 1:-0.753846 2:-0.423077 3:0.0299824 4:-0.5 
16 1:-0.753846 2:-0.195804 3:-0.130351 4:0.333333 
16 1:-0.753846 2:-0.326923 3:-0.111111 4:-0.833333 
0.00510357773575207 1:-0.753846 2:-0.195804 3:0.331409 4:0.333333 
16 1:-0.753846 2:-0.0384615 3:-0.534392 4:-0.833333 
14.63298151616658 1:-0.753846 2:-0.153846 3:-0.407407 4:-0.666667 
-12.74899800810883 1:-0.753846 2:0.208791 3:-0.262283 4:-0.333333 
-0.04753466162348826 1:-0.753846 2:0.153846 3:-0.27572 
0.03034678013428037 1:-0.753846 2:0.0946746 3:0.035409 4:0.666667 
-0.7238367756868648 1:-0.753846 2:0.307692 3:-0.548501 4:1 
16 1:-0.753846 2:0.373626 3:-0.141345 4:-0.333333 
1.015626308960784 1:-0.753846 2:0.538462 3:-0.407407 4:-0.666667 
-4.444670346280209 1:-0.753846 2:0.538462 3:0.241623 4:-1 
-3.288436574898708 1:-0.753846 2:0.538462 3:-0.887125 4:-1 
-2.311739509207614 1:-0.753846 2:0.703297 3:-0.564626 4:-0.333333 
-0.08170405155030927 1:-0.753846 2:0.627219 3:0.035409 4:0.666667 
1.276604676288796 1:-0.753846 2:0.794872 3:0.335685 
-16 1:-0.507692 2:-0.51049 3:-0.500975 4:-1 
-0.4627493128088285 1:-0.55503 2:-0.565217 3:-0.393298 4:0.666667 
-0.03355599399901913 1:-0.507692 2:-0.51049 3:-0.345029 4:-1 
-0.4332549711548451 1:-0.569231 2:-0.285714 3:-0.794872 4:-0.833333 
16 1:-0.569231 2:-0.285714 3:0.002849 4:-0.833333 
-8.249974552231262 1:-0.589744 2:-0.205955 3:-0.588198 
16 1:-0.569231 2:-0.203297 3:-0.415005 4:0.5 
-16 1:-0.569231 2:-0.0384615 3:-0.415005 4:0.5 
-9.068250799452803 1:-0.630769 2:-0.0384615 3:0.333333 4:-1 
-0.2090560065745866 1:-0.542857 2:0.307692 3:-0.670782 4:-0.333333 
-16 1:-0.583432 2:0.307692 3:-0.12854 4:0.666667 
6.168159075975671 1:-0.569231 2:0.208791 3:0.344729 4:-0.833333 
-9.647371234314333 1:-0.586014 2:0.508097 3:-0.728395 4:0.333333 
0.7164264059724084 1:-0.606154 2:0.470588 3:-0.694725 4:-0.666667 
16 1:-0.581538 2:0.494083 3:-0.564626 4:1 
16 1:-0.55503 2:0.488294 3:-0.111111 4:0.666667 
-0.4884696796355845 1:-0.581538 2:0.494083 3:0.191232 4:1 
0.07563776507816242 1:-0.569231 2:0.632653 3:-0.713472 4:0.833333 
-5.303899115878702 1:-0.556923 2:0.647315 3:-0.0958381 4:1 
16 1:-0.569231 2:0.703297 3:-0.111111 4:-0.833333 
16 1:-0.606154 2:0.674208 3:-0.156004 4:-0.666667 
-1.38897336436181 1:-0.595604 2:0.682692 3:-0.111111 4:-0.333333 
0.926078717357285 1:-0.569231 2:0.620879 3:0.648623 4:0.5 
-0.07426075862719206 1:-0.569231 2:0.950549 3:0.002849 4:-0.833333 
-0.2637561456741191 1:-0.569231 2:0.826923 3:-0.111111 4:-0.166667 
-16 1:-0.569231 2:0.868132 3:0.154796 4:-0.5 
-0.002911260211967546 1:-0.384615 2:-0.903846 3:0.0534979 4:1 
0.007633357674547708 1:-0.384615 2:-0.903846 3:0.163237 
-1.716567666468363 1:-0.384615 2:-0.384615 3:-0.835391 4:1 
-10.15348799756375 1:-0.384615 2:-0.162088 3:-0.393298 4:-0.333333 
-16 1:-0.384615 2:-0.238166 3:0.0408357 4:0.666667 
0.588838871878547 1:-0.384615 2:-0.254808 3:0.135802 4:-0.833333 
1.966572273130511 1:-0.384615 2:-0.0384615 3:-0.563786 4:0.5 
16 1:-0.384615 2:-0.0384615 3:-0.425365 4:0.333333 
0.2507018796396745 1:-0.384615 2:-0.0384615 3:-0.111111 4:1 
16 1:-0.384615 2:-0.0384615 3:0.300412 4:-0.5 
16 1:-0.384615 2:0.276224 3:-0.829405 4:0.333333 
-3.808719922650054 1:-0.384615 2:0.394231 3:-0.604938 4:-0.833333 
16 1:-0.384615 2:0.276224 3:-0.425365 4:0.333333 
-2.050325600009077 1:-0.384615 2:0.346154 3:-0.38546 
-16 1:-0.384615 2:0.286058 3:-0.111111 4:-0.166667 
16 1:-0.384615 2:0.394231 3:-0.851852 4:-0.833333 
-2.524804054586469 1:-0.384615 2:0.512238 3:-0.694725 4:0.333333 
-2.893309024179556 1:-0.384615 2:0.512238 3:-0.425365 4:0.333333 
-16 1:-0.384615 2:0.538462 3:-0.440329 4:-1 
-0.0881168135908067 1:-0.384615 2:0.538462 3:-0.111111 4:-0.5 
-16 1:-0.384615 2:0.480769 3:0.185185 4:0.166667 
-4.008623806255102 1:-0.384615 2:0.480769 3:0.185185 4:1 
16 1:-0.384615 2:0.442308 3:0.657064 
3.270732739024562 1:-0.384615 2:0.653846 3:-0.851852 4:0.166667 
-1.236775590834631 1:-0.384615 2:0.610577 3:-0.728395 4:-0.833333 
13.89884223104747 1:-0.384615 2:0.610577 3:-0.358025 4:-0.833333 
-16 1:-0.384615 2:0.703297 3:-0.252205 4:-0.333333 
-16 1:-0.384615 2:0.682692 3:0.0534979 4:0.5 
-16 1:-0.384615 2:0.653846 3:0.0864198 4:-0.666667 
16 1:-0.384615 2:0.634615 3:-0.111111 
0.288999952473987 1:-0.384615 2:0.66958 3:0.652076 4:0.333333 
-0.04583550491475453 1:-0.384615 2:0.826923 3:-0.703704 4:-0.666667 
5.993890092603552 1:-0.384615 2:0.826923 3:-0.407407 4:0.166667 
-16 1:-0.384615 2:0.826923 3:-0.425365 4:0.333333 
-16 1:-0.384615 2:0.826923 3:-0.111111 4:-0.166667 
-10.16851157280822 1:-0.2 2:-0.871795 3:-0.156004 4:-0.5 
0.8979381661757165 1:-0.216783 2:-0.921507 3:0.301761 4:0.333333 
1.844332130837333 1:-0.2 2:-0.923077 3:0.616162 4:0.166667 
0.7749790117675106 1:-0.185799 2:-0.889179 3:0.660929 4:0.666667 
-0.08115039815668523 1:-0.261538 2:-0.704142 3:-0.895425 4:-1 
-1.587658934660329 1:-0.261538 2:-0.704142 3:-0.372549 4:-1 
-16 1:-0.2 2:-0.519231 3:-0.111111 4:-0.166667 
1.203618284949852 1:-0.2 2:-0.395604 3:-0.245791 4:0.833333 
-16 1:-0.2 2:-0.230769 3:-0.111111 4:-0.166667 
-16 1:-0.261538 2:-0.0384615 3:-0.0239651 4:-0.5 
16 1:-0.216783 2:0.138148 3:-0.718276 4:0.333333 
-16 1:-0.220513 2:0.134615 3:-0.585185 
-5.270645519414144 1:-0.2 2:0.153846 3:-0.425365 4:0.5 
-11.76223443719966 1:-0.214201 2:0.140584 3:-0.399177 4:0.666667 
0.2500498946395123 1:-0.214201 2:0.140584 3:0.62963 4:0.666667 
16 1:-0.2 2:0.346154 3:-0.515152 4:-0.833333 
-16 1:-0.183217 2:0.307692 3:-0.407407 4:0.333333 
16 1:-0.220513 2:0.307692 3:-0.288889 
-16 1:-0.173626 2:0.286058 3:-0.423002 4:-0.333333 
-7.989955995890239 1:-0.220513 2:0.307692 3:-0.407407 
16 1:-0.2 2:0.318681 3:0.177489 4:0.833333 
16 1:-0.220513 2:0.307692 3:0.185185 
16 1:-0.216783 2:0.491366 3:-0.718276 4:0.333333 
-7.260870501500994 1:-0.187692 2:0.470588 3:-0.68925 4:1 
0.3180917760798238 1:-0.138462 2:0.456044 3:0.259259 4:-1 
-1.698860529835295 1:-0.185799 2:0.636245 3:0.201878 4:0.666667 
0.2119454474788243 1:-0.185799 2:0.636245 3:0.660929 4:0.666667 
10.20527290213677 1:-0.187692 2:0.826923 3:-0.68925 4:1 
-16 1:-0.187692 2:0.826923 3:-0.544715 4:1 
16 1:-0.216783 2:0.844584 3:-0.135398 4:0.333333 
-0.2014697403066359 1:-0.261538 2:0.893491 3:-0.198257 4:-1 
-0.01755366494140501 1:-0.2 2:0.923077 3:0.292929 4:-0.833333 
-0.02317180072716523 1:-0.0153846 2:-0.846154 3:-0.604938 4:-1 
4.514197210298366 1:-0.0153846 2:-0.730769 3:-0.555556 4:-0.833333 
0.1315575781541399 1:-0.0153846 2:-0.573427 3:-0.676768 4:0.333333 
1.902823767001617 1:-0.0153846 2:-0.557692 3:-0.111111 4:-0.833333 
16 1:-0.0153846 2:-0.384615 3:-0.555556 4:-0.166667 
-0.9808355111299751 1:-0.0153846 2:-0.384615 3:-0.209877 4:-1 
-1.034519620525453 1:-0.0153846 2:-0.384615 3:-0.111111 4:-0.5 
-16 1:-0.0153846 2:-0.384615 3:-0.111111 4:-0.166667 
13.45569790855627 1:-0.0153846 2:-0.384615 3:0.185185 4:0.666667 
-15.30918475318048 1:-0.0153846 2:-0.384615 3:0.481481 4:0.166667 
16 1:-0.0153846 2:-0.384615 3:0.514403 
1.465779643213455 1:-0.138462 2:-0.0384615 3:-0.851852 4:-1 
16 1:-0.0153846 2:-0.0384615 3:-0.555556 4:-0.166667 
16 1:-0.0153846 2:-0.0384615 3:-0.407407 4:-0.833333 
0.1482965686069086 1:-0.043787 2:-0.0384615 3:0.023569 4:0.666667 
-6.759073968999606 1:-0.0153846 2:0.0769231 3:-0.209877 4:-1 
-2.899732044099034 1:-0.0153846 2:0.118881 3:-0.138047 4:0.333333 
16 1:-0.0153846 2:0.307692 3:-0.703704 4:0.833333 
-6.893437199741427 1:-0.0153846 2:0.307692 3:-0.525926 4:0.166667 
-16 1:-0.0153846 2:0.307692 3:-0.138047 4:0.333333 
0.1862468441571068 1:-0.0153846 2:0.307692 3:0.185185 4:-0.166667 
-16 1:-0.0153846 2:0.505495 3:-0.830688 4:-0.333333 
16 1:-0.0153846 2:0.461538 3:-0.868313 
-0.6113765069942272 1:-0.0153846 2:0.461538 3:-0.539095 
13.42450728194127 1:-0.0153846 2:0.467456 3:-0.270655 4:0.666667 
-3.152334861052968 1:-0.0153846 2:0.480769 3:0.185185 4:-0.833333 
-16 1:-0.0153846 2:0.653846 3:-0.822222 4:0.166667 
16 1:-0.043787 2:0.664663 3:-0.694725 4:0.666667 
0.4044369127141407 1:-0.0153846 2:0.653846 3:-0.703704 4:-0.5 
-16 1:-0.0681319 2:0.674208 3:-0.27572 4:-0.333333 
-16 1:-0.0153846 2:0.653846 3:-0.111111 4:-0.5 
16 1:-0.0153846 2:0.653846 3:0.481481 4:-0.833333 
-16 1:-0.0153846 2:0.811189 3:-0.569024 4:0.333333 
15.53982744814703 1:-0.0153846 2:0.826923 3:-0.111111 4:-0.166667 
0.008428674700475189 1:-0.0153846 2:0.840237 3:0.641026 4:0.666667 
3.925220529702364 1:0.132308 2:-0.74359 3:-0.304348 4:-0.666667 
0.09020973573601364 1:0.148718 2:-0.568289 3:-0.00271003 
16 1:0.230769 2:-0.343891 3:0.002849 4:-1 
-16 1:0.169231 2:-0.375624 3:0.335685 4:0.833333 
-16 1:0.169231 2:-0.195804 3:-0.714678 4:0.5 
-1.136168879517282 1:0.169231 2:-0.195804 3:-0.111111 4:-0.833333 
2.008361058207983 1:0.148718 2:-0.215071 3:0.141825 
-7.203677527353289 1:0.169231 2:-0.195804 3:0.711934 4:-0.833333 
10.9734172876254 1:0.142857 2:-0.0384615 3:-0.296296 4:0.833333 
16 1:0.142857 2:0.143725 3:-0.851852 4:-0.333333 
-13.90924124041296 1:0.107692 2:0.177885 3:-0.534392 4:-1 
16 1:0.169231 2:0.118881 3:-0.604938 4:-0.833333 
-16 1:0.132308 2:0.153846 3:-0.433172 4:-0.666667 
-16 1:0.132308 2:0.153846 3:-0.304348 4:-0.666667 
-1.276703434547869 1:0.148718 2:0.138148 3:-0.436314 
16 1:0.132308 2:0.153846 3:-0.175523 4:-0.666667 
16 1:0.169231 2:0.118881 3:0.0534979 4:-0.166667 
9.845614039959239 1:0.148718 2:0.138148 3:-0.147245 
0.1396560533749905 1:0.169231 2:0.118881 3:0.465021 4:-0.166667 
0.5895280595654886 1:0.169231 2:0.307692 3:-0.868313 4:0.166667 
-16 1:0.156923 2:0.29925 3:-0.546841 4:1 
16 1:0.142857 2:0.325911 3:-0.574074 4:-0.333333 
-16 1:0.169231 2:0.328671 3:-0.38546 4:-0.5 
0.5081038166406043 1:0.156923 2:0.29925 3:0.0196078 4:1 
0.02474660130364721 1:0.189744 2:0.307692 3:0.037037 
-16 1:0.152448 2:0.480769 3:-0.703704 4:0.333333 
-1.747334481820392 1:0.169231 2:0.478521 3:-0.699001 4:0.833333 
16 1:0.152448 2:0.480769 3:0.185185 4:0.333333 
16 1:0.169231 2:0.433566 3:0.163237 4:-0.5 
1.60727148851984 1:0.15503 2:0.668472 3:-0.839297 4:0.666667 
-0.09095607067708435 1:0.169231 2:0.590909 3:-0.604938 4:-0.833333 
16 1:0.132308 2:0.666667 3:-0.561997 4:-0.666667 
-0.3731038273243052 1:0.189744 2:0.653846 3:-0.111111 
-0.1138512627371693 1:0.169231 2:0.853147 3:0.0534979 4:0.5 
-14.85162252345752 1:0.476923 2:-0.8583 3:0.292929 4:-1 
16 1:0.353846 2:-0.615385 3:-0.296296 4:-0.833333 
16 1:0.353846 2:-0.543269 3:0.0740741 4:-0.166667 
6.341735953676874 1:0.353846 2:-0.557692 3:0.185185 4:0.166667 
0.2018969893939735 1:0.353846 2:-0.405594 3:-0.380471 4:0.333333 
3.859255513659007 1:0.353846 2:-0.358974 3:0.0534979 
16 1:0.353846 2:-0.195804 3:-0.851852 4:0.333333 
-2.961306196698587 1:0.353846 2:-0.230769 3:-0.851852 4:-1 
-16 1:0.353846 2:-0.182692 3:-0.851852 4:-0.166667 
-1.094654795050383 1:0.353846 2:-0.203297 3:-0.534392 4:-0.333333 
16 1:0.353846 2:-0.269231 3:0.037037 4:-0.666667 
-3.100182402315873 1:0.353846 2:-0.230769 3:-0.111111 4:-0.5 
-3.332547803022562 1:0.353846 2:-0.0384615 3:-0.851852 4:0.666667 
-14.9915509793516 1:0.353846 2:-0.0384615 3:-0.851852 4:-0.166667 
16 1:0.353846 2:-0.0384615 3:-0.574074 4:-0.166667 
16 1:0.353846 2:-0.0384615 3:0.259259 4:-0.833333 
-16 1:0.353846 2:-0.0384615 3:0.62963 4:0.666667 
12.9912366879721 1:0.353846 2:-0.0384615 3:0.62963 4:0.833333 
0.02579082185889805 1:0.353846 2:0.0769231 3:-0.851852 4:-0.666667 
16 1:0.353846 2:0.153846 3:-0.522634 
-3.997481802019159 1:0.353846 2:0.153846 3:-0.358025 4:-1 
-16 1:0.353846 2:0.105769 3:0.259259 4:-0.833333 
16 1:0.353846 2:0.307692 3:-0.407407 4:1 
-16 1:0.353846 2:0.291209 3:0.047619 4:0.833333 
0.2074092510598825 1:0.353846 2:0.307692 3:0.185185 4:1 
-16 1:0.353846 2:0.346154 3:0.506173 4:-0.5 
-16 1:0.353846 2:0.5 3:-0.555556 4:1 
-13.38018364242393 1:0.353846 2:0.456044 3:-0.746032 4:-0.333333 
-16 1:0.353846 2:0.480769 3:-0.259259 4:0.166667 
-16 1:0.353846 2:0.442308 3:-0.358025 4:-0.5 
-16 1:0.353846 2:0.456044 3:-0.428571 4:-0.333333 
16 1:0.353846 2:0.490385 3:-0.111111 4:0.5 
2.723958856717278 1:0.353846 2:0.480769 3:0.037037 4:0.166667 
-11.28772937933889 1:0.353846 2:0.666667 3:-0.851852 
16 1:0.353846 2:0.682692 3:-0.666667 4:-0.833333 
16 1:0.353846 2:0.634615 3:-0.111111 4:-0.5 
-1.587899541247115 1:0.353846 2:0.849112 3:-0.396011 4:0.666667 
-16 1:0.353846 2:0.884615 3:-0.407407 4:-0.666667 
16 1:0.353846 2:0.846154 3:-0.259259 4:1 
16 1:0.353846 2:0.858974 3:-0.27572 
-1.972446849807486 1:0.564835 2:-0.715719 3:0.62963 4:-0.333333 
-0.4337379423917441 1:0.517949 2:-0.396552 3:-0.574074 
6.377227656165996 1:0.538462 2:-0.393491 3:-0.252205 4:0.5 
-16 1:0.538462 2:-0.349112 3:-0.463845 4:-0.5 
-16 1:0.512088 2:-0.384615 3:-0.407407 4:-0.333333 
16 1:0.555245 2:-0.375 3:-0.111111 4:0.333333 
-16 1:0.555245 2:-0.375 3:0.356725 4:0.333333 
8.423801721257981 1:0.552663 2:-0.384615 3:0.514403 4:0.666667 
0.3145761854883179 1:0.538462 2:-0.171598 3:-0.746032 4:-0.5 
-16 1:0.538462 2:-0.238166 3:-0.216931 4:-0.166667 
-16 1:0.575385 2:-0.195804 3:0.324619 4:-0.666667 
-0.09337673913127352 1:0.538462 2:-0.057481 3:-0.564626 4:0.833333 
-16 1:0.555245 2:-0.0384615 3:-0.423002 4:0.333333 
-16 1:0.564835 2:-0.0384615 3:-0.234568 4:-0.333333 
16 1:0.517949 2:-0.0384615 3:-0.388889 
-16 1:0.6 2:-0.0384615 3:-0.111111 4:-1 
0.3327849248139552 1:0.550769 2:-0.0384615 3:0.0598291 4:1 
-16 1:0.6 2:-0.0384615 3:0.185185 4:-1 
-16 1:0.538462 2:-0.0384615 3:0.52381 4:-0.166667 
16 1:0.6 2:0.134615 3:-0.703704 4:-1 
-16 1:0.538462 2:0.0946746 3:-0.534392 4:-0.833333 
-16 1:0.517949 2:0.140584 3:-0.759259 
-16 1:0.575385 2:0.118881 3:-0.198257 4:-0.666667 
-16 1:0.538462 2:0.139053 3:-0.111111 4:0.5 
16 1:0.538462 2:0.147929 3:0.015873 4:0.166667 
-0.01044169792974735 1:0.538462 2:0.139053 3:0.0299824 4:0.5 
16 1:0.512088 2:0.153846 3:-0.0518519 4:-0.333333 
-0.7858320054556494 1:0.538462 2:0.0946746 3:0.312169 4:-0.833333 
-16 1:0.517949 2:0.319629 3:-0.851852 
-5.350734633330137 1:0.555245 2:0.298077 3:-0.578947 4:0.333333 
16 1:0.538462 2:0.316568 3:-0.534392 4:0.5 
14.78331488868184 1:0.538462 2:0.360947 3:-0.534392 4:-0.833333 
16 1:0.555245 2:0.298077 3:-0.423002 4:0.333333 
16 1:0.538462 2:0.316568 3:-0.393298 4:0.5 
-16 1:0.555245 2:0.298077 3:-0.267057 4:0.333333 
-6.253007474615635 1:0.538462 2:0.322908 3:-0.262283 4:0.833333 
-16 1:0.538462 2:0.294379 3:-0.216931 4:-0.166667 
-2.142240380123587 1:0.517949 2:0.319629 3:-0.296296 
16 1:0.552663 2:0.307692 3:-0.0781893 4:0.666667 
16 1:0.538462 2:0.294379 3:-0.111111 4:-0.166667 
0.005455466198069674 1:0.555245 2:0.298077 3:0.356725 4:0.333333 
0.01107561832422504 1:0.517949 2:0.319629 3:0.259259 
3.115387000139074 1:0.538462 2:0.322908 3:0.463341 4:0.833333 
16 1:0.538462 2:0.494083 3:-0.851852 4:-0.166667 
-16 1:0.6 2:0.480769 3:-0.703704 4:-1 
-16 1:0.538462 2:0.475063 3:-0.564626 4:0.833333 
16 1:0.501538 2:0.502404 3:-0.604938 4:-0.666667 
-16 1:0.538462 2:0.449704 3:-0.746032 4:-0.5 
16 1:0.517949 2:0.498674 3:-0.388889 
-16 1:0.552663 2:0.470588 3:-0.0781893 4:0.666667 
-2.375528009379118 1:0.6 2:0.480769 3:0.185185 4:-1 
-16 1:0.6 2:0.480769 3:0.481481 4:-1 
3.058446501793679 1:0.526154 2:0.657415 3:-0.865828 4:1 
-16 1:0.538462 2:0.627219 3:-0.746032 4:-0.833333 
16 1:0.538462 2:0.671598 3:-0.534392 4:0.5 
10.90924880565606 1:0.538462 2:0.627219 3:-0.746032 4:-0.5 
-16 1:0.52426 2:0.662088 3:-0.433172 4:0.666667 
16 1:0.538462 2:0.627219 3:-0.322751 4:-0.833333 
-16 1:0.564835 2:0.638796 3:-0.358025 4:-0.333333 
16 1:0.521678 2:0.668472 3:-0.149098 4:0.333333 
10.79292126797379 1:0.526154 2:0.657415 3:0.0286513 4:1 
7.49134739500137 1:0.575385 2:0.643357 3:0.324619 4:-0.666667 
-0.253551267796527 1:0.6 2:0.653846 3:0.481481 4:-1 
-16 1:0.538462 2:0.627219 3:0.52381 4:-0.5 
16 1:0.538462 2:0.849112 3:-0.816578 4:0.5 
16 1:0.538462 2:0.804734 3:-0.887125 4:-0.5 
0.08446147707016334 1:0.538462 2:0.817413 3:-0.564626 4:0.833333 
-0.7730230111088252 1:0.558974 2:0.812256 3:-0.541219 
16 1:0.538462 2:0.804734 3:-0.463845 4:-0.5 
16 1:0.538462 2:0.804734 3:-0.181658 4:-0.5 
-1.801075651566326 1:0.558974 2:0.812256 3:-0.0633214 
-16 1:0.538462 2:0.849112 3:0.312169 4:0.5 
-1.114877447341893 1:0.747692 2:-0.724238 3:-0.851852 4:1 
-11.37337657981976 1:0.723077 2:-0.78022 3:-0.851852 4:-0.833333 
-0.174431425414132 1:0.723077 2:-0.709576 3:0.241623 4:-0.333333 
12.24122522147814 1:0.723077 2:-0.532967 3:-0.769547 4:-0.5 
16 1:0.723077 2:-0.568289 3:-0.393298 4:0.833333 
16 1:0.723077 2:-0.532967 3:-0.27572 4:-0.5 
-0.242616791130418 1:0.723077 2:-0.615385 3:-0.27572 4:-1 
-0.2069769637866442 1:0.723077 2:-0.532967 3:0.0534979 4:-0.5 
8.259722021765359 1:0.723077 2:-0.56044 3:0.163237 
-0.08072059183713681 1:0.76 2:-0.550379 3:0.655172 4:0.166667 
16 1:0.723077 2:-0.532967 3:0.547325 4:-0.5 
15.75386101213286 1:0.723077 2:-0.409341 3:-0.111111 4:-0.166667 
16 1:0.723077 2:-0.409341 3:0.135802 4:-0.833333 
-0.7519435488147322 1:0.723077 2:-0.384615 3:0.481481 4:0.166667 
16 1:0.723077 2:-0.162088 3:-0.851852 4:-0.833333 
-16 1:0.723077 2:-0.186813 3:-0.604938 4:-0.666667 
-16 1:0.723077 2:-0.203297 3:-0.111111 4:0.5 
0.6077783794428571 1:0.723077 2:-0.285714 3:-0.27572 4:-1 
16 1:0.723077 2:-0.186813 3:-0.0123457 4:-0.666667 
16 1:0.723077 2:-0.223901 3:0.135802 4:-0.166667 
-16 1:0.723077 2:-0.230769 3:0.163237 
-2.072961601873234 1:0.723077 2:-0.0384615 3:-0.851852 4:-0.166667 
-6.821628513959737 1:0.747692 2:-0.0384615 3:-0.515152 4:1 
-3.928678227948197 1:0.764103 2:-0.0384615 3:-0.680912 
-16 1:0.723077 2:-0.0384615 3:-0.111111 4:0.833333 
-16 1:0.756643 2:-0.0384615 3:0.259259 4:0.333333 
-16 1:0.764103 2:-0.0384615 3:0.458689 
16 1:0.751479 2:-0.0384615 3:0.512671 4:0.666667 
-16 1:0.723077 2:-0.0879121 3:0.382716 4:-0.666667 
16 1:0.723077 2:-0.0384615 3:0.62963 4:-0.833333 
-0.6449912603395425 1:0.723077 2:0.142857 3:-0.868313 4:1 
-9.510207281878172 1:0.723077 2:0.126374 3:-0.934156 4:-0.5 
0.1089653937696489 1:0.723077 2:0.126374 3:-0.687243 4:0.5 
16 1:0.723077 2:0.10989 3:-0.407407 4:0.166667 
-16 1:0.723077 2:0.138148 3:-0.322751 4:-0.333333 
-2.843747147932819 1:0.723077 2:0.10989 3:-0.209877 4:-0.666667 
16 1:0.723077 2:0.208791 3:0.0534979 4:-1 
16 1:0.723077 2:0.0851648 3:0.135802 4:-0.833333 
-16 1:0.723077 2:0.138148 3:-0.181658 4:-0.333333 
16 1:0.723077 2:0.138148 3:0.52381 4:-0.333333 
16 1:0.723077 2:0.373626 3:-0.604938 4:-1 
16 1:0.723077 2:0.307692 3:-0.802469 4:-0.666667 
16 1:0.723077 2:0.307692 3:0.481481 4:0.166667 
16 1:0.723077 2:0.373626 3:0.382716 4:-1 
9.834088926398111 1:0.723077 2:0.332418 3:0.506173 4:-0.166667 
16 1:0.723077 2:0.497253 3:-0.851852 4:0.5 
-0.3494651576363982 1:0.723077 2:0.491366 3:-0.393298 4:0.833333 
16 1:0.76 2:0.473456 3:-0.264368 4:0.166667 
-16 1:0.723077 2:0.491366 3:-0.252205 4:0.833333 
-0.01631065001109577 1:0.723077 2:0.491366 3:-0.463845 4:-0.333333 
-16 1:0.723077 2:0.491366 3:-0.111111 4:0.833333 
-16 1:0.723077 2:0.538462 3:-0.27572 4:-1 
-16 1:0.723077 2:0.497253 3:0.0534979 4:0.5 
16 1:0.723077 2:0.491366 3:0.100529 4:-0.333333 
-16 1:0.723077 2:0.491366 3:0.664903 4:-0.333333 
-3.504096205973433 1:0.723077 2:0.703297 3:-0.934156 4:-1 
-0.3804473489297935 1:0.723077 2:0.67033 3:-0.736626 4:1 
16 1:0.723077 2:0.648352 3:-0.604938 
-16 1:0.723077 2:0.620879 3:-0.440329 4:-0.5 
16 1:0.723077 2:0.648352 3:-0.38546 
16 1:0.723077 2:0.658342 3:0.023569 4:0.333333 
-16 1:0.723077 2:0.632653 3:-0.181658 4:-0.333333 
-8.093607445291223 1:0.723077 2:0.703297 3:0.62963 4:-0.833333 
-12.08368740739261 1:0.723077 2:0.868132 3:-0.934156 4:-1 
-4.626560861547678 1:0.723077 2:0.826923 3:-0.687243 4:0.5 
-12.55073287179872 1:0.723077 2:0.817413 3:-0.680912 4:0.666667 
-4.323782612412129 1:0.723077 2:0.868132 3:-0.27572 4:-1 
-16 1:0.723077 2:0.851648 3:-0.308642 4:0.166667 
-13.30710973764151 1:0.723077 2:0.817413 3:0.154796 4:0.666667 
-1.220568925277579 1:0.723077 2:0.851648 3:0.283951 4:0.166667 
14.78359119511432 1:0.723077 2:0.826923 3:0.382716 4:-0.833333 
-8.249407732964441 1:0.907692 2:-0.912088 3:-0.238095 4:0.833333 
-1.544932892719895 1:0.907692 2:-0.912088 3:-0.153439 4:0.833333 
-0.7892445441503582 1:0.928205 2:-0.903846 3:0.158249 
-0.4918754621246685 1:0.924476 2:-0.726599 3:-0.495199 4:0.333333 
-0.03469117490829657 1:0.92 2:-0.727706 3:0.64965 4:1 
9.82040739500707 1:0.928205 2:-0.547511 3:-0.515152 
-16 1:0.928205 2:-0.547511 3:-0.111111 
1.417672432744595 1:0.895385 2:-0.563874 3:0.590643 4:1 
-16 1:0.921893 2:-0.39168 3:-0.574074 4:0.666667 
1.210052749712991 1:0.921893 2:-0.39168 3:-0.111111 4:0.666667 
-16 1:0.944615 2:-0.402834 3:0.135802 4:-0.666667 
-8.304689435916835 1:0.907692 2:-0.384615 3:0.185185 4:-0.833333 
1.672007030915644 1:0.934066 2:-0.397678 3:0.673203 4:-0.333333 
16 1:0.907692 2:-0.21978 3:-0.57672 4:0.833333 
-16 1:0.944615 2:-0.220648 3:-0.604938 4:-0.666667 
0.3003270565579329 1:0.890909 2:-0.207317 3:-0.322751 4:0.333333 
16 1:1 2:-0.205955 3:-0.27572 4:-0.833333 
16 1:0.890909 2:-0.207317 3:0.100529 4:0.333333 
-0.2814310334369681 1:0.92 2:-0.206943 3:0.489489 4:1 
16 1:0.944615 2:-0.0384615 3:-0.851852 4:-0.666667 
16 1:0.907692 2:-0.0384615 3:-0.851852 4:-0.166667 
-16 1:0.846154 2:-0.0384615 3:-0.851852 4:-1 
16 1:0.907692 2:-0.0384615 3:-0.604938 4:0.5 
-2.000996130175372 1:0.921893 2:-0.0384615 3:-0.574074 4:0.666667 
8.137455267619339 1:0.944615 2:-0.0384615 3:-0.604938 4:-0.666667 
16 1:0.969231 2:-0.0384615 3:-0.534392 4:-0.5 
0.4676474088821868 1:0.907692 2:-0.0384615 3:-0.703704 4:-0.166667 
16 1:0.907692 2:-0.0384615 3:-0.111111 4:-0.833333 
16 1:0.895385 2:-0.0384615 3:0.0448343 4:1 
6.723113116702213 1:0.907692 2:-0.0384615 3:-0.111111 4:-0.833333 
-8.354604196562535 1:0.907692 2:-0.0384615 3:0.185185 4:0.5 
16 1:0.895385 2:-0.0384615 3:0.122807 4:1 
16 1:0.944615 2:-0.0384615 3:0.382716 4:0.166667 
-16 1:0.895385 2:-0.0384615 3:0.278752 4:1 
-16 1:0.907692 2:-0.0384615 3:0.185185 4:-0.833333 
-14.80021478468436 1:0.944615 2:-0.0384615 3:0.382716 4:-0.666667 
-16 1:0.890909 2:-0.0384615 3:0.417989 4:0.333333 
-16 1:0.944615 2:0.143725 3:-0.851852 4:-0.666667 
-16 1:0.921893 2:0.138148 3:-0.574074 4:0.666667 
-16 1:0.907692 2:0.134615 3:-0.703704 4:-0.166667 
-16 1:1 2:0.129032 3:-0.27572 4:-0.833333 
-16 1:0.938462 2:0.132713 3:-0.0600255 4:0.5 
16 1:0.944615 2:0.143725 3:-0.111111 4:-0.666667 
16 1:0.944615 2:0.143725 3:0.135802 4:-0.666667 
-16 1:0.907692 2:0.153846 3:0.382716 4:-0.5 
16 1:0.944615 2:0.143725 3:0.62963 4:-0.666667 
-15.56485664176946 1:0.890909 2:0.130394 3:0.62963 4:0.333333 
-0.5781432927036628 1:0.934066 2:0.124819 3:0.673203 4:-0.333333 
-9.779802630285547 1:0.921893 2:0.314757 3:-0.851852 4:0.666667 
-16 1:0.921893 2:0.314757 3:-0.574074 4:0.666667 
-3.78506992103865 1:0.934066 2:0.320755 3:-0.546841 4:-0.333333 
0.4998871240262896 1:0.907692 2:0.307692 3:-0.407407 4:0.5 
16 1:0.92 2:0.313819 3:-0.391391 4:1 
-16 1:0.944615 2:0.325911 3:-0.358025 4:-0.666667 
-16 1:0.907692 2:0.307692 3:-0.407407 4:-0.166667 
16 1:0.921893 2:0.314757 3:-0.111111 4:0.666667 
-16 1:0.907692 2:0.307692 3:-0.111111 4:-0.833333 
-5.654637510500802 1:0.934066 2:0.320755 3:-0.0239651 4:-0.333333 
-16 1:0.907692 2:0.307692 3:0.354497 4:0.833333 
16 1:0.907692 2:0.307692 3:0.481481 4:0.5 
2.218989441586114 1:0.92 2:0.313819 3:0.64965 4:1 
1.541385103221539 1:0.969231 2:0.337793 3:0.94709 4:-1 
8.957595566122752 1:0.924476 2:0.482854 3:-0.824417 4:0.333333 
16 1:0.969231 2:0.488294 3:-0.746032 4:-1 
16 1:0.924476 2:0.482854 3:-0.714678 4:0.333333 
-16 1:0.938462 2:0.475063 3:-0.673052 4:0.5 
13.98410690677824 1:0.870769 2:0.476091 3:-0.680912 4:-0.666667 
16 1:0.938462 2:0.475063 3:-0.366539 4:0.5 
4.682860507487776 1:0.969231 2:0.488294 3:-0.322751 4:-1 
-6.194135520194271 1:0.907692 2:0.480769 3:-0.259259 4:-0.166667 
16 1:0.938462 2:0.475063 3:0.0421456 4:0.5 
-0.02018488085891381 1:0.907692 2:0.472527 3:0.439153 4:0.833333 
7.07489448736977 1:0.907692 2:0.480769 3:0.62963 4:-0.166667 
-4.042623878568409 1:0.893491 2:0.657415 3:-0.874299 4:0.666667 
14.61243859045356 1:0.92 2:0.650783 3:-0.871872 4:1 
16 1:0.944615 2:0.644737 3:-0.728395 4:0.166667 
-10.59787244330745 1:0.924476 2:0.649676 3:-0.495199 4:0.333333 
-16 1:0.887179 2:0.659013 3:-0.561997 
16 1:0.924476 2:0.649676 3:-0.27572 4:0.333333 
-15.6187876167573 1:0.887179 2:0.659013 3:-0.433172 
15.62806500653267 1:0.924476 2:0.649676 3:0.163237 4:0.333333 
-0.4778589839274976 1:0.907692 2:0.67033 3:0.439153 4:0.833333 
-16 1:0.893491 2:0.835845 3:-0.874299 4:0.666667 
-1.060616180149958 1:0.881319 2:0.826923 3:-0.934156 4:-0.333333 
-0.1349586254010444 1:0.870769 2:0.850312 3:-0.452991 4:-0.666667 
-10.38327679734027 1:0.907692 2:0.826923 3:0.185185 4:-0.166667 
-1.302751455133406 1:0.969231 2:0.789298 3:0.94709 4:-1 
