# Supplementary material for: Dynalign II: common secondary structure prediction for RNA homologs with domain insertions
Source: Nucleic Acids Res. 2014 Nov 21;42(22):13939–48. doi: 10.1093/nar/gku1172 (PMC4267632; doi:10.1093/nar/gku1172)
Supplement: SUPPLEMENTARY DATA [file supp_gku1172_nar-02021-z-2014-File012.zip › data_tables/tloop.dat]

 Seq    Energy
 -------------
CUACGG	2.8
CUCCGG	2.7
CUUCGG	3.7
CUUUGG  3.7
CCAAGG	3.3
CCCAGG	3.4
CCGAGG	3.5
CCUAGG	3.7
CCACGG	3.7
CCGCGG	3.6
CCUCGG	2.5
CUAAGG	3.6
CUCAGG	3.7
CUUAGG	3.5
CUGCGG	2.8
CAACGG	5.5
 
