# Supplementary material for: Dynalign II: common secondary structure prediction for RNA homologs with domain insertions
Source: Nucleic Acids Res. 2014 Nov 21;42(22):13939–48. doi: 10.1093/nar/gku1172 (PMC4267632; doi:10.1093/nar/gku1172)
Supplement: SUPPLEMENTARY DATA [file supp_gku1172_nar-02021-z-2014-File012.zip › data_tables/tloop.dh]

 Seq    Enthalpy
 -------------
CUACGG	-10.7
CUCCGG	-12.9
CUUCGG	-15.3
CUUUGG  -6.8
CCAAGG	-10.3
CCCAGG	-8.9
CCGAGG	-6.6
CCUAGG	-3.5
CCACGG	-3.3
CCGCGG	-7.5
CCUCGG	-13.9
CUAAGG	-7.6
CUCAGG	-6.6
CUUAGG	-6.2
CUGCGG  -10.7	
CAACGG	6.9
