# Supplementary material for: Dynalign II: common secondary structure prediction for RNA homologs with domain insertions
Source: Nucleic Acids Res. 2014 Nov 21;42(22):13939–48. doi: 10.1093/nar/gku1172 (PMC4267632; doi:10.1093/nar/gku1172)
Supplement: SUPPLEMENTARY DATA [file supp_gku1172_nar-02021-z-2014-File012.zip › DynalignDotPlot/DynalignDotPlot.h]

/*
 * A program that calculates a Dynalign energy dot plot.
 * This class can write image output to Postscript or SVG.
 * It can also write to a dot plot text file.
 *
 * (c) 2012 Mathews Lab, University of Rochester Medical Center.
 * Written by Jessica S. Reuter.
 */

#ifndef DYNALIGN_DOT_PLOT_H
#define DYNALIGN_DOT_PLOT_H

#include <iomanip>

#include "../RNA_class/Dynalign_object.h"
#include "../src/DotPlotHandler.h"
#include "../src/ErrorChecker.h"
#include "../src/ParseCommandLine.h"

class DynalignDotPlot {
 public:
	// Public constructor and methods.

	/*
	 * Name:        Constructor.
	 * Description: Initializes all private variables.
	 */
	DynalignDotPlot();

	/*
	 * Name:        parse
	 * Description: Parses command line arguments to determine what options are required for a particular calculation.
	 * Arguments:
	 *     1.   The number of command line arguments.
	 *     2.   The command line arguments themselves.
	 * Returns:
	 *     True if parsing completed without errors, false if not.
	 */
	bool parse( int argc, char** argv );

	/*
	 * Name:        run
	 * Description: Run calculations.
	 */
	void run();

 private:
	// Private variables.

	// Description of the calculation type.
	string calcType;

	// Input and output file names.
	string inputFile;        // The input plot data file.
	string outputFile;       // The output file.

	// The number of legend entries allowed in the plot.
	int entries;

	// Boolean flag, true if SVG is to be written, false if not.
	bool isSVG;

	// The maximum bound of the plot.
	double maxBound;

	// The minimum bound of the plot.
	double minBound;

	// Boolean flag signifying whether the sequence plotted is the second one.
	bool seq2Plot;

	// Boolean flag signifying whether a text output file should be written.
	bool writeText;
};

#endif /* DYNALIGN_DOT_PLOT_H */
