# Supplementary material for: Dynalign II: common secondary structure prediction for RNA homologs with domain insertions
Source: Nucleic Acids Res. 2014 Nov 21;42(22):13939–48. doi: 10.1093/nar/gku1172 (PMC4267632; doi:10.1093/nar/gku1172)
Supplement: SUPPLEMENTARY DATA [file supp_gku1172_nar-02021-z-2014-File012.zip › efn2/efn2.h]

/*
 * A program that calculates the free energy of a strand of nucleic acids.
 * This strand of nucleic acids can be composed of either DNA or RNA.
 *
 * (c) 2008 Mathews Lab, University of Rochester Medical Center.
 * Written by Jessica S. Reuter
 */

#ifndef EFN2_H
#define EFN2_H

#include <iomanip>
#include <vector>

#include "../RNA_class/RNA.h"
#include "../src/ErrorChecker.h"
#include "../src/ParseCommandLine.h"

class efn2Interface {
 public:
	// Public constructor and methods.

	/*
	 * Name:        Constructor.
	 * Description: Initializes all private variables.
	 */
	efn2Interface();

	/*
	 * Name:        parse
	 * Description: Parses command line arguments to determine what options are required for a particular calculation.
	 * Arguments:
	 *     1.   The number of command line arguments.
	 *     2.   The command line arguments themselves.
	 * Returns:
	 *     True if parsing completed without errors, false if not.
	 */
	bool parse( int argc, char** argv );

	/*
	 * Name:        run
	 * Description: Run calculations.
	 */
	void run();

 private:
	// Private variables.

	// Description of the calculation type.
	string calcType;

	// Input and output file names.
	string ctFile;           // The input ct file.
	string outFile;          // The output energy text file.

	// The intercept for SHAPE constraints.
	double intercept;

	// Flag signifying if calculation handles RNA (true) or DNA (false).
	bool isRNA;

	// The optional SHAPE constraints file.
	string SHAPEFile;

	// The slope for SHAPE constraints.
	double slope;

	// Flag signifying whether the output should be piped to standard output as well as written (true) or not (false).
	bool stdPrint;

	// The number of structures in the input file.
	int structures;

	// The temperature at which calculation occurs.
	double temperature;

	// Flag signifying whether a thermodynamic details file should be written (true) or not (false).
	bool writeTherm;
};

#endif /* EFN2_H */
