# Supplementary material for: Dynalign II: common secondary structure prediction for RNA homologs with domain insertions
Source: Nucleic Acids Res. 2014 Nov 21;42(22):13939–48. doi: 10.1093/nar/gku1172 (PMC4267632; doi:10.1093/nar/gku1172)
Supplement: SUPPLEMENTARY DATA [file supp_gku1172_nar-02021-z-2014-File012.zip › examples/1.ct]

   77  ENERGY = -53.6  RD0260
    1 G       0    2   73    1
    2 C       1    3   72    2
    3 G       2    4   71    3
    4 A       3    5   70    4
    5 C       4    6   69    5
    6 C       5    7   68    6
    7 G       6    8   67    7
    8 G       7    9    0    8
    9 G       8   10    0    9
   10 G       9   11   20   10
   11 C      10   12   19   11
   12 U      11   13   18   12
   13 G      12   14    0   13
   14 G      13   15    0   14
   15 C      14   16    0   15
   16 U      15   17    0   16
   17 U      16   18    0   17
   18 G      17   19   12   18
   19 G      18   20   11   19
   20 U      19   21   10   20
   21 A      20   22    0   21
   22 A      21   23    0   22
   23 U      22   24    0   23
   24 G      23   25    0   24
   25 G      24   26    0   25
   26 U      25   27    0   26
   27 A      26   28    0   27
   28 C      27   29   46   28
   29 U      28   30   45   29
   30 C      29   31   44   30
   31 C      30   32   42   31
   32 C      31   33   41   32
   33 C      32   34   40   33
   34 U      33   35    0   34
   35 G      34   36    0   35
   36 U      35   37    0   36
   37 C      36   38    0   37
   38 A      37   39    0   38
   39 C      38   40    0   39
   40 G      39   41   33   40
   41 G      40   42   32   41
   42 G      41   43   31   42
   43 A      42   44    0   43
   44 G      43   45   30   44
   45 A      44   46   29   45
   46 G      45   47   28   46
   47 A      46   48    0   47
   48 A      47   49    0   48
   49 U      48   50    0   49
   50 G      49   51   66   50
   51 U      50   52   65   51
   52 G      51   53   64   52
   53 G      52   54   63   53
   54 G      53   55   62   54
   55 U      54   56    0   55
   56 U      55   57    0   56
   57 C      56   58    0   57
   58 A      57   59    0   58
   59 A      58   60    0   59
   60 A      59   61    0   60
   61 U      60   62    0   61
   62 C      61   63   54   62
   63 C      62   64   53   63
   64 C      63   65   52   64
   65 A      64   66   51   65
   66 U      65   67   50   66
   67 C      66   68    7   67
   68 G      67   69    6   68
   69 G      68   70    5   69
   70 U      69   71    4   70
   71 C      70   72    3   71
   72 G      71   73    2   72
   73 C      72   74    1   73
   74 G      73   75    0   74
   75 C      74   76    0   75
   76 C      75   77    0   76
   77 A      76    0    0   77
   77  ENERGY = -53.0  RD0260
    1 G       0    2   73    1
    2 C       1    3   72    2
    3 G       2    4   71    3
    4 A       3    5   70    4
    5 C       4    6   69    5
    6 C       5    7   68    6
    7 G       6    8   67    7
    8 G       7    9   64    8
    9 G       8   10   63    9
   10 G       9   11   62   10
   11 C      10   12    0   11
   12 U      11   13    0   12
   13 G      12   14   56   13
   14 G      13   15   55   14
   15 C      14   16   54   15
   16 U      15   17   53   16
   17 U      16   18   52   17
   18 G      17   19    0   18
   19 G      18   20    0   19
   20 U      19   21    0   20
   21 A      20   22    0   21
   22 A      21   23   49   22
   23 U      22   24   48   23
   24 G      23   25    0   24
   25 G      24   26    0   25
   26 U      25   27    0   26
   27 A      26   28    0   27
   28 C      27   29   44   28
   29 U      28   30   43   29
   30 C      29   31   42   30
   31 C      30   32   41   31
   32 C      31   33   40   32
   33 C      32   34    0   33
   34 U      33   35    0   34
   35 G      34   36    0   35
   36 U      35   37    0   36
   37 C      36   38    0   37
   38 A      37   39    0   38
   39 C      38   40    0   39
   40 G      39   41   32   40
   41 G      40   42   31   41
   42 G      41   43   30   42
   43 A      42   44   29   43
   44 G      43   45   28   44
   45 A      44   46    0   45
   46 G      45   47    0   46
   47 A      46   48    0   47
   48 A      47   49   23   48
   49 U      48   50   22   49
   50 G      49   51    0   50
   51 U      50   52    0   51
   52 G      51   53   17   52
   53 G      52   54   16   53
   54 G      53   55   15   54
   55 U      54   56   14   55
   56 U      55   57   13   56
   57 C      56   58    0   57
   58 A      57   59    0   58
   59 A      58   60    0   59
   60 A      59   61    0   60
   61 U      60   62    0   61
   62 C      61   63   10   62
   63 C      62   64    9   63
   64 C      63   65    8   64
   65 A      64   66    0   65
   66 U      65   67    0   66
   67 C      66   68    7   67
   68 G      67   69    6   68
   69 G      68   70    5   69
   70 U      69   71    4   70
   71 C      70   72    3   71
   72 G      71   73    2   72
   73 C      72   74    1   73
   74 G      73   75    0   74
   75 C      74   76    0   75
   76 C      75   77    0   76
   77 A      76    0    0   77
   77  ENERGY = -52.8  RD0260
    1 G       0    2   73    1
    2 C       1    3   72    2
    3 G       2    4   71    3
    4 A       3    5   70    4
    5 C       4    6   69    5
    6 C       5    7   68    6
    7 G       6    8   67    7
    8 G       7    9    0    8
    9 G       8   10    0    9
   10 G       9   11   26   10
   11 C      10   12   25   11
   12 U      11   13   24   12
   13 G      12   14   23   13
   14 G      13   15    0   14
   15 C      14   16    0   15
   16 U      15   17    0   16
   17 U      16   18    0   17
   18 G      17   19    0   18
   19 G      18   20    0   19
   20 U      19   21    0   20
   21 A      20   22    0   21
   22 A      21   23    0   22
   23 U      22   24   13   23
   24 G      23   25   12   24
   25 G      24   26   11   25
   26 U      25   27   10   26
   27 A      26   28    0   27
   28 C      27   29   46   28
   29 U      28   30   45   29
   30 C      29   31   44   30
   31 C      30   32   42   31
   32 C      31   33   41   32
   33 C      32   34   40   33
   34 U      33   35    0   34
   35 G      34   36    0   35
   36 U      35   37    0   36
   37 C      36   38    0   37
   38 A      37   39    0   38
   39 C      38   40    0   39
   40 G      39   41   33   40
   41 G      40   42   32   41
   42 G      41   43   31   42
   43 A      42   44    0   43
   44 G      43   45   30   44
   45 A      44   46   29   45
   46 G      45   47   28   46
   47 A      46   48    0   47
   48 A      47   49    0   48
   49 U      48   50    0   49
   50 G      49   51   66   50
   51 U      50   52   65   51
   52 G      51   53   64   52
   53 G      52   54   63   53
   54 G      53   55   62   54
   55 U      54   56    0   55
   56 U      55   57    0   56
   57 C      56   58    0   57
   58 A      57   59    0   58
   59 A      58   60    0   59
   60 A      59   61    0   60
   61 U      60   62    0   61
   62 C      61   63   54   62
   63 C      62   64   53   63
   64 C      63   65   52   64
   65 A      64   66   51   65
   66 U      65   67   50   66
   67 C      66   68    7   67
   68 G      67   69    6   68
   69 G      68   70    5   69
   70 U      69   71    4   70
   71 C      70   72    3   71
   72 G      71   73    2   72
   73 C      72   74    1   73
   74 G      73   75    0   74
   75 C      74   76    0   75
   76 C      75   77    0   76
   77 A      76    0    0   77
   77  ENERGY = -52.8  RD0260
    1 G       0    2   73    1
    2 C       1    3   72    2
    3 G       2    4   71    3
    4 A       3    5   70    4
    5 C       4    6   69    5
    6 C       5    7   68    6
    7 G       6    8   67    7
    8 G       7    9   64    8
    9 G       8   10   63    9
   10 G       9   11   62   10
   11 C      10   12    0   11
   12 U      11   13    0   12
   13 G      12   14    0   13
   14 G      13   15   55   14
   15 C      14   16   54   15
   16 U      15   17   53   16
   17 U      16   18   52   17
   18 G      17   19   51   18
   19 G      18   20    0   19
   20 U      19   21    0   20
   21 A      20   22    0   21
   22 A      21   23    0   22
   23 U      22   24    0   23
   24 G      23   25    0   24
   25 G      24   26    0   25
   26 U      25   27    0   26
   27 A      26   28    0   27
   28 C      27   29   44   28
   29 U      28   30   43   29
   30 C      29   31   42   30
   31 C      30   32   41   31
   32 C      31   33   40   32
   33 C      32   34    0   33
   34 U      33   35    0   34
   35 G      34   36    0   35
   36 U      35   37    0   36
   37 C      36   38    0   37
   38 A      37   39    0   38
   39 C      38   40    0   39
   40 G      39   41   32   40
   41 G      40   42   31   41
   42 G      41   43   30   42
   43 A      42   44   29   43
   44 G      43   45   28   44
   45 A      44   46    0   45
   46 G      45   47    0   46
   47 A      46   48    0   47
   48 A      47   49    0   48
   49 U      48   50    0   49
   50 G      49   51    0   50
   51 U      50   52   18   51
   52 G      51   53   17   52
   53 G      52   54   16   53
   54 G      53   55   15   54
   55 U      54   56   14   55
   56 U      55   57    0   56
   57 C      56   58    0   57
   58 A      57   59    0   58
   59 A      58   60    0   59
   60 A      59   61    0   60
   61 U      60   62    0   61
   62 C      61   63   10   62
   63 C      62   64    9   63
   64 C      63   65    8   64
   65 A      64   66    0   65
   66 U      65   67    0   66
   67 C      66   68    7   67
   68 G      67   69    6   68
   69 G      68   70    5   69
   70 U      69   71    4   70
   71 C      70   72    3   71
   72 G      71   73    2   72
   73 C      72   74    1   73
   74 G      73   75    0   74
   75 C      74   76    0   75
   76 C      75   77    0   76
   77 A      76    0    0   77
   77  ENERGY = -52.4  RD0260
    1 G       0    2   73    1
    2 C       1    3   72    2
    3 G       2    4   71    3
    4 A       3    5   70    4
    5 C       4    6   69    5
    6 C       5    7   68    6
    7 G       6    8   67    7
    8 G       7    9   64    8
    9 G       8   10   63    9
   10 G       9   11   62   10
   11 C      10   12    0   11
   12 U      11   13    0   12
   13 G      12   14    0   13
   14 G      13   15   55   14
   15 C      14   16   54   15
   16 U      15   17   53   16
   17 U      16   18   52   17
   18 G      17   19   51   18
   19 G      18   20    0   19
   20 U      19   21    0   20
   21 A      20   22    0   21
   22 A      21   23    0   22
   23 U      22   24    0   23
   24 G      23   25    0   24
   25 G      24   26    0   25
   26 U      25   27    0   26
   27 A      26   28    0   27
   28 C      27   29   44   28
   29 U      28   30   43   29
   30 C      29   31   42   30
   31 C      30   32   41   31
   32 C      31   33   40   32
   33 C      32   34    0   33
   34 U      33   35    0   34
   35 G      34   36    0   35
   36 U      35   37    0   36
   37 C      36   38    0   37
   38 A      37   39    0   38
   39 C      38   40    0   39
   40 G      39   41   32   40
   41 G      40   42   31   41
   42 G      41   43   30   42
   43 A      42   44   29   43
   44 G      43   45   28   44
   45 A      44   46    0   45
   46 G      45   47    0   46
   47 A      46   48    0   47
   48 A      47   49    0   48
   49 U      48   50    0   49
   50 G      49   51    0   50
   51 U      50   52   18   51
   52 G      51   53   17   52
   53 G      52   54   16   53
   54 G      53   55   15   54
   55 U      54   56   14   55
   56 U      55   57    0   56
   57 C      56   58    0   57
   58 A      57   59    0   58
   59 A      58   60    0   59
   60 A      59   61    0   60
   61 U      60   62    0   61
   62 C      61   63   10   62
   63 C      62   64    9   63
   64 C      63   65    8   64
   65 A      64   66    0   65
   66 U      65   67    0   66
   67 C      66   68    7   67
   68 G      67   69    6   68
   69 G      68   70    5   69
   70 U      69   71    4   70
   71 C      70   72    3   71
   72 G      71   73    2   72
   73 C      72   74    1   73
   74 G      73   75    0   74
   75 C      74   76    0   75
   76 C      75   77    0   76
   77 A      76    0    0   77
   77  ENERGY = -52.4  RD0260
    1 G       0    2   73    1
    2 C       1    3   72    2
    3 G       2    4   71    3
    4 A       3    5   70    4
    5 C       4    6   69    5
    6 C       5    7   68    6
    7 G       6    8   67    7
    8 G       7    9   64    8
    9 G       8   10   63    9
   10 G       9   11   62   10
   11 C      10   12    0   11
   12 U      11   13    0   12
   13 G      12   14    0   13
   14 G      13   15   55   14
   15 C      14   16   54   15
   16 U      15   17   53   16
   17 U      16   18   52   17
   18 G      17   19   51   18
   19 G      18   20    0   19
   20 U      19   21    0   20
   21 A      20   22    0   21
   22 A      21   23    0   22
   23 U      22   24    0   23
   24 G      23   25    0   24
   25 G      24   26    0   25
   26 U      25   27    0   26
   27 A      26   28    0   27
   28 C      27   29   44   28
   29 U      28   30   43   29
   30 C      29   31   42   30
   31 C      30   32   41   31
   32 C      31   33   40   32
   33 C      32   34    0   33
   34 U      33   35    0   34
   35 G      34   36    0   35
   36 U      35   37    0   36
   37 C      36   38    0   37
   38 A      37   39    0   38
   39 C      38   40    0   39
   40 G      39   41   32   40
   41 G      40   42   31   41
   42 G      41   43   30   42
   43 A      42   44   29   43
   44 G      43   45   28   44
   45 A      44   46    0   45
   46 G      45   47    0   46
   47 A      46   48    0   47
   48 A      47   49    0   48
   49 U      48   50    0   49
   50 G      49   51    0   50
   51 U      50   52   18   51
   52 G      51   53   17   52
   53 G      52   54   16   53
   54 G      53   55   15   54
   55 U      54   56   14   55
   56 U      55   57    0   56
   57 C      56   58    0   57
   58 A      57   59    0   58
   59 A      58   60    0   59
   60 A      59   61    0   60
   61 U      60   62    0   61
   62 C      61   63   10   62
   63 C      62   64    9   63
   64 C      63   65    8   64
   65 A      64   66    0   65
   66 U      65   67    0   66
   67 C      66   68    7   67
   68 G      67   69    6   68
   69 G      68   70    5   69
   70 U      69   71    4   70
   71 C      70   72    3   71
   72 G      71   73    2   72
   73 C      72   74    1   73
   74 G      73   75    0   74
   75 C      74   76    0   75
   76 C      75   77    0   76
   77 A      76    0    0   77
   77  ENERGY = -52.2  RD0260
    1 G       0    2   73    1
    2 C       1    3   72    2
    3 G       2    4   71    3
    4 A       3    5   70    4
    5 C       4    6   69    5
    6 C       5    7   68    6
    7 G       6    8   67    7
    8 G       7    9    0    8
    9 G       8   10    0    9
   10 G       9   11   20   10
   11 C      10   12   19   11
   12 U      11   13   18   12
   13 G      12   14    0   13
   14 G      13   15    0   14
   15 C      14   16    0   15
   16 U      15   17    0   16
   17 U      16   18    0   17
   18 G      17   19   12   18
   19 G      18   20   11   19
   20 U      19   21   10   20
   21 A      20   22    0   21
   22 A      21   23    0   22
   23 U      22   24    0   23
   24 G      23   25    0   24
   25 G      24   26    0   25
   26 U      25   27    0   26
   27 A      26   28    0   27
   28 C      27   29   46   28
   29 U      28   30   45   29
   30 C      29   31   44   30
   31 C      30   32   42   31
   32 C      31   33   41   32
   33 C      32   34   40   33
   34 U      33   35    0   34
   35 G      34   36    0   35
   36 U      35   37    0   36
   37 C      36   38    0   37
   38 A      37   39    0   38
   39 C      38   40    0   39
   40 G      39   41   33   40
   41 G      40   42   32   41
   42 G      41   43   31   42
   43 A      42   44    0   43
   44 G      43   45   30   44
   45 A      44   46   29   45
   46 G      45   47   28   46
   47 A      46   48    0   47
   48 A      47   49    0   48
   49 U      48   50    0   49
   50 G      49   51   66   50
   51 U      50   52   65   51
   52 G      51   53   64   52
   53 G      52   54   63   53
   54 G      53   55   62   54
   55 U      54   56    0   55
   56 U      55   57    0   56
   57 C      56   58    0   57
   58 A      57   59    0   58
   59 A      58   60    0   59
   60 A      59   61    0   60
   61 U      60   62    0   61
   62 C      61   63   54   62
   63 C      62   64   53   63
   64 C      63   65   52   64
   65 A      64   66   51   65
   66 U      65   67   50   66
   67 C      66   68    7   67
   68 G      67   69    6   68
   69 G      68   70    5   69
   70 U      69   71    4   70
   71 C      70   72    3   71
   72 G      71   73    2   72
   73 C      72   74    1   73
   74 G      73   75    0   74
   75 C      74   76    0   75
   76 C      75   77    0   76
   77 A      76    0    0   77
   77  ENERGY = -51.9  RD0260
    1 G       0    2   73    1
    2 C       1    3   72    2
    3 G       2    4   71    3
    4 A       3    5   70    4
    5 C       4    6   69    5
    6 C       5    7   68    6
    7 G       6    8   67    7
    8 G       7    9   64    8
    9 G       8   10   63    9
   10 G       9   11   62   10
   11 C      10   12    0   11
   12 U      11   13    0   12
   13 G      12   14   56   13
   14 G      13   15   55   14
   15 C      14   16   54   15
   16 U      15   17   53   16
   17 U      16   18   52   17
   18 G      17   19    0   18
   19 G      18   20    0   19
   20 U      19   21    0   20
   21 A      20   22    0   21
   22 A      21   23    0   22
   23 U      22   24    0   23
   24 G      23   25    0   24
   25 G      24   26   49   25
   26 U      25   27   48   26
   27 A      26   28    0   27
   28 C      27   29   46   28
   29 U      28   30   45   29
   30 C      29   31   44   30
   31 C      30   32   42   31
   32 C      31   33   41   32
   33 C      32   34   40   33
   34 U      33   35    0   34
   35 G      34   36    0   35
   36 U      35   37    0   36
   37 C      36   38    0   37
   38 A      37   39    0   38
   39 C      38   40    0   39
   40 G      39   41   33   40
   41 G      40   42   32   41
   42 G      41   43   31   42
   43 A      42   44    0   43
   44 G      43   45   30   44
   45 A      44   46   29   45
   46 G      45   47   28   46
   47 A      46   48    0   47
   48 A      47   49   26   48
   49 U      48   50   25   49
   50 G      49   51    0   50
   51 U      50   52    0   51
   52 G      51   53   17   52
   53 G      52   54   16   53
   54 G      53   55   15   54
   55 U      54   56   14   55
   56 U      55   57   13   56
   57 C      56   58    0   57
   58 A      57   59    0   58
   59 A      58   60    0   59
   60 A      59   61    0   60
   61 U      60   62    0   61
   62 C      61   63   10   62
   63 C      62   64    9   63
   64 C      63   65    8   64
   65 A      64   66    0   65
   66 U      65   67    0   66
   67 C      66   68    7   67
   68 G      67   69    6   68
   69 G      68   70    5   69
   70 U      69   71    4   70
   71 C      70   72    3   71
   72 G      71   73    2   72
   73 C      72   74    1   73
   74 G      73   75    0   74
   75 C      74   76    0   75
   76 C      75   77    0   76
   77 A      76    0    0   77
   77  ENERGY = -51.9  RD0260
    1 G       0    2   73    1
    2 C       1    3   72    2
    3 G       2    4   71    3
    4 A       3    5   70    4
    5 C       4    6   69    5
    6 C       5    7   68    6
    7 G       6    8   67    7
    8 G       7    9   64    8
    9 G       8   10   63    9
   10 G       9   11   62   10
   11 C      10   12    0   11
   12 U      11   13    0   12
   13 G      12   14   56   13
   14 G      13   15   55   14
   15 C      14   16   54   15
   16 U      15   17   53   16
   17 U      16   18   52   17
   18 G      17   19    0   18
   19 G      18   20    0   19
   20 U      19   21    0   20
   21 A      20   22    0   21
   22 A      21   23    0   22
   23 U      22   24    0   23
   24 G      23   25    0   24
   25 G      24   26   49   25
   26 U      25   27   48   26
   27 A      26   28    0   27
   28 C      27   29   46   28
   29 U      28   30   45   29
   30 C      29   31   44   30
   31 C      30   32   42   31
   32 C      31   33   41   32
   33 C      32   34   40   33
   34 U      33   35    0   34
   35 G      34   36    0   35
   36 U      35   37    0   36
   37 C      36   38    0   37
   38 A      37   39    0   38
   39 C      38   40    0   39
   40 G      39   41   33   40
   41 G      40   42   32   41
   42 G      41   43   31   42
   43 A      42   44    0   43
   44 G      43   45   30   44
   45 A      44   46   29   45
   46 G      45   47   28   46
   47 A      46   48    0   47
   48 A      47   49   26   48
   49 U      48   50   25   49
   50 G      49   51    0   50
   51 U      50   52    0   51
   52 G      51   53   17   52
   53 G      52   54   16   53
   54 G      53   55   15   54
   55 U      54   56   14   55
   56 U      55   57   13   56
   57 C      56   58    0   57
   58 A      57   59    0   58
   59 A      58   60    0   59
   60 A      59   61    0   60
   61 U      60   62    0   61
   62 C      61   63   10   62
   63 C      62   64    9   63
   64 C      63   65    8   64
   65 A      64   66    0   65
   66 U      65   67    0   66
   67 C      66   68    7   67
   68 G      67   69    6   68
   69 G      68   70    5   69
   70 U      69   71    4   70
   71 C      70   72    3   71
   72 G      71   73    2   72
   73 C      72   74    1   73
   74 G      73   75    0   74
   75 C      74   76    0   75
   76 C      75   77    0   76
   77 A      76    0    0   77
   77  ENERGY = -51.9  RD0260
    1 G       0    2   73    1
    2 C       1    3   72    2
    3 G       2    4   71    3
    4 A       3    5   70    4
    5 C       4    6   69    5
    6 C       5    7   68    6
    7 G       6    8   67    7
    8 G       7    9   64    8
    9 G       8   10   63    9
   10 G       9   11   62   10
   11 C      10   12    0   11
   12 U      11   13    0   12
   13 G      12   14   56   13
   14 G      13   15   55   14
   15 C      14   16   54   15
   16 U      15   17   53   16
   17 U      16   18   52   17
   18 G      17   19    0   18
   19 G      18   20    0   19
   20 U      19   21    0   20
   21 A      20   22    0   21
   22 A      21   23    0   22
   23 U      22   24    0   23
   24 G      23   25    0   24
   25 G      24   26   49   25
   26 U      25   27   48   26
   27 A      26   28    0   27
   28 C      27   29   46   28
   29 U      28   30   45   29
   30 C      29   31   44   30
   31 C      30   32   42   31
   32 C      31   33   41   32
   33 C      32   34   40   33
   34 U      33   35    0   34
   35 G      34   36    0   35
   36 U      35   37    0   36
   37 C      36   38    0   37
   38 A      37   39    0   38
   39 C      38   40    0   39
   40 G      39   41   33   40
   41 G      40   42   32   41
   42 G      41   43   31   42
   43 A      42   44    0   43
   44 G      43   45   30   44
   45 A      44   46   29   45
   46 G      45   47   28   46
   47 A      46   48    0   47
   48 A      47   49   26   48
   49 U      48   50   25   49
   50 G      49   51    0   50
   51 U      50   52    0   51
   52 G      51   53   17   52
   53 G      52   54   16   53
   54 G      53   55   15   54
   55 U      54   56   14   55
   56 U      55   57   13   56
   57 C      56   58    0   57
   58 A      57   59    0   58
   59 A      58   60    0   59
   60 A      59   61    0   60
   61 U      60   62    0   61
   62 C      61   63   10   62
   63 C      62   64    9   63
   64 C      63   65    8   64
   65 A      64   66    0   65
   66 U      65   67    0   66
   67 C      66   68    7   67
   68 G      67   69    6   68
   69 G      68   70    5   69
   70 U      69   71    4   70
   71 C      70   72    3   71
   72 G      71   73    2   72
   73 C      72   74    1   73
   74 G      73   75    0   74
   75 C      74   76    0   75
   76 C      75   77    0   76
   77 A      76    0    0   77
   77  ENERGY = -51.9  RD0260
    1 G       0    2   73    1
    2 C       1    3   72    2
    3 G       2    4   71    3
    4 A       3    5   70    4
    5 C       4    6   69    5
    6 C       5    7   68    6
    7 G       6    8   67    7
    8 G       7    9   64    8
    9 G       8   10   63    9
   10 G       9   11   62   10
   11 C      10   12    0   11
   12 U      11   13    0   12
   13 G      12   14   56   13
   14 G      13   15   55   14
   15 C      14   16   54   15
   16 U      15   17   53   16
   17 U      16   18   52   17
   18 G      17   19    0   18
   19 G      18   20    0   19
   20 U      19   21    0   20
   21 A      20   22    0   21
   22 A      21   23    0   22
   23 U      22   24    0   23
   24 G      23   25    0   24
   25 G      24   26   49   25
   26 U      25   27   48   26
   27 A      26   28    0   27
   28 C      27   29   46   28
   29 U      28   30   45   29
   30 C      29   31   44   30
   31 C      30   32   42   31
   32 C      31   33   41   32
   33 C      32   34   40   33
   34 U      33   35    0   34
   35 G      34   36    0   35
   36 U      35   37    0   36
   37 C      36   38    0   37
   38 A      37   39    0   38
   39 C      38   40    0   39
   40 G      39   41   33   40
   41 G      40   42   32   41
   42 G      41   43   31   42
   43 A      42   44    0   43
   44 G      43   45   30   44
   45 A      44   46   29   45
   46 G      45   47   28   46
   47 A      46   48    0   47
   48 A      47   49   26   48
   49 U      48   50   25   49
   50 G      49   51    0   50
   51 U      50   52    0   51
   52 G      51   53   17   52
   53 G      52   54   16   53
   54 G      53   55   15   54
   55 U      54   56   14   55
   56 U      55   57   13   56
   57 C      56   58    0   57
   58 A      57   59    0   58
   59 A      58   60    0   59
   60 A      59   61    0   60
   61 U      60   62    0   61
   62 C      61   63   10   62
   63 C      62   64    9   63
   64 C      63   65    8   64
   65 A      64   66    0   65
   66 U      65   67    0   66
   67 C      66   68    7   67
   68 G      67   69    6   68
   69 G      68   70    5   69
   70 U      69   71    4   70
   71 C      70   72    3   71
   72 G      71   73    2   72
   73 C      72   74    1   73
   74 G      73   75    0   74
   75 C      74   76    0   75
   76 C      75   77    0   76
   77 A      76    0    0   77
   77  ENERGY = -51.7  RD0260
    1 G       0    2   73    1
    2 C       1    3   72    2
    3 G       2    4   71    3
    4 A       3    5   70    4
    5 C       4    6   69    5
    6 C       5    7   68    6
    7 G       6    8   67    7
    8 G       7    9    0    8
    9 G       8   10    0    9
   10 G       9   11   20   10
   11 C      10   12   19   11
   12 U      11   13   18   12
   13 G      12   14    0   13
   14 G      13   15    0   14
   15 C      14   16    0   15
   16 U      15   17    0   16
   17 U      16   18    0   17
   18 G      17   19   12   18
   19 G      18   20   11   19
   20 U      19   21   10   20
   21 A      20   22    0   21
   22 A      21   23    0   22
   23 U      22   24    0   23
   24 G      23   25    0   24
   25 G      24   26    0   25
   26 U      25   27    0   26
   27 A      26   28    0   27
   28 C      27   29   46   28
   29 U      28   30   45   29
   30 C      29   31   44   30
   31 C      30   32   42   31
   32 C      31   33   41   32
   33 C      32   34   40   33
   34 U      33   35    0   34
   35 G      34   36    0   35
   36 U      35   37    0   36
   37 C      36   38    0   37
   38 A      37   39    0   38
   39 C      38   40    0   39
   40 G      39   41   33   40
   41 G      40   42   32   41
   42 G      41   43   31   42
   43 A      42   44    0   43
   44 G      43   45   30   44
   45 A      44   46   29   45
   46 G      45   47   28   46
   47 A      46   48    0   47
   48 A      47   49    0   48
   49 U      48   50    0   49
   50 G      49   51   66   50
   51 U      50   52   65   51
   52 G      51   53   64   52
   53 G      52   54   63   53
   54 G      53   55   62   54
   55 U      54   56    0   55
   56 U      55   57    0   56
   57 C      56   58    0   57
   58 A      57   59    0   58
   59 A      58   60    0   59
   60 A      59   61    0   60
   61 U      60   62    0   61
   62 C      61   63   54   62
   63 C      62   64   53   63
   64 C      63   65   52   64
   65 A      64   66   51   65
   66 U      65   67   50   66
   67 C      66   68    7   67
   68 G      67   69    6   68
   69 G      68   70    5   69
   70 U      69   71    4   70
   71 C      70   72    3   71
   72 G      71   73    2   72
   73 C      72   74    1   73
   74 G      73   75    0   74
   75 C      74   76    0   75
   76 C      75   77    0   76
   77 A      76    0    0   77
   77  ENERGY = -51.7  RD0260
    1 G       0    2   73    1
    2 C       1    3   72    2
    3 G       2    4   71    3
    4 A       3    5   70    4
    5 C       4    6   69    5
    6 C       5    7   68    6
    7 G       6    8   67    7
    8 G       7    9    0    8
    9 G       8   10    0    9
   10 G       9   11   20   10
   11 C      10   12   19   11
   12 U      11   13   18   12
   13 G      12   14   17   13
   14 G      13   15    0   14
   15 C      14   16    0   15
   16 U      15   17    0   16
   17 U      16   18   13   17
   18 G      17   19   12   18
   19 G      18   20   11   19
   20 U      19   21   10   20
   21 A      20   22    0   21
   22 A      21   23    0   22
   23 U      22   24    0   23
   24 G      23   25    0   24
   25 G      24   26    0   25
   26 U      25   27    0   26
   27 A      26   28    0   27
   28 C      27   29   46   28
   29 U      28   30   45   29
   30 C      29   31   44   30
   31 C      30   32   42   31
   32 C      31   33   41   32
   33 C      32   34   40   33
   34 U      33   35    0   34
   35 G      34   36    0   35
   36 U      35   37    0   36
   37 C      36   38    0   37
   38 A      37   39    0   38
   39 C      38   40    0   39
   40 G      39   41   33   40
   41 G      40   42   32   41
   42 G      41   43   31   42
   43 A      42   44    0   43
   44 G      43   45   30   44
   45 A      44   46   29   45
   46 G      45   47   28   46
   47 A      46   48    0   47
   48 A      47   49    0   48
   49 U      48   50    0   49
   50 G      49   51   66   50
   51 U      50   52   65   51
   52 G      51   53   64   52
   53 G      52   54   63   53
   54 G      53   55   62   54
   55 U      54   56    0   55
   56 U      55   57    0   56
   57 C      56   58    0   57
   58 A      57   59    0   58
   59 A      58   60    0   59
   60 A      59   61    0   60
   61 U      60   62    0   61
   62 C      61   63   54   62
   63 C      62   64   53   63
   64 C      63   65   52   64
   65 A      64   66   51   65
   66 U      65   67   50   66
   67 C      66   68    7   67
   68 G      67   69    6   68
   69 G      68   70    5   69
   70 U      69   71    4   70
   71 C      70   72    3   71
   72 G      71   73    2   72
   73 C      72   74    1   73
   74 G      73   75    0   74
   75 C      74   76    0   75
   76 C      75   77    0   76
   77 A      76    0    0   77
   77  ENERGY = -51.6  RD0260
    1 G       0    2   73    1
    2 C       1    3   72    2
    3 G       2    4   71    3
    4 A       3    5   70    4
    5 C       4    6   69    5
    6 C       5    7   68    6
    7 G       6    8   67    7
    8 G       7    9    0    8
    9 G       8   10    0    9
   10 G       9   11   20   10
   11 C      10   12   19   11
   12 U      11   13   18   12
   13 G      12   14    0   13
   14 G      13   15    0   14
   15 C      14   16    0   15
   16 U      15   17    0   16
   17 U      16   18    0   17
   18 G      17   19   12   18
   19 G      18   20   11   19
   20 U      19   21   10   20
   21 A      20   22    0   21
   22 A      21   23    0   22
   23 U      22   24    0   23
   24 G      23   25    0   24
   25 G      24   26    0   25
   26 U      25   27    0   26
   27 A      26   28    0   27
   28 C      27   29   46   28
   29 U      28   30   45   29
   30 C      29   31   44   30
   31 C      30   32   42   31
   32 C      31   33   41   32
   33 C      32   34   40   33
   34 U      33   35    0   34
   35 G      34   36    0   35
   36 U      35   37    0   36
   37 C      36   38    0   37
   38 A      37   39    0   38
   39 C      38   40    0   39
   40 G      39   41   33   40
   41 G      40   42   32   41
   42 G      41   43   31   42
   43 A      42   44    0   43
   44 G      43   45   30   44
   45 A      44   46   29   45
   46 G      45   47   28   46
   47 A      46   48    0   47
   48 A      47   49    0   48
   49 U      48   50    0   49
   50 G      49   51   66   50
   51 U      50   52   65   51
   52 G      51   53   64   52
   53 G      52   54   63   53
   54 G      53   55   62   54
   55 U      54   56    0   55
   56 U      55   57    0   56
   57 C      56   58    0   57
   58 A      57   59    0   58
   59 A      58   60    0   59
   60 A      59   61    0   60
   61 U      60   62    0   61
   62 C      61   63   54   62
   63 C      62   64   53   63
   64 C      63   65   52   64
   65 A      64   66   51   65
   66 U      65   67   50   66
   67 C      66   68    7   67
   68 G      67   69    6   68
   69 G      68   70    5   69
   70 U      69   71    4   70
   71 C      70   72    3   71
   72 G      71   73    2   72
   73 C      72   74    1   73
   74 G      73   75    0   74
   75 C      74   76    0   75
   76 C      75   77    0   76
   77 A      76    0    0   77
   77  ENERGY = -51.6  RD0260
    1 G       0    2   73    1
    2 C       1    3   72    2
    3 G       2    4   71    3
    4 A       3    5   70    4
    5 C       4    6   69    5
    6 C       5    7   68    6
    7 G       6    8   67    7
    8 G       7    9    0    8
    9 G       8   10    0    9
   10 G       9   11   20   10
   11 C      10   12   19   11
   12 U      11   13   18   12
   13 G      12   14    0   13
   14 G      13   15    0   14
   15 C      14   16    0   15
   16 U      15   17    0   16
   17 U      16   18    0   17
   18 G      17   19   12   18
   19 G      18   20   11   19
   20 U      19   21   10   20
   21 A      20   22    0   21
   22 A      21   23    0   22
   23 U      22   24    0   23
   24 G      23   25    0   24
   25 G      24   26    0   25
   26 U      25   27    0   26
   27 A      26   28    0   27
   28 C      27   29   46   28
   29 U      28   30   45   29
   30 C      29   31   44   30
   31 C      30   32   42   31
   32 C      31   33   41   32
   33 C      32   34   40   33
   34 U      33   35    0   34
   35 G      34   36    0   35
   36 U      35   37    0   36
   37 C      36   38    0   37
   38 A      37   39    0   38
   39 C      38   40    0   39
   40 G      39   41   33   40
   41 G      40   42   32   41
   42 G      41   43   31   42
   43 A      42   44    0   43
   44 G      43   45   30   44
   45 A      44   46   29   45
   46 G      45   47   28   46
   47 A      46   48    0   47
   48 A      47   49    0   48
   49 U      48   50    0   49
   50 G      49   51   66   50
   51 U      50   52   65   51
   52 G      51   53   64   52
   53 G      52   54   63   53
   54 G      53   55   62   54
   55 U      54   56    0   55
   56 U      55   57    0   56
   57 C      56   58    0   57
   58 A      57   59    0   58
   59 A      58   60    0   59
   60 A      59   61    0   60
   61 U      60   62    0   61
   62 C      61   63   54   62
   63 C      62   64   53   63
   64 C      63   65   52   64
   65 A      64   66   51   65
   66 U      65   67   50   66
   67 C      66   68    7   67
   68 G      67   69    6   68
   69 G      68   70    5   69
   70 U      69   71    4   70
   71 C      70   72    3   71
   72 G      71   73    2   72
   73 C      72   74    1   73
   74 G      73   75    0   74
   75 C      74   76    0   75
   76 C      75   77    0   76
   77 A      76    0    0   77
   77  ENERGY = -51.4  RD0260
    1 G       0    2   73    1
    2 C       1    3   72    2
    3 G       2    4   71    3
    4 A       3    5   70    4
    5 C       4    6   69    5
    6 C       5    7   68    6
    7 G       6    8   67    7
    8 G       7    9   64    8
    9 G       8   10   63    9
   10 G       9   11   62   10
   11 C      10   12    0   11
   12 U      11   13    0   12
   13 G      12   14   56   13
   14 G      13   15   55   14
   15 C      14   16   54   15
   16 U      15   17   53   16
   17 U      16   18   52   17
   18 G      17   19    0   18
   19 G      18   20    0   19
   20 U      19   21    0   20
   21 A      20   22    0   21
   22 A      21   23   49   22
   23 U      22   24   48   23
   24 G      23   25    0   24
   25 G      24   26    0   25
   26 U      25   27    0   26
   27 A      26   28    0   27
   28 C      27   29   44   28
   29 U      28   30   43   29
   30 C      29   31   42   30
   31 C      30   32   41   31
   32 C      31   33   40   32
   33 C      32   34    0   33
   34 U      33   35    0   34
   35 G      34   36    0   35
   36 U      35   37    0   36
   37 C      36   38    0   37
   38 A      37   39    0   38
   39 C      38   40    0   39
   40 G      39   41   32   40
   41 G      40   42   31   41
   42 G      41   43   30   42
   43 A      42   44   29   43
   44 G      43   45   28   44
   45 A      44   46    0   45
   46 G      45   47    0   46
   47 A      46   48    0   47
   48 A      47   49   23   48
   49 U      48   50   22   49
   50 G      49   51    0   50
   51 U      50   52    0   51
   52 G      51   53   17   52
   53 G      52   54   16   53
   54 G      53   55   15   54
   55 U      54   56   14   55
   56 U      55   57   13   56
   57 C      56   58    0   57
   58 A      57   59    0   58
   59 A      58   60    0   59
   60 A      59   61    0   60
   61 U      60   62    0   61
   62 C      61   63   10   62
   63 C      62   64    9   63
   64 C      63   65    8   64
   65 A      64   66    0   65
   66 U      65   67    0   66
   67 C      66   68    7   67
   68 G      67   69    6   68
   69 G      68   70    5   69
   70 U      69   71    4   70
   71 C      70   72    3   71
   72 G      71   73    2   72
   73 C      72   74    1   73
   74 G      73   75    0   74
   75 C      74   76    0   75
   76 C      75   77    0   76
   77 A      76    0    0   77
   77  ENERGY = -51.4  RD0260
    1 G       0    2   73    1
    2 C       1    3   72    2
    3 G       2    4   71    3
    4 A       3    5   70    4
    5 C       4    6   69    5
    6 C       5    7   68    6
    7 G       6    8   67    7
    8 G       7    9   64    8
    9 G       8   10   63    9
   10 G       9   11   62   10
   11 C      10   12    0   11
   12 U      11   13    0   12
   13 G      12   14   56   13
   14 G      13   15   55   14
   15 C      14   16   54   15
   16 U      15   17   53   16
   17 U      16   18   52   17
   18 G      17   19    0   18
   19 G      18   20    0   19
   20 U      19   21    0   20
   21 A      20   22    0   21
   22 A      21   23   49   22
   23 U      22   24   48   23
   24 G      23   25    0   24
   25 G      24   26    0   25
   26 U      25   27    0   26
   27 A      26   28    0   27
   28 C      27   29   44   28
   29 U      28   30   43   29
   30 C      29   31   42   30
   31 C      30   32   41   31
   32 C      31   33   40   32
   33 C      32   34    0   33
   34 U      33   35    0   34
   35 G      34   36    0   35
   36 U      35   37    0   36
   37 C      36   38    0   37
   38 A      37   39    0   38
   39 C      38   40    0   39
   40 G      39   41   32   40
   41 G      40   42   31   41
   42 G      41   43   30   42
   43 A      42   44   29   43
   44 G      43   45   28   44
   45 A      44   46    0   45
   46 G      45   47    0   46
   47 A      46   48    0   47
   48 A      47   49   23   48
   49 U      48   50   22   49
   50 G      49   51    0   50
   51 U      50   52    0   51
   52 G      51   53   17   52
   53 G      52   54   16   53
   54 G      53   55   15   54
   55 U      54   56   14   55
   56 U      55   57   13   56
   57 C      56   58    0   57
   58 A      57   59    0   58
   59 A      58   60    0   59
   60 A      59   61    0   60
   61 U      60   62    0   61
   62 C      61   63   10   62
   63 C      62   64    9   63
   64 C      63   65    8   64
   65 A      64   66    0   65
   66 U      65   67    0   66
   67 C      66   68    7   67
   68 G      67   69    6   68
   69 G      68   70    5   69
   70 U      69   71    4   70
   71 C      70   72    3   71
   72 G      71   73    2   72
   73 C      72   74    1   73
   74 G      73   75    0   74
   75 C      74   76    0   75
   76 C      75   77    0   76
   77 A      76    0    0   77
   77  ENERGY = -51.4  RD0260
    1 G       0    2   73    1
    2 C       1    3   72    2
    3 G       2    4   71    3
    4 A       3    5   70    4
    5 C       4    6   69    5
    6 C       5    7   68    6
    7 G       6    8   67    7
    8 G       7    9   64    8
    9 G       8   10   63    9
   10 G       9   11   62   10
   11 C      10   12    0   11
   12 U      11   13    0   12
   13 G      12   14   56   13
   14 G      13   15   55   14
   15 C      14   16   54   15
   16 U      15   17   53   16
   17 U      16   18   52   17
   18 G      17   19    0   18
   19 G      18   20    0   19
   20 U      19   21    0   20
   21 A      20   22    0   21
   22 A      21   23   49   22
   23 U      22   24   48   23
   24 G      23   25    0   24
   25 G      24   26    0   25
   26 U      25   27    0   26
   27 A      26   28    0   27
   28 C      27   29   44   28
   29 U      28   30   43   29
   30 C      29   31   42   30
   31 C      30   32   41   31
   32 C      31   33   40   32
   33 C      32   34    0   33
   34 U      33   35    0   34
   35 G      34   36    0   35
   36 U      35   37    0   36
   37 C      36   38    0   37
   38 A      37   39    0   38
   39 C      38   40    0   39
   40 G      39   41   32   40
   41 G      40   42   31   41
   42 G      41   43   30   42
   43 A      42   44   29   43
   44 G      43   45   28   44
   45 A      44   46    0   45
   46 G      45   47    0   46
   47 A      46   48    0   47
   48 A      47   49   23   48
   49 U      48   50   22   49
   50 G      49   51    0   50
   51 U      50   52    0   51
   52 G      51   53   17   52
   53 G      52   54   16   53
   54 G      53   55   15   54
   55 U      54   56   14   55
   56 U      55   57   13   56
   57 C      56   58    0   57
   58 A      57   59    0   58
   59 A      58   60    0   59
   60 A      59   61    0   60
   61 U      60   62    0   61
   62 C      61   63   10   62
   63 C      62   64    9   63
   64 C      63   65    8   64
   65 A      64   66    0   65
   66 U      65   67    0   66
   67 C      66   68    7   67
   68 G      67   69    6   68
   69 G      68   70    5   69
   70 U      69   71    4   70
   71 C      70   72    3   71
   72 G      71   73    2   72
   73 C      72   74    1   73
   74 G      73   75    0   74
   75 C      74   76    0   75
   76 C      75   77    0   76
   77 A      76    0    0   77
   77  ENERGY = -51.4  RD0260
    1 G       0    2   73    1
    2 C       1    3   72    2
    3 G       2    4   71    3
    4 A       3    5   70    4
    5 C       4    6   69    5
    6 C       5    7   68    6
    7 G       6    8   67    7
    8 G       7    9   64    8
    9 G       8   10   63    9
   10 G       9   11   62   10
   11 C      10   12    0   11
   12 U      11   13    0   12
   13 G      12   14    0   13
   14 G      13   15   55   14
   15 C      14   16   54   15
   16 U      15   17   53   16
   17 U      16   18   52   17
   18 G      17   19    0   18
   19 G      18   20    0   19
   20 U      19   21    0   20
   21 A      20   22    0   21
   22 A      21   23   49   22
   23 U      22   24   48   23
   24 G      23   25    0   24
   25 G      24   26    0   25
   26 U      25   27    0   26
   27 A      26   28    0   27
   28 C      27   29   44   28
   29 U      28   30   43   29
   30 C      29   31   42   30
   31 C      30   32   41   31
   32 C      31   33   40   32
   33 C      32   34    0   33
   34 U      33   35    0   34
   35 G      34   36    0   35
   36 U      35   37    0   36
   37 C      36   38    0   37
   38 A      37   39    0   38
   39 C      38   40    0   39
   40 G      39   41   32   40
   41 G      40   42   31   41
   42 G      41   43   30   42
   43 A      42   44   29   43
   44 G      43   45   28   44
   45 A      44   46    0   45
   46 G      45   47    0   46
   47 A      46   48    0   47
   48 A      47   49   23   48
   49 U      48   50   22   49
   50 G      49   51    0   50
   51 U      50   52    0   51
   52 G      51   53   17   52
   53 G      52   54   16   53
   54 G      53   55   15   54
   55 U      54   56   14   55
   56 U      55   57    0   56
   57 C      56   58    0   57
   58 A      57   59    0   58
   59 A      58   60    0   59
   60 A      59   61    0   60
   61 U      60   62    0   61
   62 C      61   63   10   62
   63 C      62   64    9   63
   64 C      63   65    8   64
   65 A      64   66    0   65
   66 U      65   67    0   66
   67 C      66   68    7   67
   68 G      67   69    6   68
   69 G      68   70    5   69
   70 U      69   71    4   70
   71 C      70   72    3   71
   72 G      71   73    2   72
   73 C      72   74    1   73
   74 G      73   75    0   74
   75 C      74   76    0   75
   76 C      75   77    0   76
   77 A      76    0    0   77
   77  ENERGY = -51.4  RD0260
    1 G       0    2   73    1
    2 C       1    3   72    2
    3 G       2    4   71    3
    4 A       3    5   70    4
    5 C       4    6   69    5
    6 C       5    7   68    6
    7 G       6    8   67    7
    8 G       7    9   64    8
    9 G       8   10   63    9
   10 G       9   11   62   10
   11 C      10   12    0   11
   12 U      11   13    0   12
   13 G      12   14   56   13
   14 G      13   15   55   14
   15 C      14   16   54   15
   16 U      15   17   53   16
   17 U      16   18   52   17
   18 G      17   19    0   18
   19 G      18   20    0   19
   20 U      19   21    0   20
   21 A      20   22    0   21
   22 A      21   23   49   22
   23 U      22   24   48   23
   24 G      23   25    0   24
   25 G      24   26    0   25
   26 U      25   27    0   26
   27 A      26   28    0   27
   28 C      27   29   44   28
   29 U      28   30   43   29
   30 C      29   31   42   30
   31 C      30   32   41   31
   32 C      31   33   40   32
   33 C      32   34    0   33
   34 U      33   35    0   34
   35 G      34   36    0   35
   36 U      35   37    0   36
   37 C      36   38    0   37
   38 A      37   39    0   38
   39 C      38   40    0   39
   40 G      39   41   32   40
   41 G      40   42   31   41
   42 G      41   43   30   42
   43 A      42   44   29   43
   44 G      43   45   28   44
   45 A      44   46    0   45
   46 G      45   47    0   46
   47 A      46   48    0   47
   48 A      47   49   23   48
   49 U      48   50   22   49
   50 G      49   51    0   50
   51 U      50   52    0   51
   52 G      51   53   17   52
   53 G      52   54   16   53
   54 G      53   55   15   54
   55 U      54   56   14   55
   56 U      55   57   13   56
   57 C      56   58    0   57
   58 A      57   59    0   58
   59 A      58   60    0   59
   60 A      59   61    0   60
   61 U      60   62    0   61
   62 C      61   63   10   62
   63 C      62   64    9   63
   64 C      63   65    8   64
   65 A      64   66    0   65
   66 U      65   67    0   66
   67 C      66   68    7   67
   68 G      67   69    6   68
   69 G      68   70    5   69
   70 U      69   71    4   70
   71 C      70   72    3   71
   72 G      71   73    2   72
   73 C      72   74    1   73
   74 G      73   75    0   74
   75 C      74   76    0   75
   76 C      75   77    0   76
   77 A      76    0    0   77
   77  ENERGY = -51.4  RD0260
    1 G       0    2   73    1
    2 C       1    3   72    2
    3 G       2    4   71    3
    4 A       3    5   70    4
    5 C       4    6   69    5
    6 C       5    7   68    6
    7 G       6    8   67    7
    8 G       7    9   64    8
    9 G       8   10   63    9
   10 G       9   11   62   10
   11 C      10   12    0   11
   12 U      11   13    0   12
   13 G      12   14   56   13
   14 G      13   15   55   14
   15 C      14   16   54   15
   16 U      15   17   53   16
   17 U      16   18   52   17
   18 G      17   19    0   18
   19 G      18   20    0   19
   20 U      19   21    0   20
   21 A      20   22    0   21
   22 A      21   23   49   22
   23 U      22   24   48   23
   24 G      23   25    0   24
   25 G      24   26    0   25
   26 U      25   27    0   26
   27 A      26   28    0   27
   28 C      27   29   44   28
   29 U      28   30   43   29
   30 C      29   31   42   30
   31 C      30   32   41   31
   32 C      31   33   40   32
   33 C      32   34    0   33
   34 U      33   35    0   34
   35 G      34   36    0   35
   36 U      35   37    0   36
   37 C      36   38    0   37
   38 A      37   39    0   38
   39 C      38   40    0   39
   40 G      39   41   32   40
   41 G      40   42   31   41
   42 G      41   43   30   42
   43 A      42   44   29   43
   44 G      43   45   28   44
   45 A      44   46    0   45
   46 G      45   47    0   46
   47 A      46   48    0   47
   48 A      47   49   23   48
   49 U      48   50   22   49
   50 G      49   51    0   50
   51 U      50   52    0   51
   52 G      51   53   17   52
   53 G      52   54   16   53
   54 G      53   55   15   54
   55 U      54   56   14   55
   56 U      55   57   13   56
   57 C      56   58    0   57
   58 A      57   59    0   58
   59 A      58   60    0   59
   60 A      59   61    0   60
   61 U      60   62    0   61
   62 C      61   63   10   62
   63 C      62   64    9   63
   64 C      63   65    8   64
   65 A      64   66    0   65
   66 U      65   67    0   66
   67 C      66   68    7   67
   68 G      67   69    6   68
   69 G      68   70    5   69
   70 U      69   71    4   70
   71 C      70   72    3   71
   72 G      71   73    2   72
   73 C      72   74    1   73
   74 G      73   75    0   74
   75 C      74   76    0   75
   76 C      75   77    0   76
   77 A      76    0    0   77
   77  ENERGY = -51.2  RD0260
    1 G       0    2   73    1
    2 C       1    3   72    2
    3 G       2    4   71    3
    4 A       3    5   70    4
    5 C       4    6   69    5
    6 C       5    7   68    6
    7 G       6    8   67    7
    8 G       7    9   64    8
    9 G       8   10   63    9
   10 G       9   11   62   10
   11 C      10   12    0   11
   12 U      11   13    0   12
   13 G      12   14    0   13
   14 G      13   15   55   14
   15 C      14   16   54   15
   16 U      15   17   53   16
   17 U      16   18   52   17
   18 G      17   19   51   18
   19 G      18   20    0   19
   20 U      19   21    0   20
   21 A      20   22    0   21
   22 A      21   23    0   22
   23 U      22   24    0   23
   24 G      23   25    0   24
   25 G      24   26    0   25
   26 U      25   27    0   26
   27 A      26   28    0   27
   28 C      27   29   44   28
   29 U      28   30   43   29
   30 C      29   31   42   30
   31 C      30   32   41   31
   32 C      31   33   40   32
   33 C      32   34    0   33
   34 U      33   35    0   34
   35 G      34   36    0   35
   36 U      35   37    0   36
   37 C      36   38    0   37
   38 A      37   39    0   38
   39 C      38   40    0   39
   40 G      39   41   32   40
   41 G      40   42   31   41
   42 G      41   43   30   42
   43 A      42   44   29   43
   44 G      43   45   28   44
   45 A      44   46    0   45
   46 G      45   47    0   46
   47 A      46   48    0   47
   48 A      47   49    0   48
   49 U      48   50    0   49
   50 G      49   51    0   50
   51 U      50   52   18   51
   52 G      51   53   17   52
   53 G      52   54   16   53
   54 G      53   55   15   54
   55 U      54   56   14   55
   56 U      55   57    0   56
   57 C      56   58    0   57
   58 A      57   59    0   58
   59 A      58   60    0   59
   60 A      59   61    0   60
   61 U      60   62    0   61
   62 C      61   63   10   62
   63 C      62   64    9   63
   64 C      63   65    8   64
   65 A      64   66    0   65
   66 U      65   67    0   66
   67 C      66   68    7   67
   68 G      67   69    6   68
   69 G      68   70    5   69
   70 U      69   71    4   70
   71 C      70   72    3   71
   72 G      71   73    2   72
   73 C      72   74    1   73
   74 G      73   75    0   74
   75 C      74   76    0   75
   76 C      75   77    0   76
   77 A      76    0    0   77
   77  ENERGY = -51.2  RD0260
    1 G       0    2   73    1
    2 C       1    3   72    2
    3 G       2    4   71    3
    4 A       3    5   70    4
    5 C       4    6   69    5
    6 C       5    7   68    6
    7 G       6    8   67    7
    8 G       7    9   64    8
    9 G       8   10   63    9
   10 G       9   11   62   10
   11 C      10   12    0   11
   12 U      11   13    0   12
   13 G      12   14    0   13
   14 G      13   15   55   14
   15 C      14   16   54   15
   16 U      15   17   53   16
   17 U      16   18    0   17
   18 G      17   19    0   18
   19 G      18   20    0   19
   20 U      19   21   52   20
   21 A      20   22   51   21
   22 A      21   23    0   22
   23 U      22   24    0   23
   24 G      23   25    0   24
   25 G      24   26    0   25
   26 U      25   27    0   26
   27 A      26   28    0   27
   28 C      27   29   44   28
   29 U      28   30   43   29
   30 C      29   31   42   30
   31 C      30   32   41   31
   32 C      31   33   40   32
   33 C      32   34    0   33
   34 U      33   35    0   34
   35 G      34   36    0   35
   36 U      35   37    0   36
   37 C      36   38    0   37
   38 A      37   39    0   38
   39 C      38   40    0   39
   40 G      39   41   32   40
   41 G      40   42   31   41
   42 G      41   43   30   42
   43 A      42   44   29   43
   44 G      43   45   28   44
   45 A      44   46    0   45
   46 G      45   47    0   46
   47 A      46   48    0   47
   48 A      47   49    0   48
   49 U      48   50    0   49
   50 G      49   51    0   50
   51 U      50   52   21   51
   52 G      51   53   20   52
   53 G      52   54   16   53
   54 G      53   55   15   54
   55 U      54   56   14   55
   56 U      55   57    0   56
   57 C      56   58    0   57
   58 A      57   59    0   58
   59 A      58   60    0   59
   60 A      59   61    0   60
   61 U      60   62    0   61
   62 C      61   63   10   62
   63 C      62   64    9   63
   64 C      63   65    8   64
   65 A      64   66    0   65
   66 U      65   67    0   66
   67 C      66   68    7   67
   68 G      67   69    6   68
   69 G      68   70    5   69
   70 U      69   71    4   70
   71 C      70   72    3   71
   72 G      71   73    2   72
   73 C      72   74    1   73
   74 G      73   75    0   74
   75 C      74   76    0   75
   76 C      75   77    0   76
   77 A      76    0    0   77
   77  ENERGY = -51.0  RD0260
    1 G       0    2   73    1
    2 C       1    3   72    2
    3 G       2    4   71    3
    4 A       3    5   70    4
    5 C       4    6   69    5
    6 C       5    7   68    6
    7 G       6    8   67    7
    8 G       7    9    0    8
    9 G       8   10    0    9
   10 G       9   11    0   10
   11 C      10   12    0   11
   12 U      11   13    0   12
   13 G      12   14    0   13
   14 G      13   15   26   14
   15 C      14   16   25   15
   16 U      15   17   24   16
   17 U      16   18    0   17
   18 G      17   19    0   18
   19 G      18   20    0   19
   20 U      19   21    0   20
   21 A      20   22    0   21
   22 A      21   23    0   22
   23 U      22   24    0   23
   24 G      23   25   16   24
   25 G      24   26   15   25
   26 U      25   27   14   26
   27 A      26   28    0   27
   28 C      27   29   46   28
   29 U      28   30   45   29
   30 C      29   31   44   30
   31 C      30   32   42   31
   32 C      31   33   41   32
   33 C      32   34   40   33
   34 U      33   35    0   34
   35 G      34   36    0   35
   36 U      35   37    0   36
   37 C      36   38    0   37
   38 A      37   39    0   38
   39 C      38   40    0   39
   40 G      39   41   33   40
   41 G      40   42   32   41
   42 G      41   43   31   42
   43 A      42   44    0   43
   44 G      43   45   30   44
   45 A      44   46   29   45
   46 G      45   47   28   46
   47 A      46   48    0   47
   48 A      47   49    0   48
   49 U      48   50    0   49
   50 G      49   51   66   50
   51 U      50   52   65   51
   52 G      51   53   64   52
   53 G      52   54   63   53
   54 G      53   55   62   54
   55 U      54   56    0   55
   56 U      55   57    0   56
   57 C      56   58    0   57
   58 A      57   59    0   58
   59 A      58   60    0   59
   60 A      59   61    0   60
   61 U      60   62    0   61
   62 C      61   63   54   62
   63 C      62   64   53   63
   64 C      63   65   52   64
   65 A      64   66   51   65
   66 U      65   67   50   66
   67 C      66   68    7   67
   68 G      67   69    6   68
   69 G      68   70    5   69
   70 U      69   71    4   70
   71 C      70   72    3   71
   72 G      71   73    2   72
   73 C      72   74    1   73
   74 G      73   75    0   74
   75 C      74   76    0   75
   76 C      75   77    0   76
   77 A      76    0    0   77
   77  ENERGY = -50.9  RD0260
    1 G       0    2   73    1
    2 C       1    3   72    2
    3 G       2    4   71    3
    4 A       3    5   70    4
    5 C       4    6   69    5
    6 C       5    7   68    6
    7 G       6    8   64    7
    8 G       7    9   63    8
    9 G       8   10   62    9
   10 G       9   11   61   10
   11 C      10   12    0   11
   12 U      11   13    0   12
   13 G      12   14   56   13
   14 G      13   15   55   14
   15 C      14   16   54   15
   16 U      15   17   53   16
   17 U      16   18   52   17
   18 G      17   19    0   18
   19 G      18   20    0   19
   20 U      19   21    0   20
   21 A      20   22    0   21
   22 A      21   23   49   22
   23 U      22   24   48   23
   24 G      23   25    0   24
   25 G      24   26    0   25
   26 U      25   27    0   26
   27 A      26   28    0   27
   28 C      27   29   44   28
   29 U      28   30   43   29
   30 C      29   31   42   30
   31 C      30   32   41   31
   32 C      31   33   40   32
   33 C      32   34    0   33
   34 U      33   35    0   34
   35 G      34   36    0   35
   36 U      35   37    0   36
   37 C      36   38    0   37
   38 A      37   39    0   38
   39 C      38   40    0   39
   40 G      39   41   32   40
   41 G      40   42   31   41
   42 G      41   43   30   42
   43 A      42   44   29   43
   44 G      43   45   28   44
   45 A      44   46    0   45
   46 G      45   47    0   46
   47 A      46   48    0   47
   48 A      47   49   23   48
   49 U      48   50   22   49
   50 G      49   51    0   50
   51 U      50   52    0   51
   52 G      51   53   17   52
   53 G      52   54   16   53
   54 G      53   55   15   54
   55 U      54   56   14   55
   56 U      55   57   13   56
   57 C      56   58    0   57
   58 A      57   59    0   58
   59 A      58   60    0   59
   60 A      59   61    0   60
   61 U      60   62   10   61
   62 C      61   63    9   62
   63 C      62   64    8   63
   64 C      63   65    7   64
   65 A      64   66    0   65
   66 U      65   67    0   66
   67 C      66   68    0   67
   68 G      67   69    6   68
   69 G      68   70    5   69
   70 U      69   71    4   70
   71 C      70   72    3   71
   72 G      71   73    2   72
   73 C      72   74    1   73
   74 G      73   75    0   74
   75 C      74   76    0   75
   76 C      75   77    0   76
   77 A      76    0    0   77
   77  ENERGY = -50.7  RD0260
    1 G       0    2   73    1
    2 C       1    3   72    2
    3 G       2    4   71    3
    4 A       3    5   70    4
    5 C       4    6   69    5
    6 C       5    7   68    6
    7 G       6    8   67    7
    8 G       7    9   64    8
    9 G       8   10   63    9
   10 G       9   11   62   10
   11 C      10   12    0   11
   12 U      11   13    0   12
   13 G      12   14   56   13
   14 G      13   15   55   14
   15 C      14   16   54   15
   16 U      15   17   53   16
   17 U      16   18   52   17
   18 G      17   19    0   18
   19 G      18   20    0   19
   20 U      19   21    0   20
   21 A      20   22    0   21
   22 A      21   23   49   22
   23 U      22   24   48   23
   24 G      23   25    0   24
   25 G      24   26    0   25
   26 U      25   27    0   26
   27 A      26   28    0   27
   28 C      27   29   44   28
   29 U      28   30   43   29
   30 C      29   31   42   30
   31 C      30   32   41   31
   32 C      31   33   40   32
   33 C      32   34    0   33
   34 U      33   35    0   34
   35 G      34   36    0   35
   36 U      35   37    0   36
   37 C      36   38    0   37
   38 A      37   39    0   38
   39 C      38   40    0   39
   40 G      39   41   32   40
   41 G      40   42   31   41
   42 G      41   43   30   42
   43 A      42   44   29   43
   44 G      43   45   28   44
   45 A      44   46    0   45
   46 G      45   47    0   46
   47 A      46   48    0   47
   48 A      47   49   23   48
   49 U      48   50   22   49
   50 G      49   51    0   50
   51 U      50   52    0   51
   52 G      51   53   17   52
   53 G      52   54   16   53
   54 G      53   55   15   54
   55 U      54   56   14   55
   56 U      55   57   13   56
   57 C      56   58    0   57
   58 A      57   59    0   58
   59 A      58   60    0   59
   60 A      59   61    0   60
   61 U      60   62    0   61
   62 C      61   63   10   62
   63 C      62   64    9   63
   64 C      63   65    8   64
   65 A      64   66    0   65
   66 U      65   67    0   66
   67 C      66   68    7   67
   68 G      67   69    6   68
   69 G      68   70    5   69
   70 U      69   71    4   70
   71 C      70   72    3   71
   72 G      71   73    2   72
   73 C      72   74    1   73
   74 G      73   75    0   74
   75 C      74   76    0   75
   76 C      75   77    0   76
   77 A      76    0    0   77
   77  ENERGY = -50.7  RD0260
    1 G       0    2   73    1
    2 C       1    3   72    2
    3 G       2    4   71    3
    4 A       3    5   70    4
    5 C       4    6   69    5
    6 C       5    7   68    6
    7 G       6    8   67    7
    8 G       7    9   66    8
    9 G       8   10   64    9
   10 G       9   11   63   10
   11 C      10   12    0   11
   12 U      11   13    0   12
   13 G      12   14   56   13
   14 G      13   15   55   14
   15 C      14   16   54   15
   16 U      15   17   53   16
   17 U      16   18   52   17
   18 G      17   19    0   18
   19 G      18   20    0   19
   20 U      19   21    0   20
   21 A      20   22    0   21
   22 A      21   23   49   22
   23 U      22   24   48   23
   24 G      23   25    0   24
   25 G      24   26    0   25
   26 U      25   27    0   26
   27 A      26   28    0   27
   28 C      27   29   44   28
   29 U      28   30   43   29
   30 C      29   31   42   30
   31 C      30   32   41   31
   32 C      31   33   40   32
   33 C      32   34    0   33
   34 U      33   35    0   34
   35 G      34   36    0   35
   36 U      35   37    0   36
   37 C      36   38    0   37
   38 A      37   39    0   38
   39 C      38   40    0   39
   40 G      39   41   32   40
   41 G      40   42   31   41
   42 G      41   43   30   42
   43 A      42   44   29   43
   44 G      43   45   28   44
   45 A      44   46    0   45
   46 G      45   47    0   46
   47 A      46   48    0   47
   48 A      47   49   23   48
   49 U      48   50   22   49
   50 G      49   51    0   50
   51 U      50   52    0   51
   52 G      51   53   17   52
   53 G      52   54   16   53
   54 G      53   55   15   54
   55 U      54   56   14   55
   56 U      55   57   13   56
   57 C      56   58    0   57
   58 A      57   59    0   58
   59 A      58   60    0   59
   60 A      59   61    0   60
   61 U      60   62    0   61
   62 C      61   63    0   62
   63 C      62   64   10   63
   64 C      63   65    9   64
   65 A      64   66    0   65
   66 U      65   67    8   66
   67 C      66   68    7   67
   68 G      67   69    6   68
   69 G      68   70    5   69
   70 U      69   71    4   70
   71 C      70   72    3   71
   72 G      71   73    2   72
   73 C      72   74    1   73
   74 G      73   75    0   74
   75 C      74   76    0   75
   76 C      75   77    0   76
   77 A      76    0    0   77
   77  ENERGY = -50.7  RD0260
    1 G       0    2   73    1
    2 C       1    3   72    2
    3 G       2    4   71    3
    4 A       3    5   70    4
    5 C       4    6   69    5
    6 C       5    7   68    6
    7 G       6    8   67    7
    8 G       7    9   64    8
    9 G       8   10   63    9
   10 G       9   11   62   10
   11 C      10   12    0   11
   12 U      11   13    0   12
   13 G      12   14   56   13
   14 G      13   15   55   14
   15 C      14   16   54   15
   16 U      15   17   53   16
   17 U      16   18   52   17
   18 G      17   19    0   18
   19 G      18   20    0   19
   20 U      19   21    0   20
   21 A      20   22    0   21
   22 A      21   23   49   22
   23 U      22   24   48   23
   24 G      23   25    0   24
   25 G      24   26    0   25
   26 U      25   27    0   26
   27 A      26   28    0   27
   28 C      27   29   44   28
   29 U      28   30   43   29
   30 C      29   31   42   30
   31 C      30   32   41   31
   32 C      31   33   40   32
   33 C      32   34    0   33
   34 U      33   35    0   34
   35 G      34   36    0   35
   36 U      35   37    0   36
   37 C      36   38    0   37
   38 A      37   39    0   38
   39 C      38   40    0   39
   40 G      39   41   32   40
   41 G      40   42   31   41
   42 G      41   43   30   42
   43 A      42   44   29   43
   44 G      43   45   28   44
   45 A      44   46    0   45
   46 G      45   47    0   46
   47 A      46   48    0   47
   48 A      47   49   23   48
   49 U      48   50   22   49
   50 G      49   51    0   50
   51 U      50   52    0   51
   52 G      51   53   17   52
   53 G      52   54   16   53
   54 G      53   55   15   54
   55 U      54   56   14   55
   56 U      55   57   13   56
   57 C      56   58    0   57
   58 A      57   59    0   58
   59 A      58   60    0   59
   60 A      59   61    0   60
   61 U      60   62    0   61
   62 C      61   63   10   62
   63 C      62   64    9   63
   64 C      63   65    8   64
   65 A      64   66    0   65
   66 U      65   67    0   66
   67 C      66   68    7   67
   68 G      67   69    6   68
   69 G      68   70    5   69
   70 U      69   71    4   70
   71 C      70   72    3   71
   72 G      71   73    2   72
   73 C      72   74    1   73
   74 G      73   75    0   74
   75 C      74   76    0   75
   76 C      75   77    0   76
   77 A      76    0    0   77
   77  ENERGY = -50.7  RD0260
    1 G       0    2   73    1
    2 C       1    3   72    2
    3 G       2    4   71    3
    4 A       3    5   70    4
    5 C       4    6   69    5
    6 C       5    7   68    6
    7 G       6    8   67    7
    8 G       7    9   64    8
    9 G       8   10   63    9
   10 G       9   11   62   10
   11 C      10   12    0   11
   12 U      11   13    0   12
   13 G      12   14   56   13
   14 G      13   15   55   14
   15 C      14   16   54   15
   16 U      15   17   53   16
   17 U      16   18   52   17
   18 G      17   19    0   18
   19 G      18   20    0   19
   20 U      19   21    0   20
   21 A      20   22    0   21
   22 A      21   23   49   22
   23 U      22   24   48   23
   24 G      23   25    0   24
   25 G      24   26    0   25
   26 U      25   27    0   26
   27 A      26   28    0   27
   28 C      27   29   44   28
   29 U      28   30   43   29
   30 C      29   31   42   30
   31 C      30   32   41   31
   32 C      31   33   40   32
   33 C      32   34    0   33
   34 U      33   35    0   34
   35 G      34   36    0   35
   36 U      35   37    0   36
   37 C      36   38    0   37
   38 A      37   39    0   38
   39 C      38   40    0   39
   40 G      39   41   32   40
   41 G      40   42   31   41
   42 G      41   43   30   42
   43 A      42   44   29   43
   44 G      43   45   28   44
   45 A      44   46    0   45
   46 G      45   47    0   46
   47 A      46   48    0   47
   48 A      47   49   23   48
   49 U      48   50   22   49
   50 G      49   51    0   50
   51 U      50   52    0   51
   52 G      51   53   17   52
   53 G      52   54   16   53
   54 G      53   55   15   54
   55 U      54   56   14   55
   56 U      55   57   13   56
   57 C      56   58    0   57
   58 A      57   59    0   58
   59 A      58   60    0   59
   60 A      59   61    0   60
   61 U      60   62    0   61
   62 C      61   63   10   62
   63 C      62   64    9   63
   64 C      63   65    8   64
   65 A      64   66    0   65
   66 U      65   67    0   66
   67 C      66   68    7   67
   68 G      67   69    6   68
   69 G      68   70    5   69
   70 U      69   71    4   70
   71 C      70   72    3   71
   72 G      71   73    2   72
   73 C      72   74    1   73
   74 G      73   75    0   74
   75 C      74   76    0   75
   76 C      75   77    0   76
   77 A      76    0    0   77
   77  ENERGY = -50.6  RD0260
    1 G       0    2   73    1
    2 C       1    3   72    2
    3 G       2    4   71    3
    4 A       3    5   70    4
    5 C       4    6   69    5
    6 C       5    7   68    6
    7 G       6    8   67    7
    8 G       7    9    0    8
    9 G       8   10    0    9
   10 G       9   11    0   10
   11 C      10   12    0   11
   12 U      11   13    0   12
   13 G      12   14    0   13
   14 G      13   15   26   14
   15 C      14   16   25   15
   16 U      15   17   24   16
   17 U      16   18    0   17
   18 G      17   19    0   18
   19 G      18   20    0   19
   20 U      19   21    0   20
   21 A      20   22    0   21
   22 A      21   23    0   22
   23 U      22   24    0   23
   24 G      23   25   16   24
   25 G      24   26   15   25
   26 U      25   27   14   26
   27 A      26   28    0   27
   28 C      27   29   46   28
   29 U      28   30   45   29
   30 C      29   31   44   30
   31 C      30   32   42   31
   32 C      31   33   41   32
   33 C      32   34   40   33
   34 U      33   35    0   34
   35 G      34   36    0   35
   36 U      35   37    0   36
   37 C      36   38    0   37
   38 A      37   39    0   38
   39 C      38   40    0   39
   40 G      39   41   33   40
   41 G      40   42   32   41
   42 G      41   43   31   42
   43 A      42   44    0   43
   44 G      43   45   30   44
   45 A      44   46   29   45
   46 G      45   47   28   46
   47 A      46   48    0   47
   48 A      47   49    0   48
   49 U      48   50    0   49
   50 G      49   51   66   50
   51 U      50   52   65   51
   52 G      51   53   64   52
   53 G      52   54   63   53
   54 G      53   55   62   54
   55 U      54   56    0   55
   56 U      55   57    0   56
   57 C      56   58    0   57
   58 A      57   59    0   58
   59 A      58   60    0   59
   60 A      59   61    0   60
   61 U      60   62    0   61
   62 C      61   63   54   62
   63 C      62   64   53   63
   64 C      63   65   52   64
   65 A      64   66   51   65
   66 U      65   67   50   66
   67 C      66   68    7   67
   68 G      67   69    6   68
   69 G      68   70    5   69
   70 U      69   71    4   70
   71 C      70   72    3   71
   72 G      71   73    2   72
   73 C      72   74    1   73
   74 G      73   75    0   74
   75 C      74   76    0   75
   76 C      75   77    0   76
   77 A      76    0    0   77
   77  ENERGY = -50.6  RD0260
    1 G       0    2   73    1
    2 C       1    3   72    2
    3 G       2    4   71    3
    4 A       3    5   70    4
    5 C       4    6   69    5
    6 C       5    7   68    6
    7 G       6    8   67    7
    8 G       7    9   64    8
    9 G       8   10   63    9
   10 G       9   11   62   10
   11 C      10   12    0   11
   12 U      11   13    0   12
   13 G      12   14   56   13
   14 G      13   15   55   14
   15 C      14   16   54   15
   16 U      15   17   53   16
   17 U      16   18   52   17
   18 G      17   19    0   18
   19 G      18   20    0   19
   20 U      19   21    0   20
   21 A      20   22    0   21
   22 A      21   23   49   22
   23 U      22   24   48   23
   24 G      23   25    0   24
   25 G      24   26    0   25
   26 U      25   27    0   26
   27 A      26   28    0   27
   28 C      27   29   44   28
   29 U      28   30   43   29
   30 C      29   31   42   30
   31 C      30   32   41   31
   32 C      31   33   40   32
   33 C      32   34    0   33
   34 U      33   35    0   34
   35 G      34   36    0   35
   36 U      35   37    0   36
   37 C      36   38    0   37
   38 A      37   39    0   38
   39 C      38   40    0   39
   40 G      39   41   32   40
   41 G      40   42   31   41
   42 G      41   43   30   42
   43 A      42   44   29   43
   44 G      43   45   28   44
   45 A      44   46    0   45
   46 G      45   47    0   46
   47 A      46   48    0   47
   48 A      47   49   23   48
   49 U      48   50   22   49
   50 G      49   51    0   50
   51 U      50   52    0   51
   52 G      51   53   17   52
   53 G      52   54   16   53
   54 G      53   55   15   54
   55 U      54   56   14   55
   56 U      55   57   13   56
   57 C      56   58    0   57
   58 A      57   59    0   58
   59 A      58   60    0   59
   60 A      59   61    0   60
   61 U      60   62    0   61
   62 C      61   63   10   62
   63 C      62   64    9   63
   64 C      63   65    8   64
   65 A      64   66    0   65
   66 U      65   67    0   66
   67 C      66   68    7   67
   68 G      67   69    6   68
   69 G      68   70    5   69
   70 U      69   71    4   70
   71 C      70   72    3   71
   72 G      71   73    2   72
   73 C      72   74    1   73
   74 G      73   75    0   74
   75 C      74   76    0   75
   76 C      75   77    0   76
   77 A      76    0    0   77
   77  ENERGY = -50.6  RD0260
    1 G       0    2   73    1
    2 C       1    3   72    2
    3 G       2    4   71    3
    4 A       3    5   70    4
    5 C       4    6   69    5
    6 C       5    7   68    6
    7 G       6    8   67    7
    8 G       7    9   64    8
    9 G       8   10   63    9
   10 G       9   11   62   10
   11 C      10   12    0   11
   12 U      11   13    0   12
   13 G      12   14   56   13
   14 G      13   15   55   14
   15 C      14   16   54   15
   16 U      15   17   53   16
   17 U      16   18   52   17
   18 G      17   19    0   18
   19 G      18   20    0   19
   20 U      19   21    0   20
   21 A      20   22    0   21
   22 A      21   23   49   22
   23 U      22   24   48   23
   24 G      23   25    0   24
   25 G      24   26    0   25
   26 U      25   27    0   26
   27 A      26   28    0   27
   28 C      27   29   44   28
   29 U      28   30   43   29
   30 C      29   31   42   30
   31 C      30   32   41   31
   32 C      31   33   40   32
   33 C      32   34    0   33
   34 U      33   35    0   34
   35 G      34   36    0   35
   36 U      35   37    0   36
   37 C      36   38    0   37
   38 A      37   39    0   38
   39 C      38   40    0   39
   40 G      39   41   32   40
   41 G      40   42   31   41
   42 G      41   43   30   42
   43 A      42   44   29   43
   44 G      43   45   28   44
   45 A      44   46    0   45
   46 G      45   47    0   46
   47 A      46   48    0   47
   48 A      47   49   23   48
   49 U      48   50   22   49
   50 G      49   51    0   50
   51 U      50   52    0   51
   52 G      51   53   17   52
   53 G      52   54   16   53
   54 G      53   55   15   54
   55 U      54   56   14   55
   56 U      55   57   13   56
   57 C      56   58    0   57
   58 A      57   59    0   58
   59 A      58   60    0   59
   60 A      59   61    0   60
   61 U      60   62    0   61
   62 C      61   63   10   62
   63 C      62   64    9   63
   64 C      63   65    8   64
   65 A      64   66    0   65
   66 U      65   67    0   66
   67 C      66   68    7   67
   68 G      67   69    6   68
   69 G      68   70    5   69
   70 U      69   71    4   70
   71 C      70   72    3   71
   72 G      71   73    2   72
   73 C      72   74    1   73
   74 G      73   75    0   74
   75 C      74   76    0   75
   76 C      75   77    0   76
   77 A      76    0    0   77
   77  ENERGY = -50.6  RD0260
    1 G       0    2   73    1
    2 C       1    3   72    2
    3 G       2    4   71    3
    4 A       3    5   70    4
    5 C       4    6   69    5
    6 C       5    7   68    6
    7 G       6    8   67    7
    8 G       7    9   64    8
    9 G       8   10   63    9
   10 G       9   11   62   10
   11 C      10   12    0   11
   12 U      11   13    0   12
   13 G      12   14   56   13
   14 G      13   15   55   14
   15 C      14   16   54   15
   16 U      15   17   53   16
   17 U      16   18   52   17
   18 G      17   19    0   18
   19 G      18   20    0   19
   20 U      19   21    0   20
   21 A      20   22    0   21
   22 A      21   23   49   22
   23 U      22   24   48   23
   24 G      23   25    0   24
   25 G      24   26    0   25
   26 U      25   27    0   26
   27 A      26   28    0   27
   28 C      27   29   44   28
   29 U      28   30   43   29
   30 C      29   31   42   30
   31 C      30   32   41   31
   32 C      31   33   40   32
   33 C      32   34    0   33
   34 U      33   35    0   34
   35 G      34   36    0   35
   36 U      35   37    0   36
   37 C      36   38    0   37
   38 A      37   39    0   38
   39 C      38   40    0   39
   40 G      39   41   32   40
   41 G      40   42   31   41
   42 G      41   43   30   42
   43 A      42   44   29   43
   44 G      43   45   28   44
   45 A      44   46    0   45
   46 G      45   47    0   46
   47 A      46   48    0   47
   48 A      47   49   23   48
   49 U      48   50   22   49
   50 G      49   51    0   50
   51 U      50   52    0   51
   52 G      51   53   17   52
   53 G      52   54   16   53
   54 G      53   55   15   54
   55 U      54   56   14   55
   56 U      55   57   13   56
   57 C      56   58    0   57
   58 A      57   59    0   58
   59 A      58   60    0   59
   60 A      59   61    0   60
   61 U      60   62    0   61
   62 C      61   63   10   62
   63 C      62   64    9   63
   64 C      63   65    8   64
   65 A      64   66    0   65
   66 U      65   67    0   66
   67 C      66   68    7   67
   68 G      67   69    6   68
   69 G      68   70    5   69
   70 U      69   71    4   70
   71 C      70   72    3   71
   72 G      71   73    2   72
   73 C      72   74    1   73
   74 G      73   75    0   74
   75 C      74   76    0   75
   76 C      75   77    0   76
   77 A      76    0    0   77
   77  ENERGY = -50.5  RD0260
    1 G       0    2   73    1
    2 C       1    3   72    2
    3 G       2    4   71    3
    4 A       3    5   70    4
    5 C       4    6   69    5
    6 C       5    7   68    6
    7 G       6    8   67    7
    8 G       7    9   64    8
    9 G       8   10   63    9
   10 G       9   11   62   10
   11 C      10   12    0   11
   12 U      11   13   58   12
   13 G      12   14   57   13
   14 G      13   15   56   14
   15 C      14   16   54   15
   16 U      15   17   53   16
   17 U      16   18   52   17
   18 G      17   19    0   18
   19 G      18   20    0   19
   20 U      19   21    0   20
   21 A      20   22    0   21
   22 A      21   23   49   22
   23 U      22   24   48   23
   24 G      23   25    0   24
   25 G      24   26    0   25
   26 U      25   27    0   26
   27 A      26   28    0   27
   28 C      27   29   44   28
   29 U      28   30   43   29
   30 C      29   31   42   30
   31 C      30   32   41   31
   32 C      31   33   40   32
   33 C      32   34    0   33
   34 U      33   35    0   34
   35 G      34   36    0   35
   36 U      35   37    0   36
   37 C      36   38    0   37
   38 A      37   39    0   38
   39 C      38   40    0   39
   40 G      39   41   32   40
   41 G      40   42   31   41
   42 G      41   43   30   42
   43 A      42   44   29   43
   44 G      43   45   28   44
   45 A      44   46    0   45
   46 G      45   47    0   46
   47 A      46   48    0   47
   48 A      47   49   23   48
   49 U      48   50   22   49
   50 G      49   51    0   50
   51 U      50   52    0   51
   52 G      51   53   17   52
   53 G      52   54   16   53
   54 G      53   55   15   54
   55 U      54   56    0   55
   56 U      55   57   14   56
   57 C      56   58   13   57
   58 A      57   59   12   58
   59 A      58   60    0   59
   60 A      59   61    0   60
   61 U      60   62    0   61
   62 C      61   63   10   62
   63 C      62   64    9   63
   64 C      63   65    8   64
   65 A      64   66    0   65
   66 U      65   67    0   66
   67 C      66   68    7   67
   68 G      67   69    6   68
   69 G      68   70    5   69
   70 U      69   71    4   70
   71 C      70   72    3   71
   72 G      71   73    2   72
   73 C      72   74    1   73
   74 G      73   75    0   74
   75 C      74   76    0   75
   76 C      75   77    0   76
   77 A      76    0    0   77
   77  ENERGY = -50.5  RD0260
    1 G       0    2   73    1
    2 C       1    3   72    2
    3 G       2    4   71    3
    4 A       3    5   70    4
    5 C       4    6   69    5
    6 C       5    7   68    6
    7 G       6    8   67    7
    8 G       7    9   64    8
    9 G       8   10   63    9
   10 G       9   11   62   10
   11 C      10   12    0   11
   12 U      11   13    0   12
   13 G      12   14   56   13
   14 G      13   15   55   14
   15 C      14   16   54   15
   16 U      15   17   53   16
   17 U      16   18   52   17
   18 G      17   19    0   18
   19 G      18   20    0   19
   20 U      19   21    0   20
   21 A      20   22    0   21
   22 A      21   23    0   22
   23 U      22   24    0   23
   24 G      23   25    0   24
   25 G      24   26   49   25
   26 U      25   27   48   26
   27 A      26   28    0   27
   28 C      27   29   46   28
   29 U      28   30   45   29
   30 C      29   31   44   30
   31 C      30   32   42   31
   32 C      31   33   41   32
   33 C      32   34   40   33
   34 U      33   35    0   34
   35 G      34   36    0   35
   36 U      35   37    0   36
   37 C      36   38    0   37
   38 A      37   39    0   38
   39 C      38   40    0   39
   40 G      39   41   33   40
   41 G      40   42   32   41
   42 G      41   43   31   42
   43 A      42   44    0   43
   44 G      43   45   30   44
   45 A      44   46   29   45
   46 G      45   47   28   46
   47 A      46   48    0   47
   48 A      47   49   26   48
   49 U      48   50   25   49
   50 G      49   51    0   50
   51 U      50   52    0   51
   52 G      51   53   17   52
   53 G      52   54   16   53
   54 G      53   55   15   54
   55 U      54   56   14   55
   56 U      55   57   13   56
   57 C      56   58    0   57
   58 A      57   59    0   58
   59 A      58   60    0   59
   60 A      59   61    0   60
   61 U      60   62    0   61
   62 C      61   63   10   62
   63 C      62   64    9   63
   64 C      63   65    8   64
   65 A      64   66    0   65
   66 U      65   67    0   66
   67 C      66   68    7   67
   68 G      67   69    6   68
   69 G      68   70    5   69
   70 U      69   71    4   70
   71 C      70   72    3   71
   72 G      71   73    2   72
   73 C      72   74    1   73
   74 G      73   75    0   74
   75 C      74   76    0   75
   76 C      75   77    0   76
   77 A      76    0    0   77
   77  ENERGY = -50.4  RD0260
    1 G       0    2   73    1
    2 C       1    3   72    2
    3 G       2    4   71    3
    4 A       3    5   70    4
    5 C       4    6   69    5
    6 C       5    7   68    6
    7 G       6    8   67    7
    8 G       7    9    0    8
    9 G       8   10    0    9
   10 G       9   11   20   10
   11 C      10   12   19   11
   12 U      11   13   18   12
   13 G      12   14    0   13
   14 G      13   15    0   14
   15 C      14   16    0   15
   16 U      15   17    0   16
   17 U      16   18    0   17
   18 G      17   19   12   18
   19 G      18   20   11   19
   20 U      19   21   10   20
   21 A      20   22    0   21
   22 A      21   23    0   22
   23 U      22   24    0   23
   24 G      23   25    0   24
   25 G      24   26    0   25
   26 U      25   27    0   26
   27 A      26   28    0   27
   28 C      27   29   46   28
   29 U      28   30   45   29
   30 C      29   31   44   30
   31 C      30   32   42   31
   32 C      31   33   41   32
   33 C      32   34   40   33
   34 U      33   35    0   34
   35 G      34   36    0   35
   36 U      35   37    0   36
   37 C      36   38    0   37
   38 A      37   39    0   38
   39 C      38   40    0   39
   40 G      39   41   33   40
   41 G      40   42   32   41
   42 G      41   43   31   42
   43 A      42   44    0   43
   44 G      43   45   30   44
   45 A      44   46   29   45
   46 G      45   47   28   46
   47 A      46   48    0   47
   48 A      47   49    0   48
   49 U      48   50    0   49
   50 G      49   51   66   50
   51 U      50   52   65   51
   52 G      51   53   64   52
   53 G      52   54   63   53
   54 G      53   55   62   54
   55 U      54   56    0   55
   56 U      55   57    0   56
   57 C      56   58    0   57
   58 A      57   59    0   58
   59 A      58   60    0   59
   60 A      59   61    0   60
   61 U      60   62    0   61
   62 C      61   63   54   62
   63 C      62   64   53   63
   64 C      63   65   52   64
   65 A      64   66   51   65
   66 U      65   67   50   66
   67 C      66   68    7   67
   68 G      67   69    6   68
   69 G      68   70    5   69
   70 U      69   71    4   70
   71 C      70   72    3   71
   72 G      71   73    2   72
   73 C      72   74    1   73
   74 G      73   75    0   74
   75 C      74   76    0   75
   76 C      75   77    0   76
   77 A      76    0    0   77
   77  ENERGY = -50.4  RD0260
    1 G       0    2   73    1
    2 C       1    3   72    2
    3 G       2    4   71    3
    4 A       3    5   70    4
    5 C       4    6   69    5
    6 C       5    7   68    6
    7 G       6    8   67    7
    8 G       7    9    0    8
    9 G       8   10    0    9
   10 G       9   11   20   10
   11 C      10   12   19   11
   12 U      11   13   18   12
   13 G      12   14    0   13
   14 G      13   15    0   14
   15 C      14   16    0   15
   16 U      15   17    0   16
   17 U      16   18    0   17
   18 G      17   19   12   18
   19 G      18   20   11   19
   20 U      19   21   10   20
   21 A      20   22    0   21
   22 A      21   23    0   22
   23 U      22   24    0   23
   24 G      23   25    0   24
   25 G      24   26    0   25
   26 U      25   27    0   26
   27 A      26   28    0   27
   28 C      27   29   44   28
   29 U      28   30   43   29
   30 C      29   31   42   30
   31 C      30   32   41   31
   32 C      31   33   40   32
   33 C      32   34    0   33
   34 U      33   35    0   34
   35 G      34   36    0   35
   36 U      35   37    0   36
   37 C      36   38    0   37
   38 A      37   39    0   38
   39 C      38   40    0   39
   40 G      39   41   32   40
   41 G      40   42   31   41
   42 G      41   43   30   42
   43 A      42   44   29   43
   44 G      43   45   28   44
   45 A      44   46    0   45
   46 G      45   47    0   46
   47 A      46   48    0   47
   48 A      47   49   66   48
   49 U      48   50   65   49
   50 G      49   51   64   50
   51 U      50   52    0   51
   52 G      51   53   63   52
   53 G      52   54   62   53
   54 G      53   55   61   54
   55 U      54   56    0   55
   56 U      55   57    0   56
   57 C      56   58    0   57
   58 A      57   59    0   58
   59 A      58   60    0   59
   60 A      59   61    0   60
   61 U      60   62   54   61
   62 C      61   63   53   62
   63 C      62   64   52   63
   64 C      63   65   50   64
   65 A      64   66   49   65
   66 U      65   67   48   66
   67 C      66   68    7   67
   68 G      67   69    6   68
   69 G      68   70    5   69
   70 U      69   71    4   70
   71 C      70   72    3   71
   72 G      71   73    2   72
   73 C      72   74    1   73
   74 G      73   75    0   74
   75 C      74   76    0   75
   76 C      75   77    0   76
   77 A      76    0    0   77
   77  ENERGY = -50.4  RD0260
    1 G       0    2   73    1
    2 C       1    3   72    2
    3 G       2    4   71    3
    4 A       3    5   70    4
    5 C       4    6   69    5
    6 C       5    7   68    6
    7 G       6    8   67    7
    8 G       7    9    0    8
    9 G       8   10    0    9
   10 G       9   11   20   10
   11 C      10   12   19   11
   12 U      11   13   18   12
   13 G      12   14    0   13
   14 G      13   15    0   14
   15 C      14   16    0   15
   16 U      15   17    0   16
   17 U      16   18    0   17
   18 G      17   19   12   18
   19 G      18   20   11   19
   20 U      19   21   10   20
   21 A      20   22    0   21
   22 A      21   23    0   22
   23 U      22   24    0   23
   24 G      23   25    0   24
   25 G      24   26    0   25
   26 U      25   27    0   26
   27 A      26   28    0   27
   28 C      27   29   46   28
   29 U      28   30   45   29
   30 C      29   31   44   30
   31 C      30   32   42   31
   32 C      31   33   41   32
   33 C      32   34   40   33
   34 U      33   35    0   34
   35 G      34   36    0   35
   36 U      35   37    0   36
   37 C      36   38    0   37
   38 A      37   39    0   38
   39 C      38   40    0   39
   40 G      39   41   33   40
   41 G      40   42   32   41
   42 G      41   43   31   42
   43 A      42   44    0   43
   44 G      43   45   30   44
   45 A      44   46   29   45
   46 G      45   47   28   46
   47 A      46   48    0   47
   48 A      47   49    0   48
   49 U      48   50    0   49
   50 G      49   51   66   50
   51 U      50   52   65   51
   52 G      51   53   64   52
   53 G      52   54   63   53
   54 G      53   55   62   54
   55 U      54   56    0   55
   56 U      55   57    0   56
   57 C      56   58    0   57
   58 A      57   59    0   58
   59 A      58   60    0   59
   60 A      59   61    0   60
   61 U      60   62    0   61
   62 C      61   63   54   62
   63 C      62   64   53   63
   64 C      63   65   52   64
   65 A      64   66   51   65
   66 U      65   67   50   66
   67 C      66   68    7   67
   68 G      67   69    6   68
   69 G      68   70    5   69
   70 U      69   71    4   70
   71 C      70   72    3   71
   72 G      71   73    2   72
   73 C      72   74    1   73
   74 G      73   75    0   74
   75 C      74   76    0   75
   76 C      75   77    0   76
   77 A      76    0    0   77
   77  ENERGY = -50.4  RD0260
    1 G       0    2   73    1
    2 C       1    3   72    2
    3 G       2    4   71    3
    4 A       3    5   70    4
    5 C       4    6   69    5
    6 C       5    7   68    6
    7 G       6    8   67    7
    8 G       7    9    0    8
    9 G       8   10    0    9
   10 G       9   11   20   10
   11 C      10   12   19   11
   12 U      11   13   18   12
   13 G      12   14    0   13
   14 G      13   15    0   14
   15 C      14   16    0   15
   16 U      15   17    0   16
   17 U      16   18    0   17
   18 G      17   19   12   18
   19 G      18   20   11   19
   20 U      19   21   10   20
   21 A      20   22    0   21
   22 A      21   23    0   22
   23 U      22   24    0   23
   24 G      23   25    0   24
   25 G      24   26    0   25
   26 U      25   27    0   26
   27 A      26   28    0   27
   28 C      27   29   46   28
   29 U      28   30   45   29
   30 C      29   31   44   30
   31 C      30   32   42   31
   32 C      31   33   41   32
   33 C      32   34   40   33
   34 U      33   35    0   34
   35 G      34   36    0   35
   36 U      35   37    0   36
   37 C      36   38    0   37
   38 A      37   39    0   38
   39 C      38   40    0   39
   40 G      39   41   33   40
   41 G      40   42   32   41
   42 G      41   43   31   42
   43 A      42   44    0   43
   44 G      43   45   30   44
   45 A      44   46   29   45
   46 G      45   47   28   46
   47 A      46   48    0   47
   48 A      47   49    0   48
   49 U      48   50    0   49
   50 G      49   51   66   50
   51 U      50   52   65   51
   52 G      51   53   64   52
   53 G      52   54   63   53
   54 G      53   55   62   54
   55 U      54   56    0   55
   56 U      55   57    0   56
   57 C      56   58    0   57
   58 A      57   59    0   58
   59 A      58   60    0   59
   60 A      59   61    0   60
   61 U      60   62    0   61
   62 C      61   63   54   62
   63 C      62   64   53   63
   64 C      63   65   52   64
   65 A      64   66   51   65
   66 U      65   67   50   66
   67 C      66   68    7   67
   68 G      67   69    6   68
   69 G      68   70    5   69
   70 U      69   71    4   70
   71 C      70   72    3   71
   72 G      71   73    2   72
   73 C      72   74    1   73
   74 G      73   75    0   74
   75 C      74   76    0   75
   76 C      75   77    0   76
   77 A      76    0    0   77
   77  ENERGY = -50.4  RD0260
    1 G       0    2   73    1
    2 C       1    3   72    2
    3 G       2    4   71    3
    4 A       3    5   70    4
    5 C       4    6   69    5
    6 C       5    7   68    6
    7 G       6    8   67    7
    8 G       7    9    0    8
    9 G       8   10    0    9
   10 G       9   11   20   10
   11 C      10   12   19   11
   12 U      11   13   18   12
   13 G      12   14    0   13
   14 G      13   15    0   14
   15 C      14   16    0   15
   16 U      15   17    0   16
   17 U      16   18    0   17
   18 G      17   19   12   18
   19 G      18   20   11   19
   20 U      19   21   10   20
   21 A      20   22    0   21
   22 A      21   23    0   22
   23 U      22   24    0   23
   24 G      23   25    0   24
   25 G      24   26    0   25
   26 U      25   27    0   26
   27 A      26   28    0   27
   28 C      27   29   46   28
   29 U      28   30   45   29
   30 C      29   31   44   30
   31 C      30   32   42   31
   32 C      31   33   41   32
   33 C      32   34   40   33
   34 U      33   35    0   34
   35 G      34   36    0   35
   36 U      35   37    0   36
   37 C      36   38    0   37
   38 A      37   39    0   38
   39 C      38   40    0   39
   40 G      39   41   33   40
   41 G      40   42   32   41
   42 G      41   43   31   42
   43 A      42   44    0   43
   44 G      43   45   30   44
   45 A      44   46   29   45
   46 G      45   47   28   46
   47 A      46   48    0   47
   48 A      47   49    0   48
   49 U      48   50    0   49
   50 G      49   51   66   50
   51 U      50   52   65   51
   52 G      51   53   64   52
   53 G      52   54   63   53
   54 G      53   55   62   54
   55 U      54   56    0   55
   56 U      55   57    0   56
   57 C      56   58    0   57
   58 A      57   59    0   58
   59 A      58   60    0   59
   60 A      59   61    0   60
   61 U      60   62    0   61
   62 C      61   63   54   62
   63 C      62   64   53   63
   64 C      63   65   52   64
   65 A      64   66   51   65
   66 U      65   67   50   66
   67 C      66   68    7   67
   68 G      67   69    6   68
   69 G      68   70    5   69
   70 U      69   71    4   70
   71 C      70   72    3   71
   72 G      71   73    2   72
   73 C      72   74    1   73
   74 G      73   75    0   74
   75 C      74   76    0   75
   76 C      75   77    0   76
   77 A      76    0    0   77
   77  ENERGY = -50.4  RD0260
    1 G       0    2   73    1
    2 C       1    3   72    2
    3 G       2    4   71    3
    4 A       3    5   70    4
    5 C       4    6   69    5
    6 C       5    7   68    6
    7 G       6    8   67    7
    8 G       7    9    0    8
    9 G       8   10    0    9
   10 G       9   11   20   10
   11 C      10   12   19   11
   12 U      11   13   18   12
   13 G      12   14    0   13
   14 G      13   15    0   14
   15 C      14   16    0   15
   16 U      15   17    0   16
   17 U      16   18    0   17
   18 G      17   19   12   18
   19 G      18   20   11   19
   20 U      19   21   10   20
   21 A      20   22    0   21
   22 A      21   23    0   22
   23 U      22   24    0   23
   24 G      23   25    0   24
   25 G      24   26    0   25
   26 U      25   27    0   26
   27 A      26   28    0   27
   28 C      27   29   46   28
   29 U      28   30   45   29
   30 C      29   31   44   30
   31 C      30   32   42   31
   32 C      31   33   41   32
   33 C      32   34   40   33
   34 U      33   35    0   34
   35 G      34   36    0   35
   36 U      35   37    0   36
   37 C      36   38    0   37
   38 A      37   39    0   38
   39 C      38   40    0   39
   40 G      39   41   33   40
   41 G      40   42   32   41
   42 G      41   43   31   42
   43 A      42   44    0   43
   44 G      43   45   30   44
   45 A      44   46   29   45
   46 G      45   47   28   46
   47 A      46   48    0   47
   48 A      47   49    0   48
   49 U      48   50    0   49
   50 G      49   51   66   50
   51 U      50   52   65   51
   52 G      51   53   64   52
   53 G      52   54   63   53
   54 G      53   55   62   54
   55 U      54   56    0   55
   56 U      55   57    0   56
   57 C      56   58    0   57
   58 A      57   59    0   58
   59 A      58   60    0   59
   60 A      59   61    0   60
   61 U      60   62    0   61
   62 C      61   63   54   62
   63 C      62   64   53   63
   64 C      63   65   52   64
   65 A      64   66   51   65
   66 U      65   67   50   66
   67 C      66   68    7   67
   68 G      67   69    6   68
   69 G      68   70    5   69
   70 U      69   71    4   70
   71 C      70   72    3   71
   72 G      71   73    2   72
   73 C      72   74    1   73
   74 G      73   75    0   74
   75 C      74   76    0   75
   76 C      75   77    0   76
   77 A      76    0    0   77
   77  ENERGY = -50.3  RD0260
    1 G       0    2   73    1
    2 C       1    3   72    2
    3 G       2    4   71    3
    4 A       3    5   70    4
    5 C       4    6   69    5
    6 C       5    7   68    6
    7 G       6    8   64    7
    8 G       7    9   63    8
    9 G       8   10   62    9
   10 G       9   11   61   10
   11 C      10   12    0   11
   12 U      11   13    0   12
   13 G      12   14   56   13
   14 G      13   15   55   14
   15 C      14   16   54   15
   16 U      15   17   53   16
   17 U      16   18   52   17
   18 G      17   19    0   18
   19 G      18   20    0   19
   20 U      19   21    0   20
   21 A      20   22    0   21
   22 A      21   23   49   22
   23 U      22   24   48   23
   24 G      23   25    0   24
   25 G      24   26    0   25
   26 U      25   27    0   26
   27 A      26   28    0   27
   28 C      27   29   44   28
   29 U      28   30   43   29
   30 C      29   31   42   30
   31 C      30   32   41   31
   32 C      31   33   40   32
   33 C      32   34    0   33
   34 U      33   35    0   34
   35 G      34   36    0   35
   36 U      35   37    0   36
   37 C      36   38    0   37
   38 A      37   39    0   38
   39 C      38   40    0   39
   40 G      39   41   32   40
   41 G      40   42   31   41
   42 G      41   43   30   42
   43 A      42   44   29   43
   44 G      43   45   28   44
   45 A      44   46    0   45
   46 G      45   47    0   46
   47 A      46   48    0   47
   48 A      47   49   23   48
   49 U      48   50   22   49
   50 G      49   51    0   50
   51 U      50   52    0   51
   52 G      51   53   17   52
   53 G      52   54   16   53
   54 G      53   55   15   54
   55 U      54   56   14   55
   56 U      55   57   13   56
   57 C      56   58    0   57
   58 A      57   59    0   58
   59 A      58   60    0   59
   60 A      59   61    0   60
   61 U      60   62   10   61
   62 C      61   63    9   62
   63 C      62   64    8   63
   64 C      63   65    7   64
   65 A      64   66    0   65
   66 U      65   67    0   66
   67 C      66   68    0   67
   68 G      67   69    6   68
   69 G      68   70    5   69
   70 U      69   71    4   70
   71 C      70   72    3   71
   72 G      71   73    2   72
   73 C      72   74    1   73
   74 G      73   75    0   74
   75 C      74   76    0   75
   76 C      75   77    0   76
   77 A      76    0    0   77
   77  ENERGY = -50.3  RD0260
    1 G       0    2   73    1
    2 C       1    3   72    2
    3 G       2    4   71    3
    4 A       3    5   70    4
    5 C       4    6   69    5
    6 C       5    7   68    6
    7 G       6    8   67    7
    8 G       7    9    0    8
    9 G       8   10    0    9
   10 G       9   11    0   10
   11 C      10   12    0   11
   12 U      11   13    0   12
   13 G      12   14    0   13
   14 G      13   15   26   14
   15 C      14   16   25   15
   16 U      15   17   24   16
   17 U      16   18    0   17
   18 G      17   19    0   18
   19 G      18   20    0   19
   20 U      19   21    0   20
   21 A      20   22    0   21
   22 A      21   23    0   22
   23 U      22   24    0   23
   24 G      23   25   16   24
   25 G      24   26   15   25
   26 U      25   27   14   26
   27 A      26   28    0   27
   28 C      27   29   46   28
   29 U      28   30   45   29
   30 C      29   31   44   30
   31 C      30   32   42   31
   32 C      31   33   41   32
   33 C      32   34   40   33
   34 U      33   35    0   34
   35 G      34   36    0   35
   36 U      35   37    0   36
   37 C      36   38    0   37
   38 A      37   39    0   38
   39 C      38   40    0   39
   40 G      39   41   33   40
   41 G      40   42   32   41
   42 G      41   43   31   42
   43 A      42   44    0   43
   44 G      43   45   30   44
   45 A      44   46   29   45
   46 G      45   47   28   46
   47 A      46   48    0   47
   48 A      47   49    0   48
   49 U      48   50    0   49
   50 G      49   51   66   50
   51 U      50   52   65   51
   52 G      51   53   64   52
   53 G      52   54   63   53
   54 G      53   55   62   54
   55 U      54   56    0   55
   56 U      55   57    0   56
   57 C      56   58    0   57
   58 A      57   59    0   58
   59 A      58   60    0   59
   60 A      59   61    0   60
   61 U      60   62    0   61
   62 C      61   63   54   62
   63 C      62   64   53   63
   64 C      63   65   52   64
   65 A      64   66   51   65
   66 U      65   67   50   66
   67 C      66   68    7   67
   68 G      67   69    6   68
   69 G      68   70    5   69
   70 U      69   71    4   70
   71 C      70   72    3   71
   72 G      71   73    2   72
   73 C      72   74    1   73
   74 G      73   75    0   74
   75 C      74   76    0   75
   76 C      75   77    0   76
   77 A      76    0    0   77
   77  ENERGY = -50.3  RD0260
    1 G       0    2   73    1
    2 C       1    3   72    2
    3 G       2    4   71    3
    4 A       3    5   70    4
    5 C       4    6   69    5
    6 C       5    7   68    6
    7 G       6    8   67    7
    8 G       7    9    0    8
    9 G       8   10    0    9
   10 G       9   11   20   10
   11 C      10   12   19   11
   12 U      11   13   18   12
   13 G      12   14    0   13
   14 G      13   15    0   14
   15 C      14   16    0   15
   16 U      15   17    0   16
   17 U      16   18    0   17
   18 G      17   19   12   18
   19 G      18   20   11   19
   20 U      19   21   10   20
   21 A      20   22    0   21
   22 A      21   23    0   22
   23 U      22   24    0   23
   24 G      23   25    0   24
   25 G      24   26    0   25
   26 U      25   27    0   26
   27 A      26   28    0   27
   28 C      27   29   46   28
   29 U      28   30   45   29
   30 C      29   31   44   30
   31 C      30   32   42   31
   32 C      31   33   41   32
   33 C      32   34   40   33
   34 U      33   35    0   34
   35 G      34   36    0   35
   36 U      35   37    0   36
   37 C      36   38    0   37
   38 A      37   39    0   38
   39 C      38   40    0   39
   40 G      39   41   33   40
   41 G      40   42   32   41
   42 G      41   43   31   42
   43 A      42   44    0   43
   44 G      43   45   30   44
   45 A      44   46   29   45
   46 G      45   47   28   46
   47 A      46   48    0   47
   48 A      47   49    0   48
   49 U      48   50    0   49
   50 G      49   51   66   50
   51 U      50   52   65   51
   52 G      51   53   64   52
   53 G      52   54   63   53
   54 G      53   55   62   54
   55 U      54   56    0   55
   56 U      55   57    0   56
   57 C      56   58    0   57
   58 A      57   59    0   58
   59 A      58   60    0   59
   60 A      59   61    0   60
   61 U      60   62    0   61
   62 C      61   63   54   62
   63 C      62   64   53   63
   64 C      63   65   52   64
   65 A      64   66   51   65
   66 U      65   67   50   66
   67 C      66   68    7   67
   68 G      67   69    6   68
   69 G      68   70    5   69
   70 U      69   71    4   70
   71 C      70   72    3   71
   72 G      71   73    2   72
   73 C      72   74    1   73
   74 G      73   75    0   74
   75 C      74   76    0   75
   76 C      75   77    0   76
   77 A      76    0    0   77
   77  ENERGY = -50.3  RD0260
    1 G       0    2   73    1
    2 C       1    3   72    2
    3 G       2    4   71    3
    4 A       3    5   70    4
    5 C       4    6   69    5
    6 C       5    7   68    6
    7 G       6    8   67    7
    8 G       7    9   64    8
    9 G       8   10   63    9
   10 G       9   11   62   10
   11 C      10   12    0   11
   12 U      11   13    0   12
   13 G      12   14   56   13
   14 G      13   15   55   14
   15 C      14   16   54   15
   16 U      15   17   53   16
   17 U      16   18   52   17
   18 G      17   19    0   18
   19 G      18   20    0   19
   20 U      19   21    0   20
   21 A      20   22    0   21
   22 A      21   23    0   22
   23 U      22   24    0   23
   24 G      23   25    0   24
   25 G      24   26   49   25
   26 U      25   27   48   26
   27 A      26   28    0   27
   28 C      27   29   46   28
   29 U      28   30   45   29
   30 C      29   31   44   30
   31 C      30   32   42   31
   32 C      31   33   41   32
   33 C      32   34   40   33
   34 U      33   35    0   34
   35 G      34   36    0   35
   36 U      35   37    0   36
   37 C      36   38    0   37
   38 A      37   39    0   38
   39 C      38   40    0   39
   40 G      39   41   33   40
   41 G      40   42   32   41
   42 G      41   43   31   42
   43 A      42   44    0   43
   44 G      43   45   30   44
   45 A      44   46   29   45
   46 G      45   47   28   46
   47 A      46   48    0   47
   48 A      47   49   26   48
   49 U      48   50   25   49
   50 G      49   51    0   50
   51 U      50   52    0   51
   52 G      51   53   17   52
   53 G      52   54   16   53
   54 G      53   55   15   54
   55 U      54   56   14   55
   56 U      55   57   13   56
   57 C      56   58    0   57
   58 A      57   59    0   58
   59 A      58   60    0   59
   60 A      59   61    0   60
   61 U      60   62    0   61
   62 C      61   63   10   62
   63 C      62   64    9   63
   64 C      63   65    8   64
   65 A      64   66    0   65
   66 U      65   67    0   66
   67 C      66   68    7   67
   68 G      67   69    6   68
   69 G      68   70    5   69
   70 U      69   71    4   70
   71 C      70   72    3   71
   72 G      71   73    2   72
   73 C      72   74    1   73
   74 G      73   75    0   74
   75 C      74   76    0   75
   76 C      75   77    0   76
   77 A      76    0    0   77
   77  ENERGY = -50.3  RD0260
    1 G       0    2   73    1
    2 C       1    3   72    2
    3 G       2    4   71    3
    4 A       3    5   70    4
    5 C       4    6   69    5
    6 C       5    7   68    6
    7 G       6    8   64    7
    8 G       7    9   63    8
    9 G       8   10   62    9
   10 G       9   11   61   10
   11 C      10   12    0   11
   12 U      11   13    0   12
   13 G      12   14   56   13
   14 G      13   15   55   14
   15 C      14   16   54   15
   16 U      15   17   53   16
   17 U      16   18   52   17
   18 G      17   19    0   18
   19 G      18   20    0   19
   20 U      19   21    0   20
   21 A      20   22    0   21
   22 A      21   23   49   22
   23 U      22   24   48   23
   24 G      23   25    0   24
   25 G      24   26    0   25
   26 U      25   27    0   26
   27 A      26   28    0   27
   28 C      27   29   44   28
   29 U      28   30   43   29
   30 C      29   31   42   30
   31 C      30   32   41   31
   32 C      31   33   40   32
   33 C      32   34    0   33
   34 U      33   35    0   34
   35 G      34   36    0   35
   36 U      35   37    0   36
   37 C      36   38    0   37
   38 A      37   39    0   38
   39 C      38   40    0   39
   40 G      39   41   32   40
   41 G      40   42   31   41
   42 G      41   43   30   42
   43 A      42   44   29   43
   44 G      43   45   28   44
   45 A      44   46    0   45
   46 G      45   47    0   46
   47 A      46   48    0   47
   48 A      47   49   23   48
   49 U      48   50   22   49
   50 G      49   51    0   50
   51 U      50   52    0   51
   52 G      51   53   17   52
   53 G      52   54   16   53
   54 G      53   55   15   54
   55 U      54   56   14   55
   56 U      55   57   13   56
   57 C      56   58    0   57
   58 A      57   59    0   58
   59 A      58   60    0   59
   60 A      59   61    0   60
   61 U      60   62   10   61
   62 C      61   63    9   62
   63 C      62   64    8   63
   64 C      63   65    7   64
   65 A      64   66    0   65
   66 U      65   67    0   66
   67 C      66   68    0   67
   68 G      67   69    6   68
   69 G      68   70    5   69
   70 U      69   71    4   70
   71 C      70   72    3   71
   72 G      71   73    2   72
   73 C      72   74    1   73
   74 G      73   75    0   74
   75 C      74   76    0   75
   76 C      75   77    0   76
   77 A      76    0    0   77
   77  ENERGY = -50.2  RD0260
    1 G       0    2   73    1
    2 C       1    3   72    2
    3 G       2    4   71    3
    4 A       3    5   70    4
    5 C       4    6   69    5
    6 C       5    7   68    6
    7 G       6    8   67    7
    8 G       7    9    0    8
    9 G       8   10    0    9
   10 G       9   11   20   10
   11 C      10   12   19   11
   12 U      11   13   18   12
   13 G      12   14    0   13
   14 G      13   15    0   14
   15 C      14   16    0   15
   16 U      15   17    0   16
   17 U      16   18    0   17
   18 G      17   19   12   18
   19 G      18   20   11   19
   20 U      19   21   10   20
   21 A      20   22    0   21
   22 A      21   23    0   22
   23 U      22   24    0   23
   24 G      23   25    0   24
   25 G      24   26    0   25
   26 U      25   27    0   26
   27 A      26   28    0   27
   28 C      27   29   46   28
   29 U      28   30   45   29
   30 C      29   31   44   30
   31 C      30   32    0   31
   32 C      31   33   42   32
   33 C      32   34   41   33
   34 U      33   35   40   34
   35 G      34   36    0   35
   36 U      35   37    0   36
   37 C      36   38    0   37
   38 A      37   39    0   38
   39 C      38   40    0   39
   40 G      39   41   34   40
   41 G      40   42   33   41
   42 G      41   43   32   42
   43 A      42   44    0   43
   44 G      43   45   30   44
   45 A      44   46   29   45
   46 G      45   47   28   46
   47 A      46   48    0   47
   48 A      47   49    0   48
   49 U      48   50    0   49
   50 G      49   51   66   50
   51 U      50   52   65   51
   52 G      51   53   64   52
   53 G      52   54   63   53
   54 G      53   55   62   54
   55 U      54   56    0   55
   56 U      55   57    0   56
   57 C      56   58    0   57
   58 A      57   59    0   58
   59 A      58   60    0   59
   60 A      59   61    0   60
   61 U      60   62    0   61
   62 C      61   63   54   62
   63 C      62   64   53   63
   64 C      63   65   52   64
   65 A      64   66   51   65
   66 U      65   67   50   66
   67 C      66   68    7   67
   68 G      67   69    6   68
   69 G      68   70    5   69
   70 U      69   71    4   70
   71 C      70   72    3   71
   72 G      71   73    2   72
   73 C      72   74    1   73
   74 G      73   75    0   74
   75 C      74   76    0   75
   76 C      75   77    0   76
   77 A      76    0    0   77
   77  ENERGY = -50.1  RD0260
    1 G       0    2   73    1
    2 C       1    3   72    2
    3 G       2    4   71    3
    4 A       3    5   70    4
    5 C       4    6   69    5
    6 C       5    7   68    6
    7 G       6    8   67    7
    8 G       7    9    0    8
    9 G       8   10    0    9
   10 G       9   11    0   10
   11 C      10   12    0   11
   12 U      11   13   21   12
   13 G      12   14   20   13
   14 G      13   15    0   14
   15 C      14   16    0   15
   16 U      15   17    0   16
   17 U      16   18    0   17
   18 G      17   19    0   18
   19 G      18   20    0   19
   20 U      19   21   13   20
   21 A      20   22   12   21
   22 A      21   23    0   22
   23 U      22   24    0   23
   24 G      23   25    0   24
   25 G      24   26    0   25
   26 U      25   27    0   26
   27 A      26   28    0   27
   28 C      27   29   46   28
   29 U      28   30   45   29
   30 C      29   31   44   30
   31 C      30   32   42   31
   32 C      31   33   41   32
   33 C      32   34   40   33
   34 U      33   35    0   34
   35 G      34   36    0   35
   36 U      35   37    0   36
   37 C      36   38    0   37
   38 A      37   39    0   38
   39 C      38   40    0   39
   40 G      39   41   33   40
   41 G      40   42   32   41
   42 G      41   43   31   42
   43 A      42   44    0   43
   44 G      43   45   30   44
   45 A      44   46   29   45
   46 G      45   47   28   46
   47 A      46   48    0   47
   48 A      47   49    0   48
   49 U      48   50    0   49
   50 G      49   51   66   50
   51 U      50   52   65   51
   52 G      51   53   64   52
   53 G      52   54   63   53
   54 G      53   55   62   54
   55 U      54   56    0   55
   56 U      55   57    0   56
   57 C      56   58    0   57
   58 A      57   59    0   58
   59 A      58   60    0   59
   60 A      59   61    0   60
   61 U      60   62    0   61
   62 C      61   63   54   62
   63 C      62   64   53   63
   64 C      63   65   52   64
   65 A      64   66   51   65
   66 U      65   67   50   66
   67 C      66   68    7   67
   68 G      67   69    6   68
   69 G      68   70    5   69
   70 U      69   71    4   70
   71 C      70   72    3   71
   72 G      71   73    2   72
   73 C      72   74    1   73
   74 G      73   75    0   74
   75 C      74   76    0   75
   76 C      75   77    0   76
   77 A      76    0    0   77
   77  ENERGY = -50.1  RD0260
    1 G       0    2   73    1
    2 C       1    3   72    2
    3 G       2    4   71    3
    4 A       3    5   70    4
    5 C       4    6   69    5
    6 C       5    7   68    6
    7 G       6    8   67    7
    8 G       7    9    0    8
    9 G       8   10    0    9
   10 G       9   11    0   10
   11 C      10   12    0   11
   12 U      11   13   21   12
   13 G      12   14   20   13
   14 G      13   15    0   14
   15 C      14   16    0   15
   16 U      15   17    0   16
   17 U      16   18    0   17
   18 G      17   19    0   18
   19 G      18   20    0   19
   20 U      19   21   13   20
   21 A      20   22   12   21
   22 A      21   23    0   22
   23 U      22   24    0   23
   24 G      23   25    0   24
   25 G      24   26    0   25
   26 U      25   27    0   26
   27 A      26   28    0   27
   28 C      27   29   46   28
   29 U      28   30   45   29
   30 C      29   31   44   30
   31 C      30   32   42   31
   32 C      31   33   41   32
   33 C      32   34   40   33
   34 U      33   35    0   34
   35 G      34   36    0   35
   36 U      35   37    0   36
   37 C      36   38    0   37
   38 A      37   39    0   38
   39 C      38   40    0   39
   40 G      39   41   33   40
   41 G      40   42   32   41
   42 G      41   43   31   42
   43 A      42   44    0   43
   44 G      43   45   30   44
   45 A      44   46   29   45
   46 G      45   47   28   46
   47 A      46   48    0   47
   48 A      47   49    0   48
   49 U      48   50    0   49
   50 G      49   51   66   50
   51 U      50   52   65   51
   52 G      51   53   64   52
   53 G      52   54   63   53
   54 G      53   55   62   54
   55 U      54   56    0   55
   56 U      55   57    0   56
   57 C      56   58    0   57
   58 A      57   59    0   58
   59 A      58   60    0   59
   60 A      59   61    0   60
   61 U      60   62    0   61
   62 C      61   63   54   62
   63 C      62   64   53   63
   64 C      63   65   52   64
   65 A      64   66   51   65
   66 U      65   67   50   66
   67 C      66   68    7   67
   68 G      67   69    6   68
   69 G      68   70    5   69
   70 U      69   71    4   70
   71 C      70   72    3   71
   72 G      71   73    2   72
   73 C      72   74    1   73
   74 G      73   75    0   74
   75 C      74   76    0   75
   76 C      75   77    0   76
   77 A      76    0    0   77
   77  ENERGY = -49.8  RD0260
    1 G       0    2   73    1
    2 C       1    3   72    2
    3 G       2    4   71    3
    4 A       3    5   70    4
    5 C       4    6   69    5
    6 C       5    7   68    6
    7 G       6    8   67    7
    8 G       7    9    0    8
    9 G       8   10    0    9
   10 G       9   11    0   10
   11 C      10   12    0   11
   12 U      11   13    0   12
   13 G      12   14    0   13
   14 G      13   15   26   14
   15 C      14   16   25   15
   16 U      15   17   24   16
   17 U      16   18    0   17
   18 G      17   19    0   18
   19 G      18   20    0   19
   20 U      19   21    0   20
   21 A      20   22    0   21
   22 A      21   23    0   22
   23 U      22   24    0   23
   24 G      23   25   16   24
   25 G      24   26   15   25
   26 U      25   27   14   26
   27 A      26   28    0   27
   28 C      27   29   46   28
   29 U      28   30   45   29
   30 C      29   31   44   30
   31 C      30   32   42   31
   32 C      31   33   41   32
   33 C      32   34   40   33
   34 U      33   35    0   34
   35 G      34   36    0   35
   36 U      35   37    0   36
   37 C      36   38    0   37
   38 A      37   39    0   38
   39 C      38   40    0   39
   40 G      39   41   33   40
   41 G      40   42   32   41
   42 G      41   43   31   42
   43 A      42   44    0   43
   44 G      43   45   30   44
   45 A      44   46   29   45
   46 G      45   47   28   46
   47 A      46   48    0   47
   48 A      47   49    0   48
   49 U      48   50    0   49
   50 G      49   51   66   50
   51 U      50   52   65   51
   52 G      51   53   64   52
   53 G      52   54   63   53
   54 G      53   55   62   54
   55 U      54   56    0   55
   56 U      55   57    0   56
   57 C      56   58    0   57
   58 A      57   59    0   58
   59 A      58   60    0   59
   60 A      59   61    0   60
   61 U      60   62    0   61
   62 C      61   63   54   62
   63 C      62   64   53   63
   64 C      63   65   52   64
   65 A      64   66   51   65
   66 U      65   67   50   66
   67 C      66   68    7   67
   68 G      67   69    6   68
   69 G      68   70    5   69
   70 U      69   71    4   70
   71 C      70   72    3   71
   72 G      71   73    2   72
   73 C      72   74    1   73
   74 G      73   75    0   74
   75 C      74   76    0   75
   76 C      75   77    0   76
   77 A      76    0    0   77
   77  ENERGY = -49.8  RD0260
    1 G       0    2   73    1
    2 C       1    3   72    2
    3 G       2    4   71    3
    4 A       3    5   70    4
    5 C       4    6   69    5
    6 C       5    7   68    6
    7 G       6    8   67    7
    8 G       7    9   66    8
    9 G       8   10   64    9
   10 G       9   11   63   10
   11 C      10   12    0   11
   12 U      11   13    0   12
   13 G      12   14   62   13
   14 G      13   15   61   14
   15 C      14   16    0   15
   16 U      15   17    0   16
   17 U      16   18    0   17
   18 G      17   19   57   18
   19 G      18   20   56   19
   20 U      19   21    0   20
   21 A      20   22    0   21
   22 A      21   23    0   22
   23 U      22   24   52   23
   24 G      23   25   51   24
   25 G      24   26    0   25
   26 U      25   27    0   26
   27 A      26   28    0   27
   28 C      27   29   46   28
   29 U      28   30   45   29
   30 C      29   31   44   30
   31 C      30   32   42   31
   32 C      31   33   41   32
   33 C      32   34   40   33
   34 U      33   35    0   34
   35 G      34   36    0   35
   36 U      35   37    0   36
   37 C      36   38    0   37
   38 A      37   39    0   38
   39 C      38   40    0   39
   40 G      39   41   33   40
   41 G      40   42   32   41
   42 G      41   43   31   42
   43 A      42   44    0   43
   44 G      43   45   30   44
   45 A      44   46   29   45
   46 G      45   47   28   46
   47 A      46   48    0   47
   48 A      47   49    0   48
   49 U      48   50    0   49
   50 G      49   51    0   50
   51 U      50   52   24   51
   52 G      51   53   23   52
   53 G      52   54    0   53
   54 G      53   55    0   54
   55 U      54   56    0   55
   56 U      55   57   19   56
   57 C      56   58   18   57
   58 A      57   59    0   58
   59 A      58   60    0   59
   60 A      59   61    0   60
   61 U      60   62   14   61
   62 C      61   63   13   62
   63 C      62   64   10   63
   64 C      63   65    9   64
   65 A      64   66    0   65
   66 U      65   67    8   66
   67 C      66   68    7   67
   68 G      67   69    6   68
   69 G      68   70    5   69
   70 U      69   71    4   70
   71 C      70   72    3   71
   72 G      71   73    2   72
   73 C      72   74    1   73
   74 G      73   75    0   74
   75 C      74   76    0   75
   76 C      75   77    0   76
   77 A      76    0    0   77
   77  ENERGY = -49.7  RD0260
    1 G       0    2   73    1
    2 C       1    3   72    2
    3 G       2    4   71    3
    4 A       3    5   70    4
    5 C       4    6   69    5
    6 C       5    7   68    6
    7 G       6    8   67    7
    8 G       7    9   66    8
    9 G       8   10    0    9
   10 G       9   11    0   10
   11 C      10   12    0   11
   12 U      11   13   65   12
   13 G      12   14   64   13
   14 G      13   15   63   14
   15 C      14   16    0   15
   16 U      15   17    0   16
   17 U      16   18    0   17
   18 G      17   19    0   18
   19 G      18   20    0   19
   20 U      19   21    0   20
   21 A      20   22   56   21
   22 A      21   23   55   22
   23 U      22   24   54   23
   24 G      23   25   51   24
   25 G      24   26    0   25
   26 U      25   27    0   26
   27 A      26   28    0   27
   28 C      27   29   46   28
   29 U      28   30   45   29
   30 C      29   31   44   30
   31 C      30   32   42   31
   32 C      31   33   41   32
   33 C      32   34   40   33
   34 U      33   35    0   34
   35 G      34   36    0   35
   36 U      35   37    0   36
   37 C      36   38    0   37
   38 A      37   39    0   38
   39 C      38   40    0   39
   40 G      39   41   33   40
   41 G      40   42   32   41
   42 G      41   43   31   42
   43 A      42   44    0   43
   44 G      43   45   30   44
   45 A      44   46   29   45
   46 G      45   47   28   46
   47 A      46   48    0   47
   48 A      47   49    0   48
   49 U      48   50    0   49
   50 G      49   51    0   50
   51 U      50   52   24   51
   52 G      51   53    0   52
   53 G      52   54    0   53
   54 G      53   55   23   54
   55 U      54   56   22   55
   56 U      55   57   21   56
   57 C      56   58    0   57
   58 A      57   59    0   58
   59 A      58   60    0   59
   60 A      59   61    0   60
   61 U      60   62    0   61
   62 C      61   63    0   62
   63 C      62   64   14   63
   64 C      63   65   13   64
   65 A      64   66   12   65
   66 U      65   67    8   66
   67 C      66   68    7   67
   68 G      67   69    6   68
   69 G      68   70    5   69
   70 U      69   71    4   70
   71 C      70   72    3   71
   72 G      71   73    2   72
   73 C      72   74    1   73
   74 G      73   75    0   74
   75 C      74   76    0   75
   76 C      75   77    0   76
   77 A      76    0    0   77
   77  ENERGY = -49.6  RD0260
    1 G       0    2   73    1
    2 C       1    3   72    2
    3 G       2    4   71    3
    4 A       3    5   70    4
    5 C       4    6   69    5
    6 C       5    7   68    6
    7 G       6    8   67    7
    8 G       7    9    0    8
    9 G       8   10   17    9
   10 G       9   11   16   10
   11 C      10   12    0   11
   12 U      11   13    0   12
   13 G      12   14    0   13
   14 G      13   15    0   14
   15 C      14   16    0   15
   16 U      15   17   10   16
   17 U      16   18    9   17
   18 G      17   19    0   18
   19 G      18   20    0   19
   20 U      19   21    0   20
   21 A      20   22    0   21
   22 A      21   23    0   22
   23 U      22   24    0   23
   24 G      23   25    0   24
   25 G      24   26    0   25
   26 U      25   27    0   26
   27 A      26   28    0   27
   28 C      27   29   46   28
   29 U      28   30   45   29
   30 C      29   31   44   30
   31 C      30   32   42   31
   32 C      31   33   41   32
   33 C      32   34   40   33
   34 U      33   35    0   34
   35 G      34   36    0   35
   36 U      35   37    0   36
   37 C      36   38    0   37
   38 A      37   39    0   38
   39 C      38   40    0   39
   40 G      39   41   33   40
   41 G      40   42   32   41
   42 G      41   43   31   42
   43 A      42   44    0   43
   44 G      43   45   30   44
   45 A      44   46   29   45
   46 G      45   47   28   46
   47 A      46   48    0   47
   48 A      47   49    0   48
   49 U      48   50    0   49
   50 G      49   51   66   50
   51 U      50   52   65   51
   52 G      51   53   64   52
   53 G      52   54   63   53
   54 G      53   55   62   54
   55 U      54   56    0   55
   56 U      55   57    0   56
   57 C      56   58    0   57
   58 A      57   59    0   58
   59 A      58   60    0   59
   60 A      59   61    0   60
   61 U      60   62    0   61
   62 C      61   63   54   62
   63 C      62   64   53   63
   64 C      63   65   52   64
   65 A      64   66   51   65
   66 U      65   67   50   66
   67 C      66   68    7   67
   68 G      67   69    6   68
   69 G      68   70    5   69
   70 U      69   71    4   70
   71 C      70   72    3   71
   72 G      71   73    2   72
   73 C      72   74    1   73
   74 G      73   75    0   74
   75 C      74   76    0   75
   76 C      75   77    0   76
   77 A      76    0    0   77
   77  ENERGY = -49.5  RD0260
    1 G       0    2   73    1
    2 C       1    3   72    2
    3 G       2    4   71    3
    4 A       3    5   70    4
    5 C       4    6   69    5
    6 C       5    7   68    6
    7 G       6    8   67    7
    8 G       7    9   64    8
    9 G       8   10   63    9
   10 G       9   11   62   10
   11 C      10   12    0   11
   12 U      11   13    0   12
   13 G      12   14    0   13
   14 G      13   15   55   14
   15 C      14   16   54   15
   16 U      15   17   53   16
   17 U      16   18   52   17
   18 G      17   19    0   18
   19 G      18   20   49   19
   20 U      19   21   48   20
   21 A      20   22    0   21
   22 A      21   23    0   22
   23 U      22   24    0   23
   24 G      23   25    0   24
   25 G      24   26    0   25
   26 U      25   27    0   26
   27 A      26   28    0   27
   28 C      27   29   44   28
   29 U      28   30   43   29
   30 C      29   31   42   30
   31 C      30   32   41   31
   32 C      31   33   40   32
   33 C      32   34    0   33
   34 U      33   35    0   34
   35 G      34   36    0   35
   36 U      35   37    0   36
   37 C      36   38    0   37
   38 A      37   39    0   38
   39 C      38   40    0   39
   40 G      39   41   32   40
   41 G      40   42   31   41
   42 G      41   43   30   42
   43 A      42   44   29   43
   44 G      43   45   28   44
   45 A      44   46    0   45
   46 G      45   47    0   46
   47 A      46   48    0   47
   48 A      47   49   20   48
   49 U      48   50   19   49
   50 G      49   51    0   50
   51 U      50   52    0   51
   52 G      51   53   17   52
   53 G      52   54   16   53
   54 G      53   55   15   54
   55 U      54   56   14   55
   56 U      55   57    0   56
   57 C      56   58    0   57
   58 A      57   59    0   58
   59 A      58   60    0   59
   60 A      59   61    0   60
   61 U      60   62    0   61
   62 C      61   63   10   62
   63 C      62   64    9   63
   64 C      63   65    8   64
   65 A      64   66    0   65
   66 U      65   67    0   66
   67 C      66   68    7   67
   68 G      67   69    6   68
   69 G      68   70    5   69
   70 U      69   71    4   70
   71 C      70   72    3   71
   72 G      71   73    2   72
   73 C      72   74    1   73
   74 G      73   75    0   74
   75 C      74   76    0   75
   76 C      75   77    0   76
   77 A      76    0    0   77
   77  ENERGY = -49.4  RD0260
    1 G       0    2   73    1
    2 C       1    3   72    2
    3 G       2    4   71    3
    4 A       3    5   70    4
    5 C       4    6   69    5
    6 C       5    7   68    6
    7 G       6    8   67    7
    8 G       7    9   66    8
    9 G       8   10    0    9
   10 G       9   11    0   10
   11 C      10   12    0   11
   12 U      11   13   65   12
   13 G      12   14   64   13
   14 G      13   15   63   14
   15 C      14   16    0   15
   16 U      15   17    0   16
   17 U      16   18    0   17
   18 G      17   19    0   18
   19 G      18   20    0   19
   20 U      19   21    0   20
   21 A      20   22   56   21
   22 A      21   23   55   22
   23 U      22   24   54   23
   24 G      23   25    0   24
   25 G      24   26    0   25
   26 U      25   27   52   26
   27 A      26   28   51   27
   28 C      27   29   46   28
   29 U      28   30   45   29
   30 C      29   31   44   30
   31 C      30   32   42   31
   32 C      31   33   41   32
   33 C      32   34   40   33
   34 U      33   35    0   34
   35 G      34   36    0   35
   36 U      35   37    0   36
   37 C      36   38    0   37
   38 A      37   39    0   38
   39 C      38   40    0   39
   40 G      39   41   33   40
   41 G      40   42   32   41
   42 G      41   43   31   42
   43 A      42   44    0   43
   44 G      43   45   30   44
   45 A      44   46   29   45
   46 G      45   47   28   46
   47 A      46   48    0   47
   48 A      47   49    0   48
   49 U      48   50    0   49
   50 G      49   51    0   50
   51 U      50   52   27   51
   52 G      51   53   26   52
   53 G      52   54    0   53
   54 G      53   55   23   54
   55 U      54   56   22   55
   56 U      55   57   21   56
   57 C      56   58    0   57
   58 A      57   59    0   58
   59 A      58   60    0   59
   60 A      59   61    0   60
   61 U      60   62    0   61
   62 C      61   63    0   62
   63 C      62   64   14   63
   64 C      63   65   13   64
   65 A      64   66   12   65
   66 U      65   67    8   66
   67 C      66   68    7   67
   68 G      67   69    6   68
   69 G      68   70    5   69
   70 U      69   71    4   70
   71 C      70   72    3   71
   72 G      71   73    2   72
   73 C      72   74    1   73
   74 G      73   75    0   74
   75 C      74   76    0   75
   76 C      75   77    0   76
   77 A      76    0    0   77
   77  ENERGY = -49.4  RD0260
    1 G       0    2   73    1
    2 C       1    3   72    2
    3 G       2    4   71    3
    4 A       3    5   70    4
    5 C       4    6   69    5
    6 C       5    7   68    6
    7 G       6    8   67    7
    8 G       7    9    0    8
    9 G       8   10    0    9
   10 G       9   11    0   10
   11 C      10   12    0   11
   12 U      11   13    0   12
   13 G      12   14    0   13
   14 G      13   15   26   14
   15 C      14   16   25   15
   16 U      15   17   24   16
   17 U      16   18    0   17
   18 G      17   19    0   18
   19 G      18   20    0   19
   20 U      19   21    0   20
   21 A      20   22    0   21
   22 A      21   23    0   22
   23 U      22   24    0   23
   24 G      23   25   16   24
   25 G      24   26   15   25
   26 U      25   27   14   26
   27 A      26   28    0   27
   28 C      27   29   46   28
   29 U      28   30   45   29
   30 C      29   31   44   30
   31 C      30   32   42   31
   32 C      31   33   41   32
   33 C      32   34   40   33
   34 U      33   35    0   34
   35 G      34   36    0   35
   36 U      35   37    0   36
   37 C      36   38    0   37
   38 A      37   39    0   38
   39 C      38   40    0   39
   40 G      39   41   33   40
   41 G      40   42   32   41
   42 G      41   43   31   42
   43 A      42   44    0   43
   44 G      43   45   30   44
   45 A      44   46   29   45
   46 G      45   47   28   46
   47 A      46   48    0   47
   48 A      47   49    0   48
   49 U      48   50    0   49
   50 G      49   51   66   50
   51 U      50   52   65   51
   52 G      51   53   64   52
   53 G      52   54   63   53
   54 G      53   55   62   54
   55 U      54   56    0   55
   56 U      55   57    0   56
   57 C      56   58    0   57
   58 A      57   59    0   58
   59 A      58   60    0   59
   60 A      59   61    0   60
   61 U      60   62    0   61
   62 C      61   63   54   62
   63 C      62   64   53   63
   64 C      63   65   52   64
   65 A      64   66   51   65
   66 U      65   67   50   66
   67 C      66   68    7   67
   68 G      67   69    6   68
   69 G      68   70    5   69
   70 U      69   71    4   70
   71 C      70   72    3   71
   72 G      71   73    2   72
   73 C      72   74    1   73
   74 G      73   75    0   74
   75 C      74   76    0   75
   76 C      75   77    0   76
   77 A      76    0    0   77
   77  ENERGY = -49.2  RD0260
    1 G       0    2   73    1
    2 C       1    3   72    2
    3 G       2    4   71    3
    4 A       3    5   70    4
    5 C       4    6   69    5
    6 C       5    7   68    6
    7 G       6    8   67    7
    8 G       7    9   64    8
    9 G       8   10   63    9
   10 G       9   11   62   10
   11 C      10   12    0   11
   12 U      11   13    0   12
   13 G      12   14   56   13
   14 G      13   15   55   14
   15 C      14   16   54   15
   16 U      15   17   53   16
   17 U      16   18   52   17
   18 G      17   19    0   18
   19 G      18   20    0   19
   20 U      19   21    0   20
   21 A      20   22    0   21
   22 A      21   23   51   22
   23 U      22   24   50   23
   24 G      23   25   49   24
   25 G      24   26    0   25
   26 U      25   27    0   26
   27 A      26   28    0   27
   28 C      27   29   44   28
   29 U      28   30   43   29
   30 C      29   31   42   30
   31 C      30   32   41   31
   32 C      31   33   40   32
   33 C      32   34    0   33
   34 U      33   35    0   34
   35 G      34   36    0   35
   36 U      35   37    0   36
   37 C      36   38    0   37
   38 A      37   39    0   38
   39 C      38   40    0   39
   40 G      39   41   32   40
   41 G      40   42   31   41
   42 G      41   43   30   42
   43 A      42   44   29   43
   44 G      43   45   28   44
   45 A      44   46    0   45
   46 G      45   47    0   46
   47 A      46   48    0   47
   48 A      47   49    0   48
   49 U      48   50   24   49
   50 G      49   51   23   50
   51 U      50   52   22   51
   52 G      51   53   17   52
   53 G      52   54   16   53
   54 G      53   55   15   54
   55 U      54   56   14   55
   56 U      55   57   13   56
   57 C      56   58    0   57
   58 A      57   59    0   58
   59 A      58   60    0   59
   60 A      59   61    0   60
   61 U      60   62    0   61
   62 C      61   63   10   62
   63 C      62   64    9   63
   64 C      63   65    8   64
   65 A      64   66    0   65
   66 U      65   67    0   66
   67 C      66   68    7   67
   68 G      67   69    6   68
   69 G      68   70    5   69
   70 U      69   71    4   70
   71 C      70   72    3   71
   72 G      71   73    2   72
   73 C      72   74    1   73
   74 G      73   75    0   74
   75 C      74   76    0   75
   76 C      75   77    0   76
   77 A      76    0    0   77
   77  ENERGY = -49.2  RD0260
    1 G       0    2   73    1
    2 C       1    3   72    2
    3 G       2    4   71    3
    4 A       3    5   70    4
    5 C       4    6   69    5
    6 C       5    7   68    6
    7 G       6    8   67    7
    8 G       7    9   64    8
    9 G       8   10   63    9
   10 G       9   11   62   10
   11 C      10   12    0   11
   12 U      11   13    0   12
   13 G      12   14    0   13
   14 G      13   15   55   14
   15 C      14   16   54   15
   16 U      15   17   53   16
   17 U      16   18   52   17
   18 G      17   19   51   18
   19 G      18   20    0   19
   20 U      19   21    0   20
   21 A      20   22    0   21
   22 A      21   23    0   22
   23 U      22   24    0   23
   24 G      23   25    0   24
   25 G      24   26    0   25
   26 U      25   27    0   26
   27 A      26   28    0   27
   28 C      27   29   44   28
   29 U      28   30   43   29
   30 C      29   31   42   30
   31 C      30   32   41   31
   32 C      31   33   40   32
   33 C      32   34    0   33
   34 U      33   35    0   34
   35 G      34   36    0   35
   36 U      35   37    0   36
   37 C      36   38    0   37
   38 A      37   39    0   38
   39 C      38   40    0   39
   40 G      39   41   32   40
   41 G      40   42   31   41
   42 G      41   43   30   42
   43 A      42   44   29   43
   44 G      43   45   28   44
   45 A      44   46    0   45
   46 G      45   47    0   46
   47 A      46   48    0   47
   48 A      47   49    0   48
   49 U      48   50    0   49
   50 G      49   51    0   50
   51 U      50   52   18   51
   52 G      51   53   17   52
   53 G      52   54   16   53
   54 G      53   55   15   54
   55 U      54   56   14   55
   56 U      55   57    0   56
   57 C      56   58    0   57
   58 A      57   59    0   58
   59 A      58   60    0   59
   60 A      59   61    0   60
   61 U      60   62    0   61
   62 C      61   63   10   62
   63 C      62   64    9   63
   64 C      63   65    8   64
   65 A      64   66    0   65
   66 U      65   67    0   66
   67 C      66   68    7   67
   68 G      67   69    6   68
   69 G      68   70    5   69
   70 U      69   71    4   70
   71 C      70   72    3   71
   72 G      71   73    2   72
   73 C      72   74    1   73
   74 G      73   75    0   74
   75 C      74   76    0   75
   76 C      75   77    0   76
   77 A      76    0    0   77
   77  ENERGY = -49.2  RD0260
    1 G       0    2   73    1
    2 C       1    3   72    2
    3 G       2    4   71    3
    4 A       3    5   70    4
    5 C       4    6   69    5
    6 C       5    7   68    6
    7 G       6    8   67    7
    8 G       7    9   64    8
    9 G       8   10   63    9
   10 G       9   11   62   10
   11 C      10   12    0   11
   12 U      11   13    0   12
   13 G      12   14    0   13
   14 G      13   15   55   14
   15 C      14   16   54   15
   16 U      15   17   53   16
   17 U      16   18   52   17
   18 G      17   19   51   18
   19 G      18   20    0   19
   20 U      19   21    0   20
   21 A      20   22    0   21
   22 A      21   23    0   22
   23 U      22   24    0   23
   24 G      23   25    0   24
   25 G      24   26    0   25
   26 U      25   27    0   26
   27 A      26   28    0   27
   28 C      27   29   44   28
   29 U      28   30   43   29
   30 C      29   31   42   30
   31 C      30   32   41   31
   32 C      31   33   40   32
   33 C      32   34    0   33
   34 U      33   35    0   34
   35 G      34   36    0   35
   36 U      35   37    0   36
   37 C      36   38    0   37
   38 A      37   39    0   38
   39 C      38   40    0   39
   40 G      39   41   32   40
   41 G      40   42   31   41
   42 G      41   43   30   42
   43 A      42   44   29   43
   44 G      43   45   28   44
   45 A      44   46    0   45
   46 G      45   47    0   46
   47 A      46   48    0   47
   48 A      47   49    0   48
   49 U      48   50    0   49
   50 G      49   51    0   50
   51 U      50   52   18   51
   52 G      51   53   17   52
   53 G      52   54   16   53
   54 G      53   55   15   54
   55 U      54   56   14   55
   56 U      55   57    0   56
   57 C      56   58    0   57
   58 A      57   59    0   58
   59 A      58   60    0   59
   60 A      59   61    0   60
   61 U      60   62    0   61
   62 C      61   63   10   62
   63 C      62   64    9   63
   64 C      63   65    8   64
   65 A      64   66    0   65
   66 U      65   67    0   66
   67 C      66   68    7   67
   68 G      67   69    6   68
   69 G      68   70    5   69
   70 U      69   71    4   70
   71 C      70   72    3   71
   72 G      71   73    2   72
   73 C      72   74    1   73
   74 G      73   75    0   74
   75 C      74   76    0   75
   76 C      75   77    0   76
   77 A      76    0    0   77
   77  ENERGY = -49.1  RD0260
    1 G       0    2   73    1
    2 C       1    3   72    2
    3 G       2    4   71    3
    4 A       3    5   70    4
    5 C       4    6   69    5
    6 C       5    7   68    6
    7 G       6    8   67    7
    8 G       7    9   66    8
    9 G       8   10    0    9
   10 G       9   11   20   10
   11 C      10   12   19   11
   12 U      11   13   18   12
   13 G      12   14    0   13
   14 G      13   15    0   14
   15 C      14   16    0   15
   16 U      15   17    0   16
   17 U      16   18    0   17
   18 G      17   19   12   18
   19 G      18   20   11   19
   20 U      19   21   10   20
   21 A      20   22    0   21
   22 A      21   23    0   22
   23 U      22   24    0   23
   24 G      23   25    0   24
   25 G      24   26    0   25
   26 U      25   27    0   26
   27 A      26   28    0   27
   28 C      27   29   46   28
   29 U      28   30   45   29
   30 C      29   31   44   30
   31 C      30   32   42   31
   32 C      31   33   41   32
   33 C      32   34   40   33
   34 U      33   35    0   34
   35 G      34   36    0   35
   36 U      35   37    0   36
   37 C      36   38    0   37
   38 A      37   39    0   38
   39 C      38   40    0   39
   40 G      39   41   33   40
   41 G      40   42   32   41
   42 G      41   43   31   42
   43 A      42   44    0   43
   44 G      43   45   30   44
   45 A      44   46   29   45
   46 G      45   47   28   46
   47 A      46   48    0   47
   48 A      47   49    0   48
   49 U      48   50    0   49
   50 G      49   51    0   50
   51 U      50   52   65   51
   52 G      51   53   64   52
   53 G      52   54   63   53
   54 G      53   55   62   54
   55 U      54   56    0   55
   56 U      55   57    0   56
   57 C      56   58    0   57
   58 A      57   59    0   58
   59 A      58   60    0   59
   60 A      59   61    0   60
   61 U      60   62    0   61
   62 C      61   63   54   62
   63 C      62   64   53   63
   64 C      63   65   52   64
   65 A      64   66   51   65
   66 U      65   67    8   66
   67 C      66   68    7   67
   68 G      67   69    6   68
   69 G      68   70    5   69
   70 U      69   71    4   70
   71 C      70   72    3   71
   72 G      71   73    2   72
   73 C      72   74    1   73
   74 G      73   75    0   74
   75 C      74   76    0   75
   76 C      75   77    0   76
   77 A      76    0    0   77
   77  ENERGY = -49.1  RD0260
    1 G       0    2   73    1
    2 C       1    3   72    2
    3 G       2    4   71    3
    4 A       3    5   70    4
    5 C       4    6   69    5
    6 C       5    7   68    6
    7 G       6    8   67    7
    8 G       7    9   64    8
    9 G       8   10   63    9
   10 G       9   11   62   10
   11 C      10   12    0   11
   12 U      11   13    0   12
   13 G      12   14   56   13
   14 G      13   15   55   14
   15 C      14   16   54   15
   16 U      15   17   53   16
   17 U      16   18   52   17
   18 G      17   19    0   18
   19 G      18   20    0   19
   20 U      19   21    0   20
   21 A      20   22    0   21
   22 A      21   23    0   22
   23 U      22   24    0   23
   24 G      23   25    0   24
   25 G      24   26   49   25
   26 U      25   27   48   26
   27 A      26   28    0   27
   28 C      27   29   46   28
   29 U      28   30   45   29
   30 C      29   31   44   30
   31 C      30   32   42   31
   32 C      31   33   41   32
   33 C      32   34   40   33
   34 U      33   35    0   34
   35 G      34   36    0   35
   36 U      35   37    0   36
   37 C      36   38    0   37
   38 A      37   39    0   38
   39 C      38   40    0   39
   40 G      39   41   33   40
   41 G      40   42   32   41
   42 G      41   43   31   42
   43 A      42   44    0   43
   44 G      43   45   30   44
   45 A      44   46   29   45
   46 G      45   47   28   46
   47 A      46   48    0   47
   48 A      47   49   26   48
   49 U      48   50   25   49
   50 G      49   51    0   50
   51 U      50   52    0   51
   52 G      51   53   17   52
   53 G      52   54   16   53
   54 G      53   55   15   54
   55 U      54   56   14   55
   56 U      55   57   13   56
   57 C      56   58    0   57
   58 A      57   59    0   58
   59 A      58   60    0   59
   60 A      59   61    0   60
   61 U      60   62    0   61
   62 C      61   63   10   62
   63 C      62   64    9   63
   64 C      63   65    8   64
   65 A      64   66    0   65
   66 U      65   67    0   66
   67 C      66   68    7   67
   68 G      67   69    6   68
   69 G      68   70    5   69
   70 U      69   71    4   70
   71 C      70   72    3   71
   72 G      71   73    2   72
   73 C      72   74    1   73
   74 G      73   75    0   74
   75 C      74   76    0   75
   76 C      75   77    0   76
   77 A      76    0    0   77
   77  ENERGY = -48.9  RD0260
    1 G       0    2   73    1
    2 C       1    3   72    2
    3 G       2    4   71    3
    4 A       3    5   70    4
    5 C       4    6   69    5
    6 C       5    7   68    6
    7 G       6    8   67    7
    8 G       7    9    0    8
    9 G       8   10    0    9
   10 G       9   11   26   10
   11 C      10   12   25   11
   12 U      11   13   24   12
   13 G      12   14    0   13
   14 G      13   15    0   14
   15 C      14   16    0   15
   16 U      15   17    0   16
   17 U      16   18    0   17
   18 G      17   19    0   18
   19 G      18   20    0   19
   20 U      19   21    0   20
   21 A      20   22    0   21
   22 A      21   23    0   22
   23 U      22   24    0   23
   24 G      23   25   12   24
   25 G      24   26   11   25
   26 U      25   27   10   26
   27 A      26   28    0   27
   28 C      27   29   46   28
   29 U      28   30   45   29
   30 C      29   31   44   30
   31 C      30   32   42   31
   32 C      31   33   41   32
   33 C      32   34   40   33
   34 U      33   35    0   34
   35 G      34   36    0   35
   36 U      35   37    0   36
   37 C      36   38    0   37
   38 A      37   39    0   38
   39 C      38   40    0   39
   40 G      39   41   33   40
   41 G      40   42   32   41
   42 G      41   43   31   42
   43 A      42   44    0   43
   44 G      43   45   30   44
   45 A      44   46   29   45
   46 G      45   47   28   46
   47 A      46   48    0   47
   48 A      47   49    0   48
   49 U      48   50    0   49
   50 G      49   51   66   50
   51 U      50   52   65   51
   52 G      51   53   64   52
   53 G      52   54   63   53
   54 G      53   55   62   54
   55 U      54   56    0   55
   56 U      55   57    0   56
   57 C      56   58    0   57
   58 A      57   59    0   58
   59 A      58   60    0   59
   60 A      59   61    0   60
   61 U      60   62    0   61
   62 C      61   63   54   62
   63 C      62   64   53   63
   64 C      63   65   52   64
   65 A      64   66   51   65
   66 U      65   67   50   66
   67 C      66   68    7   67
   68 G      67   69    6   68
   69 G      68   70    5   69
   70 U      69   71    4   70
   71 C      70   72    3   71
   72 G      71   73    2   72
   73 C      72   74    1   73
   74 G      73   75    0   74
   75 C      74   76    0   75
   76 C      75   77    0   76
   77 A      76    0    0   77
   77  ENERGY = -48.8  RD0260
    1 G       0    2   73    1
    2 C       1    3   72    2
    3 G       2    4   71    3
    4 A       3    5   70    4
    5 C       4    6   69    5
    6 C       5    7   68    6
    7 G       6    8   67    7
    8 G       7    9    0    8
    9 G       8   10    0    9
   10 G       9   11   20   10
   11 C      10   12   19   11
   12 U      11   13   18   12
   13 G      12   14    0   13
   14 G      13   15    0   14
   15 C      14   16    0   15
   16 U      15   17    0   16
   17 U      16   18    0   17
   18 G      17   19   12   18
   19 G      18   20   11   19
   20 U      19   21   10   20
   21 A      20   22    0   21
   22 A      21   23    0   22
   23 U      22   24    0   23
   24 G      23   25    0   24
   25 G      24   26    0   25
   26 U      25   27    0   26
   27 A      26   28    0   27
   28 C      27   29   46   28
   29 U      28   30   45   29
   30 C      29   31   44   30
   31 C      30   32    0   31
   32 C      31   33   42   32
   33 C      32   34   41   33
   34 U      33   35   40   34
   35 G      34   36   39   35
   36 U      35   37    0   36
   37 C      36   38    0   37
   38 A      37   39    0   38
   39 C      38   40   35   39
   40 G      39   41   34   40
   41 G      40   42   33   41
   42 G      41   43   32   42
   43 A      42   44    0   43
   44 G      43   45   30   44
   45 A      44   46   29   45
   46 G      45   47   28   46
   47 A      46   48    0   47
   48 A      47   49    0   48
   49 U      48   50    0   49
   50 G      49   51   66   50
   51 U      50   52   65   51
   52 G      51   53   64   52
   53 G      52   54   63   53
   54 G      53   55   62   54
   55 U      54   56    0   55
   56 U      55   57    0   56
   57 C      56   58    0   57
   58 A      57   59    0   58
   59 A      58   60    0   59
   60 A      59   61    0   60
   61 U      60   62    0   61
   62 C      61   63   54   62
   63 C      62   64   53   63
   64 C      63   65   52   64
   65 A      64   66   51   65
   66 U      65   67   50   66
   67 C      66   68    7   67
   68 G      67   69    6   68
   69 G      68   70    5   69
   70 U      69   71    4   70
   71 C      70   72    3   71
   72 G      71   73    2   72
   73 C      72   74    1   73
   74 G      73   75    0   74
   75 C      74   76    0   75
   76 C      75   77    0   76
   77 A      76    0    0   77
   77  ENERGY = -48.7  RD0260
    1 G       0    2   73    1
    2 C       1    3   72    2
    3 G       2    4   71    3
    4 A       3    5   70    4
    5 C       4    6   69    5
    6 C       5    7   68    6
    7 G       6    8   67    7
    8 G       7    9    0    8
    9 G       8   10    0    9
   10 G       9   11   26   10
   11 C      10   12   25   11
   12 U      11   13   24   12
   13 G      12   14   23   13
   14 G      13   15    0   14
   15 C      14   16    0   15
   16 U      15   17    0   16
   17 U      16   18    0   17
   18 G      17   19    0   18
   19 G      18   20    0   19
   20 U      19   21    0   20
   21 A      20   22    0   21
   22 A      21   23    0   22
   23 U      22   24   13   23
   24 G      23   25   12   24
   25 G      24   26   11   25
   26 U      25   27   10   26
   27 A      26   28    0   27
   28 C      27   29   46   28
   29 U      28   30   45   29
   30 C      29   31   44   30
   31 C      30   32   42   31
   32 C      31   33   41   32
   33 C      32   34   40   33
   34 U      33   35    0   34
   35 G      34   36    0   35
   36 U      35   37    0   36
   37 C      36   38    0   37
   38 A      37   39    0   38
   39 C      38   40    0   39
   40 G      39   41   33   40
   41 G      40   42   32   41
   42 G      41   43   31   42
   43 A      42   44    0   43
   44 G      43   45   30   44
   45 A      44   46   29   45
   46 G      45   47   28   46
   47 A      46   48    0   47
   48 A      47   49    0   48
   49 U      48   50    0   49
   50 G      49   51   66   50
   51 U      50   52   65   51
   52 G      51   53   64   52
   53 G      52   54   63   53
   54 G      53   55   62   54
   55 U      54   56    0   55
   56 U      55   57    0   56
   57 C      56   58    0   57
   58 A      57   59    0   58
   59 A      58   60    0   59
   60 A      59   61    0   60
   61 U      60   62    0   61
   62 C      61   63   54   62
   63 C      62   64   53   63
   64 C      63   65   52   64
   65 A      64   66   51   65
   66 U      65   67   50   66
   67 C      66   68    7   67
   68 G      67   69    6   68
   69 G      68   70    5   69
   70 U      69   71    4   70
   71 C      70   72    3   71
   72 G      71   73    2   72
   73 C      72   74    1   73
   74 G      73   75    0   74
   75 C      74   76    0   75
   76 C      75   77    0   76
   77 A      76    0    0   77
   77  ENERGY = -48.7  RD0260
    1 G       0    2   73    1
    2 C       1    3   72    2
    3 G       2    4   71    3
    4 A       3    5   70    4
    5 C       4    6   69    5
    6 C       5    7   68    6
    7 G       6    8   67    7
    8 G       7    9   64    8
    9 G       8   10   63    9
   10 G       9   11   62   10
   11 C      10   12    0   11
   12 U      11   13    0   12
   13 G      12   14   56   13
   14 G      13   15   55   14
   15 C      14   16   54   15
   16 U      15   17   53   16
   17 U      16   18   52   17
   18 G      17   19    0   18
   19 G      18   20    0   19
   20 U      19   21    0   20
   21 A      20   22    0   21
   22 A      21   23    0   22
   23 U      22   24    0   23
   24 G      23   25    0   24
   25 G      24   26   49   25
   26 U      25   27   48   26
   27 A      26   28    0   27
   28 C      27   29   46   28
   29 U      28   30   45   29
   30 C      29   31   44   30
   31 C      30   32   42   31
   32 C      31   33   41   32
   33 C      32   34   40   33
   34 U      33   35    0   34
   35 G      34   36    0   35
   36 U      35   37    0   36
   37 C      36   38    0   37
   38 A      37   39    0   38
   39 C      38   40    0   39
   40 G      39   41   33   40
   41 G      40   42   32   41
   42 G      41   43   31   42
   43 A      42   44    0   43
   44 G      43   45   30   44
   45 A      44   46   29   45
   46 G      45   47   28   46
   47 A      46   48    0   47
   48 A      47   49   26   48
   49 U      48   50   25   49
   50 G      49   51    0   50
   51 U      50   52    0   51
   52 G      51   53   17   52
   53 G      52   54   16   53
   54 G      53   55   15   54
   55 U      54   56   14   55
   56 U      55   57   13   56
   57 C      56   58    0   57
   58 A      57   59    0   58
   59 A      58   60    0   59
   60 A      59   61    0   60
   61 U      60   62    0   61
   62 C      61   63   10   62
   63 C      62   64    9   63
   64 C      63   65    8   64
   65 A      64   66    0   65
   66 U      65   67    0   66
   67 C      66   68    7   67
   68 G      67   69    6   68
   69 G      68   70    5   69
   70 U      69   71    4   70
   71 C      70   72    3   71
   72 G      71   73    2   72
   73 C      72   74    1   73
   74 G      73   75    0   74
   75 C      74   76    0   75
   76 C      75   77    0   76
   77 A      76    0    0   77
   77  ENERGY = -48.7  RD0260
    1 G       0    2   73    1
    2 C       1    3   72    2
    3 G       2    4   71    3
    4 A       3    5   70    4
    5 C       4    6   69    5
    6 C       5    7   68    6
    7 G       6    8   67    7
    8 G       7    9   64    8
    9 G       8   10   63    9
   10 G       9   11   62   10
   11 C      10   12    0   11
   12 U      11   13    0   12
   13 G      12   14   56   13
   14 G      13   15   55   14
   15 C      14   16   54   15
   16 U      15   17   53   16
   17 U      16   18   52   17
   18 G      17   19    0   18
   19 G      18   20    0   19
   20 U      19   21    0   20
   21 A      20   22    0   21
   22 A      21   23    0   22
   23 U      22   24    0   23
   24 G      23   25    0   24
   25 G      24   26   49   25
   26 U      25   27   48   26
   27 A      26   28    0   27
   28 C      27   29   46   28
   29 U      28   30   45   29
   30 C      29   31   44   30
   31 C      30   32   42   31
   32 C      31   33   41   32
   33 C      32   34   40   33
   34 U      33   35    0   34
   35 G      34   36    0   35
   36 U      35   37    0   36
   37 C      36   38    0   37
   38 A      37   39    0   38
   39 C      38   40    0   39
   40 G      39   41   33   40
   41 G      40   42   32   41
   42 G      41   43   31   42
   43 A      42   44    0   43
   44 G      43   45   30   44
   45 A      44   46   29   45
   46 G      45   47   28   46
   47 A      46   48    0   47
   48 A      47   49   26   48
   49 U      48   50   25   49
   50 G      49   51    0   50
   51 U      50   52    0   51
   52 G      51   53   17   52
   53 G      52   54   16   53
   54 G      53   55   15   54
   55 U      54   56   14   55
   56 U      55   57   13   56
   57 C      56   58    0   57
   58 A      57   59    0   58
   59 A      58   60    0   59
   60 A      59   61    0   60
   61 U      60   62    0   61
   62 C      61   63   10   62
   63 C      62   64    9   63
   64 C      63   65    8   64
   65 A      64   66    0   65
   66 U      65   67    0   66
   67 C      66   68    7   67
   68 G      67   69    6   68
   69 G      68   70    5   69
   70 U      69   71    4   70
   71 C      70   72    3   71
   72 G      71   73    2   72
   73 C      72   74    1   73
   74 G      73   75    0   74
   75 C      74   76    0   75
   76 C      75   77    0   76
   77 A      76    0    0   77
   77  ENERGY = -48.6  RD0260
    1 G       0    2   73    1
    2 C       1    3   72    2
    3 G       2    4   71    3
    4 A       3    5   70    4
    5 C       4    6   69    5
    6 C       5    7   68    6
    7 G       6    8   67    7
    8 G       7    9    0    8
    9 G       8   10    0    9
   10 G       9   11    0   10
   11 C      10   12    0   11
   12 U      11   13    0   12
   13 G      12   14    0   13
   14 G      13   15   26   14
   15 C      14   16   25   15
   16 U      15   17   24   16
   17 U      16   18    0   17
   18 G      17   19    0   18
   19 G      18   20    0   19
   20 U      19   21    0   20
   21 A      20   22    0   21
   22 A      21   23    0   22
   23 U      22   24    0   23
   24 G      23   25   16   24
   25 G      24   26   15   25
   26 U      25   27   14   26
   27 A      26   28    0   27
   28 C      27   29   46   28
   29 U      28   30   45   29
   30 C      29   31   44   30
   31 C      30   32   42   31
   32 C      31   33   41   32
   33 C      32   34   40   33
   34 U      33   35    0   34
   35 G      34   36    0   35
   36 U      35   37    0   36
   37 C      36   38    0   37
   38 A      37   39    0   38
   39 C      38   40    0   39
   40 G      39   41   33   40
   41 G      40   42   32   41
   42 G      41   43   31   42
   43 A      42   44    0   43
   44 G      43   45   30   44
   45 A      44   46   29   45
   46 G      45   47   28   46
   47 A      46   48    0   47
   48 A      47   49    0   48
   49 U      48   50    0   49
   50 G      49   51   66   50
   51 U      50   52   65   51
   52 G      51   53   64   52
   53 G      52   54   63   53
   54 G      53   55   62   54
   55 U      54   56    0   55
   56 U      55   57    0   56
   57 C      56   58    0   57
   58 A      57   59    0   58
   59 A      58   60    0   59
   60 A      59   61    0   60
   61 U      60   62    0   61
   62 C      61   63   54   62
   63 C      62   64   53   63
   64 C      63   65   52   64
   65 A      64   66   51   65
   66 U      65   67   50   66
   67 C      66   68    7   67
   68 G      67   69    6   68
   69 G      68   70    5   69
   70 U      69   71    4   70
   71 C      70   72    3   71
   72 G      71   73    2   72
   73 C      72   74    1   73
   74 G      73   75    0   74
   75 C      74   76    0   75
   76 C      75   77    0   76
   77 A      76    0    0   77
   77  ENERGY = -48.6  RD0260
    1 G       0    2   73    1
    2 C       1    3   72    2
    3 G       2    4   71    3
    4 A       3    5   70    4
    5 C       4    6   69    5
    6 C       5    7   68    6
    7 G       6    8   67    7
    8 G       7    9    0    8
    9 G       8   10    0    9
   10 G       9   11   20   10
   11 C      10   12   19   11
   12 U      11   13   18   12
   13 G      12   14    0   13
   14 G      13   15    0   14
   15 C      14   16    0   15
   16 U      15   17    0   16
   17 U      16   18    0   17
   18 G      17   19   12   18
   19 G      18   20   11   19
   20 U      19   21   10   20
   21 A      20   22    0   21
   22 A      21   23    0   22
   23 U      22   24    0   23
   24 G      23   25    0   24
   25 G      24   26    0   25
   26 U      25   27    0   26
   27 A      26   28    0   27
   28 C      27   29   46   28
   29 U      28   30   45   29
   30 C      29   31   44   30
   31 C      30   32   42   31
   32 C      31   33   41   32
   33 C      32   34   40   33
   34 U      33   35    0   34
   35 G      34   36    0   35
   36 U      35   37    0   36
   37 C      36   38    0   37
   38 A      37   39    0   38
   39 C      38   40    0   39
   40 G      39   41   33   40
   41 G      40   42   32   41
   42 G      41   43   31   42
   43 A      42   44    0   43
   44 G      43   45   30   44
   45 A      44   46   29   45
   46 G      45   47   28   46
   47 A      46   48    0   47
   48 A      47   49    0   48
   49 U      48   50    0   49
   50 G      49   51   66   50
   51 U      50   52   65   51
   52 G      51   53   64   52
   53 G      52   54   63   53
   54 G      53   55   62   54
   55 U      54   56   60   55
   56 U      55   57    0   56
   57 C      56   58    0   57
   58 A      57   59    0   58
   59 A      58   60    0   59
   60 A      59   61   55   60
   61 U      60   62    0   61
   62 C      61   63   54   62
   63 C      62   64   53   63
   64 C      63   65   52   64
   65 A      64   66   51   65
   66 U      65   67   50   66
   67 C      66   68    7   67
   68 G      67   69    6   68
   69 G      68   70    5   69
   70 U      69   71    4   70
   71 C      70   72    3   71
   72 G      71   73    2   72
   73 C      72   74    1   73
   74 G      73   75    0   74
   75 C      74   76    0   75
   76 C      75   77    0   76
   77 A      76    0    0   77
   77  ENERGY = -48.5  RD0260
    1 G       0    2   73    1
    2 C       1    3   72    2
    3 G       2    4   71    3
    4 A       3    5   70    4
    5 C       4    6   69    5
    6 C       5    7   68    6
    7 G       6    8   67    7
    8 G       7    9   66    8
    9 G       8   10    0    9
   10 G       9   11    0   10
   11 C      10   12    0   11
   12 U      11   13    0   12
   13 G      12   14   63   13
   14 G      13   15   62   14
   15 C      14   16    0   15
   16 U      15   17   60   16
   17 U      16   18   59   17
   18 G      17   19    0   18
   19 G      18   20    0   19
   20 U      19   21    0   20
   21 A      20   22   56   21
   22 A      21   23   55   22
   23 U      22   24   54   23
   24 G      23   25   51   24
   25 G      24   26    0   25
   26 U      25   27    0   26
   27 A      26   28    0   27
   28 C      27   29   46   28
   29 U      28   30   45   29
   30 C      29   31   44   30
   31 C      30   32   42   31
   32 C      31   33   41   32
   33 C      32   34   40   33
   34 U      33   35    0   34
   35 G      34   36    0   35
   36 U      35   37    0   36
   37 C      36   38    0   37
   38 A      37   39    0   38
   39 C      38   40    0   39
   40 G      39   41   33   40
   41 G      40   42   32   41
   42 G      41   43   31   42
   43 A      42   44    0   43
   44 G      43   45   30   44
   45 A      44   46   29   45
   46 G      45   47   28   46
   47 A      46   48    0   47
   48 A      47   49    0   48
   49 U      48   50    0   49
   50 G      49   51    0   50
   51 U      50   52   24   51
   52 G      51   53    0   52
   53 G      52   54    0   53
   54 G      53   55   23   54
   55 U      54   56   22   55
   56 U      55   57   21   56
   57 C      56   58    0   57
   58 A      57   59    0   58
   59 A      58   60   17   59
   60 A      59   61   16   60
   61 U      60   62    0   61
   62 C      61   63   14   62
   63 C      62   64   13   63
   64 C      63   65    0   64
   65 A      64   66    0   65
   66 U      65   67    8   66
   67 C      66   68    7   67
   68 G      67   69    6   68
   69 G      68   70    5   69
   70 U      69   71    4   70
   71 C      70   72    3   71
   72 G      71   73    2   72
   73 C      72   74    1   73
   74 G      73   75    0   74
   75 C      74   76    0   75
   76 C      75   77    0   76
   77 A      76    0    0   77
   77  ENERGY = -48.5  RD0260
    1 G       0    2   73    1
    2 C       1    3   72    2
    3 G       2    4   71    3
    4 A       3    5   70    4
    5 C       4    6   69    5
    6 C       5    7   68    6
    7 G       6    8   67    7
    8 G       7    9   66    8
    9 G       8   10   64    9
   10 G       9   11   63   10
   11 C      10   12    0   11
   12 U      11   13    0   12
   13 G      12   14   56   13
   14 G      13   15   55   14
   15 C      14   16   54   15
   16 U      15   17   53   16
   17 U      16   18   52   17
   18 G      17   19    0   18
   19 G      18   20    0   19
   20 U      19   21    0   20
   21 A      20   22    0   21
   22 A      21   23   49   22
   23 U      22   24   48   23
   24 G      23   25    0   24
   25 G      24   26    0   25
   26 U      25   27    0   26
   27 A      26   28    0   27
   28 C      27   29   44   28
   29 U      28   30   43   29
   30 C      29   31   42   30
   31 C      30   32   41   31
   32 C      31   33   40   32
   33 C      32   34    0   33
   34 U      33   35    0   34
   35 G      34   36    0   35
   36 U      35   37    0   36
   37 C      36   38    0   37
   38 A      37   39    0   38
   39 C      38   40    0   39
   40 G      39   41   32   40
   41 G      40   42   31   41
   42 G      41   43   30   42
   43 A      42   44   29   43
   44 G      43   45   28   44
   45 A      44   46    0   45
   46 G      45   47    0   46
   47 A      46   48    0   47
   48 A      47   49   23   48
   49 U      48   50   22   49
   50 G      49   51    0   50
   51 U      50   52    0   51
   52 G      51   53   17   52
   53 G      52   54   16   53
   54 G      53   55   15   54
   55 U      54   56   14   55
   56 U      55   57   13   56
   57 C      56   58    0   57
   58 A      57   59    0   58
   59 A      58   60    0   59
   60 A      59   61    0   60
   61 U      60   62    0   61
   62 C      61   63    0   62
   63 C      62   64   10   63
   64 C      63   65    9   64
   65 A      64   66    0   65
   66 U      65   67    8   66
   67 C      66   68    7   67
   68 G      67   69    6   68
   69 G      68   70    5   69
   70 U      69   71    4   70
   71 C      70   72    3   71
   72 G      71   73    2   72
   73 C      72   74    1   73
   74 G      73   75    0   74
   75 C      74   76    0   75
   76 C      75   77    0   76
   77 A      76    0    0   77
   77  ENERGY = -48.4  RD0260
    1 G       0    2   73    1
    2 C       1    3   72    2
    3 G       2    4   71    3
    4 A       3    5   70    4
    5 C       4    6   69    5
    6 C       5    7   68    6
    7 G       6    8   67    7
    8 G       7    9   64    8
    9 G       8   10   63    9
   10 G       9   11   62   10
   11 C      10   12    0   11
   12 U      11   13    0   12
   13 G      12   14   56   13
   14 G      13   15   55   14
   15 C      14   16   54   15
   16 U      15   17   53   16
   17 U      16   18   52   17
   18 G      17   19    0   18
   19 G      18   20    0   19
   20 U      19   21    0   20
   21 A      20   22    0   21
   22 A      21   23   49   22
   23 U      22   24   48   23
   24 G      23   25    0   24
   25 G      24   26    0   25
   26 U      25   27    0   26
   27 A      26   28    0   27
   28 C      27   29   44   28
   29 U      28   30   43   29
   30 C      29   31   42   30
   31 C      30   32   41   31
   32 C      31   33   40   32
   33 C      32   34    0   33
   34 U      33   35    0   34
   35 G      34   36    0   35
   36 U      35   37    0   36
   37 C      36   38    0   37
   38 A      37   39    0   38
   39 C      38   40    0   39
   40 G      39   41   32   40
   41 G      40   42   31   41
   42 G      41   43   30   42
   43 A      42   44   29   43
   44 G      43   45   28   44
   45 A      44   46    0   45
   46 G      45   47    0   46
   47 A      46   48    0   47
   48 A      47   49   23   48
   49 U      48   50   22   49
   50 G      49   51    0   50
   51 U      50   52    0   51
   52 G      51   53   17   52
   53 G      52   54   16   53
   54 G      53   55   15   54
   55 U      54   56   14   55
   56 U      55   57   13   56
   57 C      56   58    0   57
   58 A      57   59    0   58
   59 A      58   60    0   59
   60 A      59   61    0   60
   61 U      60   62    0   61
   62 C      61   63   10   62
   63 C      62   64    9   63
   64 C      63   65    8   64
   65 A      64   66    0   65
   66 U      65   67    0   66
   67 C      66   68    7   67
   68 G      67   69    6   68
   69 G      68   70    5   69
   70 U      69   71    4   70
   71 C      70   72    3   71
   72 G      71   73    2   72
   73 C      72   74    1   73
   74 G      73   75    0   74
   75 C      74   76    0   75
   76 C      75   77    0   76
   77 A      76    0    0   77
   77  ENERGY = -48.4  RD0260
    1 G       0    2   73    1
    2 C       1    3   72    2
    3 G       2    4   71    3
    4 A       3    5   70    4
    5 C       4    6   69    5
    6 C       5    7   68    6
    7 G       6    8   67    7
    8 G       7    9   64    8
    9 G       8   10   63    9
   10 G       9   11   62   10
   11 C      10   12    0   11
   12 U      11   13   58   12
   13 G      12   14   57   13
   14 G      13   15   56   14
   15 C      14   16   54   15
   16 U      15   17   53   16
   17 U      16   18   52   17
   18 G      17   19    0   18
   19 G      18   20    0   19
   20 U      19   21    0   20
   21 A      20   22    0   21
   22 A      21   23   49   22
   23 U      22   24   48   23
   24 G      23   25    0   24
   25 G      24   26    0   25
   26 U      25   27    0   26
   27 A      26   28    0   27
   28 C      27   29   44   28
   29 U      28   30   43   29
   30 C      29   31   42   30
   31 C      30   32   41   31
   32 C      31   33   40   32
   33 C      32   34    0   33
   34 U      33   35    0   34
   35 G      34   36    0   35
   36 U      35   37    0   36
   37 C      36   38    0   37
   38 A      37   39    0   38
   39 C      38   40    0   39
   40 G      39   41   32   40
   41 G      40   42   31   41
   42 G      41   43   30   42
   43 A      42   44   29   43
   44 G      43   45   28   44
   45 A      44   46    0   45
   46 G      45   47    0   46
   47 A      46   48    0   47
   48 A      47   49   23   48
   49 U      48   50   22   49
   50 G      49   51    0   50
   51 U      50   52    0   51
   52 G      51   53   17   52
   53 G      52   54   16   53
   54 G      53   55   15   54
   55 U      54   56    0   55
   56 U      55   57   14   56
   57 C      56   58   13   57
   58 A      57   59   12   58
   59 A      58   60    0   59
   60 A      59   61    0   60
   61 U      60   62    0   61
   62 C      61   63   10   62
   63 C      62   64    9   63
   64 C      63   65    8   64
   65 A      64   66    0   65
   66 U      65   67    0   66
   67 C      66   68    7   67
   68 G      67   69    6   68
   69 G      68   70    5   69
   70 U      69   71    4   70
   71 C      70   72    3   71
   72 G      71   73    2   72
   73 C      72   74    1   73
   74 G      73   75    0   74
   75 C      74   76    0   75
   76 C      75   77    0   76
   77 A      76    0    0   77
   77  ENERGY = -48.4  RD0260
    1 G       0    2   73    1
    2 C       1    3   72    2
    3 G       2    4   71    3
    4 A       3    5   70    4
    5 C       4    6   69    5
    6 C       5    7   68    6
    7 G       6    8   67    7
    8 G       7    9    0    8
    9 G       8   10    0    9
   10 G       9   11   20   10
   11 C      10   12   19   11
   12 U      11   13   18   12
   13 G      12   14    0   13
   14 G      13   15    0   14
   15 C      14   16    0   15
   16 U      15   17    0   16
   17 U      16   18    0   17
   18 G      17   19   12   18
   19 G      18   20   11   19
   20 U      19   21   10   20
   21 A      20   22    0   21
   22 A      21   23    0   22
   23 U      22   24    0   23
   24 G      23   25    0   24
   25 G      24   26    0   25
   26 U      25   27    0   26
   27 A      26   28    0   27
   28 C      27   29   46   28
   29 U      28   30   45   29
   30 C      29   31   44   30
   31 C      30   32   42   31
   32 C      31   33   41   32
   33 C      32   34   40   33
   34 U      33   35    0   34
   35 G      34   36    0   35
   36 U      35   37    0   36
   37 C      36   38    0   37
   38 A      37   39    0   38
   39 C      38   40    0   39
   40 G      39   41   33   40
   41 G      40   42   32   41
   42 G      41   43   31   42
   43 A      42   44    0   43
   44 G      43   45   30   44
   45 A      44   46   29   45
   46 G      45   47   28   46
   47 A      46   48    0   47
   48 A      47   49    0   48
   49 U      48   50    0   49
   50 G      49   51   66   50
   51 U      50   52   65   51
   52 G      51   53   64   52
   53 G      52   54   63   53
   54 G      53   55   62   54
   55 U      54   56    0   55
   56 U      55   57    0   56
   57 C      56   58    0   57
   58 A      57   59    0   58
   59 A      58   60    0   59
   60 A      59   61    0   60
   61 U      60   62    0   61
   62 C      61   63   54   62
   63 C      62   64   53   63
   64 C      63   65   52   64
   65 A      64   66   51   65
   66 U      65   67   50   66
   67 C      66   68    7   67
   68 G      67   69    6   68
   69 G      68   70    5   69
   70 U      69   71    4   70
   71 C      70   72    3   71
   72 G      71   73    2   72
   73 C      72   74    1   73
   74 G      73   75    0   74
   75 C      74   76    0   75
   76 C      75   77    0   76
   77 A      76    0    0   77
   77  ENERGY = -48.4  RD0260
    1 G       0    2   73    1
    2 C       1    3   72    2
    3 G       2    4   71    3
    4 A       3    5   70    4
    5 C       4    6   69    5
    6 C       5    7   68    6
    7 G       6    8   67    7
    8 G       7    9    0    8
    9 G       8   10    0    9
   10 G       9   11   20   10
   11 C      10   12   19   11
   12 U      11   13   18   12
   13 G      12   14    0   13
   14 G      13   15    0   14
   15 C      14   16    0   15
   16 U      15   17    0   16
   17 U      16   18    0   17
   18 G      17   19   12   18
   19 G      18   20   11   19
   20 U      19   21   10   20
   21 A      20   22    0   21
   22 A      21   23    0   22
   23 U      22   24    0   23
   24 G      23   25    0   24
   25 G      24   26    0   25
   26 U      25   27    0   26
   27 A      26   28    0   27
   28 C      27   29   46   28
   29 U      28   30   45   29
   30 C      29   31   44   30
   31 C      30   32   42   31
   32 C      31   33   41   32
   33 C      32   34   40   33
   34 U      33   35    0   34
   35 G      34   36    0   35
   36 U      35   37    0   36
   37 C      36   38    0   37
   38 A      37   39    0   38
   39 C      38   40    0   39
   40 G      39   41   33   40
   41 G      40   42   32   41
   42 G      41   43   31   42
   43 A      42   44    0   43
   44 G      43   45   30   44
   45 A      44   46   29   45
   46 G      45   47   28   46
   47 A      46   48    0   47
   48 A      47   49    0   48
   49 U      48   50    0   49
   50 G      49   51   66   50
   51 U      50   52   65   51
   52 G      51   53   64   52
   53 G      52   54   63   53
   54 G      53   55   62   54
   55 U      54   56   60   55
   56 U      55   57    0   56
   57 C      56   58    0   57
   58 A      57   59    0   58
   59 A      58   60    0   59
   60 A      59   61   55   60
   61 U      60   62    0   61
   62 C      61   63   54   62
   63 C      62   64   53   63
   64 C      63   65   52   64
   65 A      64   66   51   65
   66 U      65   67   50   66
   67 C      66   68    7   67
   68 G      67   69    6   68
   69 G      68   70    5   69
   70 U      69   71    4   70
   71 C      70   72    3   71
   72 G      71   73    2   72
   73 C      72   74    1   73
   74 G      73   75    0   74
   75 C      74   76    0   75
   76 C      75   77    0   76
   77 A      76    0    0   77
   77  ENERGY = -48.4  RD0260
    1 G       0    2   73    1
    2 C       1    3   72    2
    3 G       2    4   71    3
    4 A       3    5   70    4
    5 C       4    6   69    5
    6 C       5    7   68    6
    7 G       6    8   67    7
    8 G       7    9    0    8
    9 G       8   10    0    9
   10 G       9   11   20   10
   11 C      10   12   19   11
   12 U      11   13   18   12
   13 G      12   14    0   13
   14 G      13   15    0   14
   15 C      14   16    0   15
   16 U      15   17    0   16
   17 U      16   18    0   17
   18 G      17   19   12   18
   19 G      18   20   11   19
   20 U      19   21   10   20
   21 A      20   22    0   21
   22 A      21   23    0   22
   23 U      22   24    0   23
   24 G      23   25    0   24
   25 G      24   26    0   25
   26 U      25   27    0   26
   27 A      26   28    0   27
   28 C      27   29   46   28
   29 U      28   30   45   29
   30 C      29   31   44   30
   31 C      30   32   42   31
   32 C      31   33   41   32
   33 C      32   34   40   33
   34 U      33   35    0   34
   35 G      34   36    0   35
   36 U      35   37    0   36
   37 C      36   38    0   37
   38 A      37   39    0   38
   39 C      38   40    0   39
   40 G      39   41   33   40
   41 G      40   42   32   41
   42 G      41   43   31   42
   43 A      42   44    0   43
   44 G      43   45   30   44
   45 A      44   46   29   45
   46 G      45   47   28   46
   47 A      46   48    0   47
   48 A      47   49    0   48
   49 U      48   50    0   49
   50 G      49   51   66   50
   51 U      50   52   65   51
   52 G      51   53   64   52
   53 G      52   54   63   53
   54 G      53   55   62   54
   55 U      54   56    0   55
   56 U      55   57    0   56
   57 C      56   58    0   57
   58 A      57   59    0   58
   59 A      58   60    0   59
   60 A      59   61    0   60
   61 U      60   62    0   61
   62 C      61   63   54   62
   63 C      62   64   53   63
   64 C      63   65   52   64
   65 A      64   66   51   65
   66 U      65   67   50   66
   67 C      66   68    7   67
   68 G      67   69    6   68
   69 G      68   70    5   69
   70 U      69   71    4   70
   71 C      70   72    3   71
   72 G      71   73    2   72
   73 C      72   74    1   73
   74 G      73   75    0   74
   75 C      74   76    0   75
   76 C      75   77    0   76
   77 A      76    0    0   77
   77  ENERGY = -48.3  RD0260
    1 G       0    2   73    1
    2 C       1    3   72    2
    3 G       2    4   71    3
    4 A       3    5   70    4
    5 C       4    6   69    5
    6 C       5    7   68    6
    7 G       6    8   67    7
    8 G       7    9    0    8
    9 G       8   10    0    9
   10 G       9   11   26   10
   11 C      10   12   25   11
   12 U      11   13   24   12
   13 G      12   14    0   13
   14 G      13   15   20   14
   15 C      14   16   19   15
   16 U      15   17    0   16
   17 U      16   18    0   17
   18 G      17   19    0   18
   19 G      18   20   15   19
   20 U      19   21   14   20
   21 A      20   22    0   21
   22 A      21   23    0   22
   23 U      22   24    0   23
   24 G      23   25   12   24
   25 G      24   26   11   25
   26 U      25   27   10   26
   27 A      26   28    0   27
   28 C      27   29   46   28
   29 U      28   30   45   29
   30 C      29   31   44   30
   31 C      30   32   42   31
   32 C      31   33   41   32
   33 C      32   34   40   33
   34 U      33   35    0   34
   35 G      34   36    0   35
   36 U      35   37    0   36
   37 C      36   38    0   37
   38 A      37   39    0   38
   39 C      38   40    0   39
   40 G      39   41   33   40
   41 G      40   42   32   41
   42 G      41   43   31   42
   43 A      42   44    0   43
   44 G      43   45   30   44
   45 A      44   46   29   45
   46 G      45   47   28   46
   47 A      46   48    0   47
   48 A      47   49    0   48
   49 U      48   50    0   49
   50 G      49   51   66   50
   51 U      50   52   65   51
   52 G      51   53   64   52
   53 G      52   54   63   53
   54 G      53   55   62   54
   55 U      54   56    0   55
   56 U      55   57    0   56
   57 C      56   58    0   57
   58 A      57   59    0   58
   59 A      58   60    0   59
   60 A      59   61    0   60
   61 U      60   62    0   61
   62 C      61   63   54   62
   63 C      62   64   53   63
   64 C      63   65   52   64
   65 A      64   66   51   65
   66 U      65   67   50   66
   67 C      66   68    7   67
   68 G      67   69    6   68
   69 G      68   70    5   69
   70 U      69   71    4   70
   71 C      70   72    3   71
   72 G      71   73    2   72
   73 C      72   74    1   73
   74 G      73   75    0   74
   75 C      74   76    0   75
   76 C      75   77    0   76
   77 A      76    0    0   77
   77  ENERGY = -48.2  RD0260
    1 G       0    2   73    1
    2 C       1    3   72    2
    3 G       2    4   71    3
    4 A       3    5   70    4
    5 C       4    6   69    5
    6 C       5    7   68    6
    7 G       6    8   67    7
    8 G       7    9   64    8
    9 G       8   10   63    9
   10 G       9   11   62   10
   11 C      10   12    0   11
   12 U      11   13    0   12
   13 G      12   14   56   13
   14 G      13   15   55   14
   15 C      14   16   54   15
   16 U      15   17   53   16
   17 U      16   18   52   17
   18 G      17   19    0   18
   19 G      18   20    0   19
   20 U      19   21    0   20
   21 A      20   22    0   21
   22 A      21   23   49   22
   23 U      22   24   48   23
   24 G      23   25    0   24
   25 G      24   26    0   25
   26 U      25   27    0   26
   27 A      26   28    0   27
   28 C      27   29   44   28
   29 U      28   30   43   29
   30 C      29   31   42   30
   31 C      30   32   41   31
   32 C      31   33   40   32
   33 C      32   34    0   33
   34 U      33   35    0   34
   35 G      34   36    0   35
   36 U      35   37    0   36
   37 C      36   38    0   37
   38 A      37   39    0   38
   39 C      38   40    0   39
   40 G      39   41   32   40
   41 G      40   42   31   41
   42 G      41   43   30   42
   43 A      42   44   29   43
   44 G      43   45   28   44
   45 A      44   46    0   45
   46 G      45   47    0   46
   47 A      46   48    0   47
   48 A      47   49   23   48
   49 U      48   50   22   49
   50 G      49   51    0   50
   51 U      50   52    0   51
   52 G      51   53   17   52
   53 G      52   54   16   53
   54 G      53   55   15   54
   55 U      54   56   14   55
   56 U      55   57   13   56
   57 C      56   58    0   57
   58 A      57   59    0   58
   59 A      58   60    0   59
   60 A      59   61    0   60
   61 U      60   62    0   61
   62 C      61   63   10   62
   63 C      62   64    9   63
   64 C      63   65    8   64
   65 A      64   66    0   65
   66 U      65   67    0   66
   67 C      66   68    7   67
   68 G      67   69    6   68
   69 G      68   70    5   69
   70 U      69   71    4   70
   71 C      70   72    3   71
   72 G      71   73    2   72
   73 C      72   74    1   73
   74 G      73   75    0   74
   75 C      74   76    0   75
   76 C      75   77    0   76
   77 A      76    0    0   77
   77  ENERGY = -48.1  RD0260
    1 G       0    2   73    1
    2 C       1    3   72    2
    3 G       2    4   71    3
    4 A       3    5   70    4
    5 C       4    6   69    5
    6 C       5    7   68    6
    7 G       6    8   67    7
    8 G       7    9   64    8
    9 G       8   10   63    9
   10 G       9   11   62   10
   11 C      10   12    0   11
   12 U      11   13    0   12
   13 G      12   14   56   13
   14 G      13   15   55   14
   15 C      14   16   54   15
   16 U      15   17   53   16
   17 U      16   18   52   17
   18 G      17   19    0   18
   19 G      18   20    0   19
   20 U      19   21    0   20
   21 A      20   22    0   21
   22 A      21   23   49   22
   23 U      22   24   48   23
   24 G      23   25    0   24
   25 G      24   26    0   25
   26 U      25   27    0   26
   27 A      26   28    0   27
   28 C      27   29   44   28
   29 U      28   30   43   29
   30 C      29   31   42   30
   31 C      30   32   41   31
   32 C      31   33   40   32
   33 C      32   34    0   33
   34 U      33   35    0   34
   35 G      34   36    0   35
   36 U      35   37    0   36
   37 C      36   38    0   37
   38 A      37   39    0   38
   39 C      38   40    0   39
   40 G      39   41   32   40
   41 G      40   42   31   41
   42 G      41   43   30   42
   43 A      42   44   29   43
   44 G      43   45   28   44
   45 A      44   46    0   45
   46 G      45   47    0   46
   47 A      46   48    0   47
   48 A      47   49   23   48
   49 U      48   50   22   49
   50 G      49   51    0   50
   51 U      50   52    0   51
   52 G      51   53   17   52
   53 G      52   54   16   53
   54 G      53   55   15   54
   55 U      54   56   14   55
   56 U      55   57   13   56
   57 C      56   58    0   57
   58 A      57   59    0   58
   59 A      58   60    0   59
   60 A      59   61    0   60
   61 U      60   62    0   61
   62 C      61   63   10   62
   63 C      62   64    9   63
   64 C      63   65    8   64
   65 A      64   66    0   65
   66 U      65   67    0   66
   67 C      66   68    7   67
   68 G      67   69    6   68
   69 G      68   70    5   69
   70 U      69   71    4   70
   71 C      70   72    3   71
   72 G      71   73    2   72
   73 C      72   74    1   73
   74 G      73   75    0   74
   75 C      74   76    0   75
   76 C      75   77    0   76
   77 A      76    0    0   77
   77  ENERGY = -47.9  RD0260
    1 G       0    2   73    1
    2 C       1    3   72    2
    3 G       2    4   71    3
    4 A       3    5   70    4
    5 C       4    6   69    5
    6 C       5    7   68    6
    7 G       6    8   67    7
    8 G       7    9    0    8
    9 G       8   10    0    9
   10 G       9   11    0   10
   11 C      10   12    0   11
   12 U      11   13    0   12
   13 G      12   14    0   13
   14 G      13   15   26   14
   15 C      14   16   25   15
   16 U      15   17    0   16
   17 U      16   18   24   17
   18 G      17   19   23   18
   19 G      18   20    0   19
   20 U      19   21    0   20
   21 A      20   22    0   21
   22 A      21   23    0   22
   23 U      22   24   18   23
   24 G      23   25   17   24
   25 G      24   26   15   25
   26 U      25   27   14   26
   27 A      26   28    0   27
   28 C      27   29   46   28
   29 U      28   30   45   29
   30 C      29   31   44   30
   31 C      30   32   42   31
   32 C      31   33   41   32
   33 C      32   34   40   33
   34 U      33   35    0   34
   35 G      34   36    0   35
   36 U      35   37    0   36
   37 C      36   38    0   37
   38 A      37   39    0   38
   39 C      38   40    0   39
   40 G      39   41   33   40
   41 G      40   42   32   41
   42 G      41   43   31   42
   43 A      42   44    0   43
   44 G      43   45   30   44
   45 A      44   46   29   45
   46 G      45   47   28   46
   47 A      46   48    0   47
   48 A      47   49    0   48
   49 U      48   50    0   49
   50 G      49   51   66   50
   51 U      50   52   65   51
   52 G      51   53   64   52
   53 G      52   54   63   53
   54 G      53   55   62   54
   55 U      54   56    0   55
   56 U      55   57    0   56
   57 C      56   58    0   57
   58 A      57   59    0   58
   59 A      58   60    0   59
   60 A      59   61    0   60
   61 U      60   62    0   61
   62 C      61   63   54   62
   63 C      62   64   53   63
   64 C      63   65   52   64
   65 A      64   66   51   65
   66 U      65   67   50   66
   67 C      66   68    7   67
   68 G      67   69    6   68
   69 G      68   70    5   69
   70 U      69   71    4   70
   71 C      70   72    3   71
   72 G      71   73    2   72
   73 C      72   74    1   73
   74 G      73   75    0   74
   75 C      74   76    0   75
   76 C      75   77    0   76
   77 A      76    0    0   77
   77  ENERGY = -47.9  RD0260
    1 G       0    2   73    1
    2 C       1    3   72    2
    3 G       2    4   71    3
    4 A       3    5   70    4
    5 C       4    6   69    5
    6 C       5    7   68    6
    7 G       6    8   67    7
    8 G       7    9   64    8
    9 G       8   10   63    9
   10 G       9   11   62   10
   11 C      10   12    0   11
   12 U      11   13    0   12
   13 G      12   14    0   13
   14 G      13   15   55   14
   15 C      14   16   54   15
   16 U      15   17   53   16
   17 U      16   18   52   17
   18 G      17   19   51   18
   19 G      18   20    0   19
   20 U      19   21    0   20
   21 A      20   22    0   21
   22 A      21   23    0   22
   23 U      22   24   50   23
   24 G      23   25   49   24
   25 G      24   26    0   25
   26 U      25   27    0   26
   27 A      26   28    0   27
   28 C      27   29   44   28
   29 U      28   30   43   29
   30 C      29   31   42   30
   31 C      30   32   41   31
   32 C      31   33   40   32
   33 C      32   34    0   33
   34 U      33   35    0   34
   35 G      34   36    0   35
   36 U      35   37    0   36
   37 C      36   38    0   37
   38 A      37   39    0   38
   39 C      38   40    0   39
   40 G      39   41   32   40
   41 G      40   42   31   41
   42 G      41   43   30   42
   43 A      42   44   29   43
   44 G      43   45   28   44
   45 A      44   46    0   45
   46 G      45   47    0   46
   47 A      46   48    0   47
   48 A      47   49    0   48
   49 U      48   50   24   49
   50 G      49   51   23   50
   51 U      50   52   18   51
   52 G      51   53   17   52
   53 G      52   54   16   53
   54 G      53   55   15   54
   55 U      54   56   14   55
   56 U      55   57    0   56
   57 C      56   58    0   57
   58 A      57   59    0   58
   59 A      58   60    0   59
   60 A      59   61    0   60
   61 U      60   62    0   61
   62 C      61   63   10   62
   63 C      62   64    9   63
   64 C      63   65    8   64
   65 A      64   66    0   65
   66 U      65   67    0   66
   67 C      66   68    7   67
   68 G      67   69    6   68
   69 G      68   70    5   69
   70 U      69   71    4   70
   71 C      70   72    3   71
   72 G      71   73    2   72
   73 C      72   74    1   73
   74 G      73   75    0   74
   75 C      74   76    0   75
   76 C      75   77    0   76
   77 A      76    0    0   77
   77  ENERGY = -47.9  RD0260
    1 G       0    2   73    1
    2 C       1    3   72    2
    3 G       2    4   71    3
    4 A       3    5   70    4
    5 C       4    6   69    5
    6 C       5    7   68    6
    7 G       6    8   67    7
    8 G       7    9   66    8
    9 G       8   10    0    9
   10 G       9   11    0   10
   11 C      10   12    0   11
   12 U      11   13   65   12
   13 G      12   14   64   13
   14 G      13   15   63   14
   15 C      14   16    0   15
   16 U      15   17    0   16
   17 U      16   18    0   17
   18 G      17   19    0   18
   19 G      18   20    0   19
   20 U      19   21    0   20
   21 A      20   22   56   21
   22 A      21   23   55   22
   23 U      22   24   54   23
   24 G      23   25    0   24
   25 G      24   26    0   25
   26 U      25   27   52   26
   27 A      26   28   51   27
   28 C      27   29   50   28
   29 U      28   30   45   29
   30 C      29   31   44   30
   31 C      30   32   42   31
   32 C      31   33   41   32
   33 C      32   34   40   33
   34 U      33   35    0   34
   35 G      34   36    0   35
   36 U      35   37    0   36
   37 C      36   38    0   37
   38 A      37   39    0   38
   39 C      38   40    0   39
   40 G      39   41   33   40
   41 G      40   42   32   41
   42 G      41   43   31   42
   43 A      42   44    0   43
   44 G      43   45   30   44
   45 A      44   46   29   45
   46 G      45   47    0   46
   47 A      46   48    0   47
   48 A      47   49    0   48
   49 U      48   50    0   49
   50 G      49   51   28   50
   51 U      50   52   27   51
   52 G      51   53   26   52
   53 G      52   54    0   53
   54 G      53   55   23   54
   55 U      54   56   22   55
   56 U      55   57   21   56
   57 C      56   58    0   57
   58 A      57   59    0   58
   59 A      58   60    0   59
   60 A      59   61    0   60
   61 U      60   62    0   61
   62 C      61   63    0   62
   63 C      62   64   14   63
   64 C      63   65   13   64
   65 A      64   66   12   65
   66 U      65   67    8   66
   67 C      66   68    7   67
   68 G      67   69    6   68
   69 G      68   70    5   69
   70 U      69   71    4   70
   71 C      70   72    3   71
   72 G      71   73    2   72
   73 C      72   74    1   73
   74 G      73   75    0   74
   75 C      74   76    0   75
   76 C      75   77    0   76
   77 A      76    0    0   77
   77  ENERGY = -47.9  RD0260
    1 G       0    2   73    1
    2 C       1    3   72    2
    3 G       2    4   71    3
    4 A       3    5   70    4
    5 C       4    6   69    5
    6 C       5    7   68    6
    7 G       6    8   67    7
    8 G       7    9    0    8
    9 G       8   10    0    9
   10 G       9   11    0   10
   11 C      10   12    0   11
   12 U      11   13    0   12
   13 G      12   14    0   13
   14 G      13   15   26   14
   15 C      14   16   25   15
   16 U      15   17   24   16
   17 U      16   18    0   17
   18 G      17   19    0   18
   19 G      18   20    0   19
   20 U      19   21    0   20
   21 A      20   22    0   21
   22 A      21   23    0   22
   23 U      22   24    0   23
   24 G      23   25   16   24
   25 G      24   26   15   25
   26 U      25   27   14   26
   27 A      26   28    0   27
   28 C      27   29   46   28
   29 U      28   30   45   29
   30 C      29   31   44   30
   31 C      30   32   42   31
   32 C      31   33   41   32
   33 C      32   34   40   33
   34 U      33   35    0   34
   35 G      34   36    0   35
   36 U      35   37    0   36
   37 C      36   38    0   37
   38 A      37   39    0   38
   39 C      38   40    0   39
   40 G      39   41   33   40
   41 G      40   42   32   41
   42 G      41   43   31   42
   43 A      42   44    0   43
   44 G      43   45   30   44
   45 A      44   46   29   45
   46 G      45   47   28   46
   47 A      46   48    0   47
   48 A      47   49    0   48
   49 U      48   50    0   49
   50 G      49   51   66   50
   51 U      50   52   65   51
   52 G      51   53   64   52
   53 G      52   54   63   53
   54 G      53   55   62   54
   55 U      54   56    0   55
   56 U      55   57    0   56
   57 C      56   58    0   57
   58 A      57   59    0   58
   59 A      58   60    0   59
   60 A      59   61    0   60
   61 U      60   62    0   61
   62 C      61   63   54   62
   63 C      62   64   53   63
   64 C      63   65   52   64
   65 A      64   66   51   65
   66 U      65   67   50   66
   67 C      66   68    7   67
   68 G      67   69    6   68
   69 G      68   70    5   69
   70 U      69   71    4   70
   71 C      70   72    3   71
   72 G      71   73    2   72
   73 C      72   74    1   73
   74 G      73   75    0   74
   75 C      74   76    0   75
   76 C      75   77    0   76
   77 A      76    0    0   77
   77  ENERGY = -47.5  RD0260
    1 G       0    2   73    1
    2 C       1    3   72    2
    3 G       2    4   71    3
    4 A       3    5   70    4
    5 C       4    6   69    5
    6 C       5    7   68    6
    7 G       6    8   67    7
    8 G       7    9    0    8
    9 G       8   10    0    9
   10 G       9   11   20   10
   11 C      10   12   19   11
   12 U      11   13   18   12
   13 G      12   14    0   13
   14 G      13   15    0   14
   15 C      14   16    0   15
   16 U      15   17    0   16
   17 U      16   18    0   17
   18 G      17   19   12   18
   19 G      18   20   11   19
   20 U      19   21   10   20
   21 A      20   22    0   21
   22 A      21   23    0   22
   23 U      22   24    0   23
   24 G      23   25    0   24
   25 G      24   26    0   25
   26 U      25   27    0   26
   27 A      26   28    0   27
   28 C      27   29   46   28
   29 U      28   30   45   29
   30 C      29   31   44   30
   31 C      30   32   42   31
   32 C      31   33   41   32
   33 C      32   34   40   33
   34 U      33   35    0   34
   35 G      34   36    0   35
   36 U      35   37    0   36
   37 C      36   38    0   37
   38 A      37   39    0   38
   39 C      38   40    0   39
   40 G      39   41   33   40
   41 G      40   42   32   41
   42 G      41   43   31   42
   43 A      42   44    0   43
   44 G      43   45   30   44
   45 A      44   46   29   45
   46 G      45   47   28   46
   47 A      46   48    0   47
   48 A      47   49    0   48
   49 U      48   50    0   49
   50 G      49   51   66   50
   51 U      50   52   65   51
   52 G      51   53   64   52
   53 G      52   54   63   53
   54 G      53   55   62   54
   55 U      54   56    0   55
   56 U      55   57    0   56
   57 C      56   58    0   57
   58 A      57   59    0   58
   59 A      58   60    0   59
   60 A      59   61    0   60
   61 U      60   62    0   61
   62 C      61   63   54   62
   63 C      62   64   53   63
   64 C      63   65   52   64
   65 A      64   66   51   65
   66 U      65   67   50   66
   67 C      66   68    7   67
   68 G      67   69    6   68
   69 G      68   70    5   69
   70 U      69   71    4   70
   71 C      70   72    3   71
   72 G      71   73    2   72
   73 C      72   74    1   73
   74 G      73   75    0   74
   75 C      74   76    0   75
   76 C      75   77    0   76
   77 A      76    0    0   77
   77  ENERGY = -47.4  RD0260
    1 G       0    2   73    1
    2 C       1    3   72    2
    3 G       2    4   71    3
    4 A       3    5   70    4
    5 C       4    6   69    5
    6 C       5    7   68    6
    7 G       6    8   67    7
    8 G       7    9    0    8
    9 G       8   10    0    9
   10 G       9   11   26   10
   11 C      10   12   25   11
   12 U      11   13   24   12
   13 G      12   14    0   13
   14 G      13   15    0   14
   15 C      14   16    0   15
   16 U      15   17   22   16
   17 U      16   18   21   17
   18 G      17   19    0   18
   19 G      18   20    0   19
   20 U      19   21    0   20
   21 A      20   22   17   21
   22 A      21   23   16   22
   23 U      22   24    0   23
   24 G      23   25   12   24
   25 G      24   26   11   25
   26 U      25   27   10   26
   27 A      26   28    0   27
   28 C      27   29   46   28
   29 U      28   30   45   29
   30 C      29   31   44   30
   31 C      30   32   42   31
   32 C      31   33   41   32
   33 C      32   34   40   33
   34 U      33   35    0   34
   35 G      34   36    0   35
   36 U      35   37    0   36
   37 C      36   38    0   37
   38 A      37   39    0   38
   39 C      38   40    0   39
   40 G      39   41   33   40
   41 G      40   42   32   41
   42 G      41   43   31   42
   43 A      42   44    0   43
   44 G      43   45   30   44
   45 A      44   46   29   45
   46 G      45   47   28   46
   47 A      46   48    0   47
   48 A      47   49    0   48
   49 U      48   50    0   49
   50 G      49   51   66   50
   51 U      50   52   65   51
   52 G      51   53   64   52
   53 G      52   54   63   53
   54 G      53   55   62   54
   55 U      54   56    0   55
   56 U      55   57    0   56
   57 C      56   58    0   57
   58 A      57   59    0   58
   59 A      58   60    0   59
   60 A      59   61    0   60
   61 U      60   62    0   61
   62 C      61   63   54   62
   63 C      62   64   53   63
   64 C      63   65   52   64
   65 A      64   66   51   65
   66 U      65   67   50   66
   67 C      66   68    7   67
   68 G      67   69    6   68
   69 G      68   70    5   69
   70 U      69   71    4   70
   71 C      70   72    3   71
   72 G      71   73    2   72
   73 C      72   74    1   73
   74 G      73   75    0   74
   75 C      74   76    0   75
   76 C      75   77    0   76
   77 A      76    0    0   77
   77  ENERGY = -47.4  RD0260
    1 G       0    2   73    1
    2 C       1    3   72    2
    3 G       2    4   71    3
    4 A       3    5   70    4
    5 C       4    6   69    5
    6 C       5    7   68    6
    7 G       6    8   67    7
    8 G       7    9   64    8
    9 G       8   10   63    9
   10 G       9   11   62   10
   11 C      10   12    0   11
   12 U      11   13    0   12
   13 G      12   14   56   13
   14 G      13   15   55   14
   15 C      14   16   54   15
   16 U      15   17   53   16
   17 U      16   18   52   17
   18 G      17   19    0   18
   19 G      18   20    0   19
   20 U      19   21    0   20
   21 A      20   22    0   21
   22 A      21   23   49   22
   23 U      22   24   48   23
   24 G      23   25    0   24
   25 G      24   26    0   25
   26 U      25   27    0   26
   27 A      26   28    0   27
   28 C      27   29   44   28
   29 U      28   30   43   29
   30 C      29   31   42   30
   31 C      30   32   41   31
   32 C      31   33   40   32
   33 C      32   34    0   33
   34 U      33   35    0   34
   35 G      34   36    0   35
   36 U      35   37    0   36
   37 C      36   38    0   37
   38 A      37   39    0   38
   39 C      38   40    0   39
   40 G      39   41   32   40
   41 G      40   42   31   41
   42 G      41   43   30   42
   43 A      42   44   29   43
   44 G      43   45   28   44
   45 A      44   46    0   45
   46 G      45   47    0   46
   47 A      46   48    0   47
   48 A      47   49   23   48
   49 U      48   50   22   49
   50 G      49   51    0   50
   51 U      50   52    0   51
   52 G      51   53   17   52
   53 G      52   54   16   53
   54 G      53   55   15   54
   55 U      54   56   14   55
   56 U      55   57   13   56
   57 C      56   58    0   57
   58 A      57   59    0   58
   59 A      58   60    0   59
   60 A      59   61    0   60
   61 U      60   62    0   61
   62 C      61   63   10   62
   63 C      62   64    9   63
   64 C      63   65    8   64
   65 A      64   66    0   65
   66 U      65   67    0   66
   67 C      66   68    7   67
   68 G      67   69    6   68
   69 G      68   70    5   69
   70 U      69   71    4   70
   71 C      70   72    3   71
   72 G      71   73    2   72
   73 C      72   74    1   73
   74 G      73   75    0   74
   75 C      74   76    0   75
   76 C      75   77    0   76
   77 A      76    0    0   77
   77  ENERGY = -47.4  RD0260
    1 G       0    2   73    1
    2 C       1    3   72    2
    3 G       2    4   71    3
    4 A       3    5   70    4
    5 C       4    6   69    5
    6 C       5    7   68    6
    7 G       6    8   67    7
    8 G       7    9   64    8
    9 G       8   10   63    9
   10 G       9   11   62   10
   11 C      10   12    0   11
   12 U      11   13    0   12
   13 G      12   14   56   13
   14 G      13   15   55   14
   15 C      14   16   54   15
   16 U      15   17   53   16
   17 U      16   18   52   17
   18 G      17   19    0   18
   19 G      18   20    0   19
   20 U      19   21    0   20
   21 A      20   22    0   21
   22 A      21   23   49   22
   23 U      22   24   48   23
   24 G      23   25    0   24
   25 G      24   26    0   25
   26 U      25   27    0   26
   27 A      26   28    0   27
   28 C      27   29   44   28
   29 U      28   30   43   29
   30 C      29   31   42   30
   31 C      30   32   41   31
   32 C      31   33   40   32
   33 C      32   34    0   33
   34 U      33   35    0   34
   35 G      34   36    0   35
   36 U      35   37    0   36
   37 C      36   38    0   37
   38 A      37   39    0   38
   39 C      38   40    0   39
   40 G      39   41   32   40
   41 G      40   42   31   41
   42 G      41   43   30   42
   43 A      42   44   29   43
   44 G      43   45   28   44
   45 A      44   46    0   45
   46 G      45   47    0   46
   47 A      46   48    0   47
   48 A      47   49   23   48
   49 U      48   50   22   49
   50 G      49   51    0   50
   51 U      50   52    0   51
   52 G      51   53   17   52
   53 G      52   54   16   53
   54 G      53   55   15   54
   55 U      54   56   14   55
   56 U      55   57   13   56
   57 C      56   58    0   57
   58 A      57   59    0   58
   59 A      58   60    0   59
   60 A      59   61    0   60
   61 U      60   62    0   61
   62 C      61   63   10   62
   63 C      62   64    9   63
   64 C      63   65    8   64
   65 A      64   66    0   65
   66 U      65   67    0   66
   67 C      66   68    7   67
   68 G      67   69    6   68
   69 G      68   70    5   69
   70 U      69   71    4   70
   71 C      70   72    3   71
   72 G      71   73    2   72
   73 C      72   74    1   73
   74 G      73   75    0   74
   75 C      74   76    0   75
   76 C      75   77    0   76
   77 A      76    0    0   77
   77  ENERGY = -47.4  RD0260
    1 G       0    2   73    1
    2 C       1    3   72    2
    3 G       2    4   71    3
    4 A       3    5   70    4
    5 C       4    6   69    5
    6 C       5    7   68    6
    7 G       6    8   67    7
    8 G       7    9    0    8
    9 G       8   10    0    9
   10 G       9   11   20   10
   11 C      10   12   19   11
   12 U      11   13   18   12
   13 G      12   14    0   13
   14 G      13   15    0   14
   15 C      14   16    0   15
   16 U      15   17    0   16
   17 U      16   18    0   17
   18 G      17   19   12   18
   19 G      18   20   11   19
   20 U      19   21   10   20
   21 A      20   22    0   21
   22 A      21   23    0   22
   23 U      22   24    0   23
   24 G      23   25    0   24
   25 G      24   26    0   25
   26 U      25   27    0   26
   27 A      26   28    0   27
   28 C      27   29   46   28
   29 U      28   30   45   29
   30 C      29   31   44   30
   31 C      30   32   42   31
   32 C      31   33   41   32
   33 C      32   34   40   33
   34 U      33   35    0   34
   35 G      34   36    0   35
   36 U      35   37    0   36
   37 C      36   38    0   37
   38 A      37   39    0   38
   39 C      38   40    0   39
   40 G      39   41   33   40
   41 G      40   42   32   41
   42 G      41   43   31   42
   43 A      42   44    0   43
   44 G      43   45   30   44
   45 A      44   46   29   45
   46 G      45   47   28   46
   47 A      46   48    0   47
   48 A      47   49    0   48
   49 U      48   50    0   49
   50 G      49   51   66   50
   51 U      50   52   65   51
   52 G      51   53   64   52
   53 G      52   54   63   53
   54 G      53   55   62   54
   55 U      54   56    0   55
   56 U      55   57    0   56
   57 C      56   58    0   57
   58 A      57   59    0   58
   59 A      58   60    0   59
   60 A      59   61    0   60
   61 U      60   62    0   61
   62 C      61   63   54   62
   63 C      62   64   53   63
   64 C      63   65   52   64
   65 A      64   66   51   65
   66 U      65   67   50   66
   67 C      66   68    7   67
   68 G      67   69    6   68
   69 G      68   70    5   69
   70 U      69   71    4   70
   71 C      70   72    3   71
   72 G      71   73    2   72
   73 C      72   74    1   73
   74 G      73   75    0   74
   75 C      74   76    0   75
   76 C      75   77    0   76
   77 A      76    0    0   77
   77  ENERGY = -47.4  RD0260
    1 G       0    2   73    1
    2 C       1    3   72    2
    3 G       2    4   71    3
    4 A       3    5   70    4
    5 C       4    6   69    5
    6 C       5    7   68    6
    7 G       6    8   67    7
    8 G       7    9    0    8
    9 G       8   10    0    9
   10 G       9   11    0   10
   11 C      10   12    0   11
   12 U      11   13    0   12
   13 G      12   14    0   13
   14 G      13   15   26   14
   15 C      14   16   25   15
   16 U      15   17   24   16
   17 U      16   18    0   17
   18 G      17   19    0   18
   19 G      18   20    0   19
   20 U      19   21    0   20
   21 A      20   22    0   21
   22 A      21   23    0   22
   23 U      22   24    0   23
   24 G      23   25   16   24
   25 G      24   26   15   25
   26 U      25   27   14   26
   27 A      26   28    0   27
   28 C      27   29   46   28
   29 U      28   30   45   29
   30 C      29   31   44   30
   31 C      30   32   42   31
   32 C      31   33   41   32
   33 C      32   34   40   33
   34 U      33   35    0   34
   35 G      34   36    0   35
   36 U      35   37    0   36
   37 C      36   38    0   37
   38 A      37   39    0   38
   39 C      38   40    0   39
   40 G      39   41   33   40
   41 G      40   42   32   41
   42 G      41   43   31   42
   43 A      42   44    0   43
   44 G      43   45   30   44
   45 A      44   46   29   45
   46 G      45   47   28   46
   47 A      46   48    0   47
   48 A      47   49    0   48
   49 U      48   50    0   49
   50 G      49   51   66   50
   51 U      50   52   65   51
   52 G      51   53   64   52
   53 G      52   54   63   53
   54 G      53   55   62   54
   55 U      54   56    0   55
   56 U      55   57    0   56
   57 C      56   58    0   57
   58 A      57   59    0   58
   59 A      58   60    0   59
   60 A      59   61    0   60
   61 U      60   62    0   61
   62 C      61   63   54   62
   63 C      62   64   53   63
   64 C      63   65   52   64
   65 A      64   66   51   65
   66 U      65   67   50   66
   67 C      66   68    7   67
   68 G      67   69    6   68
   69 G      68   70    5   69
   70 U      69   71    4   70
   71 C      70   72    3   71
   72 G      71   73    2   72
   73 C      72   74    1   73
   74 G      73   75    0   74
   75 C      74   76    0   75
   76 C      75   77    0   76
   77 A      76    0    0   77
   77  ENERGY = -47.3  RD0260
    1 G       0    2   73    1
    2 C       1    3   72    2
    3 G       2    4   71    3
    4 A       3    5   70    4
    5 C       4    6   69    5
    6 C       5    7   68    6
    7 G       6    8   67    7
    8 G       7    9   64    8
    9 G       8   10   63    9
   10 G       9   11   62   10
   11 C      10   12    0   11
   12 U      11   13    0   12
   13 G      12   14    0   13
   14 G      13   15   55   14
   15 C      14   16   54   15
   16 U      15   17   53   16
   17 U      16   18   52   17
   18 G      17   19   51   18
   19 G      18   20    0   19
   20 U      19   21    0   20
   21 A      20   22    0   21
   22 A      21   23    0   22
   23 U      22   24    0   23
   24 G      23   25    0   24
   25 G      24   26    0   25
   26 U      25   27    0   26
   27 A      26   28    0   27
   28 C      27   29   44   28
   29 U      28   30   43   29
   30 C      29   31   42   30
   31 C      30   32   41   31
   32 C      31   33   40   32
   33 C      32   34    0   33
   34 U      33   35    0   34
   35 G      34   36    0   35
   36 U      35   37    0   36
   37 C      36   38    0   37
   38 A      37   39    0   38
   39 C      38   40    0   39
   40 G      39   41   32   40
   41 G      40   42   31   41
   42 G      41   43   30   42
   43 A      42   44   29   43
   44 G      43   45   28   44
   45 A      44   46    0   45
   46 G      45   47    0   46
   47 A      46   48    0   47
   48 A      47   49    0   48
   49 U      48   50    0   49
   50 G      49   51    0   50
   51 U      50   52   18   51
   52 G      51   53   17   52
   53 G      52   54   16   53
   54 G      53   55   15   54
   55 U      54   56   14   55
   56 U      55   57    0   56
   57 C      56   58    0   57
   58 A      57   59    0   58
   59 A      58   60    0   59
   60 A      59   61    0   60
   61 U      60   62    0   61
   62 C      61   63   10   62
   63 C      62   64    9   63
   64 C      63   65    8   64
   65 A      64   66    0   65
   66 U      65   67    0   66
   67 C      66   68    7   67
   68 G      67   69    6   68
   69 G      68   70    5   69
   70 U      69   71    4   70
   71 C      70   72    3   71
   72 G      71   73    2   72
   73 C      72   74    1   73
   74 G      73   75    0   74
   75 C      74   76    0   75
   76 C      75   77    0   76
   77 A      76    0    0   77
   77  ENERGY = -47.2  RD0260
    1 G       0    2   73    1
    2 C       1    3   72    2
    3 G       2    4   71    3
    4 A       3    5   70    4
    5 C       4    6   69    5
    6 C       5    7   68    6
    7 G       6    8   67    7
    8 G       7    9    0    8
    9 G       8   10    0    9
   10 G       9   11   20   10
   11 C      10   12   19   11
   12 U      11   13   18   12
   13 G      12   14    0   13
   14 G      13   15    0   14
   15 C      14   16    0   15
   16 U      15   17    0   16
   17 U      16   18    0   17
   18 G      17   19   12   18
   19 G      18   20   11   19
   20 U      19   21   10   20
   21 A      20   22    0   21
   22 A      21   23    0   22
   23 U      22   24    0   23
   24 G      23   25    0   24
   25 G      24   26    0   25
   26 U      25   27    0   26
   27 A      26   28    0   27
   28 C      27   29   46   28
   29 U      28   30   45   29
   30 C      29   31   44   30
   31 C      30   32   42   31
   32 C      31   33   41   32
   33 C      32   34   40   33
   34 U      33   35    0   34
   35 G      34   36    0   35
   36 U      35   37    0   36
   37 C      36   38    0   37
   38 A      37   39    0   38
   39 C      38   40    0   39
   40 G      39   41   33   40
   41 G      40   42   32   41
   42 G      41   43   31   42
   43 A      42   44    0   43
   44 G      43   45   30   44
   45 A      44   46   29   45
   46 G      45   47   28   46
   47 A      46   48    0   47
   48 A      47   49    0   48
   49 U      48   50    0   49
   50 G      49   51   66   50
   51 U      50   52   65   51
   52 G      51   53   64   52
   53 G      52   54   63   53
   54 G      53   55   62   54
   55 U      54   56    0   55
   56 U      55   57    0   56
   57 C      56   58    0   57
   58 A      57   59    0   58
   59 A      58   60    0   59
   60 A      59   61    0   60
   61 U      60   62    0   61
   62 C      61   63   54   62
   63 C      62   64   53   63
   64 C      63   65   52   64
   65 A      64   66   51   65
   66 U      65   67   50   66
   67 C      66   68    7   67
   68 G      67   69    6   68
   69 G      68   70    5   69
   70 U      69   71    4   70
   71 C      70   72    3   71
   72 G      71   73    2   72
   73 C      72   74    1   73
   74 G      73   75    0   74
   75 C      74   76    0   75
   76 C      75   77    0   76
   77 A      76    0    0   77
   77  ENERGY = -47.1  RD0260
    1 G       0    2   73    1
    2 C       1    3   72    2
    3 G       2    4   71    3
    4 A       3    5   70    4
    5 C       4    6   69    5
    6 C       5    7   68    6
    7 G       6    8   67    7
    8 G       7    9    0    8
    9 G       8   10    0    9
   10 G       9   11    0   10
   11 C      10   12    0   11
   12 U      11   13    0   12
   13 G      12   14    0   13
   14 G      13   15   26   14
   15 C      14   16   25   15
   16 U      15   17   24   16
   17 U      16   18    0   17
   18 G      17   19    0   18
   19 G      18   20    0   19
   20 U      19   21    0   20
   21 A      20   22    0   21
   22 A      21   23    0   22
   23 U      22   24    0   23
   24 G      23   25   16   24
   25 G      24   26   15   25
   26 U      25   27   14   26
   27 A      26   28    0   27
   28 C      27   29   46   28
   29 U      28   30   45   29
   30 C      29   31   44   30
   31 C      30   32   42   31
   32 C      31   33   41   32
   33 C      32   34   40   33
   34 U      33   35    0   34
   35 G      34   36    0   35
   36 U      35   37    0   36
   37 C      36   38    0   37
   38 A      37   39    0   38
   39 C      38   40    0   39
   40 G      39   41   33   40
   41 G      40   42   32   41
   42 G      41   43   31   42
   43 A      42   44    0   43
   44 G      43   45   30   44
   45 A      44   46   29   45
   46 G      45   47   28   46
   47 A      46   48    0   47
   48 A      47   49    0   48
   49 U      48   50    0   49
   50 G      49   51   66   50
   51 U      50   52   65   51
   52 G      51   53   64   52
   53 G      52   54   63   53
   54 G      53   55   62   54
   55 U      54   56    0   55
   56 U      55   57    0   56
   57 C      56   58    0   57
   58 A      57   59    0   58
   59 A      58   60    0   59
   60 A      59   61    0   60
   61 U      60   62    0   61
   62 C      61   63   54   62
   63 C      62   64   53   63
   64 C      63   65   52   64
   65 A      64   66   51   65
   66 U      65   67   50   66
   67 C      66   68    7   67
   68 G      67   69    6   68
   69 G      68   70    5   69
   70 U      69   71    4   70
   71 C      70   72    3   71
   72 G      71   73    2   72
   73 C      72   74    1   73
   74 G      73   75    0   74
   75 C      74   76    0   75
   76 C      75   77    0   76
   77 A      76    0    0   77
   77  ENERGY = -46.8  RD0260
    1 G       0    2   73    1
    2 C       1    3   72    2
    3 G       2    4   71    3
    4 A       3    5   70    4
    5 C       4    6   69    5
    6 C       5    7   68    6
    7 G       6    8   67    7
    8 G       7    9   66    8
    9 G       8   10    0    9
   10 G       9   11    0   10
   11 C      10   12    0   11
   12 U      11   13   65   12
   13 G      12   14   64   13
   14 G      13   15   63   14
   15 C      14   16    0   15
   16 U      15   17    0   16
   17 U      16   18    0   17
   18 G      17   19    0   18
   19 G      18   20    0   19
   20 U      19   21    0   20
   21 A      20   22   56   21
   22 A      21   23   55   22
   23 U      22   24   54   23
   24 G      23   25   51   24
   25 G      24   26    0   25
   26 U      25   27    0   26
   27 A      26   28    0   27
   28 C      27   29   46   28
   29 U      28   30   45   29
   30 C      29   31   44   30
   31 C      30   32   42   31
   32 C      31   33   41   32
   33 C      32   34   40   33
   34 U      33   35    0   34
   35 G      34   36    0   35
   36 U      35   37    0   36
   37 C      36   38    0   37
   38 A      37   39    0   38
   39 C      38   40    0   39
   40 G      39   41   33   40
   41 G      40   42   32   41
   42 G      41   43   31   42
   43 A      42   44    0   43
   44 G      43   45   30   44
   45 A      44   46   29   45
   46 G      45   47   28   46
   47 A      46   48    0   47
   48 A      47   49    0   48
   49 U      48   50    0   49
   50 G      49   51    0   50
   51 U      50   52   24   51
   52 G      51   53    0   52
   53 G      52   54    0   53
   54 G      53   55   23   54
   55 U      54   56   22   55
   56 U      55   57   21   56
   57 C      56   58    0   57
   58 A      57   59    0   58
   59 A      58   60    0   59
   60 A      59   61    0   60
   61 U      60   62    0   61
   62 C      61   63    0   62
   63 C      62   64   14   63
   64 C      63   65   13   64
   65 A      64   66   12   65
   66 U      65   67    8   66
   67 C      66   68    7   67
   68 G      67   69    6   68
   69 G      68   70    5   69
   70 U      69   71    4   70
   71 C      70   72    3   71
   72 G      71   73    2   72
   73 C      72   74    1   73
   74 G      73   75    0   74
   75 C      74   76    0   75
   76 C      75   77    0   76
   77 A      76    0    0   77
   77  ENERGY = -46.8  RD0260
    1 G       0    2   73    1
    2 C       1    3   72    2
    3 G       2    4   71    3
    4 A       3    5   70    4
    5 C       4    6   69    5
    6 C       5    7   68    6
    7 G       6    8   67    7
    8 G       7    9    0    8
    9 G       8   10    0    9
   10 G       9   11   26   10
   11 C      10   12   25   11
   12 U      11   13   24   12
   13 G      12   14   23   13
   14 G      13   15    0   14
   15 C      14   16    0   15
   16 U      15   17    0   16
   17 U      16   18    0   17
   18 G      17   19    0   18
   19 G      18   20    0   19
   20 U      19   21    0   20
   21 A      20   22    0   21
   22 A      21   23    0   22
   23 U      22   24   13   23
   24 G      23   25   12   24
   25 G      24   26   11   25
   26 U      25   27   10   26
   27 A      26   28    0   27
   28 C      27   29   46   28
   29 U      28   30   45   29
   30 C      29   31   44   30
   31 C      30   32   42   31
   32 C      31   33   41   32
   33 C      32   34   40   33
   34 U      33   35    0   34
   35 G      34   36    0   35
   36 U      35   37    0   36
   37 C      36   38    0   37
   38 A      37   39    0   38
   39 C      38   40    0   39
   40 G      39   41   33   40
   41 G      40   42   32   41
   42 G      41   43   31   42
   43 A      42   44    0   43
   44 G      43   45   30   44
   45 A      44   46   29   45
   46 G      45   47   28   46
   47 A      46   48    0   47
   48 A      47   49    0   48
   49 U      48   50    0   49
   50 G      49   51   66   50
   51 U      50   52   65   51
   52 G      51   53   64   52
   53 G      52   54   63   53
   54 G      53   55   62   54
   55 U      54   56    0   55
   56 U      55   57    0   56
   57 C      56   58    0   57
   58 A      57   59    0   58
   59 A      58   60    0   59
   60 A      59   61    0   60
   61 U      60   62    0   61
   62 C      61   63   54   62
   63 C      62   64   53   63
   64 C      63   65   52   64
   65 A      64   66   51   65
   66 U      65   67   50   66
   67 C      66   68    7   67
   68 G      67   69    6   68
   69 G      68   70    5   69
   70 U      69   71    4   70
   71 C      70   72    3   71
   72 G      71   73    2   72
   73 C      72   74    1   73
   74 G      73   75    0   74
   75 C      74   76    0   75
   76 C      75   77    0   76
   77 A      76    0    0   77
   77  ENERGY = -46.7  RD0260
    1 G       0    2   73    1
    2 C       1    3   72    2
    3 G       2    4   71    3
    4 A       3    5   70    4
    5 C       4    6   69    5
    6 C       5    7   68    6
    7 G       6    8   67    7
    8 G       7    9   64    8
    9 G       8   10   63    9
   10 G       9   11   62   10
   11 C      10   12    0   11
   12 U      11   13    0   12
   13 G      12   14   56   13
   14 G      13   15   55   14
   15 C      14   16   54   15
   16 U      15   17   53   16
   17 U      16   18   52   17
   18 G      17   19    0   18
   19 G      18   20    0   19
   20 U      19   21    0   20
   21 A      20   22    0   21
   22 A      21   23   49   22
   23 U      22   24   48   23
   24 G      23   25    0   24
   25 G      24   26    0   25
   26 U      25   27    0   26
   27 A      26   28    0   27
   28 C      27   29   44   28
   29 U      28   30   43   29
   30 C      29   31   42   30
   31 C      30   32   41   31
   32 C      31   33   40   32
   33 C      32   34    0   33
   34 U      33   35    0   34
   35 G      34   36    0   35
   36 U      35   37    0   36
   37 C      36   38    0   37
   38 A      37   39    0   38
   39 C      38   40    0   39
   40 G      39   41   32   40
   41 G      40   42   31   41
   42 G      41   43   30   42
   43 A      42   44   29   43
   44 G      43   45   28   44
   45 A      44   46    0   45
   46 G      45   47    0   46
   47 A      46   48    0   47
   48 A      47   49   23   48
   49 U      48   50   22   49
   50 G      49   51    0   50
   51 U      50   52    0   51
   52 G      51   53   17   52
   53 G      52   54   16   53
   54 G      53   55   15   54
   55 U      54   56   14   55
   56 U      55   57   13   56
   57 C      56   58    0   57
   58 A      57   59    0   58
   59 A      58   60    0   59
   60 A      59   61    0   60
   61 U      60   62    0   61
   62 C      61   63   10   62
   63 C      62   64    9   63
   64 C      63   65    8   64
   65 A      64   66    0   65
   66 U      65   67    0   66
   67 C      66   68    7   67
   68 G      67   69    6   68
   69 G      68   70    5   69
   70 U      69   71    4   70
   71 C      70   72    3   71
   72 G      71   73    2   72
   73 C      72   74    1   73
   74 G      73   75    0   74
   75 C      74   76    0   75
   76 C      75   77    0   76
   77 A      76    0    0   77
   77  ENERGY = -46.7  RD0260
    1 G       0    2   73    1
    2 C       1    3   72    2
    3 G       2    4   71    3
    4 A       3    5   70    4
    5 C       4    6   69    5
    6 C       5    7   68    6
    7 G       6    8   67    7
    8 G       7    9   66    8
    9 G       8   10   64    9
   10 G       9   11   63   10
   11 C      10   12    0   11
   12 U      11   13    0   12
   13 G      12   14   56   13
   14 G      13   15   55   14
   15 C      14   16   54   15
   16 U      15   17   53   16
   17 U      16   18   52   17
   18 G      17   19    0   18
   19 G      18   20    0   19
   20 U      19   21    0   20
   21 A      20   22    0   21
   22 A      21   23   49   22
   23 U      22   24   48   23
   24 G      23   25    0   24
   25 G      24   26    0   25
   26 U      25   27    0   26
   27 A      26   28    0   27
   28 C      27   29   44   28
   29 U      28   30   43   29
   30 C      29   31   42   30
   31 C      30   32   41   31
   32 C      31   33   40   32
   33 C      32   34    0   33
   34 U      33   35    0   34
   35 G      34   36    0   35
   36 U      35   37    0   36
   37 C      36   38    0   37
   38 A      37   39    0   38
   39 C      38   40    0   39
   40 G      39   41   32   40
   41 G      40   42   31   41
   42 G      41   43   30   42
   43 A      42   44   29   43
   44 G      43   45   28   44
   45 A      44   46    0   45
   46 G      45   47    0   46
   47 A      46   48    0   47
   48 A      47   49   23   48
   49 U      48   50   22   49
   50 G      49   51    0   50
   51 U      50   52    0   51
   52 G      51   53   17   52
   53 G      52   54   16   53
   54 G      53   55   15   54
   55 U      54   56   14   55
   56 U      55   57   13   56
   57 C      56   58    0   57
   58 A      57   59    0   58
   59 A      58   60    0   59
   60 A      59   61    0   60
   61 U      60   62    0   61
   62 C      61   63    0   62
   63 C      62   64   10   63
   64 C      63   65    9   64
   65 A      64   66    0   65
   66 U      65   67    8   66
   67 C      66   68    7   67
   68 G      67   69    6   68
   69 G      68   70    5   69
   70 U      69   71    4   70
   71 C      70   72    3   71
   72 G      71   73    2   72
   73 C      72   74    1   73
   74 G      73   75    0   74
   75 C      74   76    0   75
   76 C      75   77    0   76
   77 A      76    0    0   77
   77  ENERGY = -46.7  RD0260
    1 G       0    2   73    1
    2 C       1    3   72    2
    3 G       2    4   71    3
    4 A       3    5   70    4
    5 C       4    6   69    5
    6 C       5    7   68    6
    7 G       6    8   67    7
    8 G       7    9    0    8
    9 G       8   10    0    9
   10 G       9   11   20   10
   11 C      10   12   19   11
   12 U      11   13   18   12
   13 G      12   14    0   13
   14 G      13   15    0   14
   15 C      14   16    0   15
   16 U      15   17    0   16
   17 U      16   18    0   17
   18 G      17   19   12   18
   19 G      18   20   11   19
   20 U      19   21   10   20
   21 A      20   22    0   21
   22 A      21   23    0   22
   23 U      22   24    0   23
   24 G      23   25    0   24
   25 G      24   26    0   25
   26 U      25   27    0   26
   27 A      26   28    0   27
   28 C      27   29   46   28
   29 U      28   30   45   29
   30 C      29   31   44   30
   31 C      30   32   42   31
   32 C      31   33   41   32
   33 C      32   34   40   33
   34 U      33   35    0   34
   35 G      34   36    0   35
   36 U      35   37    0   36
   37 C      36   38    0   37
   38 A      37   39    0   38
   39 C      38   40    0   39
   40 G      39   41   33   40
   41 G      40   42   32   41
   42 G      41   43   31   42
   43 A      42   44    0   43
   44 G      43   45   30   44
   45 A      44   46   29   45
   46 G      45   47   28   46
   47 A      46   48    0   47
   48 A      47   49    0   48
   49 U      48   50    0   49
   50 G      49   51   66   50
   51 U      50   52   65   51
   52 G      51   53   64   52
   53 G      52   54   63   53
   54 G      53   55   62   54
   55 U      54   56    0   55
   56 U      55   57    0   56
   57 C      56   58    0   57
   58 A      57   59    0   58
   59 A      58   60    0   59
   60 A      59   61    0   60
   61 U      60   62    0   61
   62 C      61   63   54   62
   63 C      62   64   53   63
   64 C      63   65   52   64
   65 A      64   66   51   65
   66 U      65   67   50   66
   67 C      66   68    7   67
   68 G      67   69    6   68
   69 G      68   70    5   69
   70 U      69   71    4   70
   71 C      70   72    3   71
   72 G      71   73    2   72
   73 C      72   74    1   73
   74 G      73   75    0   74
   75 C      74   76    0   75
   76 C      75   77    0   76
   77 A      76    0    0   77
   77  ENERGY = -46.7  RD0260
    1 G       0    2   73    1
    2 C       1    3   72    2
    3 G       2    4   71    3
    4 A       3    5   70    4
    5 C       4    6   69    5
    6 C       5    7   68    6
    7 G       6    8   67    7
    8 G       7    9    0    8
    9 G       8   10    0    9
   10 G       9   11   20   10
   11 C      10   12   19   11
   12 U      11   13   18   12
   13 G      12   14    0   13
   14 G      13   15    0   14
   15 C      14   16    0   15
   16 U      15   17    0   16
   17 U      16   18    0   17
   18 G      17   19   12   18
   19 G      18   20   11   19
   20 U      19   21   10   20
   21 A      20   22    0   21
   22 A      21   23    0   22
   23 U      22   24    0   23
   24 G      23   25    0   24
   25 G      24   26    0   25
   26 U      25   27    0   26
   27 A      26   28    0   27
   28 C      27   29   44   28
   29 U      28   30   43   29
   30 C      29   31   42   30
   31 C      30   32   41   31
   32 C      31   33   40   32
   33 C      32   34    0   33
   34 U      33   35    0   34
   35 G      34   36    0   35
   36 U      35   37    0   36
   37 C      36   38    0   37
   38 A      37   39    0   38
   39 C      38   40    0   39
   40 G      39   41   32   40
   41 G      40   42   31   41
   42 G      41   43   30   42
   43 A      42   44   29   43
   44 G      43   45   28   44
   45 A      44   46    0   45
   46 G      45   47    0   46
   47 A      46   48   66   47
   48 A      47   49    0   48
   49 U      48   50   65   49
   50 G      49   51   64   50
   51 U      50   52    0   51
   52 G      51   53   63   52
   53 G      52   54   62   53
   54 G      53   55   61   54
   55 U      54   56    0   55
   56 U      55   57    0   56
   57 C      56   58    0   57
   58 A      57   59    0   58
   59 A      58   60    0   59
   60 A      59   61    0   60
   61 U      60   62   54   61
   62 C      61   63   53   62
   63 C      62   64   52   63
   64 C      63   65   50   64
   65 A      64   66   49   65
   66 U      65   67   47   66
   67 C      66   68    7   67
   68 G      67   69    6   68
   69 G      68   70    5   69
   70 U      69   71    4   70
   71 C      70   72    3   71
   72 G      71   73    2   72
   73 C      72   74    1   73
   74 G      73   75    0   74
   75 C      74   76    0   75
   76 C      75   77    0   76
   77 A      76    0    0   77
   77  ENERGY = -46.6  RD0260
    1 G       0    2   73    1
    2 C       1    3   72    2
    3 G       2    4   71    3
    4 A       3    5   70    4
    5 C       4    6   69    5
    6 C       5    7   68    6
    7 G       6    8   67    7
    8 G       7    9    0    8
    9 G       8   10    0    9
   10 G       9   11    0   10
   11 C      10   12    0   11
   12 U      11   13    0   12
   13 G      12   14    0   13
   14 G      13   15   26   14
   15 C      14   16   25   15
   16 U      15   17   24   16
   17 U      16   18    0   17
   18 G      17   19    0   18
   19 G      18   20    0   19
   20 U      19   21    0   20
   21 A      20   22    0   21
   22 A      21   23    0   22
   23 U      22   24    0   23
   24 G      23   25   16   24
   25 G      24   26   15   25
   26 U      25   27   14   26
   27 A      26   28    0   27
   28 C      27   29   46   28
   29 U      28   30   45   29
   30 C      29   31   44   30
   31 C      30   32   42   31
   32 C      31   33   41   32
   33 C      32   34   40   33
   34 U      33   35    0   34
   35 G      34   36    0   35
   36 U      35   37    0   36
   37 C      36   38    0   37
   38 A      37   39    0   38
   39 C      38   40    0   39
   40 G      39   41   33   40
   41 G      40   42   32   41
   42 G      41   43   31   42
   43 A      42   44    0   43
   44 G      43   45   30   44
   45 A      44   46   29   45
   46 G      45   47   28   46
   47 A      46   48    0   47
   48 A      47   49    0   48
   49 U      48   50    0   49
   50 G      49   51   66   50
   51 U      50   52   65   51
   52 G      51   53   64   52
   53 G      52   54   63   53
   54 G      53   55   62   54
   55 U      54   56    0   55
   56 U      55   57    0   56
   57 C      56   58    0   57
   58 A      57   59    0   58
   59 A      58   60    0   59
   60 A      59   61    0   60
   61 U      60   62    0   61
   62 C      61   63   54   62
   63 C      62   64   53   63
   64 C      63   65   52   64
   65 A      64   66   51   65
   66 U      65   67   50   66
   67 C      66   68    7   67
   68 G      67   69    6   68
   69 G      68   70    5   69
   70 U      69   71    4   70
   71 C      70   72    3   71
   72 G      71   73    2   72
   73 C      72   74    1   73
   74 G      73   75    0   74
   75 C      74   76    0   75
   76 C      75   77    0   76
   77 A      76    0    0   77
   77  ENERGY = -46.5  RD0260
    1 G       0    2   73    1
    2 C       1    3   72    2
    3 G       2    4   71    3
    4 A       3    5   70    4
    5 C       4    6   69    5
    6 C       5    7   68    6
    7 G       6    8   67    7
    8 G       7    9    0    8
    9 G       8   10    0    9
   10 G       9   11   26   10
   11 C      10   12   25   11
   12 U      11   13   24   12
   13 G      12   14   23   13
   14 G      13   15    0   14
   15 C      14   16    0   15
   16 U      15   17    0   16
   17 U      16   18    0   17
   18 G      17   19    0   18
   19 G      18   20    0   19
   20 U      19   21    0   20
   21 A      20   22    0   21
   22 A      21   23    0   22
   23 U      22   24   13   23
   24 G      23   25   12   24
   25 G      24   26   11   25
   26 U      25   27   10   26
   27 A      26   28    0   27
   28 C      27   29   46   28
   29 U      28   30   45   29
   30 C      29   31   44   30
   31 C      30   32   42   31
   32 C      31   33   41   32
   33 C      32   34   40   33
   34 U      33   35    0   34
   35 G      34   36    0   35
   36 U      35   37    0   36
   37 C      36   38    0   37
   38 A      37   39    0   38
   39 C      38   40    0   39
   40 G      39   41   33   40
   41 G      40   42   32   41
   42 G      41   43   31   42
   43 A      42   44    0   43
   44 G      43   45   30   44
   45 A      44   46   29   45
   46 G      45   47   28   46
   47 A      46   48    0   47
   48 A      47   49    0   48
   49 U      48   50    0   49
   50 G      49   51   66   50
   51 U      50   52   65   51
   52 G      51   53   64   52
   53 G      52   54   63   53
   54 G      53   55   62   54
   55 U      54   56    0   55
   56 U      55   57    0   56
   57 C      56   58    0   57
   58 A      57   59    0   58
   59 A      58   60    0   59
   60 A      59   61    0   60
   61 U      60   62    0   61
   62 C      61   63   54   62
   63 C      62   64   53   63
   64 C      63   65   52   64
   65 A      64   66   51   65
   66 U      65   67   50   66
   67 C      66   68    7   67
   68 G      67   69    6   68
   69 G      68   70    5   69
   70 U      69   71    4   70
   71 C      70   72    3   71
   72 G      71   73    2   72
   73 C      72   74    1   73
   74 G      73   75    0   74
   75 C      74   76    0   75
   76 C      75   77    0   76
   77 A      76    0    0   77
   77  ENERGY = -46.4  RD0260
    1 G       0    2   73    1
    2 C       1    3   72    2
    3 G       2    4   71    3
    4 A       3    5   70    4
    5 C       4    6   69    5
    6 C       5    7   68    6
    7 G       6    8   67    7
    8 G       7    9    0    8
    9 G       8   10   15    9
   10 G       9   11    0   10
   11 C      10   12    0   11
   12 U      11   13    0   12
   13 G      12   14    0   13
   14 G      13   15    0   14
   15 C      14   16    9   15
   16 U      15   17    0   16
   17 U      16   18    0   17
   18 G      17   19    0   18
   19 G      18   20    0   19
   20 U      19   21    0   20
   21 A      20   22    0   21
   22 A      21   23    0   22
   23 U      22   24    0   23
   24 G      23   25    0   24
   25 G      24   26    0   25
   26 U      25   27    0   26
   27 A      26   28    0   27
   28 C      27   29   46   28
   29 U      28   30   45   29
   30 C      29   31   44   30
   31 C      30   32   42   31
   32 C      31   33   41   32
   33 C      32   34   40   33
   34 U      33   35    0   34
   35 G      34   36    0   35
   36 U      35   37    0   36
   37 C      36   38    0   37
   38 A      37   39    0   38
   39 C      38   40    0   39
   40 G      39   41   33   40
   41 G      40   42   32   41
   42 G      41   43   31   42
   43 A      42   44    0   43
   44 G      43   45   30   44
   45 A      44   46   29   45
   46 G      45   47   28   46
   47 A      46   48    0   47
   48 A      47   49    0   48
   49 U      48   50    0   49
   50 G      49   51   66   50
   51 U      50   52   65   51
   52 G      51   53   64   52
   53 G      52   54   63   53
   54 G      53   55   62   54
   55 U      54   56    0   55
   56 U      55   57    0   56
   57 C      56   58    0   57
   58 A      57   59    0   58
   59 A      58   60    0   59
   60 A      59   61    0   60
   61 U      60   62    0   61
   62 C      61   63   54   62
   63 C      62   64   53   63
   64 C      63   65   52   64
   65 A      64   66   51   65
   66 U      65   67   50   66
   67 C      66   68    7   67
   68 G      67   69    6   68
   69 G      68   70    5   69
   70 U      69   71    4   70
   71 C      70   72    3   71
   72 G      71   73    2   72
   73 C      72   74    1   73
   74 G      73   75    0   74
   75 C      74   76    0   75
   76 C      75   77    0   76
   77 A      76    0    0   77
   77  ENERGY = -46.3  RD0260
    1 G       0    2   73    1
    2 C       1    3   72    2
    3 G       2    4   71    3
    4 A       3    5   70    4
    5 C       4    6   69    5
    6 C       5    7   68    6
    7 G       6    8   67    7
    8 G       7    9    0    8
    9 G       8   10    0    9
   10 G       9   11   20   10
   11 C      10   12   19   11
   12 U      11   13   18   12
   13 G      12   14   17   13
   14 G      13   15    0   14
   15 C      14   16    0   15
   16 U      15   17    0   16
   17 U      16   18   13   17
   18 G      17   19   12   18
   19 G      18   20   11   19
   20 U      19   21   10   20
   21 A      20   22    0   21
   22 A      21   23    0   22
   23 U      22   24    0   23
   24 G      23   25    0   24
   25 G      24   26    0   25
   26 U      25   27    0   26
   27 A      26   28    0   27
   28 C      27   29   46   28
   29 U      28   30   45   29
   30 C      29   31   44   30
   31 C      30   32   42   31
   32 C      31   33   41   32
   33 C      32   34   40   33
   34 U      33   35    0   34
   35 G      34   36    0   35
   36 U      35   37    0   36
   37 C      36   38    0   37
   38 A      37   39    0   38
   39 C      38   40    0   39
   40 G      39   41   33   40
   41 G      40   42   32   41
   42 G      41   43   31   42
   43 A      42   44    0   43
   44 G      43   45   30   44
   45 A      44   46   29   45
   46 G      45   47   28   46
   47 A      46   48    0   47
   48 A      47   49    0   48
   49 U      48   50    0   49
   50 G      49   51   66   50
   51 U      50   52   65   51
   52 G      51   53   64   52
   53 G      52   54   63   53
   54 G      53   55   62   54
   55 U      54   56    0   55
   56 U      55   57    0   56
   57 C      56   58    0   57
   58 A      57   59    0   58
   59 A      58   60    0   59
   60 A      59   61    0   60
   61 U      60   62    0   61
   62 C      61   63   54   62
   63 C      62   64   53   63
   64 C      63   65   52   64
   65 A      64   66   51   65
   66 U      65   67   50   66
   67 C      66   68    7   67
   68 G      67   69    6   68
   69 G      68   70    5   69
   70 U      69   71    4   70
   71 C      70   72    3   71
   72 G      71   73    2   72
   73 C      72   74    1   73
   74 G      73   75    0   74
   75 C      74   76    0   75
   76 C      75   77    0   76
   77 A      76    0    0   77
   77  ENERGY = -46.3  RD0260
    1 G       0    2   73    1
    2 C       1    3   72    2
    3 G       2    4   71    3
    4 A       3    5   70    4
    5 C       4    6   69    5
    6 C       5    7   68    6
    7 G       6    8   67    7
    8 G       7    9    0    8
    9 G       8   10    0    9
   10 G       9   11    0   10
   11 C      10   12    0   11
   12 U      11   13    0   12
   13 G      12   14    0   13
   14 G      13   15   26   14
   15 C      14   16   25   15
   16 U      15   17   24   16
   17 U      16   18    0   17
   18 G      17   19    0   18
   19 G      18   20    0   19
   20 U      19   21    0   20
   21 A      20   22    0   21
   22 A      21   23    0   22
   23 U      22   24    0   23
   24 G      23   25   16   24
   25 G      24   26   15   25
   26 U      25   27   14   26
   27 A      26   28    0   27
   28 C      27   29   44   28
   29 U      28   30   43   29
   30 C      29   31   42   30
   31 C      30   32   41   31
   32 C      31   33   40   32
   33 C      32   34    0   33
   34 U      33   35    0   34
   35 G      34   36    0   35
   36 U      35   37    0   36
   37 C      36   38    0   37
   38 A      37   39    0   38
   39 C      38   40    0   39
   40 G      39   41   32   40
   41 G      40   42   31   41
   42 G      41   43   30   42
   43 A      42   44   29   43
   44 G      43   45   28   44
   45 A      44   46    0   45
   46 G      45   47    0   46
   47 A      46   48    0   47
   48 A      47   49    0   48
   49 U      48   50    0   49
   50 G      49   51   66   50
   51 U      50   52   65   51
   52 G      51   53   64   52
   53 G      52   54   63   53
   54 G      53   55   62   54
   55 U      54   56    0   55
   56 U      55   57    0   56
   57 C      56   58    0   57
   58 A      57   59    0   58
   59 A      58   60    0   59
   60 A      59   61    0   60
   61 U      60   62    0   61
   62 C      61   63   54   62
   63 C      62   64   53   63
   64 C      63   65   52   64
   65 A      64   66   51   65
   66 U      65   67   50   66
   67 C      66   68    7   67
   68 G      67   69    6   68
   69 G      68   70    5   69
   70 U      69   71    4   70
   71 C      70   72    3   71
   72 G      71   73    2   72
   73 C      72   74    1   73
   74 G      73   75    0   74
   75 C      74   76    0   75
   76 C      75   77    0   76
   77 A      76    0    0   77
   77  ENERGY = -46.2  RD0260
    1 G       0    2   73    1
    2 C       1    3   72    2
    3 G       2    4   71    3
    4 A       3    5   70    4
    5 C       4    6   69    5
    6 C       5    7   68    6
    7 G       6    8   67    7
    8 G       7    9   64    8
    9 G       8   10   63    9
   10 G       9   11   62   10
   11 C      10   12    0   11
   12 U      11   13   58   12
   13 G      12   14   57   13
   14 G      13   15   56   14
   15 C      14   16   54   15
   16 U      15   17   53   16
   17 U      16   18   52   17
   18 G      17   19    0   18
   19 G      18   20    0   19
   20 U      19   21    0   20
   21 A      20   22    0   21
   22 A      21   23   49   22
   23 U      22   24   48   23
   24 G      23   25    0   24
   25 G      24   26    0   25
   26 U      25   27    0   26
   27 A      26   28    0   27
   28 C      27   29   44   28
   29 U      28   30   43   29
   30 C      29   31   42   30
   31 C      30   32   41   31
   32 C      31   33   40   32
   33 C      32   34    0   33
   34 U      33   35    0   34
   35 G      34   36    0   35
   36 U      35   37    0   36
   37 C      36   38    0   37
   38 A      37   39    0   38
   39 C      38   40    0   39
   40 G      39   41   32   40
   41 G      40   42   31   41
   42 G      41   43   30   42
   43 A      42   44   29   43
   44 G      43   45   28   44
   45 A      44   46    0   45
   46 G      45   47    0   46
   47 A      46   48    0   47
   48 A      47   49   23   48
   49 U      48   50   22   49
   50 G      49   51    0   50
   51 U      50   52    0   51
   52 G      51   53   17   52
   53 G      52   54   16   53
   54 G      53   55   15   54
   55 U      54   56    0   55
   56 U      55   57   14   56
   57 C      56   58   13   57
   58 A      57   59   12   58
   59 A      58   60    0   59
   60 A      59   61    0   60
   61 U      60   62    0   61
   62 C      61   63   10   62
   63 C      62   64    9   63
   64 C      63   65    8   64
   65 A      64   66    0   65
   66 U      65   67    0   66
   67 C      66   68    7   67
   68 G      67   69    6   68
   69 G      68   70    5   69
   70 U      69   71    4   70
   71 C      70   72    3   71
   72 G      71   73    2   72
   73 C      72   74    1   73
   74 G      73   75    0   74
   75 C      74   76    0   75
   76 C      75   77    0   76
   77 A      76    0    0   77
   77  ENERGY = -46.2  RD0260
    1 G       0    2   73    1
    2 C       1    3   72    2
    3 G       2    4   71    3
    4 A       3    5   70    4
    5 C       4    6   69    5
    6 C       5    7   24    6
    7 G       6    8   23    7
    8 G       7    9    0    8
    9 G       8   10    0    9
   10 G       9   11   20   10
   11 C      10   12   19   11
   12 U      11   13   18   12
   13 G      12   14    0   13
   14 G      13   15    0   14
   15 C      14   16    0   15
   16 U      15   17    0   16
   17 U      16   18    0   17
   18 G      17   19   12   18
   19 G      18   20   11   19
   20 U      19   21   10   20
   21 A      20   22    0   21
   22 A      21   23    0   22
   23 U      22   24    7   23
   24 G      23   25    6   24
   25 G      24   26    0   25
   26 U      25   27    0   26
   27 A      26   28    0   27
   28 C      27   29   46   28
   29 U      28   30   45   29
   30 C      29   31   44   30
   31 C      30   32   42   31
   32 C      31   33   41   32
   33 C      32   34   40   33
   34 U      33   35    0   34
   35 G      34   36    0   35
   36 U      35   37    0   36
   37 C      36   38    0   37
   38 A      37   39    0   38
   39 C      38   40    0   39
   40 G      39   41   33   40
   41 G      40   42   32   41
   42 G      41   43   31   42
   43 A      42   44    0   43
   44 G      43   45   30   44
   45 A      44   46   29   45
   46 G      45   47   28   46
   47 A      46   48    0   47
   48 A      47   49    0   48
   49 U      48   50    0   49
   50 G      49   51   66   50
   51 U      50   52   65   51
   52 G      51   53   64   52
   53 G      52   54   63   53
   54 G      53   55   62   54
   55 U      54   56    0   55
   56 U      55   57    0   56
   57 C      56   58    0   57
   58 A      57   59    0   58
   59 A      58   60    0   59
   60 A      59   61    0   60
   61 U      60   62    0   61
   62 C      61   63   54   62
   63 C      62   64   53   63
   64 C      63   65   52   64
   65 A      64   66   51   65
   66 U      65   67   50   66
   67 C      66   68    0   67
   68 G      67   69    0   68
   69 G      68   70    5   69
   70 U      69   71    4   70
   71 C      70   72    3   71
   72 G      71   73    2   72
   73 C      72   74    1   73
   74 G      73   75    0   74
   75 C      74   76    0   75
   76 C      75   77    0   76
   77 A      76    0    0   77
   77  ENERGY = -46.2  RD0260
    1 G       0    2   73    1
    2 C       1    3   72    2
    3 G       2    4   71    3
    4 A       3    5   70    4
    5 C       4    6   69    5
    6 C       5    7   68    6
    7 G       6    8   67    7
    8 G       7    9    0    8
    9 G       8   10    0    9
   10 G       9   11   20   10
   11 C      10   12   19   11
   12 U      11   13   18   12
   13 G      12   14    0   13
   14 G      13   15    0   14
   15 C      14   16    0   15
   16 U      15   17    0   16
   17 U      16   18    0   17
   18 G      17   19   12   18
   19 G      18   20   11   19
   20 U      19   21   10   20
   21 A      20   22    0   21
   22 A      21   23    0   22
   23 U      22   24    0   23
   24 G      23   25    0   24
   25 G      24   26    0   25
   26 U      25   27    0   26
   27 A      26   28    0   27
   28 C      27   29   46   28
   29 U      28   30   45   29
   30 C      29   31   44   30
   31 C      30   32   42   31
   32 C      31   33   41   32
   33 C      32   34   40   33
   34 U      33   35    0   34
   35 G      34   36    0   35
   36 U      35   37    0   36
   37 C      36   38    0   37
   38 A      37   39    0   38
   39 C      38   40    0   39
   40 G      39   41   33   40
   41 G      40   42   32   41
   42 G      41   43   31   42
   43 A      42   44    0   43
   44 G      43   45   30   44
   45 A      44   46   29   45
   46 G      45   47   28   46
   47 A      46   48    0   47
   48 A      47   49    0   48
   49 U      48   50    0   49
   50 G      49   51   66   50
   51 U      50   52   65   51
   52 G      51   53   64   52
   53 G      52   54   63   53
   54 G      53   55   62   54
   55 U      54   56    0   55
   56 U      55   57    0   56
   57 C      56   58    0   57
   58 A      57   59    0   58
   59 A      58   60    0   59
   60 A      59   61    0   60
   61 U      60   62    0   61
   62 C      61   63   54   62
   63 C      62   64   53   63
   64 C      63   65   52   64
   65 A      64   66   51   65
   66 U      65   67   50   66
   67 C      66   68    7   67
   68 G      67   69    6   68
   69 G      68   70    5   69
   70 U      69   71    4   70
   71 C      70   72    3   71
   72 G      71   73    2   72
   73 C      72   74    1   73
   74 G      73   75    0   74
   75 C      74   76    0   75
   76 C      75   77    0   76
   77 A      76    0    0   77
   77  ENERGY = -46.1  RD0260
    1 G       0    2   73    1
    2 C       1    3   72    2
    3 G       2    4   71    3
    4 A       3    5   70    4
    5 C       4    6   69    5
    6 C       5    7   68    6
    7 G       6    8   67    7
    8 G       7    9    0    8
    9 G       8   10    0    9
   10 G       9   11   26   10
   11 C      10   12   25   11
   12 U      11   13   24   12
   13 G      12   14   23   13
   14 G      13   15    0   14
   15 C      14   16    0   15
   16 U      15   17    0   16
   17 U      16   18    0   17
   18 G      17   19    0   18
   19 G      18   20    0   19
   20 U      19   21    0   20
   21 A      20   22    0   21
   22 A      21   23    0   22
   23 U      22   24   13   23
   24 G      23   25   12   24
   25 G      24   26   11   25
   26 U      25   27   10   26
   27 A      26   28    0   27
   28 C      27   29   46   28
   29 U      28   30   45   29
   30 C      29   31   44   30
   31 C      30   32   42   31
   32 C      31   33   41   32
   33 C      32   34   40   33
   34 U      33   35    0   34
   35 G      34   36    0   35
   36 U      35   37    0   36
   37 C      36   38    0   37
   38 A      37   39    0   38
   39 C      38   40    0   39
   40 G      39   41   33   40
   41 G      40   42   32   41
   42 G      41   43   31   42
   43 A      42   44    0   43
   44 G      43   45   30   44
   45 A      44   46   29   45
   46 G      45   47   28   46
   47 A      46   48    0   47
   48 A      47   49    0   48
   49 U      48   50    0   49
   50 G      49   51   66   50
   51 U      50   52   65   51
   52 G      51   53   64   52
   53 G      52   54   63   53
   54 G      53   55   62   54
   55 U      54   56    0   55
   56 U      55   57    0   56
   57 C      56   58    0   57
   58 A      57   59    0   58
   59 A      58   60    0   59
   60 A      59   61    0   60
   61 U      60   62    0   61
   62 C      61   63   54   62
   63 C      62   64   53   63
   64 C      63   65   52   64
   65 A      64   66   51   65
   66 U      65   67   50   66
   67 C      66   68    7   67
   68 G      67   69    6   68
   69 G      68   70    5   69
   70 U      69   71    4   70
   71 C      70   72    3   71
   72 G      71   73    2   72
   73 C      72   74    1   73
   74 G      73   75    0   74
   75 C      74   76    0   75
   76 C      75   77    0   76
   77 A      76    0    0   77
   77  ENERGY = -46.1  RD0260
    1 G       0    2   73    1
    2 C       1    3   72    2
    3 G       2    4   71    3
    4 A       3    5   70    4
    5 C       4    6   19    5
    6 C       5    7   18    6
    7 G       6    8   17    7
    8 G       7    9   16    8
    9 G       8   10   15    9
   10 G       9   11    0   10
   11 C      10   12    0   11
   12 U      11   13    0   12
   13 G      12   14    0   13
   14 G      13   15    0   14
   15 C      14   16    9   15
   16 U      15   17    8   16
   17 U      16   18    7   17
   18 G      17   19    6   18
   19 G      18   20    5   19
   20 U      19   21    0   20
   21 A      20   22    0   21
   22 A      21   23    0   22
   23 U      22   24    0   23
   24 G      23   25    0   24
   25 G      24   26    0   25
   26 U      25   27    0   26
   27 A      26   28    0   27
   28 C      27   29   46   28
   29 U      28   30   45   29
   30 C      29   31   44   30
   31 C      30   32   42   31
   32 C      31   33   41   32
   33 C      32   34   40   33
   34 U      33   35    0   34
   35 G      34   36    0   35
   36 U      35   37    0   36
   37 C      36   38    0   37
   38 A      37   39    0   38
   39 C      38   40    0   39
   40 G      39   41   33   40
   41 G      40   42   32   41
   42 G      41   43   31   42
   43 A      42   44    0   43
   44 G      43   45   30   44
   45 A      44   46   29   45
   46 G      45   47   28   46
   47 A      46   48    0   47
   48 A      47   49    0   48
   49 U      48   50    0   49
   50 G      49   51   66   50
   51 U      50   52   65   51
   52 G      51   53   64   52
   53 G      52   54   63   53
   54 G      53   55   62   54
   55 U      54   56    0   55
   56 U      55   57    0   56
   57 C      56   58    0   57
   58 A      57   59    0   58
   59 A      58   60    0   59
   60 A      59   61    0   60
   61 U      60   62    0   61
   62 C      61   63   54   62
   63 C      62   64   53   63
   64 C      63   65   52   64
   65 A      64   66   51   65
   66 U      65   67   50   66
   67 C      66   68    0   67
   68 G      67   69    0   68
   69 G      68   70    0   69
   70 U      69   71    4   70
   71 C      70   72    3   71
   72 G      71   73    2   72
   73 C      72   74    1   73
   74 G      73   75    0   74
   75 C      74   76    0   75
   76 C      75   77    0   76
   77 A      76    0    0   77
   77  ENERGY = -46.0  RD0260
    1 G       0    2   73    1
    2 C       1    3   72    2
    3 G       2    4   71    3
    4 A       3    5   70    4
    5 C       4    6   69    5
    6 C       5    7   68    6
    7 G       6    8   67    7
    8 G       7    9    0    8
    9 G       8   10    0    9
   10 G       9   11    0   10
   11 C      10   12    0   11
   12 U      11   13    0   12
   13 G      12   14    0   13
   14 G      13   15    0   14
   15 C      14   16    0   15
   16 U      15   17   25   16
   17 U      16   18   24   17
   18 G      17   19   23   18
   19 G      18   20    0   19
   20 U      19   21    0   20
   21 A      20   22    0   21
   22 A      21   23    0   22
   23 U      22   24   18   23
   24 G      23   25   17   24
   25 G      24   26   16   25
   26 U      25   27    0   26
   27 A      26   28    0   27
   28 C      27   29   46   28
   29 U      28   30   45   29
   30 C      29   31   44   30
   31 C      30   32   42   31
   32 C      31   33   41   32
   33 C      32   34   40   33
   34 U      33   35    0   34
   35 G      34   36    0   35
   36 U      35   37    0   36
   37 C      36   38    0   37
   38 A      37   39    0   38
   39 C      38   40    0   39
   40 G      39   41   33   40
   41 G      40   42   32   41
   42 G      41   43   31   42
   43 A      42   44    0   43
   44 G      43   45   30   44
   45 A      44   46   29   45
   46 G      45   47   28   46
   47 A      46   48    0   47
   48 A      47   49    0   48
   49 U      48   50    0   49
   50 G      49   51   66   50
   51 U      50   52   65   51
   52 G      51   53   64   52
   53 G      52   54   63   53
   54 G      53   55   62   54
   55 U      54   56    0   55
   56 U      55   57    0   56
   57 C      56   58    0   57
   58 A      57   59    0   58
   59 A      58   60    0   59
   60 A      59   61    0   60
   61 U      60   62    0   61
   62 C      61   63   54   62
   63 C      62   64   53   63
   64 C      63   65   52   64
   65 A      64   66   51   65
   66 U      65   67   50   66
   67 C      66   68    7   67
   68 G      67   69    6   68
   69 G      68   70    5   69
   70 U      69   71    4   70
   71 C      70   72    3   71
   72 G      71   73    2   72
   73 C      72   74    1   73
   74 G      73   75    0   74
   75 C      74   76    0   75
   76 C      75   77    0   76
   77 A      76    0    0   77
   77  ENERGY = -45.9  RD0260
    1 G       0    2   75    1
    2 C       1    3   74    2
    3 G       2    4   71    3
    4 A       3    5   70    4
    5 C       4    6   69    5
    6 C       5    7   68    6
    7 G       6    8   67    7
    8 G       7    9    0    8
    9 G       8   10    0    9
   10 G       9   11   20   10
   11 C      10   12   19   11
   12 U      11   13   18   12
   13 G      12   14    0   13
   14 G      13   15    0   14
   15 C      14   16    0   15
   16 U      15   17    0   16
   17 U      16   18    0   17
   18 G      17   19   12   18
   19 G      18   20   11   19
   20 U      19   21   10   20
   21 A      20   22    0   21
   22 A      21   23    0   22
   23 U      22   24    0   23
   24 G      23   25    0   24
   25 G      24   26    0   25
   26 U      25   27    0   26
   27 A      26   28    0   27
   28 C      27   29   46   28
   29 U      28   30   45   29
   30 C      29   31   44   30
   31 C      30   32   42   31
   32 C      31   33   41   32
   33 C      32   34   40   33
   34 U      33   35    0   34
   35 G      34   36    0   35
   36 U      35   37    0   36
   37 C      36   38    0   37
   38 A      37   39    0   38
   39 C      38   40    0   39
   40 G      39   41   33   40
   41 G      40   42   32   41
   42 G      41   43   31   42
   43 A      42   44    0   43
   44 G      43   45   30   44
   45 A      44   46   29   45
   46 G      45   47   28   46
   47 A      46   48    0   47
   48 A      47   49    0   48
   49 U      48   50    0   49
   50 G      49   51   66   50
   51 U      50   52   65   51
   52 G      51   53   64   52
   53 G      52   54   63   53
   54 G      53   55   62   54
   55 U      54   56    0   55
   56 U      55   57    0   56
   57 C      56   58    0   57
   58 A      57   59    0   58
   59 A      58   60    0   59
   60 A      59   61    0   60
   61 U      60   62    0   61
   62 C      61   63   54   62
   63 C      62   64   53   63
   64 C      63   65   52   64
   65 A      64   66   51   65
   66 U      65   67   50   66
   67 C      66   68    7   67
   68 G      67   69    6   68
   69 G      68   70    5   69
   70 U      69   71    4   70
   71 C      70   72    3   71
   72 G      71   73    0   72
   73 C      72   74    0   73
   74 G      73   75    2   74
   75 C      74   76    1   75
   76 C      75   77    0   76
   77 A      76    0    0   77
   77  ENERGY = -45.6  RD0260
    1 G       0    2   73    1
    2 C       1    3   72    2
    3 G       2    4   71    3
    4 A       3    5   70    4
    5 C       4    6   69    5
    6 C       5    7   68    6
    7 G       6    8   67    7
    8 G       7    9   66    8
    9 G       8   10    0    9
   10 G       9   11    0   10
   11 C      10   12    0   11
   12 U      11   13   65   12
   13 G      12   14   64   13
   14 G      13   15   63   14
   15 C      14   16    0   15
   16 U      15   17    0   16
   17 U      16   18    0   17
   18 G      17   19   62   18
   19 G      18   20   61   19
   20 U      19   21   60   20
   21 A      20   22   56   21
   22 A      21   23   55   22
   23 U      22   24   54   23
   24 G      23   25   51   24
   25 G      24   26    0   25
   26 U      25   27    0   26
   27 A      26   28    0   27
   28 C      27   29   46   28
   29 U      28   30   45   29
   30 C      29   31   44   30
   31 C      30   32   42   31
   32 C      31   33   41   32
   33 C      32   34   40   33
   34 U      33   35    0   34
   35 G      34   36    0   35
   36 U      35   37    0   36
   37 C      36   38    0   37
   38 A      37   39    0   38
   39 C      38   40    0   39
   40 G      39   41   33   40
   41 G      40   42   32   41
   42 G      41   43   31   42
   43 A      42   44    0   43
   44 G      43   45   30   44
   45 A      44   46   29   45
   46 G      45   47   28   46
   47 A      46   48    0   47
   48 A      47   49    0   48
   49 U      48   50    0   49
   50 G      49   51    0   50
   51 U      50   52   24   51
   52 G      51   53    0   52
   53 G      52   54    0   53
   54 G      53   55   23   54
   55 U      54   56   22   55
   56 U      55   57   21   56
   57 C      56   58    0   57
   58 A      57   59    0   58
   59 A      58   60    0   59
   60 A      59   61   20   60
   61 U      60   62   19   61
   62 C      61   63   18   62
   63 C      62   64   14   63
   64 C      63   65   13   64
   65 A      64   66   12   65
   66 U      65   67    8   66
   67 C      66   68    7   67
   68 G      67   69    6   68
   69 G      68   70    5   69
   70 U      69   71    4   70
   71 C      70   72    3   71
   72 G      71   73    2   72
   73 C      72   74    1   73
   74 G      73   75    0   74
   75 C      74   76    0   75
   76 C      75   77    0   76
   77 A      76    0    0   77
   77  ENERGY = -45.5  RD0260
    1 G       0    2   73    1
    2 C       1    3   72    2
    3 G       2    4   71    3
    4 A       3    5   70    4
    5 C       4    6   69    5
    6 C       5    7   68    6
    7 G       6    8   67    7
    8 G       7    9   66    8
    9 G       8   10   64    9
   10 G       9   11   63   10
   11 C      10   12    0   11
   12 U      11   13    0   12
   13 G      12   14    0   13
   14 G      13   15    0   14
   15 C      14   16    0   15
   16 U      15   17    0   16
   17 U      16   18    0   17
   18 G      17   19    0   18
   19 G      18   20    0   19
   20 U      19   21    0   20
   21 A      20   22    0   21
   22 A      21   23    0   22
   23 U      22   24    0   23
   24 G      23   25    0   24
   25 G      24   26    0   25
   26 U      25   27    0   26
   27 A      26   28    0   27
   28 C      27   29   44   28
   29 U      28   30   43   29
   30 C      29   31   42   30
   31 C      30   32   41   31
   32 C      31   33   40   32
   33 C      32   34    0   33
   34 U      33   35    0   34
   35 G      34   36    0   35
   36 U      35   37    0   36
   37 C      36   38    0   37
   38 A      37   39    0   38
   39 C      38   40    0   39
   40 G      39   41   32   40
   41 G      40   42   31   41
   42 G      41   43   30   42
   43 A      42   44   29   43
   44 G      43   45   28   44
   45 A      44   46    0   45
   46 G      45   47   57   46
   47 A      46   48   56   47
   48 A      47   49   55   48
   49 U      48   50   54   49
   50 G      49   51    0   50
   51 U      50   52    0   51
   52 G      51   53    0   52
   53 G      52   54    0   53
   54 G      53   55   49   54
   55 U      54   56   48   55
   56 U      55   57   47   56
   57 C      56   58   46   57
   58 A      57   59    0   58
   59 A      58   60    0   59
   60 A      59   61    0   60
   61 U      60   62    0   61
   62 C      61   63    0   62
   63 C      62   64   10   63
   64 C      63   65    9   64
   65 A      64   66    0   65
   66 U      65   67    8   66
   67 C      66   68    7   67
   68 G      67   69    6   68
   69 G      68   70    5   69
   70 U      69   71    4   70
   71 C      70   72    3   71
   72 G      71   73    2   72
   73 C      72   74    1   73
   74 G      73   75    0   74
   75 C      74   76    0   75
   76 C      75   77    0   76
   77 A      76    0    0   77
   77  ENERGY = -45.5  RD0260
    1 G       0    2   73    1
    2 C       1    3   72    2
    3 G       2    4   71    3
    4 A       3    5   70    4
    5 C       4    6   69    5
    6 C       5    7   68    6
    7 G       6    8   67    7
    8 G       7    9    0    8
    9 G       8   10    0    9
   10 G       9   11   26   10
   11 C      10   12   25   11
   12 U      11   13   24   12
   13 G      12   14   23   13
   14 G      13   15   20   14
   15 C      14   16   19   15
   16 U      15   17    0   16
   17 U      16   18    0   17
   18 G      17   19    0   18
   19 G      18   20   15   19
   20 U      19   21   14   20
   21 A      20   22    0   21
   22 A      21   23    0   22
   23 U      22   24   13   23
   24 G      23   25   12   24
   25 G      24   26   11   25
   26 U      25   27   10   26
   27 A      26   28    0   27
   28 C      27   29   44   28
   29 U      28   30   43   29
   30 C      29   31   42   30
   31 C      30   32   41   31
   32 C      31   33   40   32
   33 C      32   34    0   33
   34 U      33   35    0   34
   35 G      34   36    0   35
   36 U      35   37    0   36
   37 C      36   38    0   37
   38 A      37   39    0   38
   39 C      38   40    0   39
   40 G      39   41   32   40
   41 G      40   42   31   41
   42 G      41   43   30   42
   43 A      42   44   29   43
   44 G      43   45   28   44
   45 A      44   46    0   45
   46 G      45   47    0   46
   47 A      46   48    0   47
   48 A      47   49    0   48
   49 U      48   50    0   49
   50 G      49   51   66   50
   51 U      50   52   65   51
   52 G      51   53   64   52
   53 G      52   54   63   53
   54 G      53   55   62   54
   55 U      54   56    0   55
   56 U      55   57    0   56
   57 C      56   58    0   57
   58 A      57   59    0   58
   59 A      58   60    0   59
   60 A      59   61    0   60
   61 U      60   62    0   61
   62 C      61   63   54   62
   63 C      62   64   53   63
   64 C      63   65   52   64
   65 A      64   66   51   65
   66 U      65   67   50   66
   67 C      66   68    7   67
   68 G      67   69    6   68
   69 G      68   70    5   69
   70 U      69   71    4   70
   71 C      70   72    3   71
   72 G      71   73    2   72
   73 C      72   74    1   73
   74 G      73   75    0   74
   75 C      74   76    0   75
   76 C      75   77    0   76
   77 A      76    0    0   77
   77  ENERGY = -45.5  RD0260
    1 G       0    2   73    1
    2 C       1    3   72    2
    3 G       2    4   71    3
    4 A       3    5   70    4
    5 C       4    6   69    5
    6 C       5    7   68    6
    7 G       6    8   67    7
    8 G       7    9    0    8
    9 G       8   10    0    9
   10 G       9   11    0   10
   11 C      10   12    0   11
   12 U      11   13    0   12
   13 G      12   14    0   13
   14 G      13   15   26   14
   15 C      14   16   25   15
   16 U      15   17   24   16
   17 U      16   18    0   17
   18 G      17   19    0   18
   19 G      18   20    0   19
   20 U      19   21    0   20
   21 A      20   22    0   21
   22 A      21   23    0   22
   23 U      22   24    0   23
   24 G      23   25   16   24
   25 G      24   26   15   25
   26 U      25   27   14   26
   27 A      26   28    0   27
   28 C      27   29   46   28
   29 U      28   30   45   29
   30 C      29   31   44   30
   31 C      30   32   42   31
   32 C      31   33   41   32
   33 C      32   34   40   33
   34 U      33   35    0   34
   35 G      34   36    0   35
   36 U      35   37    0   36
   37 C      36   38    0   37
   38 A      37   39    0   38
   39 C      38   40    0   39
   40 G      39   41   33   40
   41 G      40   42   32   41
   42 G      41   43   31   42
   43 A      42   44    0   43
   44 G      43   45   30   44
   45 A      44   46   29   45
   46 G      45   47   28   46
   47 A      46   48    0   47
   48 A      47   49    0   48
   49 U      48   50    0   49
   50 G      49   51   66   50
   51 U      50   52   65   51
   52 G      51   53   64   52
   53 G      52   54   63   53
   54 G      53   55   62   54
   55 U      54   56    0   55
   56 U      55   57    0   56
   57 C      56   58    0   57
   58 A      57   59    0   58
   59 A      58   60    0   59
   60 A      59   61    0   60
   61 U      60   62    0   61
   62 C      61   63   54   62
   63 C      62   64   53   63
   64 C      63   65   52   64
   65 A      64   66   51   65
   66 U      65   67   50   66
   67 C      66   68    7   67
   68 G      67   69    6   68
   69 G      68   70    5   69
   70 U      69   71    4   70
   71 C      70   72    3   71
   72 G      71   73    2   72
   73 C      72   74    1   73
   74 G      73   75    0   74
   75 C      74   76    0   75
   76 C      75   77    0   76
   77 A      76    0    0   77
   77  ENERGY = -45.2  RD0260
    1 G       0    2   73    1
    2 C       1    3   72    2
    3 G       2    4   71    3
    4 A       3    5   70    4
    5 C       4    6   69    5
    6 C       5    7   68    6
    7 G       6    8   67    7
    8 G       7    9    0    8
    9 G       8   10    0    9
   10 G       9   11    0   10
   11 C      10   12    0   11
   12 U      11   13    0   12
   13 G      12   14    0   13
   14 G      13   15    0   14
   15 C      14   16    0   15
   16 U      15   17    0   16
   17 U      16   18   27   17
   18 G      17   19   26   18
   19 G      18   20    0   19
   20 U      19   21    0   20
   21 A      20   22    0   21
   22 A      21   23    0   22
   23 U      22   24    0   23
   24 G      23   25    0   24
   25 G      24   26    0   25
   26 U      25   27   18   26
   27 A      26   28   17   27
   28 C      27   29   46   28
   29 U      28   30   45   29
   30 C      29   31   44   30
   31 C      30   32   42   31
   32 C      31   33   41   32
   33 C      32   34   40   33
   34 U      33   35    0   34
   35 G      34   36    0   35
   36 U      35   37    0   36
   37 C      36   38    0   37
   38 A      37   39    0   38
   39 C      38   40    0   39
   40 G      39   41   33   40
   41 G      40   42   32   41
   42 G      41   43   31   42
   43 A      42   44    0   43
   44 G      43   45   30   44
   45 A      44   46   29   45
   46 G      45   47   28   46
   47 A      46   48    0   47
   48 A      47   49    0   48
   49 U      48   50    0   49
   50 G      49   51   66   50
   51 U      50   52   65   51
   52 G      51   53   64   52
   53 G      52   54   63   53
   54 G      53   55   62   54
   55 U      54   56    0   55
   56 U      55   57    0   56
   57 C      56   58    0   57
   58 A      57   59    0   58
   59 A      58   60    0   59
   60 A      59   61    0   60
   61 U      60   62    0   61
   62 C      61   63   54   62
   63 C      62   64   53   63
   64 C      63   65   52   64
   65 A      64   66   51   65
   66 U      65   67   50   66
   67 C      66   68    7   67
   68 G      67   69    6   68
   69 G      68   70    5   69
   70 U      69   71    4   70
   71 C      70   72    3   71
   72 G      71   73    2   72
   73 C      72   74    1   73
   74 G      73   75    0   74
   75 C      74   76    0   75
   76 C      75   77    0   76
   77 A      76    0    0   77
   77  ENERGY = -45.2  RD0260
    1 G       0    2   73    1
    2 C       1    3   72    2
    3 G       2    4   71    3
    4 A       3    5   70    4
    5 C       4    6   69    5
    6 C       5    7   68    6
    7 G       6    8   67    7
    8 G       7    9   64    8
    9 G       8   10   63    9
   10 G       9   11   62   10
   11 C      10   12    0   11
   12 U      11   13    0   12
   13 G      12   14    0   13
   14 G      13   15    0   14
   15 C      14   16    0   15
   16 U      15   17    0   16
   17 U      16   18    0   17
   18 G      17   19    0   18
   19 G      18   20    0   19
   20 U      19   21   52   20
   21 A      20   22   51   21
   22 A      21   23    0   22
   23 U      22   24    0   23
   24 G      23   25    0   24
   25 G      24   26   49   25
   26 U      25   27   48   26
   27 A      26   28    0   27
   28 C      27   29   46   28
   29 U      28   30   45   29
   30 C      29   31   44   30
   31 C      30   32   42   31
   32 C      31   33   41   32
   33 C      32   34   40   33
   34 U      33   35    0   34
   35 G      34   36    0   35
   36 U      35   37    0   36
   37 C      36   38    0   37
   38 A      37   39    0   38
   39 C      38   40    0   39
   40 G      39   41   33   40
   41 G      40   42   32   41
   42 G      41   43   31   42
   43 A      42   44    0   43
   44 G      43   45   30   44
   45 A      44   46   29   45
   46 G      45   47   28   46
   47 A      46   48    0   47
   48 A      47   49   26   48
   49 U      48   50   25   49
   50 G      49   51    0   50
   51 U      50   52   21   51
   52 G      51   53   20   52
   53 G      52   54    0   53
   54 G      53   55    0   54
   55 U      54   56    0   55
   56 U      55   57    0   56
   57 C      56   58    0   57
   58 A      57   59    0   58
   59 A      58   60    0   59
   60 A      59   61    0   60
   61 U      60   62    0   61
   62 C      61   63   10   62
   63 C      62   64    9   63
   64 C      63   65    8   64
   65 A      64   66    0   65
   66 U      65   67    0   66
   67 C      66   68    7   67
   68 G      67   69    6   68
   69 G      68   70    5   69
   70 U      69   71    4   70
   71 C      70   72    3   71
   72 G      71   73    2   72
   73 C      72   74    1   73
   74 G      73   75    0   74
   75 C      74   76    0   75
   76 C      75   77    0   76
   77 A      76    0    0   77
   77  ENERGY = -45.0  RD0260
    1 G       0    2   73    1
    2 C       1    3   72    2
    3 G       2    4   71    3
    4 A       3    5   70    4
    5 C       4    6   69    5
    6 C       5    7   68    6
    7 G       6    8   67    7
    8 G       7    9    0    8
    9 G       8   10    0    9
   10 G       9   11   20   10
   11 C      10   12   19   11
   12 U      11   13   18   12
   13 G      12   14    0   13
   14 G      13   15    0   14
   15 C      14   16    0   15
   16 U      15   17    0   16
   17 U      16   18    0   17
   18 G      17   19   12   18
   19 G      18   20   11   19
   20 U      19   21   10   20
   21 A      20   22    0   21
   22 A      21   23    0   22
   23 U      22   24    0   23
   24 G      23   25    0   24
   25 G      24   26    0   25
   26 U      25   27    0   26
   27 A      26   28    0   27
   28 C      27   29   46   28
   29 U      28   30   45   29
   30 C      29   31   44   30
   31 C      30   32   42   31
   32 C      31   33   41   32
   33 C      32   34   40   33
   34 U      33   35    0   34
   35 G      34   36    0   35
   36 U      35   37    0   36
   37 C      36   38    0   37
   38 A      37   39    0   38
   39 C      38   40    0   39
   40 G      39   41   33   40
   41 G      40   42   32   41
   42 G      41   43   31   42
   43 A      42   44    0   43
   44 G      43   45   30   44
   45 A      44   46   29   45
   46 G      45   47   28   46
   47 A      46   48    0   47
   48 A      47   49    0   48
   49 U      48   50    0   49
   50 G      49   51   66   50
   51 U      50   52   65   51
   52 G      51   53   64   52
   53 G      52   54   63   53
   54 G      53   55   62   54
   55 U      54   56    0   55
   56 U      55   57    0   56
   57 C      56   58    0   57
   58 A      57   59    0   58
   59 A      58   60    0   59
   60 A      59   61    0   60
   61 U      60   62    0   61
   62 C      61   63   54   62
   63 C      62   64   53   63
   64 C      63   65   52   64
   65 A      64   66   51   65
   66 U      65   67   50   66
   67 C      66   68    7   67
   68 G      67   69    6   68
   69 G      68   70    5   69
   70 U      69   71    4   70
   71 C      70   72    3   71
   72 G      71   73    2   72
   73 C      72   74    1   73
   74 G      73   75    0   74
   75 C      74   76    0   75
   76 C      75   77    0   76
   77 A      76    0    0   77
   77  ENERGY = -44.9  RD0260
    1 G       0    2   73    1
    2 C       1    3   72    2
    3 G       2    4   71    3
    4 A       3    5   70    4
    5 C       4    6   69    5
    6 C       5    7   68    6
    7 G       6    8   67    7
    8 G       7    9    0    8
    9 G       8   10    0    9
   10 G       9   11   26   10
   11 C      10   12   25   11
   12 U      11   13   24   12
   13 G      12   14   23   13
   14 G      13   15    0   14
   15 C      14   16    0   15
   16 U      15   17    0   16
   17 U      16   18    0   17
   18 G      17   19    0   18
   19 G      18   20    0   19
   20 U      19   21    0   20
   21 A      20   22    0   21
   22 A      21   23    0   22
   23 U      22   24   13   23
   24 G      23   25   12   24
   25 G      24   26   11   25
   26 U      25   27   10   26
   27 A      26   28    0   27
   28 C      27   29   46   28
   29 U      28   30   45   29
   30 C      29   31   44   30
   31 C      30   32   42   31
   32 C      31   33   41   32
   33 C      32   34   40   33
   34 U      33   35    0   34
   35 G      34   36    0   35
   36 U      35   37    0   36
   37 C      36   38    0   37
   38 A      37   39    0   38
   39 C      38   40    0   39
   40 G      39   41   33   40
   41 G      40   42   32   41
   42 G      41   43   31   42
   43 A      42   44    0   43
   44 G      43   45   30   44
   45 A      44   46   29   45
   46 G      45   47   28   46
   47 A      46   48    0   47
   48 A      47   49    0   48
   49 U      48   50    0   49
   50 G      49   51   66   50
   51 U      50   52   65   51
   52 G      51   53   64   52
   53 G      52   54   63   53
   54 G      53   55   62   54
   55 U      54   56    0   55
   56 U      55   57    0   56
   57 C      56   58    0   57
   58 A      57   59    0   58
   59 A      58   60    0   59
   60 A      59   61    0   60
   61 U      60   62    0   61
   62 C      61   63   54   62
   63 C      62   64   53   63
   64 C      63   65   52   64
   65 A      64   66   51   65
   66 U      65   67   50   66
   67 C      66   68    7   67
   68 G      67   69    6   68
   69 G      68   70    5   69
   70 U      69   71    4   70
   71 C      70   72    3   71
   72 G      71   73    2   72
   73 C      72   74    1   73
   74 G      73   75    0   74
   75 C      74   76    0   75
   76 C      75   77    0   76
   77 A      76    0    0   77
   77  ENERGY = -44.9  RD0260
    1 G       0    2   73    1
    2 C       1    3   72    2
    3 G       2    4   71    3
    4 A       3    5   70    4
    5 C       4    6   69    5
    6 C       5    7   68    6
    7 G       6    8   67    7
    8 G       7    9   66    8
    9 G       8   10    0    9
   10 G       9   11    0   10
   11 C      10   12    0   11
   12 U      11   13   65   12
   13 G      12   14   64   13
   14 G      13   15   63   14
   15 C      14   16    0   15
   16 U      15   17    0   16
   17 U      16   18    0   17
   18 G      17   19    0   18
   19 G      18   20    0   19
   20 U      19   21    0   20
   21 A      20   22   56   21
   22 A      21   23   55   22
   23 U      22   24   54   23
   24 G      23   25   51   24
   25 G      24   26    0   25
   26 U      25   27    0   26
   27 A      26   28    0   27
   28 C      27   29   46   28
   29 U      28   30   45   29
   30 C      29   31   44   30
   31 C      30   32   42   31
   32 C      31   33   41   32
   33 C      32   34   40   33
   34 U      33   35    0   34
   35 G      34   36    0   35
   36 U      35   37    0   36
   37 C      36   38    0   37
   38 A      37   39    0   38
   39 C      38   40    0   39
   40 G      39   41   33   40
   41 G      40   42   32   41
   42 G      41   43   31   42
   43 A      42   44    0   43
   44 G      43   45   30   44
   45 A      44   46   29   45
   46 G      45   47   28   46
   47 A      46   48    0   47
   48 A      47   49    0   48
   49 U      48   50    0   49
   50 G      49   51    0   50
   51 U      50   52   24   51
   52 G      51   53    0   52
   53 G      52   54    0   53
   54 G      53   55   23   54
   55 U      54   56   22   55
   56 U      55   57   21   56
   57 C      56   58    0   57
   58 A      57   59    0   58
   59 A      58   60    0   59
   60 A      59   61    0   60
   61 U      60   62    0   61
   62 C      61   63    0   62
   63 C      62   64   14   63
   64 C      63   65   13   64
   65 A      64   66   12   65
   66 U      65   67    8   66
   67 C      66   68    7   67
   68 G      67   69    6   68
   69 G      68   70    5   69
   70 U      69   71    4   70
   71 C      70   72    3   71
   72 G      71   73    2   72
   73 C      72   74    1   73
   74 G      73   75    0   74
   75 C      74   76    0   75
   76 C      75   77    0   76
   77 A      76    0    0   77
   77  ENERGY = -44.9  RD0260
    1 G       0    2   73    1
    2 C       1    3   72    2
    3 G       2    4   71    3
    4 A       3    5   70    4
    5 C       4    6   69    5
    6 C       5    7   68    6
    7 G       6    8   67    7
    8 G       7    9   17    8
    9 G       8   10   16    9
   10 G       9   11   15   10
   11 C      10   12    0   11
   12 U      11   13    0   12
   13 G      12   14    0   13
   14 G      13   15    0   14
   15 C      14   16   10   15
   16 U      15   17    9   16
   17 U      16   18    8   17
   18 G      17   19    0   18
   19 G      18   20    0   19
   20 U      19   21    0   20
   21 A      20   22    0   21
   22 A      21   23    0   22
   23 U      22   24    0   23
   24 G      23   25    0   24
   25 G      24   26    0   25
   26 U      25   27    0   26
   27 A      26   28    0   27
   28 C      27   29   46   28
   29 U      28   30   45   29
   30 C      29   31   44   30
   31 C      30   32   42   31
   32 C      31   33   41   32
   33 C      32   34   40   33
   34 U      33   35    0   34
   35 G      34   36    0   35
   36 U      35   37    0   36
   37 C      36   38    0   37
   38 A      37   39    0   38
   39 C      38   40    0   39
   40 G      39   41   33   40
   41 G      40   42   32   41
   42 G      41   43   31   42
   43 A      42   44    0   43
   44 G      43   45   30   44
   45 A      44   46   29   45
   46 G      45   47   28   46
   47 A      46   48    0   47
   48 A      47   49    0   48
   49 U      48   50    0   49
   50 G      49   51   66   50
   51 U      50   52   65   51
   52 G      51   53   64   52
   53 G      52   54   63   53
   54 G      53   55   62   54
   55 U      54   56    0   55
   56 U      55   57    0   56
   57 C      56   58    0   57
   58 A      57   59    0   58
   59 A      58   60    0   59
   60 A      59   61    0   60
   61 U      60   62    0   61
   62 C      61   63   54   62
   63 C      62   64   53   63
   64 C      63   65   52   64
   65 A      64   66   51   65
   66 U      65   67   50   66
   67 C      66   68    7   67
   68 G      67   69    6   68
   69 G      68   70    5   69
   70 U      69   71    4   70
   71 C      70   72    3   71
   72 G      71   73    2   72
   73 C      72   74    1   73
   74 G      73   75    0   74
   75 C      74   76    0   75
   76 C      75   77    0   76
   77 A      76    0    0   77
   77  ENERGY = -44.9  RD0260
    1 G       0    2   73    1
    2 C       1    3   72    2
    3 G       2    4   71    3
    4 A       3    5   70    4
    5 C       4    6   69    5
    6 C       5    7   68    6
    7 G       6    8   67    7
    8 G       7    9    0    8
    9 G       8   10    0    9
   10 G       9   11   26   10
   11 C      10   12   25   11
   12 U      11   13   24   12
   13 G      12   14   23   13
   14 G      13   15    0   14
   15 C      14   16    0   15
   16 U      15   17    0   16
   17 U      16   18    0   17
   18 G      17   19    0   18
   19 G      18   20    0   19
   20 U      19   21    0   20
   21 A      20   22    0   21
   22 A      21   23    0   22
   23 U      22   24   13   23
   24 G      23   25   12   24
   25 G      24   26   11   25
   26 U      25   27   10   26
   27 A      26   28    0   27
   28 C      27   29   46   28
   29 U      28   30   45   29
   30 C      29   31   44   30
   31 C      30   32   42   31
   32 C      31   33   41   32
   33 C      32   34   40   33
   34 U      33   35    0   34
   35 G      34   36    0   35
   36 U      35   37    0   36
   37 C      36   38    0   37
   38 A      37   39    0   38
   39 C      38   40    0   39
   40 G      39   41   33   40
   41 G      40   42   32   41
   42 G      41   43   31   42
   43 A      42   44    0   43
   44 G      43   45   30   44
   45 A      44   46   29   45
   46 G      45   47   28   46
   47 A      46   48    0   47
   48 A      47   49    0   48
   49 U      48   50    0   49
   50 G      49   51   66   50
   51 U      50   52   65   51
   52 G      51   53   64   52
   53 G      52   54   63   53
   54 G      53   55   62   54
   55 U      54   56    0   55
   56 U      55   57    0   56
   57 C      56   58    0   57
   58 A      57   59    0   58
   59 A      58   60    0   59
   60 A      59   61    0   60
   61 U      60   62    0   61
   62 C      61   63   54   62
   63 C      62   64   53   63
   64 C      63   65   52   64
   65 A      64   66   51   65
   66 U      65   67   50   66
   67 C      66   68    7   67
   68 G      67   69    6   68
   69 G      68   70    5   69
   70 U      69   71    4   70
   71 C      70   72    3   71
   72 G      71   73    2   72
   73 C      72   74    1   73
   74 G      73   75    0   74
   75 C      74   76    0   75
   76 C      75   77    0   76
   77 A      76    0    0   77
   77  ENERGY = -44.8  RD0260
    1 G       0    2   73    1
    2 C       1    3   72    2
    3 G       2    4   71    3
    4 A       3    5   70    4
    5 C       4    6   69    5
    6 C       5    7   68    6
    7 G       6    8   67    7
    8 G       7    9   16    8
    9 G       8   10   15    9
   10 G       9   11    0   10
   11 C      10   12    0   11
   12 U      11   13    0   12
   13 G      12   14    0   13
   14 G      13   15    0   14
   15 C      14   16    9   15
   16 U      15   17    8   16
   17 U      16   18    0   17
   18 G      17   19    0   18
   19 G      18   20    0   19
   20 U      19   21    0   20
   21 A      20   22    0   21
   22 A      21   23    0   22
   23 U      22   24    0   23
   24 G      23   25    0   24
   25 G      24   26    0   25
   26 U      25   27    0   26
   27 A      26   28    0   27
   28 C      27   29   46   28
   29 U      28   30   45   29
   30 C      29   31   44   30
   31 C      30   32   42   31
   32 C      31   33   41   32
   33 C      32   34   40   33
   34 U      33   35    0   34
   35 G      34   36    0   35
   36 U      35   37    0   36
   37 C      36   38    0   37
   38 A      37   39    0   38
   39 C      38   40    0   39
   40 G      39   41   33   40
   41 G      40   42   32   41
   42 G      41   43   31   42
   43 A      42   44    0   43
   44 G      43   45   30   44
   45 A      44   46   29   45
   46 G      45   47   28   46
   47 A      46   48    0   47
   48 A      47   49    0   48
   49 U      48   50    0   49
   50 G      49   51   66   50
   51 U      50   52   65   51
   52 G      51   53   64   52
   53 G      52   54   63   53
   54 G      53   55   62   54
   55 U      54   56    0   55
   56 U      55   57    0   56
   57 C      56   58    0   57
   58 A      57   59    0   58
   59 A      58   60    0   59
   60 A      59   61    0   60
   61 U      60   62    0   61
   62 C      61   63   54   62
   63 C      62   64   53   63
   64 C      63   65   52   64
   65 A      64   66   51   65
   66 U      65   67   50   66
   67 C      66   68    7   67
   68 G      67   69    6   68
   69 G      68   70    5   69
   70 U      69   71    4   70
   71 C      70   72    3   71
   72 G      71   73    2   72
   73 C      72   74    1   73
   74 G      73   75    0   74
   75 C      74   76    0   75
   76 C      75   77    0   76
   77 A      76    0    0   77
   77  ENERGY = -44.8  RD0260
    1 G       0    2   73    1
    2 C       1    3   72    2
    3 G       2    4   71    3
    4 A       3    5   70    4
    5 C       4    6   69    5
    6 C       5    7   68    6
    7 G       6    8   67    7
    8 G       7    9    0    8
    9 G       8   10    0    9
   10 G       9   11    0   10
   11 C      10   12    0   11
   12 U      11   13   27   12
   13 G      12   14   26   13
   14 G      13   15    0   14
   15 C      14   16   25   15
   16 U      15   17   24   16
   17 U      16   18    0   17
   18 G      17   19    0   18
   19 G      18   20    0   19
   20 U      19   21    0   20
   21 A      20   22    0   21
   22 A      21   23    0   22
   23 U      22   24    0   23
   24 G      23   25   16   24
   25 G      24   26   15   25
   26 U      25   27   13   26
   27 A      26   28   12   27
   28 C      27   29   46   28
   29 U      28   30   45   29
   30 C      29   31   44   30
   31 C      30   32   42   31
   32 C      31   33   41   32
   33 C      32   34   40   33
   34 U      33   35    0   34
   35 G      34   36    0   35
   36 U      35   37    0   36
   37 C      36   38    0   37
   38 A      37   39    0   38
   39 C      38   40    0   39
   40 G      39   41   33   40
   41 G      40   42   32   41
   42 G      41   43   31   42
   43 A      42   44    0   43
   44 G      43   45   30   44
   45 A      44   46   29   45
   46 G      45   47   28   46
   47 A      46   48    0   47
   48 A      47   49    0   48
   49 U      48   50    0   49
   50 G      49   51   66   50
   51 U      50   52   65   51
   52 G      51   53   64   52
   53 G      52   54   63   53
   54 G      53   55   62   54
   55 U      54   56    0   55
   56 U      55   57    0   56
   57 C      56   58    0   57
   58 A      57   59    0   58
   59 A      58   60    0   59
   60 A      59   61    0   60
   61 U      60   62    0   61
   62 C      61   63   54   62
   63 C      62   64   53   63
   64 C      63   65   52   64
   65 A      64   66   51   65
   66 U      65   67   50   66
   67 C      66   68    7   67
   68 G      67   69    6   68
   69 G      68   70    5   69
   70 U      69   71    4   70
   71 C      70   72    3   71
   72 G      71   73    2   72
   73 C      72   74    1   73
   74 G      73   75    0   74
   75 C      74   76    0   75
   76 C      75   77    0   76
   77 A      76    0    0   77
   77  ENERGY = -44.8  RD0260
    1 G       0    2   73    1
    2 C       1    3   72    2
    3 G       2    4   71    3
    4 A       3    5   70    4
    5 C       4    6   69    5
    6 C       5    7   68    6
    7 G       6    8   67    7
    8 G       7    9    0    8
    9 G       8   10    0    9
   10 G       9   11   20   10
   11 C      10   12   19   11
   12 U      11   13   18   12
   13 G      12   14    0   13
   14 G      13   15    0   14
   15 C      14   16    0   15
   16 U      15   17    0   16
   17 U      16   18    0   17
   18 G      17   19   12   18
   19 G      18   20   11   19
   20 U      19   21   10   20
   21 A      20   22    0   21
   22 A      21   23    0   22
   23 U      22   24    0   23
   24 G      23   25    0   24
   25 G      24   26    0   25
   26 U      25   27    0   26
   27 A      26   28    0   27
   28 C      27   29   46   28
   29 U      28   30   45   29
   30 C      29   31   44   30
   31 C      30   32   42   31
   32 C      31   33   41   32
   33 C      32   34   40   33
   34 U      33   35    0   34
   35 G      34   36    0   35
   36 U      35   37    0   36
   37 C      36   38    0   37
   38 A      37   39    0   38
   39 C      38   40    0   39
   40 G      39   41   33   40
   41 G      40   42   32   41
   42 G      41   43   31   42
   43 A      42   44    0   43
   44 G      43   45   30   44
   45 A      44   46   29   45
   46 G      45   47   28   46
   47 A      46   48    0   47
   48 A      47   49    0   48
   49 U      48   50    0   49
   50 G      49   51   66   50
   51 U      50   52   65   51
   52 G      51   53   64   52
   53 G      52   54   63   53
   54 G      53   55   62   54
   55 U      54   56    0   55
   56 U      55   57    0   56
   57 C      56   58    0   57
   58 A      57   59    0   58
   59 A      58   60    0   59
   60 A      59   61    0   60
   61 U      60   62    0   61
   62 C      61   63   54   62
   63 C      62   64   53   63
   64 C      63   65   52   64
   65 A      64   66   51   65
   66 U      65   67   50   66
   67 C      66   68    7   67
   68 G      67   69    6   68
   69 G      68   70    5   69
   70 U      69   71    4   70
   71 C      70   72    3   71
   72 G      71   73    2   72
   73 C      72   74    1   73
   74 G      73   75    0   74
   75 C      74   76    0   75
   76 C      75   77    0   76
   77 A      76    0    0   77
   77  ENERGY = -44.8  RD0260
    1 G       0    2   73    1
    2 C       1    3   72    2
    3 G       2    4   71    3
    4 A       3    5   70    4
    5 C       4    6   69    5
    6 C       5    7   68    6
    7 G       6    8    0    7
    8 G       7    9    0    8
    9 G       8   10    0    9
   10 G       9   11   20   10
   11 C      10   12   19   11
   12 U      11   13   18   12
   13 G      12   14    0   13
   14 G      13   15    0   14
   15 C      14   16    0   15
   16 U      15   17    0   16
   17 U      16   18    0   17
   18 G      17   19   12   18
   19 G      18   20   11   19
   20 U      19   21   10   20
   21 A      20   22    0   21
   22 A      21   23    0   22
   23 U      22   24    0   23
   24 G      23   25    0   24
   25 G      24   26    0   25
   26 U      25   27    0   26
   27 A      26   28    0   27
   28 C      27   29   44   28
   29 U      28   30   43   29
   30 C      29   31   42   30
   31 C      30   32   41   31
   32 C      31   33   40   32
   33 C      32   34    0   33
   34 U      33   35    0   34
   35 G      34   36    0   35
   36 U      35   37    0   36
   37 C      36   38    0   37
   38 A      37   39    0   38
   39 C      38   40    0   39
   40 G      39   41   32   40
   41 G      40   42   31   41
   42 G      41   43   30   42
   43 A      42   44   29   43
   44 G      43   45   28   44
   45 A      44   46    0   45
   46 G      45   47   67   46
   47 A      46   48   66   47
   48 A      47   49    0   48
   49 U      48   50   65   49
   50 G      49   51   64   50
   51 U      50   52    0   51
   52 G      51   53   63   52
   53 G      52   54   62   53
   54 G      53   55   61   54
   55 U      54   56    0   55
   56 U      55   57    0   56
   57 C      56   58    0   57
   58 A      57   59    0   58
   59 A      58   60    0   59
   60 A      59   61    0   60
   61 U      60   62   54   61
   62 C      61   63   53   62
   63 C      62   64   52   63
   64 C      63   65   50   64
   65 A      64   66   49   65
   66 U      65   67   47   66
   67 C      66   68   46   67
   68 G      67   69    6   68
   69 G      68   70    5   69
   70 U      69   71    4   70
   71 C      70   72    3   71
   72 G      71   73    2   72
   73 C      72   74    1   73
   74 G      73   75    0   74
   75 C      74   76    0   75
   76 C      75   77    0   76
   77 A      76    0    0   77
   77  ENERGY = -44.6  RD0260
    1 G       0    2   73    1
    2 C       1    3   72    2
    3 G       2    4   71    3
    4 A       3    5   70    4
    5 C       4    6   69    5
    6 C       5    7   68    6
    7 G       6    8   64    7
    8 G       7    9   63    8
    9 G       8   10   62    9
   10 G       9   11   61   10
   11 C      10   12    0   11
   12 U      11   13    0   12
   13 G      12   14   56   13
   14 G      13   15   55   14
   15 C      14   16   54   15
   16 U      15   17   53   16
   17 U      16   18   52   17
   18 G      17   19    0   18
   19 G      18   20    0   19
   20 U      19   21    0   20
   21 A      20   22    0   21
   22 A      21   23   49   22
   23 U      22   24   48   23
   24 G      23   25    0   24
   25 G      24   26    0   25
   26 U      25   27    0   26
   27 A      26   28    0   27
   28 C      27   29   44   28
   29 U      28   30   43   29
   30 C      29   31   42   30
   31 C      30   32   41   31
   32 C      31   33   40   32
   33 C      32   34    0   33
   34 U      33   35    0   34
   35 G      34   36    0   35
   36 U      35   37    0   36
   37 C      36   38    0   37
   38 A      37   39    0   38
   39 C      38   40    0   39
   40 G      39   41   32   40
   41 G      40   42   31   41
   42 G      41   43   30   42
   43 A      42   44   29   43
   44 G      43   45   28   44
   45 A      44   46    0   45
   46 G      45   47    0   46
   47 A      46   48    0   47
   48 A      47   49   23   48
   49 U      48   50   22   49
   50 G      49   51    0   50
   51 U      50   52    0   51
   52 G      51   53   17   52
   53 G      52   54   16   53
   54 G      53   55   15   54
   55 U      54   56   14   55
   56 U      55   57   13   56
   57 C      56   58    0   57
   58 A      57   59    0   58
   59 A      58   60    0   59
   60 A      59   61    0   60
   61 U      60   62   10   61
   62 C      61   63    9   62
   63 C      62   64    8   63
   64 C      63   65    7   64
   65 A      64   66    0   65
   66 U      65   67    0   66
   67 C      66   68    0   67
   68 G      67   69    6   68
   69 G      68   70    5   69
   70 U      69   71    4   70
   71 C      70   72    3   71
   72 G      71   73    2   72
   73 C      72   74    1   73
   74 G      73   75    0   74
   75 C      74   76    0   75
   76 C      75   77    0   76
   77 A      76    0    0   77
   77  ENERGY = -44.6  RD0260
    1 G       0    2   73    1
    2 C       1    3   72    2
    3 G       2    4   71    3
    4 A       3    5   70    4
    5 C       4    6   69    5
    6 C       5    7   68    6
    7 G       6    8   67    7
    8 G       7    9   15    8
    9 G       8   10    0    9
   10 G       9   11    0   10
   11 C      10   12    0   11
   12 U      11   13    0   12
   13 G      12   14    0   13
   14 G      13   15    0   14
   15 C      14   16    8   15
   16 U      15   17    0   16
   17 U      16   18    0   17
   18 G      17   19    0   18
   19 G      18   20    0   19
   20 U      19   21    0   20
   21 A      20   22    0   21
   22 A      21   23    0   22
   23 U      22   24    0   23
   24 G      23   25    0   24
   25 G      24   26    0   25
   26 U      25   27    0   26
   27 A      26   28    0   27
   28 C      27   29   46   28
   29 U      28   30   45   29
   30 C      29   31   44   30
   31 C      30   32   42   31
   32 C      31   33   41   32
   33 C      32   34   40   33
   34 U      33   35    0   34
   35 G      34   36    0   35
   36 U      35   37    0   36
   37 C      36   38    0   37
   38 A      37   39    0   38
   39 C      38   40    0   39
   40 G      39   41   33   40
   41 G      40   42   32   41
   42 G      41   43   31   42
   43 A      42   44    0   43
   44 G      43   45   30   44
   45 A      44   46   29   45
   46 G      45   47   28   46
   47 A      46   48    0   47
   48 A      47   49    0   48
   49 U      48   50    0   49
   50 G      49   51   66   50
   51 U      50   52   65   51
   52 G      51   53   64   52
   53 G      52   54   63   53
   54 G      53   55   62   54
   55 U      54   56    0   55
   56 U      55   57    0   56
   57 C      56   58    0   57
   58 A      57   59    0   58
   59 A      58   60    0   59
   60 A      59   61    0   60
   61 U      60   62    0   61
   62 C      61   63   54   62
   63 C      62   64   53   63
   64 C      63   65   52   64
   65 A      64   66   51   65
   66 U      65   67   50   66
   67 C      66   68    7   67
   68 G      67   69    6   68
   69 G      68   70    5   69
   70 U      69   71    4   70
   71 C      70   72    3   71
   72 G      71   73    2   72
   73 C      72   74    1   73
   74 G      73   75    0   74
   75 C      74   76    0   75
   76 C      75   77    0   76
   77 A      76    0    0   77
   77  ENERGY = -44.5  RD0260
    1 G       0    2   73    1
    2 C       1    3   72    2
    3 G       2    4   71    3
    4 A       3    5   70    4
    5 C       4    6   69    5
    6 C       5    7   68    6
    7 G       6    8   67    7
    8 G       7    9    0    8
    9 G       8   10    0    9
   10 G       9   11    0   10
   11 C      10   12    0   11
   12 U      11   13    0   12
   13 G      12   14    0   13
   14 G      13   15   26   14
   15 C      14   16   25   15
   16 U      15   17    0   16
   17 U      16   18   24   17
   18 G      17   19   23   18
   19 G      18   20    0   19
   20 U      19   21    0   20
   21 A      20   22    0   21
   22 A      21   23    0   22
   23 U      22   24   18   23
   24 G      23   25   17   24
   25 G      24   26   15   25
   26 U      25   27   14   26
   27 A      26   28    0   27
   28 C      27   29   46   28
   29 U      28   30   45   29
   30 C      29   31   44   30
   31 C      30   32   42   31
   32 C      31   33   41   32
   33 C      32   34   40   33
   34 U      33   35    0   34
   35 G      34   36    0   35
   36 U      35   37    0   36
   37 C      36   38    0   37
   38 A      37   39    0   38
   39 C      38   40    0   39
   40 G      39   41   33   40
   41 G      40   42   32   41
   42 G      41   43   31   42
   43 A      42   44    0   43
   44 G      43   45   30   44
   45 A      44   46   29   45
   46 G      45   47   28   46
   47 A      46   48    0   47
   48 A      47   49    0   48
   49 U      48   50    0   49
   50 G      49   51   66   50
   51 U      50   52   65   51
   52 G      51   53   64   52
   53 G      52   54   63   53
   54 G      53   55   62   54
   55 U      54   56    0   55
   56 U      55   57    0   56
   57 C      56   58    0   57
   58 A      57   59    0   58
   59 A      58   60    0   59
   60 A      59   61    0   60
   61 U      60   62    0   61
   62 C      61   63   54   62
   63 C      62   64   53   63
   64 C      63   65   52   64
   65 A      64   66   51   65
   66 U      65   67   50   66
   67 C      66   68    7   67
   68 G      67   69    6   68
   69 G      68   70    5   69
   70 U      69   71    4   70
   71 C      70   72    3   71
   72 G      71   73    2   72
   73 C      72   74    1   73
   74 G      73   75    0   74
   75 C      74   76    0   75
   76 C      75   77    0   76
   77 A      76    0    0   77
   77  ENERGY = -44.3  RD0260
    1 G       0    2   73    1
    2 C       1    3   72    2
    3 G       2    4   71    3
    4 A       3    5   70    4
    5 C       4    6   69    5
    6 C       5    7   68    6
    7 G       6    8   67    7
    8 G       7    9    0    8
    9 G       8   10    0    9
   10 G       9   11   20   10
   11 C      10   12   19   11
   12 U      11   13   18   12
   13 G      12   14    0   13
   14 G      13   15    0   14
   15 C      14   16    0   15
   16 U      15   17    0   16
   17 U      16   18    0   17
   18 G      17   19   12   18
   19 G      18   20   11   19
   20 U      19   21   10   20
   21 A      20   22    0   21
   22 A      21   23    0   22
   23 U      22   24    0   23
   24 G      23   25    0   24
   25 G      24   26    0   25
   26 U      25   27    0   26
   27 A      26   28    0   27
   28 C      27   29   46   28
   29 U      28   30   45   29
   30 C      29   31   44   30
   31 C      30   32   42   31
   32 C      31   33   41   32
   33 C      32   34   40   33
   34 U      33   35    0   34
   35 G      34   36    0   35
   36 U      35   37    0   36
   37 C      36   38    0   37
   38 A      37   39    0   38
   39 C      38   40    0   39
   40 G      39   41   33   40
   41 G      40   42   32   41
   42 G      41   43   31   42
   43 A      42   44    0   43
   44 G      43   45   30   44
   45 A      44   46   29   45
   46 G      45   47   28   46
   47 A      46   48    0   47
   48 A      47   49    0   48
   49 U      48   50    0   49
   50 G      49   51   66   50
   51 U      50   52   65   51
   52 G      51   53   64   52
   53 G      52   54   63   53
   54 G      53   55   62   54
   55 U      54   56    0   55
   56 U      55   57    0   56
   57 C      56   58    0   57
   58 A      57   59    0   58
   59 A      58   60    0   59
   60 A      59   61    0   60
   61 U      60   62    0   61
   62 C      61   63   54   62
   63 C      62   64   53   63
   64 C      63   65   52   64
   65 A      64   66   51   65
   66 U      65   67   50   66
   67 C      66   68    7   67
   68 G      67   69    6   68
   69 G      68   70    5   69
   70 U      69   71    4   70
   71 C      70   72    3   71
   72 G      71   73    2   72
   73 C      72   74    1   73
   74 G      73   75    0   74
   75 C      74   76    0   75
   76 C      75   77    0   76
   77 A      76    0    0   77
   77  ENERGY = -44.1  RD0260
    1 G       0    2   73    1
    2 C       1    3   72    2
    3 G       2    4   71    3
    4 A       3    5   70    4
    5 C       4    6   69    5
    6 C       5    7   68    6
    7 G       6    8   17    7
    8 G       7    9   16    8
    9 G       8   10   15    9
   10 G       9   11    0   10
   11 C      10   12    0   11
   12 U      11   13    0   12
   13 G      12   14    0   13
   14 G      13   15    0   14
   15 C      14   16    9   15
   16 U      15   17    8   16
   17 U      16   18    7   17
   18 G      17   19    0   18
   19 G      18   20    0   19
   20 U      19   21    0   20
   21 A      20   22    0   21
   22 A      21   23    0   22
   23 U      22   24    0   23
   24 G      23   25    0   24
   25 G      24   26    0   25
   26 U      25   27    0   26
   27 A      26   28    0   27
   28 C      27   29   46   28
   29 U      28   30   45   29
   30 C      29   31   44   30
   31 C      30   32   42   31
   32 C      31   33   41   32
   33 C      32   34   40   33
   34 U      33   35    0   34
   35 G      34   36    0   35
   36 U      35   37    0   36
   37 C      36   38    0   37
   38 A      37   39    0   38
   39 C      38   40    0   39
   40 G      39   41   33   40
   41 G      40   42   32   41
   42 G      41   43   31   42
   43 A      42   44    0   43
   44 G      43   45   30   44
   45 A      44   46   29   45
   46 G      45   47   28   46
   47 A      46   48    0   47
   48 A      47   49    0   48
   49 U      48   50    0   49
   50 G      49   51   66   50
   51 U      50   52   65   51
   52 G      51   53   64   52
   53 G      52   54   63   53
   54 G      53   55   62   54
   55 U      54   56    0   55
   56 U      55   57    0   56
   57 C      56   58    0   57
   58 A      57   59    0   58
   59 A      58   60    0   59
   60 A      59   61    0   60
   61 U      60   62    0   61
   62 C      61   63   54   62
   63 C      62   64   53   63
   64 C      63   65   52   64
   65 A      64   66   51   65
   66 U      65   67   50   66
   67 C      66   68    0   67
   68 G      67   69    6   68
   69 G      68   70    5   69
   70 U      69   71    4   70
   71 C      70   72    3   71
   72 G      71   73    2   72
   73 C      72   74    1   73
   74 G      73   75    0   74
   75 C      74   76    0   75
   76 C      75   77    0   76
   77 A      76    0    0   77
   77  ENERGY = -44.1  RD0260
    1 G       0    2   73    1
    2 C       1    3   72    2
    3 G       2    4   71    3
    4 A       3    5   70    4
    5 C       4    6   19    5
    6 C       5    7   18    6
    7 G       6    8   17    7
    8 G       7    9   16    8
    9 G       8   10   15    9
   10 G       9   11    0   10
   11 C      10   12    0   11
   12 U      11   13    0   12
   13 G      12   14    0   13
   14 G      13   15    0   14
   15 C      14   16    9   15
   16 U      15   17    8   16
   17 U      16   18    7   17
   18 G      17   19    6   18
   19 G      18   20    5   19
   20 U      19   21    0   20
   21 A      20   22    0   21
   22 A      21   23    0   22
   23 U      22   24    0   23
   24 G      23   25    0   24
   25 G      24   26    0   25
   26 U      25   27    0   26
   27 A      26   28    0   27
   28 C      27   29   46   28
   29 U      28   30   45   29
   30 C      29   31   44   30
   31 C      30   32   42   31
   32 C      31   33   41   32
   33 C      32   34   40   33
   34 U      33   35    0   34
   35 G      34   36    0   35
   36 U      35   37    0   36
   37 C      36   38    0   37
   38 A      37   39    0   38
   39 C      38   40    0   39
   40 G      39   41   33   40
   41 G      40   42   32   41
   42 G      41   43   31   42
   43 A      42   44    0   43
   44 G      43   45   30   44
   45 A      44   46   29   45
   46 G      45   47   28   46
   47 A      46   48    0   47
   48 A      47   49    0   48
   49 U      48   50    0   49
   50 G      49   51   66   50
   51 U      50   52   65   51
   52 G      51   53   64   52
   53 G      52   54   63   53
   54 G      53   55   62   54
   55 U      54   56    0   55
   56 U      55   57    0   56
   57 C      56   58    0   57
   58 A      57   59    0   58
   59 A      58   60    0   59
   60 A      59   61    0   60
   61 U      60   62    0   61
   62 C      61   63   54   62
   63 C      62   64   53   63
   64 C      63   65   52   64
   65 A      64   66   51   65
   66 U      65   67   50   66
   67 C      66   68    0   67
   68 G      67   69    0   68
   69 G      68   70    0   69
   70 U      69   71    4   70
   71 C      70   72    3   71
   72 G      71   73    2   72
   73 C      72   74    1   73
   74 G      73   75    0   74
   75 C      74   76    0   75
   76 C      75   77    0   76
   77 A      76    0    0   77
   77  ENERGY = -44.1  RD0260
    1 G       0    2   73    1
    2 C       1    3   72    2
    3 G       2    4   71    3
    4 A       3    5   70    4
    5 C       4    6   19    5
    6 C       5    7   18    6
    7 G       6    8   17    7
    8 G       7    9   16    8
    9 G       8   10   15    9
   10 G       9   11    0   10
   11 C      10   12    0   11
   12 U      11   13    0   12
   13 G      12   14    0   13
   14 G      13   15    0   14
   15 C      14   16    9   15
   16 U      15   17    8   16
   17 U      16   18    7   17
   18 G      17   19    6   18
   19 G      18   20    5   19
   20 U      19   21    0   20
   21 A      20   22    0   21
   22 A      21   23    0   22
   23 U      22   24    0   23
   24 G      23   25    0   24
   25 G      24   26    0   25
   26 U      25   27    0   26
   27 A      26   28    0   27
   28 C      27   29   46   28
   29 U      28   30   45   29
   30 C      29   31   44   30
   31 C      30   32   42   31
   32 C      31   33   41   32
   33 C      32   34   40   33
   34 U      33   35    0   34
   35 G      34   36    0   35
   36 U      35   37    0   36
   37 C      36   38    0   37
   38 A      37   39    0   38
   39 C      38   40    0   39
   40 G      39   41   33   40
   41 G      40   42   32   41
   42 G      41   43   31   42
   43 A      42   44    0   43
   44 G      43   45   30   44
   45 A      44   46   29   45
   46 G      45   47   28   46
   47 A      46   48    0   47
   48 A      47   49    0   48
   49 U      48   50    0   49
   50 G      49   51   66   50
   51 U      50   52   65   51
   52 G      51   53   64   52
   53 G      52   54   63   53
   54 G      53   55   62   54
   55 U      54   56    0   55
   56 U      55   57    0   56
   57 C      56   58    0   57
   58 A      57   59    0   58
   59 A      58   60    0   59
   60 A      59   61    0   60
   61 U      60   62    0   61
   62 C      61   63   54   62
   63 C      62   64   53   63
   64 C      63   65   52   64
   65 A      64   66   51   65
   66 U      65   67   50   66
   67 C      66   68    0   67
   68 G      67   69    0   68
   69 G      68   70    0   69
   70 U      69   71    4   70
   71 C      70   72    3   71
   72 G      71   73    2   72
   73 C      72   74    1   73
   74 G      73   75    0   74
   75 C      74   76    0   75
   76 C      75   77    0   76
   77 A      76    0    0   77
   77  ENERGY = -44.1  RD0260
    1 G       0    2   73    1
    2 C       1    3   72    2
    3 G       2    4   71    3
    4 A       3    5   70    4
    5 C       4    6   69    5
    6 C       5    7   68    6
    7 G       6    8   16    7
    8 G       7    9   15    8
    9 G       8   10    0    9
   10 G       9   11    0   10
   11 C      10   12    0   11
   12 U      11   13    0   12
   13 G      12   14    0   13
   14 G      13   15    0   14
   15 C      14   16    8   15
   16 U      15   17    7   16
   17 U      16   18    0   17
   18 G      17   19    0   18
   19 G      18   20    0   19
   20 U      19   21    0   20
   21 A      20   22    0   21
   22 A      21   23    0   22
   23 U      22   24    0   23
   24 G      23   25    0   24
   25 G      24   26    0   25
   26 U      25   27    0   26
   27 A      26   28    0   27
   28 C      27   29   46   28
   29 U      28   30   45   29
   30 C      29   31   44   30
   31 C      30   32   42   31
   32 C      31   33   41   32
   33 C      32   34   40   33
   34 U      33   35    0   34
   35 G      34   36    0   35
   36 U      35   37    0   36
   37 C      36   38    0   37
   38 A      37   39    0   38
   39 C      38   40    0   39
   40 G      39   41   33   40
   41 G      40   42   32   41
   42 G      41   43   31   42
   43 A      42   44    0   43
   44 G      43   45   30   44
   45 A      44   46   29   45
   46 G      45   47   28   46
   47 A      46   48    0   47
   48 A      47   49    0   48
   49 U      48   50    0   49
   50 G      49   51   66   50
   51 U      50   52   65   51
   52 G      51   53   64   52
   53 G      52   54   63   53
   54 G      53   55   62   54
   55 U      54   56    0   55
   56 U      55   57    0   56
   57 C      56   58    0   57
   58 A      57   59    0   58
   59 A      58   60    0   59
   60 A      59   61    0   60
   61 U      60   62    0   61
   62 C      61   63   54   62
   63 C      62   64   53   63
   64 C      63   65   52   64
   65 A      64   66   51   65
   66 U      65   67   50   66
   67 C      66   68    0   67
   68 G      67   69    6   68
   69 G      68   70    5   69
   70 U      69   71    4   70
   71 C      70   72    3   71
   72 G      71   73    2   72
   73 C      72   74    1   73
   74 G      73   75    0   74
   75 C      74   76    0   75
   76 C      75   77    0   76
   77 A      76    0    0   77
   77  ENERGY = -44.0  RD0260
    1 G       0    2   73    1
    2 C       1    3   72    2
    3 G       2    4   71    3
    4 A       3    5   70    4
    5 C       4    6   69    5
    6 C       5    7   68    6
    7 G       6    8   67    7
    8 G       7    9    0    8
    9 G       8   10    0    9
   10 G       9   11   26   10
   11 C      10   12   25   11
   12 U      11   13   24   12
   13 G      12   14   23   13
   14 G      13   15    0   14
   15 C      14   16    0   15
   16 U      15   17    0   16
   17 U      16   18    0   17
   18 G      17   19    0   18
   19 G      18   20    0   19
   20 U      19   21    0   20
   21 A      20   22    0   21
   22 A      21   23    0   22
   23 U      22   24   13   23
   24 G      23   25   12   24
   25 G      24   26   11   25
   26 U      25   27   10   26
   27 A      26   28    0   27
   28 C      27   29   46   28
   29 U      28   30   45   29
   30 C      29   31   44   30
   31 C      30   32   42   31
   32 C      31   33   41   32
   33 C      32   34   40   33
   34 U      33   35    0   34
   35 G      34   36    0   35
   36 U      35   37    0   36
   37 C      36   38    0   37
   38 A      37   39    0   38
   39 C      38   40    0   39
   40 G      39   41   33   40
   41 G      40   42   32   41
   42 G      41   43   31   42
   43 A      42   44    0   43
   44 G      43   45   30   44
   45 A      44   46   29   45
   46 G      45   47   28   46
   47 A      46   48    0   47
   48 A      47   49    0   48
   49 U      48   50    0   49
   50 G      49   51   66   50
   51 U      50   52   65   51
   52 G      51   53   64   52
   53 G      52   54   63   53
   54 G      53   55   62   54
   55 U      54   56    0   55
   56 U      55   57    0   56
   57 C      56   58    0   57
   58 A      57   59    0   58
   59 A      58   60    0   59
   60 A      59   61    0   60
   61 U      60   62    0   61
   62 C      61   63   54   62
   63 C      62   64   53   63
   64 C      63   65   52   64
   65 A      64   66   51   65
   66 U      65   67   50   66
   67 C      66   68    7   67
   68 G      67   69    6   68
   69 G      68   70    5   69
   70 U      69   71    4   70
   71 C      70   72    3   71
   72 G      71   73    2   72
   73 C      72   74    1   73
   74 G      73   75    0   74
   75 C      74   76    0   75
   76 C      75   77    0   76
   77 A      76    0    0   77
   77  ENERGY = -43.9  RD0260
    1 G       0    2   73    1
    2 C       1    3   72    2
    3 G       2    4   71    3
    4 A       3    5   70    4
    5 C       4    6   69    5
    6 C       5    7   68    6
    7 G       6    8   67    7
    8 G       7    9   66    8
    9 G       8   10    0    9
   10 G       9   11    0   10
   11 C      10   12    0   11
   12 U      11   13   65   12
   13 G      12   14   64   13
   14 G      13   15   63   14
   15 C      14   16    0   15
   16 U      15   17    0   16
   17 U      16   18    0   17
   18 G      17   19   62   18
   19 G      18   20   61   19
   20 U      19   21   60   20
   21 A      20   22    0   21
   22 A      21   23    0   22
   23 U      22   24    0   23
   24 G      23   25   57   24
   25 G      24   26   56   25
   26 U      25   27   52   26
   27 A      26   28   51   27
   28 C      27   29   50   28
   29 U      28   30   45   29
   30 C      29   31   44   30
   31 C      30   32   42   31
   32 C      31   33   41   32
   33 C      32   34   40   33
   34 U      33   35    0   34
   35 G      34   36    0   35
   36 U      35   37    0   36
   37 C      36   38    0   37
   38 A      37   39    0   38
   39 C      38   40    0   39
   40 G      39   41   33   40
   41 G      40   42   32   41
   42 G      41   43   31   42
   43 A      42   44    0   43
   44 G      43   45   30   44
   45 A      44   46   29   45
   46 G      45   47    0   46
   47 A      46   48    0   47
   48 A      47   49    0   48
   49 U      48   50    0   49
   50 G      49   51   28   50
   51 U      50   52   27   51
   52 G      51   53   26   52
   53 G      52   54    0   53
   54 G      53   55    0   54
   55 U      54   56    0   55
   56 U      55   57   25   56
   57 C      56   58   24   57
   58 A      57   59    0   58
   59 A      58   60    0   59
   60 A      59   61   20   60
   61 U      60   62   19   61
   62 C      61   63   18   62
   63 C      62   64   14   63
   64 C      63   65   13   64
   65 A      64   66   12   65
   66 U      65   67    8   66
   67 C      66   68    7   67
   68 G      67   69    6   68
   69 G      68   70    5   69
   70 U      69   71    4   70
   71 C      70   72    3   71
   72 G      71   73    2   72
   73 C      72   74    1   73
   74 G      73   75    0   74
   75 C      74   76    0   75
   76 C      75   77    0   76
   77 A      76    0    0   77
   77  ENERGY = -43.9  RD0260
    1 G       0    2   73    1
    2 C       1    3   72    2
    3 G       2    4   71    3
    4 A       3    5   70    4
    5 C       4    6   69    5
    6 C       5    7   68    6
    7 G       6    8   67    7
    8 G       7    9    0    8
    9 G       8   10   16    9
   10 G       9   11   15   10
   11 C      10   12    0   11
   12 U      11   13    0   12
   13 G      12   14    0   13
   14 G      13   15    0   14
   15 C      14   16   10   15
   16 U      15   17    9   16
   17 U      16   18    0   17
   18 G      17   19    0   18
   19 G      18   20    0   19
   20 U      19   21    0   20
   21 A      20   22    0   21
   22 A      21   23    0   22
   23 U      22   24    0   23
   24 G      23   25    0   24
   25 G      24   26    0   25
   26 U      25   27    0   26
   27 A      26   28    0   27
   28 C      27   29   46   28
   29 U      28   30   45   29
   30 C      29   31   44   30
   31 C      30   32   42   31
   32 C      31   33   41   32
   33 C      32   34   40   33
   34 U      33   35    0   34
   35 G      34   36    0   35
   36 U      35   37    0   36
   37 C      36   38    0   37
   38 A      37   39    0   38
   39 C      38   40    0   39
   40 G      39   41   33   40
   41 G      40   42   32   41
   42 G      41   43   31   42
   43 A      42   44    0   43
   44 G      43   45   30   44
   45 A      44   46   29   45
   46 G      45   47   28   46
   47 A      46   48    0   47
   48 A      47   49    0   48
   49 U      48   50    0   49
   50 G      49   51   66   50
   51 U      50   52   65   51
   52 G      51   53   64   52
   53 G      52   54   63   53
   54 G      53   55   62   54
   55 U      54   56    0   55
   56 U      55   57    0   56
   57 C      56   58    0   57
   58 A      57   59    0   58
   59 A      58   60    0   59
   60 A      59   61    0   60
   61 U      60   62    0   61
   62 C      61   63   54   62
   63 C      62   64   53   63
   64 C      63   65   52   64
   65 A      64   66   51   65
   66 U      65   67   50   66
   67 C      66   68    7   67
   68 G      67   69    6   68
   69 G      68   70    5   69
   70 U      69   71    4   70
   71 C      70   72    3   71
   72 G      71   73    2   72
   73 C      72   74    1   73
   74 G      73   75    0   74
   75 C      74   76    0   75
   76 C      75   77    0   76
   77 A      76    0    0   77
   77  ENERGY = -43.9  RD0260
    1 G       0    2   73    1
    2 C       1    3   72    2
    3 G       2    4   71    3
    4 A       3    5   70    4
    5 C       4    6   69    5
    6 C       5    7   68    6
    7 G       6    8   67    7
    8 G       7    9    0    8
    9 G       8   10    0    9
   10 G       9   11   26   10
   11 C      10   12   25   11
   12 U      11   13   24   12
   13 G      12   14   23   13
   14 G      13   15    0   14
   15 C      14   16    0   15
   16 U      15   17    0   16
   17 U      16   18    0   17
   18 G      17   19    0   18
   19 G      18   20    0   19
   20 U      19   21    0   20
   21 A      20   22    0   21
   22 A      21   23    0   22
   23 U      22   24   13   23
   24 G      23   25   12   24
   25 G      24   26   11   25
   26 U      25   27   10   26
   27 A      26   28    0   27
   28 C      27   29   46   28
   29 U      28   30   45   29
   30 C      29   31   44   30
   31 C      30   32   42   31
   32 C      31   33   41   32
   33 C      32   34   40   33
   34 U      33   35    0   34
   35 G      34   36    0   35
   36 U      35   37    0   36
   37 C      36   38    0   37
   38 A      37   39    0   38
   39 C      38   40    0   39
   40 G      39   41   33   40
   41 G      40   42   32   41
   42 G      41   43   31   42
   43 A      42   44    0   43
   44 G      43   45   30   44
   45 A      44   46   29   45
   46 G      45   47   28   46
   47 A      46   48    0   47
   48 A      47   49    0   48
   49 U      48   50    0   49
   50 G      49   51   66   50
   51 U      50   52   65   51
   52 G      51   53   64   52
   53 G      52   54   63   53
   54 G      53   55   62   54
   55 U      54   56    0   55
   56 U      55   57    0   56
   57 C      56   58    0   57
   58 A      57   59    0   58
   59 A      58   60    0   59
   60 A      59   61    0   60
   61 U      60   62    0   61
   62 C      61   63   54   62
   63 C      62   64   53   63
   64 C      63   65   52   64
   65 A      64   66   51   65
   66 U      65   67   50   66
   67 C      66   68    7   67
   68 G      67   69    6   68
   69 G      68   70    5   69
   70 U      69   71    4   70
   71 C      70   72    3   71
   72 G      71   73    2   72
   73 C      72   74    1   73
   74 G      73   75    0   74
   75 C      74   76    0   75
   76 C      75   77    0   76
   77 A      76    0    0   77
   77  ENERGY = -43.9  RD0260
    1 G       0    2   73    1
    2 C       1    3   72    2
    3 G       2    4   71    3
    4 A       3    5   70    4
    5 C       4    6   69    5
    6 C       5    7   68    6
    7 G       6    8   67    7
    8 G       7    9    0    8
    9 G       8   10    0    9
   10 G       9   11    0   10
   11 C      10   12    0   11
   12 U      11   13    0   12
   13 G      12   14    0   13
   14 G      13   15    0   14
   15 C      14   16    0   15
   16 U      15   17    0   16
   17 U      16   18   27   17
   18 G      17   19   26   18
   19 G      18   20    0   19
   20 U      19   21    0   20
   21 A      20   22    0   21
   22 A      21   23    0   22
   23 U      22   24    0   23
   24 G      23   25    0   24
   25 G      24   26    0   25
   26 U      25   27   18   26
   27 A      26   28   17   27
   28 C      27   29   46   28
   29 U      28   30   45   29
   30 C      29   31   44   30
   31 C      30   32   42   31
   32 C      31   33   41   32
   33 C      32   34   40   33
   34 U      33   35    0   34
   35 G      34   36    0   35
   36 U      35   37    0   36
   37 C      36   38    0   37
   38 A      37   39    0   38
   39 C      38   40    0   39
   40 G      39   41   33   40
   41 G      40   42   32   41
   42 G      41   43   31   42
   43 A      42   44    0   43
   44 G      43   45   30   44
   45 A      44   46   29   45
   46 G      45   47   28   46
   47 A      46   48    0   47
   48 A      47   49    0   48
   49 U      48   50    0   49
   50 G      49   51   66   50
   51 U      50   52   65   51
   52 G      51   53   64   52
   53 G      52   54   63   53
   54 G      53   55   62   54
   55 U      54   56    0   55
   56 U      55   57    0   56
   57 C      56   58    0   57
   58 A      57   59    0   58
   59 A      58   60    0   59
   60 A      59   61    0   60
   61 U      60   62    0   61
   62 C      61   63   54   62
   63 C      62   64   53   63
   64 C      63   65   52   64
   65 A      64   66   51   65
   66 U      65   67   50   66
   67 C      66   68    7   67
   68 G      67   69    6   68
   69 G      68   70    5   69
   70 U      69   71    4   70
   71 C      70   72    3   71
   72 G      71   73    2   72
   73 C      72   74    1   73
   74 G      73   75    0   74
   75 C      74   76    0   75
   76 C      75   77    0   76
   77 A      76    0    0   77
   77  ENERGY = -43.8  RD0260
    1 G       0    2   73    1
    2 C       1    3   72    2
    3 G       2    4   71    3
    4 A       3    5   70    4
    5 C       4    6   69    5
    6 C       5    7   68    6
    7 G       6    8   67    7
    8 G       7    9    0    8
    9 G       8   10    0    9
   10 G       9   11    0   10
   11 C      10   12    0   11
   12 U      11   13    0   12
   13 G      12   14    0   13
   14 G      13   15    0   14
   15 C      14   16    0   15
   16 U      15   17    0   16
   17 U      16   18    0   17
   18 G      17   19    0   18
   19 G      18   20    0   19
   20 U      19   21   25   20
   21 A      20   22    0   21
   22 A      21   23    0   22
   23 U      22   24    0   23
   24 G      23   25    0   24
   25 G      24   26   20   25
   26 U      25   27    0   26
   27 A      26   28    0   27
   28 C      27   29   46   28
   29 U      28   30   45   29
   30 C      29   31   44   30
   31 C      30   32   42   31
   32 C      31   33   41   32
   33 C      32   34   40   33
   34 U      33   35    0   34
   35 G      34   36    0   35
   36 U      35   37    0   36
   37 C      36   38    0   37
   38 A      37   39    0   38
   39 C      38   40    0   39
   40 G      39   41   33   40
   41 G      40   42   32   41
   42 G      41   43   31   42
   43 A      42   44    0   43
   44 G      43   45   30   44
   45 A      44   46   29   45
   46 G      45   47   28   46
   47 A      46   48    0   47
   48 A      47   49    0   48
   49 U      48   50    0   49
   50 G      49   51   66   50
   51 U      50   52   65   51
   52 G      51   53   64   52
   53 G      52   54   63   53
   54 G      53   55   62   54
   55 U      54   56    0   55
   56 U      55   57    0   56
   57 C      56   58    0   57
   58 A      57   59    0   58
   59 A      58   60    0   59
   60 A      59   61    0   60
   61 U      60   62    0   61
   62 C      61   63   54   62
   63 C      62   64   53   63
   64 C      63   65   52   64
   65 A      64   66   51   65
   66 U      65   67   50   66
   67 C      66   68    7   67
   68 G      67   69    6   68
   69 G      68   70    5   69
   70 U      69   71    4   70
   71 C      70   72    3   71
   72 G      71   73    2   72
   73 C      72   74    1   73
   74 G      73   75    0   74
   75 C      74   76    0   75
   76 C      75   77    0   76
   77 A      76    0    0   77
   77  ENERGY = -43.5  RD0260
    1 G       0    2   73    1
    2 C       1    3   72    2
    3 G       2    4   71    3
    4 A       3    5   70    4
    5 C       4    6   69    5
    6 C       5    7   68    6
    7 G       6    8   67    7
    8 G       7    9   64    8
    9 G       8   10   63    9
   10 G       9   11   62   10
   11 C      10   12    0   11
   12 U      11   13    0   12
   13 G      12   14   56   13
   14 G      13   15   55   14
   15 C      14   16   54   15
   16 U      15   17   53   16
   17 U      16   18   52   17
   18 G      17   19    0   18
   19 G      18   20    0   19
   20 U      19   21    0   20
   21 A      20   22    0   21
   22 A      21   23   49   22
   23 U      22   24   48   23
   24 G      23   25    0   24
   25 G      24   26    0   25
   26 U      25   27    0   26
   27 A      26   28    0   27
   28 C      27   29   44   28
   29 U      28   30   43   29
   30 C      29   31   42   30
   31 C      30   32   41   31
   32 C      31   33   40   32
   33 C      32   34    0   33
   34 U      33   35    0   34
   35 G      34   36    0   35
   36 U      35   37    0   36
   37 C      36   38    0   37
   38 A      37   39    0   38
   39 C      38   40    0   39
   40 G      39   41   32   40
   41 G      40   42   31   41
   42 G      41   43   30   42
   43 A      42   44   29   43
   44 G      43   45   28   44
   45 A      44   46    0   45
   46 G      45   47    0   46
   47 A      46   48    0   47
   48 A      47   49   23   48
   49 U      48   50   22   49
   50 G      49   51    0   50
   51 U      50   52    0   51
   52 G      51   53   17   52
   53 G      52   54   16   53
   54 G      53   55   15   54
   55 U      54   56   14   55
   56 U      55   57   13   56
   57 C      56   58    0   57
   58 A      57   59    0   58
   59 A      58   60    0   59
   60 A      59   61    0   60
   61 U      60   62    0   61
   62 C      61   63   10   62
   63 C      62   64    9   63
   64 C      63   65    8   64
   65 A      64   66    0   65
   66 U      65   67    0   66
   67 C      66   68    7   67
   68 G      67   69    6   68
   69 G      68   70    5   69
   70 U      69   71    4   70
   71 C      70   72    3   71
   72 G      71   73    2   72
   73 C      72   74    1   73
   74 G      73   75    0   74
   75 C      74   76    0   75
   76 C      75   77    0   76
   77 A      76    0    0   77
   77  ENERGY = -43.5  RD0260
    1 G       0    2   73    1
    2 C       1    3   72    2
    3 G       2    4   71    3
    4 A       3    5   70    4
    5 C       4    6   69    5
    6 C       5    7   68    6
    7 G       6    8   67    7
    8 G       7    9   64    8
    9 G       8   10   63    9
   10 G       9   11   62   10
   11 C      10   12    0   11
   12 U      11   13    0   12
   13 G      12   14    0   13
   14 G      13   15   55   14
   15 C      14   16   54   15
   16 U      15   17   53   16
   17 U      16   18   52   17
   18 G      17   19   51   18
   19 G      18   20    0   19
   20 U      19   21    0   20
   21 A      20   22    0   21
   22 A      21   23    0   22
   23 U      22   24    0   23
   24 G      23   25    0   24
   25 G      24   26    0   25
   26 U      25   27   50   26
   27 A      26   28   49   27
   28 C      27   29    0   28
   29 U      28   30   47   29
   30 C      29   31   46   30
   31 C      30   32   42   31
   32 C      31   33   41   32
   33 C      32   34   40   33
   34 U      33   35    0   34
   35 G      34   36    0   35
   36 U      35   37    0   36
   37 C      36   38    0   37
   38 A      37   39    0   38
   39 C      38   40    0   39
   40 G      39   41   33   40
   41 G      40   42   32   41
   42 G      41   43   31   42
   43 A      42   44    0   43
   44 G      43   45    0   44
   45 A      44   46    0   45
   46 G      45   47   30   46
   47 A      46   48   29   47
   48 A      47   49    0   48
   49 U      48   50   27   49
   50 G      49   51   26   50
   51 U      50   52   18   51
   52 G      51   53   17   52
   53 G      52   54   16   53
   54 G      53   55   15   54
   55 U      54   56   14   55
   56 U      55   57    0   56
   57 C      56   58    0   57
   58 A      57   59    0   58
   59 A      58   60    0   59
   60 A      59   61    0   60
   61 U      60   62    0   61
   62 C      61   63   10   62
   63 C      62   64    9   63
   64 C      63   65    8   64
   65 A      64   66    0   65
   66 U      65   67    0   66
   67 C      66   68    7   67
   68 G      67   69    6   68
   69 G      68   70    5   69
   70 U      69   71    4   70
   71 C      70   72    3   71
   72 G      71   73    2   72
   73 C      72   74    1   73
   74 G      73   75    0   74
   75 C      74   76    0   75
   76 C      75   77    0   76
   77 A      76    0    0   77
   77  ENERGY = -43.5  RD0260
    1 G       0    2   73    1
    2 C       1    3   72    2
    3 G       2    4   71    3
    4 A       3    5   70    4
    5 C       4    6   69    5
    6 C       5    7   68    6
    7 G       6    8   67    7
    8 G       7    9    0    8
    9 G       8   10    0    9
   10 G       9   11    0   10
   11 C      10   12    0   11
   12 U      11   13    0   12
   13 G      12   14    0   13
   14 G      13   15    0   14
   15 C      14   16    0   15
   16 U      15   17    0   16
   17 U      16   18    0   17
   18 G      17   19    0   18
   19 G      18   20    0   19
   20 U      19   21   27   20
   21 A      20   22   26   21
   22 A      21   23    0   22
   23 U      22   24    0   23
   24 G      23   25    0   24
   25 G      24   26    0   25
   26 U      25   27   21   26
   27 A      26   28   20   27
   28 C      27   29   46   28
   29 U      28   30   45   29
   30 C      29   31   44   30
   31 C      30   32   42   31
   32 C      31   33   41   32
   33 C      32   34   40   33
   34 U      33   35    0   34
   35 G      34   36    0   35
   36 U      35   37    0   36
   37 C      36   38    0   37
   38 A      37   39    0   38
   39 C      38   40    0   39
   40 G      39   41   33   40
   41 G      40   42   32   41
   42 G      41   43   31   42
   43 A      42   44    0   43
   44 G      43   45   30   44
   45 A      44   46   29   45
   46 G      45   47   28   46
   47 A      46   48    0   47
   48 A      47   49    0   48
   49 U      48   50    0   49
   50 G      49   51   66   50
   51 U      50   52   65   51
   52 G      51   53   64   52
   53 G      52   54   63   53
   54 G      53   55   62   54
   55 U      54   56    0   55
   56 U      55   57    0   56
   57 C      56   58    0   57
   58 A      57   59    0   58
   59 A      58   60    0   59
   60 A      59   61    0   60
   61 U      60   62    0   61
   62 C      61   63   54   62
   63 C      62   64   53   63
   64 C      63   65   52   64
   65 A      64   66   51   65
   66 U      65   67   50   66
   67 C      66   68    7   67
   68 G      67   69    6   68
   69 G      68   70    5   69
   70 U      69   71    4   70
   71 C      70   72    3   71
   72 G      71   73    2   72
   73 C      72   74    1   73
   74 G      73   75    0   74
   75 C      74   76    0   75
   76 C      75   77    0   76
   77 A      76    0    0   77
   77  ENERGY = -43.5  RD0260
    1 G       0    2   73    1
    2 C       1    3   72    2
    3 G       2    4   71    3
    4 A       3    5   70    4
    5 C       4    6   69    5
    6 C       5    7   68    6
    7 G       6    8   67    7
    8 G       7    9   64    8
    9 G       8   10   63    9
   10 G       9   11   62   10
   11 C      10   12    0   11
   12 U      11   13    0   12
   13 G      12   14   56   13
   14 G      13   15   55   14
   15 C      14   16   54   15
   16 U      15   17   53   16
   17 U      16   18   52   17
   18 G      17   19    0   18
   19 G      18   20    0   19
   20 U      19   21    0   20
   21 A      20   22    0   21
   22 A      21   23   49   22
   23 U      22   24   48   23
   24 G      23   25    0   24
   25 G      24   26    0   25
   26 U      25   27    0   26
   27 A      26   28    0   27
   28 C      27   29   44   28
   29 U      28   30   43   29
   30 C      29   31   42   30
   31 C      30   32   41   31
   32 C      31   33   40   32
   33 C      32   34    0   33
   34 U      33   35    0   34
   35 G      34   36    0   35
   36 U      35   37    0   36
   37 C      36   38    0   37
   38 A      37   39    0   38
   39 C      38   40    0   39
   40 G      39   41   32   40
   41 G      40   42   31   41
   42 G      41   43   30   42
   43 A      42   44   29   43
   44 G      43   45   28   44
   45 A      44   46    0   45
   46 G      45   47    0   46
   47 A      46   48    0   47
   48 A      47   49   23   48
   49 U      48   50   22   49
   50 G      49   51    0   50
   51 U      50   52    0   51
   52 G      51   53   17   52
   53 G      52   54   16   53
   54 G      53   55   15   54
   55 U      54   56   14   55
   56 U      55   57   13   56
   57 C      56   58    0   57
   58 A      57   59    0   58
   59 A      58   60    0   59
   60 A      59   61    0   60
   61 U      60   62    0   61
   62 C      61   63   10   62
   63 C      62   64    9   63
   64 C      63   65    8   64
   65 A      64   66    0   65
   66 U      65   67    0   66
   67 C      66   68    7   67
   68 G      67   69    6   68
   69 G      68   70    5   69
   70 U      69   71    4   70
   71 C      70   72    3   71
   72 G      71   73    2   72
   73 C      72   74    1   73
   74 G      73   75    0   74
   75 C      74   76    0   75
   76 C      75   77    0   76
   77 A      76    0    0   77
   77  ENERGY = -43.4  RD0260
    1 G       0    2   73    1
    2 C       1    3   72    2
    3 G       2    4   71    3
    4 A       3    5   70    4
    5 C       4    6   69    5
    6 C       5    7   68    6
    7 G       6    8   67    7
    8 G       7    9   64    8
    9 G       8   10   63    9
   10 G       9   11   62   10
   11 C      10   12    0   11
   12 U      11   13    0   12
   13 G      12   14    0   13
   14 G      13   15   55   14
   15 C      14   16   54   15
   16 U      15   17   53   16
   17 U      16   18   52   17
   18 G      17   19    0   18
   19 G      18   20    0   19
   20 U      19   21    0   20
   21 A      20   22    0   21
   22 A      21   23   49   22
   23 U      22   24   48   23
   24 G      23   25    0   24
   25 G      24   26    0   25
   26 U      25   27    0   26
   27 A      26   28    0   27
   28 C      27   29   44   28
   29 U      28   30   43   29
   30 C      29   31   42   30
   31 C      30   32   41   31
   32 C      31   33   40   32
   33 C      32   34    0   33
   34 U      33   35    0   34
   35 G      34   36    0   35
   36 U      35   37    0   36
   37 C      36   38    0   37
   38 A      37   39    0   38
   39 C      38   40    0   39
   40 G      39   41   32   40
   41 G      40   42   31   41
   42 G      41   43   30   42
   43 A      42   44   29   43
   44 G      43   45   28   44
   45 A      44   46    0   45
   46 G      45   47    0   46
   47 A      46   48    0   47
   48 A      47   49   23   48
   49 U      48   50   22   49
   50 G      49   51    0   50
   51 U      50   52    0   51
   52 G      51   53   17   52
   53 G      52   54   16   53
   54 G      53   55   15   54
   55 U      54   56   14   55
   56 U      55   57    0   56
   57 C      56   58    0   57
   58 A      57   59    0   58
   59 A      58   60    0   59
   60 A      59   61    0   60
   61 U      60   62    0   61
   62 C      61   63   10   62
   63 C      62   64    9   63
   64 C      63   65    8   64
   65 A      64   66    0   65
   66 U      65   67    0   66
   67 C      66   68    7   67
   68 G      67   69    6   68
   69 G      68   70    5   69
   70 U      69   71    4   70
   71 C      70   72    3   71
   72 G      71   73    2   72
   73 C      72   74    1   73
   74 G      73   75    0   74
   75 C      74   76    0   75
   76 C      75   77    0   76
   77 A      76    0    0   77
   77  ENERGY = -43.2  RD0260
    1 G       0    2   73    1
    2 C       1    3   72    2
    3 G       2    4   71    3
    4 A       3    5   70    4
    5 C       4    6   19    5
    6 C       5    7   18    6
    7 G       6    8   17    7
    8 G       7    9   16    8
    9 G       8   10   15    9
   10 G       9   11    0   10
   11 C      10   12    0   11
   12 U      11   13    0   12
   13 G      12   14    0   13
   14 G      13   15    0   14
   15 C      14   16    9   15
   16 U      15   17    8   16
   17 U      16   18    7   17
   18 G      17   19    6   18
   19 G      18   20    5   19
   20 U      19   21    0   20
   21 A      20   22    0   21
   22 A      21   23    0   22
   23 U      22   24    0   23
   24 G      23   25    0   24
   25 G      24   26    0   25
   26 U      25   27    0   26
   27 A      26   28    0   27
   28 C      27   29   46   28
   29 U      28   30   45   29
   30 C      29   31   44   30
   31 C      30   32   42   31
   32 C      31   33   41   32
   33 C      32   34   40   33
   34 U      33   35    0   34
   35 G      34   36    0   35
   36 U      35   37    0   36
   37 C      36   38    0   37
   38 A      37   39    0   38
   39 C      38   40    0   39
   40 G      39   41   33   40
   41 G      40   42   32   41
   42 G      41   43   31   42
   43 A      42   44    0   43
   44 G      43   45   30   44
   45 A      44   46   29   45
   46 G      45   47   28   46
   47 A      46   48    0   47
   48 A      47   49    0   48
   49 U      48   50    0   49
   50 G      49   51   66   50
   51 U      50   52   65   51
   52 G      51   53   64   52
   53 G      52   54   63   53
   54 G      53   55   62   54
   55 U      54   56    0   55
   56 U      55   57    0   56
   57 C      56   58    0   57
   58 A      57   59    0   58
   59 A      58   60    0   59
   60 A      59   61    0   60
   61 U      60   62    0   61
   62 C      61   63   54   62
   63 C      62   64   53   63
   64 C      63   65   52   64
   65 A      64   66   51   65
   66 U      65   67   50   66
   67 C      66   68    0   67
   68 G      67   69    0   68
   69 G      68   70    0   69
   70 U      69   71    4   70
   71 C      70   72    3   71
   72 G      71   73    2   72
   73 C      72   74    1   73
   74 G      73   75    0   74
   75 C      74   76    0   75
   76 C      75   77    0   76
   77 A      76    0    0   77
   77  ENERGY = -43.1  RD0260
    1 G       0    2   73    1
    2 C       1    3   72    2
    3 G       2    4   71    3
    4 A       3    5   70    4
    5 C       4    6   69    5
    6 C       5    7   68    6
    7 G       6    8   67    7
    8 G       7    9    0    8
    9 G       8   10    0    9
   10 G       9   11    0   10
   11 C      10   12    0   11
   12 U      11   13    0   12
   13 G      12   14    0   13
   14 G      13   15   26   14
   15 C      14   16   25   15
   16 U      15   17   24   16
   17 U      16   18    0   17
   18 G      17   19    0   18
   19 G      18   20    0   19
   20 U      19   21    0   20
   21 A      20   22    0   21
   22 A      21   23    0   22
   23 U      22   24    0   23
   24 G      23   25   16   24
   25 G      24   26   15   25
   26 U      25   27   14   26
   27 A      26   28    0   27
   28 C      27   29   44   28
   29 U      28   30   43   29
   30 C      29   31   42   30
   31 C      30   32   41   31
   32 C      31   33   40   32
   33 C      32   34    0   33
   34 U      33   35    0   34
   35 G      34   36    0   35
   36 U      35   37    0   36
   37 C      36   38    0   37
   38 A      37   39    0   38
   39 C      38   40    0   39
   40 G      39   41   32   40
   41 G      40   42   31   41
   42 G      41   43   30   42
   43 A      42   44   29   43
   44 G      43   45   28   44
   45 A      44   46    0   45
   46 G      45   47    0   46
   47 A      46   48    0   47
   48 A      47   49    0   48
   49 U      48   50    0   49
   50 G      49   51   66   50
   51 U      50   52   65   51
   52 G      51   53   64   52
   53 G      52   54   63   53
   54 G      53   55   62   54
   55 U      54   56    0   55
   56 U      55   57    0   56
   57 C      56   58    0   57
   58 A      57   59    0   58
   59 A      58   60    0   59
   60 A      59   61    0   60
   61 U      60   62    0   61
   62 C      61   63   54   62
   63 C      62   64   53   63
   64 C      63   65   52   64
   65 A      64   66   51   65
   66 U      65   67   50   66
   67 C      66   68    7   67
   68 G      67   69    6   68
   69 G      68   70    5   69
   70 U      69   71    4   70
   71 C      70   72    3   71
   72 G      71   73    2   72
   73 C      72   74    1   73
   74 G      73   75    0   74
   75 C      74   76    0   75
   76 C      75   77    0   76
   77 A      76    0    0   77
   77  ENERGY = -43.0  RD0260
    1 G       0    2   73    1
    2 C       1    3   72    2
    3 G       2    4   71    3
    4 A       3    5   70    4
    5 C       4    6   69    5
    6 C       5    7   68    6
    7 G       6    8   16    7
    8 G       7    9   15    8
    9 G       8   10    0    9
   10 G       9   11    0   10
   11 C      10   12    0   11
   12 U      11   13    0   12
   13 G      12   14    0   13
   14 G      13   15    0   14
   15 C      14   16    8   15
   16 U      15   17    7   16
   17 U      16   18    0   17
   18 G      17   19    0   18
   19 G      18   20    0   19
   20 U      19   21    0   20
   21 A      20   22    0   21
   22 A      21   23    0   22
   23 U      22   24    0   23
   24 G      23   25    0   24
   25 G      24   26    0   25
   26 U      25   27    0   26
   27 A      26   28    0   27
   28 C      27   29   46   28
   29 U      28   30   45   29
   30 C      29   31   44   30
   31 C      30   32   42   31
   32 C      31   33   41   32
   33 C      32   34   40   33
   34 U      33   35    0   34
   35 G      34   36    0   35
   36 U      35   37    0   36
   37 C      36   38    0   37
   38 A      37   39    0   38
   39 C      38   40    0   39
   40 G      39   41   33   40
   41 G      40   42   32   41
   42 G      41   43   31   42
   43 A      42   44    0   43
   44 G      43   45   30   44
   45 A      44   46   29   45
   46 G      45   47   28   46
   47 A      46   48    0   47
   48 A      47   49    0   48
   49 U      48   50    0   49
   50 G      49   51   66   50
   51 U      50   52   65   51
   52 G      51   53   64   52
   53 G      52   54   63   53
   54 G      53   55   62   54
   55 U      54   56    0   55
   56 U      55   57    0   56
   57 C      56   58    0   57
   58 A      57   59    0   58
   59 A      58   60    0   59
   60 A      59   61    0   60
   61 U      60   62    0   61
   62 C      61   63   54   62
   63 C      62   64   53   63
   64 C      63   65   52   64
   65 A      64   66   51   65
   66 U      65   67   50   66
   67 C      66   68    0   67
   68 G      67   69    6   68
   69 G      68   70    5   69
   70 U      69   71    4   70
   71 C      70   72    3   71
   72 G      71   73    2   72
   73 C      72   74    1   73
   74 G      73   75    0   74
   75 C      74   76    0   75
   76 C      75   77    0   76
   77 A      76    0    0   77
   77  ENERGY = -42.9  RD0260
    1 G       0    2   73    1
    2 C       1    3   72    2
    3 G       2    4   71    3
    4 A       3    5   70    4
    5 C       4    6   69    5
    6 C       5    7   68    6
    7 G       6    8   67    7
    8 G       7    9    0    8
    9 G       8   10    0    9
   10 G       9   11    0   10
   11 C      10   12    0   11
   12 U      11   13    0   12
   13 G      12   14    0   13
   14 G      13   15   26   14
   15 C      14   16   25   15
   16 U      15   17   24   16
   17 U      16   18    0   17
   18 G      17   19    0   18
   19 G      18   20    0   19
   20 U      19   21    0   20
   21 A      20   22    0   21
   22 A      21   23    0   22
   23 U      22   24    0   23
   24 G      23   25   16   24
   25 G      24   26   15   25
   26 U      25   27   14   26
   27 A      26   28    0   27
   28 C      27   29   46   28
   29 U      28   30   45   29
   30 C      29   31   44   30
   31 C      30   32   42   31
   32 C      31   33   41   32
   33 C      32   34   40   33
   34 U      33   35    0   34
   35 G      34   36    0   35
   36 U      35   37    0   36
   37 C      36   38    0   37
   38 A      37   39    0   38
   39 C      38   40    0   39
   40 G      39   41   33   40
   41 G      40   42   32   41
   42 G      41   43   31   42
   43 A      42   44    0   43
   44 G      43   45   30   44
   45 A      44   46   29   45
   46 G      45   47   28   46
   47 A      46   48    0   47
   48 A      47   49    0   48
   49 U      48   50    0   49
   50 G      49   51   66   50
   51 U      50   52   65   51
   52 G      51   53   64   52
   53 G      52   54   63   53
   54 G      53   55   62   54
   55 U      54   56    0   55
   56 U      55   57    0   56
   57 C      56   58    0   57
   58 A      57   59    0   58
   59 A      58   60    0   59
   60 A      59   61    0   60
   61 U      60   62    0   61
   62 C      61   63   54   62
   63 C      62   64   53   63
   64 C      63   65   52   64
   65 A      64   66   51   65
   66 U      65   67   50   66
   67 C      66   68    7   67
   68 G      67   69    6   68
   69 G      68   70    5   69
   70 U      69   71    4   70
   71 C      70   72    3   71
   72 G      71   73    2   72
   73 C      72   74    1   73
   74 G      73   75    0   74
   75 C      74   76    0   75
   76 C      75   77    0   76
   77 A      76    0    0   77
   77  ENERGY = -42.9  RD0260
    1 G       0    2   73    1
    2 C       1    3   72    2
    3 G       2    4   71    3
    4 A       3    5   70    4
    5 C       4    6   69    5
    6 C       5    7   68    6
    7 G       6    8   67    7
    8 G       7    9    0    8
    9 G       8   10    0    9
   10 G       9   11    0   10
   11 C      10   12    0   11
   12 U      11   13   27   12
   13 G      12   14   26   13
   14 G      13   15    0   14
   15 C      14   16   25   15
   16 U      15   17   24   16
   17 U      16   18    0   17
   18 G      17   19    0   18
   19 G      18   20    0   19
   20 U      19   21    0   20
   21 A      20   22    0   21
   22 A      21   23    0   22
   23 U      22   24    0   23
   24 G      23   25   16   24
   25 G      24   26   15   25
   26 U      25   27   13   26
   27 A      26   28   12   27
   28 C      27   29   46   28
   29 U      28   30   45   29
   30 C      29   31   44   30
   31 C      30   32   42   31
   32 C      31   33   41   32
   33 C      32   34   40   33
   34 U      33   35    0   34
   35 G      34   36    0   35
   36 U      35   37    0   36
   37 C      36   38    0   37
   38 A      37   39    0   38
   39 C      38   40    0   39
   40 G      39   41   33   40
   41 G      40   42   32   41
   42 G      41   43   31   42
   43 A      42   44    0   43
   44 G      43   45   30   44
   45 A      44   46   29   45
   46 G      45   47   28   46
   47 A      46   48    0   47
   48 A      47   49    0   48
   49 U      48   50    0   49
   50 G      49   51   66   50
   51 U      50   52   65   51
   52 G      51   53   64   52
   53 G      52   54   63   53
   54 G      53   55   62   54
   55 U      54   56    0   55
   56 U      55   57    0   56
   57 C      56   58    0   57
   58 A      57   59    0   58
   59 A      58   60    0   59
   60 A      59   61    0   60
   61 U      60   62    0   61
   62 C      61   63   54   62
   63 C      62   64   53   63
   64 C      63   65   52   64
   65 A      64   66   51   65
   66 U      65   67   50   66
   67 C      66   68    7   67
   68 G      67   69    6   68
   69 G      68   70    5   69
   70 U      69   71    4   70
   71 C      70   72    3   71
   72 G      71   73    2   72
   73 C      72   74    1   73
   74 G      73   75    0   74
   75 C      74   76    0   75
   76 C      75   77    0   76
   77 A      76    0    0   77
