# Supplementary material for: Dynalign II: common secondary structure prediction for RNA homologs with domain insertions
Source: Nucleic Acids Res. 2014 Nov 21;42(22):13939–48. doi: 10.1093/nar/gku1172 (PMC4267632; doi:10.1093/nar/gku1172)
Supplement: SUPPLEMENTARY DATA [file supp_gku1172_nar-02021-z-2014-File012.zip › examples/2.ct]

   76  ENERGY = -53.6  RD0500
    1 G       0    2   72    1
    2 C       1    3   71    2
    3 C       2    4   70    3
    4 C       3    5   69    4
    5 G       4    6   68    5
    6 G       5    7   67    6
    7 G       6    8   66    7
    8 U       7    9    0    8
    9 G       8   10   20    9
   10 G       9   11   19   10
   11 U      10   12   18   11
   12 G      11   13    0   12
   13 U      12   14    0   13
   14 A      13   15    0   14
   15 G      14   16    0   15
   16 U      15   17    0   16
   17 G      16   18    0   17
   18 G      17   19   11   18
   19 C      18   20   10   19
   20 C      19   21    9   20
   21 C      20   22    0   21
   22 A      21   23    0   22
   23 U      22   24    0   23
   24 C      23   25    0   24
   25 A      24   26    0   25
   26 U      25   27    0   26
   27 A      26   28   45   27
   28 C      27   29   44   28
   29 G      28   30   43   29
   30 A      29   31   42   30
   31 C      30   32   41   31
   32 C      31   33   40   32
   33 C      32   34    0   33
   34 U      33   35    0   34
   35 G      34   36    0   35
   36 U      35   37    0   36
   37 C      36   38    0   37
   38 A      37   39    0   38
   39 C      38   40    0   39
   40 G      39   41   32   40
   41 G      40   42   31   41
   42 U      41   43   30   42
   43 C      42   44   29   43
   44 G      43   45   28   44
   45 U      44   46   27   45
   46 G      45   47    0   46
   47 A      46   48    0   47
   48 C      47   49    0   48
   49 G      48   50   65   49
   50 C      49   51   64   50
   51 G      50   52   63   51
   52 G      51   53   62   52
   53 G      52   54   61   53
   54 U      53   55    0   54
   55 U      54   56    0   55
   56 C      55   57    0   56
   57 g      56   58    0   57
   58 A      57   59    0   58
   59 A      58   60    0   59
   60 U      59   61    0   60
   61 C      60   62   53   61
   62 C      61   63   52   62
   63 C      62   64   51   63
   64 G      63   65   50   64
   65 C      64   66   49   65
   66 C      65   67    7   66
   67 U      66   68    6   67
   68 C      67   69    5   68
   69 G      68   70    4   69
   70 G      69   71    3   70
   71 G      70   72    2   71
   72 C      71   73    1   72
   73 G      72   74    0   73
   74 C      73   75    0   74
   75 C      74   76    0   75
   76 A      75    0    0   76
   76  ENERGY = -53.0  RD0500
    1 G       0    2   72    1
    2 C       1    3   71    2
    3 C       2    4   70    3
    4 C       3    5   69    4
    5 G       4    6   68    5
    6 G       5    7   66    6
    7 G       6    8   65    7
    8 U       7    9   64    8
    9 G       8   10   63    9
   10 G       9   11   62   10
   11 U      10   12    0   11
   12 G      11   13    0   12
   13 U      12   14    0   13
   14 A      13   15    0   14
   15 G      14   16    0   15
   16 U      15   17    0   16
   17 G      16   18   55   17
   18 G      17   19   54   18
   19 C      18   20   53   19
   20 C      19   21   52   20
   21 C      20   22   51   21
   22 A      21   23    0   22
   23 U      22   24    0   23
   24 C      23   25    0   24
   25 A      24   26    0   25
   26 U      25   27   46   26
   27 A      26   28   45   27
   28 C      27   29   44   28
   29 G      28   30   43   29
   30 A      29   31   42   30
   31 C      30   32   41   31
   32 C      31   33   40   32
   33 C      32   34    0   33
   34 U      33   35    0   34
   35 G      34   36    0   35
   36 U      35   37    0   36
   37 C      36   38    0   37
   38 A      37   39    0   38
   39 C      38   40    0   39
   40 G      39   41   32   40
   41 G      40   42   31   41
   42 U      41   43   30   42
   43 C      42   44   29   43
   44 G      43   45   28   44
   45 U      44   46   27   45
   46 G      45   47   26   46
   47 A      46   48    0   47
   48 C      47   49    0   48
   49 G      48   50    0   49
   50 C      49   51    0   50
   51 G      50   52   21   51
   52 G      51   53   20   52
   53 G      52   54   19   53
   54 U      53   55   18   54
   55 U      54   56   17   55
   56 C      55   57    0   56
   57 g      56   58    0   57
   58 A      57   59    0   58
   59 A      58   60    0   59
   60 U      59   61    0   60
   61 C      60   62    0   61
   62 C      61   63   10   62
   63 C      62   64    9   63
   64 G      63   65    8   64
   65 C      64   66    7   65
   66 C      65   67    6   66
   67 U      66   68    0   67
   68 C      67   69    5   68
   69 G      68   70    4   69
   70 G      69   71    3   70
   71 G      70   72    2   71
   72 C      71   73    1   72
   73 G      72   74    0   73
   74 C      73   75    0   74
   75 C      74   76    0   75
   76 A      75    0    0   76
   76  ENERGY = -52.8  RD0500
    1 G       0    2   72    1
    2 C       1    3   71    2
    3 C       2    4   70    3
    4 C       3    5   69    4
    5 G       4    6   68    5
    6 G       5    7   67    6
    7 G       6    8   66    7
    8 U       7    9    0    8
    9 G       8   10   24    9
   10 G       9   11   23   10
   11 U      10   12   22   11
   12 G      11   13   21   12
   13 U      12   14    0   13
   14 A      13   15    0   14
   15 G      14   16    0   15
   16 U      15   17    0   16
   17 G      16   18    0   17
   18 G      17   19    0   18
   19 C      18   20    0   19
   20 C      19   21    0   20
   21 C      20   22   12   21
   22 A      21   23   11   22
   23 U      22   24   10   23
   24 C      23   25    9   24
   25 A      24   26    0   25
   26 U      25   27   46   26
   27 A      26   28   45   27
   28 C      27   29   44   28
   29 G      28   30   43   29
   30 A      29   31   42   30
   31 C      30   32   41   31
   32 C      31   33   40   32
   33 C      32   34    0   33
   34 U      33   35    0   34
   35 G      34   36    0   35
   36 U      35   37    0   36
   37 C      36   38    0   37
   38 A      37   39    0   38
   39 C      38   40    0   39
   40 G      39   41   32   40
   41 G      40   42   31   41
   42 U      41   43   30   42
   43 C      42   44   29   43
   44 G      43   45   28   44
   45 U      44   46   27   45
   46 G      45   47   26   46
   47 A      46   48    0   47
   48 C      47   49    0   48
   49 G      48   50   65   49
   50 C      49   51   64   50
   51 G      50   52   63   51
   52 G      51   53   62   52
   53 G      52   54   61   53
   54 U      53   55    0   54
   55 U      54   56    0   55
   56 C      55   57    0   56
   57 g      56   58    0   57
   58 A      57   59    0   58
   59 A      58   60    0   59
   60 U      59   61    0   60
   61 C      60   62   53   61
   62 C      61   63   52   62
   63 C      62   64   51   63
   64 G      63   65   50   64
   65 C      64   66   49   65
   66 C      65   67    7   66
   67 U      66   68    6   67
   68 C      67   69    5   68
   69 G      68   70    4   69
   70 G      69   71    3   70
   71 G      70   72    2   71
   72 C      71   73    1   72
   73 G      72   74    0   73
   74 C      73   75    0   74
   75 C      74   76    0   75
   76 A      75    0    0   76
   76  ENERGY = -52.8  RD0500
    1 G       0    2   72    1
    2 C       1    3   71    2
    3 C       2    4   70    3
    4 C       3    5   69    4
    5 G       4    6   68    5
    6 G       5    7   66    6
    7 G       6    8   65    7
    8 U       7    9   64    8
    9 G       8   10   63    9
   10 G       9   11   62   10
   11 U      10   12    0   11
   12 G      11   13    0   12
   13 U      12   14    0   13
   14 A      13   15    0   14
   15 G      14   16    0   15
   16 U      15   17    0   16
   17 G      16   18   55   17
   18 G      17   19   54   18
   19 C      18   20   53   19
   20 C      19   21   52   20
   21 C      20   22   51   21
   22 A      21   23    0   22
   23 U      22   24    0   23
   24 C      23   25    0   24
   25 A      24   26    0   25
   26 U      25   27    0   26
   27 A      26   28   45   27
   28 C      27   29   44   28
   29 G      28   30   43   29
   30 A      29   31   42   30
   31 C      30   32   41   31
   32 C      31   33   40   32
   33 C      32   34    0   33
   34 U      33   35    0   34
   35 G      34   36    0   35
   36 U      35   37    0   36
   37 C      36   38    0   37
   38 A      37   39    0   38
   39 C      38   40    0   39
   40 G      39   41   32   40
   41 G      40   42   31   41
   42 U      41   43   30   42
   43 C      42   44   29   43
   44 G      43   45   28   44
   45 U      44   46   27   45
   46 G      45   47    0   46
   47 A      46   48    0   47
   48 C      47   49    0   48
   49 G      48   50    0   49
   50 C      49   51    0   50
   51 G      50   52   21   51
   52 G      51   53   20   52
   53 G      52   54   19   53
   54 U      53   55   18   54
   55 U      54   56   17   55
   56 C      55   57    0   56
   57 g      56   58    0   57
   58 A      57   59    0   58
   59 A      58   60    0   59
   60 U      59   61    0   60
   61 C      60   62    0   61
   62 C      61   63   10   62
   63 C      62   64    9   63
   64 G      63   65    8   64
   65 C      64   66    7   65
   66 C      65   67    6   66
   67 U      66   68    0   67
   68 C      67   69    5   68
   69 G      68   70    4   69
   70 G      69   71    3   70
   71 G      70   72    2   71
   72 C      71   73    1   72
   73 G      72   74    0   73
   74 C      73   75    0   74
   75 C      74   76    0   75
   76 A      75    0    0   76
   76  ENERGY = -52.4  RD0500
    1 G       0    2   72    1
    2 C       1    3   71    2
    3 C       2    4   70    3
    4 C       3    5   69    4
    5 G       4    6   68    5
    6 G       5    7   66    6
    7 G       6    8   65    7
    8 U       7    9   64    8
    9 G       8   10   63    9
   10 G       9   11   62   10
   11 U      10   12    0   11
   12 G      11   13    0   12
   13 U      12   14    0   13
   14 A      13   15    0   14
   15 G      14   16    0   15
   16 U      15   17    0   16
   17 G      16   18   55   17
   18 G      17   19   54   18
   19 C      18   20   53   19
   20 C      19   21   52   20
   21 C      20   22   51   21
   22 A      21   23    0   22
   23 U      22   24    0   23
   24 C      23   25    0   24
   25 A      24   26    0   25
   26 U      25   27   46   26
   27 A      26   28   45   27
   28 C      27   29   44   28
   29 G      28   30   43   29
   30 A      29   31   42   30
   31 C      30   32   41   31
   32 C      31   33   40   32
   33 C      32   34    0   33
   34 U      33   35    0   34
   35 G      34   36    0   35
   36 U      35   37    0   36
   37 C      36   38    0   37
   38 A      37   39    0   38
   39 C      38   40    0   39
   40 G      39   41   32   40
   41 G      40   42   31   41
   42 U      41   43   30   42
   43 C      42   44   29   43
   44 G      43   45   28   44
   45 U      44   46   27   45
   46 G      45   47   26   46
   47 A      46   48    0   47
   48 C      47   49    0   48
   49 G      48   50    0   49
   50 C      49   51    0   50
   51 G      50   52   21   51
   52 G      51   53   20   52
   53 G      52   54   19   53
   54 U      53   55   18   54
   55 U      54   56   17   55
   56 C      55   57    0   56
   57 g      56   58    0   57
   58 A      57   59    0   58
   59 A      58   60    0   59
   60 U      59   61    0   60
   61 C      60   62    0   61
   62 C      61   63   10   62
   63 C      62   64    9   63
   64 G      63   65    8   64
   65 C      64   66    7   65
   66 C      65   67    6   66
   67 U      66   68    0   67
   68 C      67   69    5   68
   69 G      68   70    4   69
   70 G      69   71    3   70
   71 G      70   72    2   71
   72 C      71   73    1   72
   73 G      72   74    0   73
   74 C      73   75    0   74
   75 C      74   76    0   75
   76 A      75    0    0   76
   76  ENERGY = -52.4  RD0500
    1 G       0    2   72    1
    2 C       1    3   71    2
    3 C       2    4   70    3
    4 C       3    5   69    4
    5 G       4    6   68    5
    6 G       5    7   66    6
    7 G       6    8   65    7
    8 U       7    9   64    8
    9 G       8   10   63    9
   10 G       9   11   62   10
   11 U      10   12    0   11
   12 G      11   13    0   12
   13 U      12   14    0   13
   14 A      13   15    0   14
   15 G      14   16    0   15
   16 U      15   17    0   16
   17 G      16   18   55   17
   18 G      17   19   54   18
   19 C      18   20   53   19
   20 C      19   21   52   20
   21 C      20   22   51   21
   22 A      21   23    0   22
   23 U      22   24    0   23
   24 C      23   25    0   24
   25 A      24   26    0   25
   26 U      25   27   46   26
   27 A      26   28   45   27
   28 C      27   29   44   28
   29 G      28   30   43   29
   30 A      29   31   42   30
   31 C      30   32   41   31
   32 C      31   33   40   32
   33 C      32   34    0   33
   34 U      33   35    0   34
   35 G      34   36    0   35
   36 U      35   37    0   36
   37 C      36   38    0   37
   38 A      37   39    0   38
   39 C      38   40    0   39
   40 G      39   41   32   40
   41 G      40   42   31   41
   42 U      41   43   30   42
   43 C      42   44   29   43
   44 G      43   45   28   44
   45 U      44   46   27   45
   46 G      45   47   26   46
   47 A      46   48    0   47
   48 C      47   49    0   48
   49 G      48   50    0   49
   50 C      49   51    0   50
   51 G      50   52   21   51
   52 G      51   53   20   52
   53 G      52   54   19   53
   54 U      53   55   18   54
   55 U      54   56   17   55
   56 C      55   57    0   56
   57 g      56   58    0   57
   58 A      57   59    0   58
   59 A      58   60    0   59
   60 U      59   61    0   60
   61 C      60   62    0   61
   62 C      61   63   10   62
   63 C      62   64    9   63
   64 G      63   65    8   64
   65 C      64   66    7   65
   66 C      65   67    6   66
   67 U      66   68    0   67
   68 C      67   69    5   68
   69 G      68   70    4   69
   70 G      69   71    3   70
   71 G      70   72    2   71
   72 C      71   73    1   72
   73 G      72   74    0   73
   74 C      73   75    0   74
   75 C      74   76    0   75
   76 A      75    0    0   76
   76  ENERGY = -52.2  RD0500
    1 G       0    2   72    1
    2 C       1    3   71    2
    3 C       2    4   70    3
    4 C       3    5   69    4
    5 G       4    6   68    5
    6 G       5    7   67    6
    7 G       6    8   66    7
    8 U       7    9    0    8
    9 G       8   10   20    9
   10 G       9   11   19   10
   11 U      10   12   18   11
   12 G      11   13    0   12
   13 U      12   14    0   13
   14 A      13   15    0   14
   15 G      14   16    0   15
   16 U      15   17    0   16
   17 G      16   18    0   17
   18 G      17   19   11   18
   19 C      18   20   10   19
   20 C      19   21    9   20
   21 C      20   22    0   21
   22 A      21   23    0   22
   23 U      22   24    0   23
   24 C      23   25    0   24
   25 A      24   26    0   25
   26 U      25   27    0   26
   27 A      26   28   45   27
   28 C      27   29   44   28
   29 G      28   30   43   29
   30 A      29   31   42   30
   31 C      30   32    0   31
   32 C      31   33   41   32
   33 C      32   34   40   33
   34 U      33   35    0   34
   35 G      34   36    0   35
   36 U      35   37    0   36
   37 C      36   38    0   37
   38 A      37   39    0   38
   39 C      38   40    0   39
   40 G      39   41   33   40
   41 G      40   42   32   41
   42 U      41   43   30   42
   43 C      42   44   29   43
   44 G      43   45   28   44
   45 U      44   46   27   45
   46 G      45   47    0   46
   47 A      46   48    0   47
   48 C      47   49    0   48
   49 G      48   50   65   49
   50 C      49   51   64   50
   51 G      50   52   63   51
   52 G      51   53   62   52
   53 G      52   54   61   53
   54 U      53   55    0   54
   55 U      54   56    0   55
   56 C      55   57    0   56
   57 g      56   58    0   57
   58 A      57   59    0   58
   59 A      58   60    0   59
   60 U      59   61    0   60
   61 C      60   62   53   61
   62 C      61   63   52   62
   63 C      62   64   51   63
   64 G      63   65   50   64
   65 C      64   66   49   65
   66 C      65   67    7   66
   67 U      66   68    6   67
   68 C      67   69    5   68
   69 G      68   70    4   69
   70 G      69   71    3   70
   71 G      70   72    2   71
   72 C      71   73    1   72
   73 G      72   74    0   73
   74 C      73   75    0   74
   75 C      74   76    0   75
   76 A      75    0    0   76
   76  ENERGY = -51.9  RD0500
    1 G       0    2   72    1
    2 C       1    3   71    2
    3 C       2    4   70    3
    4 C       3    5   69    4
    5 G       4    6   68    5
    6 G       5    7   66    6
    7 G       6    8   65    7
    8 U       7    9   64    8
    9 G       8   10   63    9
   10 G       9   11   62   10
   11 U      10   12    0   11
   12 G      11   13    0   12
   13 U      12   14    0   13
   14 A      13   15    0   14
   15 G      14   16    0   15
   16 U      15   17    0   16
   17 G      16   18   55   17
   18 G      17   19   54   18
   19 C      18   20   53   19
   20 C      19   21   52   20
   21 C      20   22   51   21
   22 A      21   23    0   22
   23 U      22   24    0   23
   24 C      23   25    0   24
   25 A      24   26    0   25
   26 U      25   27   46   26
   27 A      26   28   45   27
   28 C      27   29   44   28
   29 G      28   30   43   29
   30 A      29   31   42   30
   31 C      30   32   41   31
   32 C      31   33   40   32
   33 C      32   34    0   33
   34 U      33   35    0   34
   35 G      34   36    0   35
   36 U      35   37    0   36
   37 C      36   38    0   37
   38 A      37   39    0   38
   39 C      38   40    0   39
   40 G      39   41   32   40
   41 G      40   42   31   41
   42 U      41   43   30   42
   43 C      42   44   29   43
   44 G      43   45   28   44
   45 U      44   46   27   45
   46 G      45   47   26   46
   47 A      46   48    0   47
   48 C      47   49    0   48
   49 G      48   50    0   49
   50 C      49   51    0   50
   51 G      50   52   21   51
   52 G      51   53   20   52
   53 G      52   54   19   53
   54 U      53   55   18   54
   55 U      54   56   17   55
   56 C      55   57    0   56
   57 g      56   58    0   57
   58 A      57   59    0   58
   59 A      58   60    0   59
   60 U      59   61    0   60
   61 C      60   62    0   61
   62 C      61   63   10   62
   63 C      62   64    9   63
   64 G      63   65    8   64
   65 C      64   66    7   65
   66 C      65   67    6   66
   67 U      66   68    0   67
   68 C      67   69    5   68
   69 G      68   70    4   69
   70 G      69   71    3   70
   71 G      70   72    2   71
   72 C      71   73    1   72
   73 G      72   74    0   73
   74 C      73   75    0   74
   75 C      74   76    0   75
   76 A      75    0    0   76
   76  ENERGY = -51.9  RD0500
    1 G       0    2   72    1
    2 C       1    3   71    2
    3 C       2    4   70    3
    4 C       3    5   69    4
    5 G       4    6   68    5
    6 G       5    7   66    6
    7 G       6    8   65    7
    8 U       7    9   64    8
    9 G       8   10   63    9
   10 G       9   11   62   10
   11 U      10   12    0   11
   12 G      11   13    0   12
   13 U      12   14    0   13
   14 A      13   15    0   14
   15 G      14   16    0   15
   16 U      15   17    0   16
   17 G      16   18   55   17
   18 G      17   19   54   18
   19 C      18   20   53   19
   20 C      19   21   52   20
   21 C      20   22   51   21
   22 A      21   23    0   22
   23 U      22   24    0   23
   24 C      23   25    0   24
   25 A      24   26    0   25
   26 U      25   27   46   26
   27 A      26   28   45   27
   28 C      27   29   44   28
   29 G      28   30   43   29
   30 A      29   31   42   30
   31 C      30   32   41   31
   32 C      31   33   40   32
   33 C      32   34    0   33
   34 U      33   35    0   34
   35 G      34   36    0   35
   36 U      35   37    0   36
   37 C      36   38    0   37
   38 A      37   39    0   38
   39 C      38   40    0   39
   40 G      39   41   32   40
   41 G      40   42   31   41
   42 U      41   43   30   42
   43 C      42   44   29   43
   44 G      43   45   28   44
   45 U      44   46   27   45
   46 G      45   47   26   46
   47 A      46   48    0   47
   48 C      47   49    0   48
   49 G      48   50    0   49
   50 C      49   51    0   50
   51 G      50   52   21   51
   52 G      51   53   20   52
   53 G      52   54   19   53
   54 U      53   55   18   54
   55 U      54   56   17   55
   56 C      55   57    0   56
   57 g      56   58    0   57
   58 A      57   59    0   58
   59 A      58   60    0   59
   60 U      59   61    0   60
   61 C      60   62    0   61
   62 C      61   63   10   62
   63 C      62   64    9   63
   64 G      63   65    8   64
   65 C      64   66    7   65
   66 C      65   67    6   66
   67 U      66   68    0   67
   68 C      67   69    5   68
   69 G      68   70    4   69
   70 G      69   71    3   70
   71 G      70   72    2   71
   72 C      71   73    1   72
   73 G      72   74    0   73
   74 C      73   75    0   74
   75 C      74   76    0   75
   76 A      75    0    0   76
   76  ENERGY = -51.9  RD0500
    1 G       0    2   72    1
    2 C       1    3   71    2
    3 C       2    4   70    3
    4 C       3    5   69    4
    5 G       4    6   68    5
    6 G       5    7   66    6
    7 G       6    8   65    7
    8 U       7    9   64    8
    9 G       8   10   63    9
   10 G       9   11   62   10
   11 U      10   12    0   11
   12 G      11   13    0   12
   13 U      12   14    0   13
   14 A      13   15    0   14
   15 G      14   16    0   15
   16 U      15   17    0   16
   17 G      16   18   55   17
   18 G      17   19   54   18
   19 C      18   20   53   19
   20 C      19   21   52   20
   21 C      20   22   51   21
   22 A      21   23    0   22
   23 U      22   24    0   23
   24 C      23   25    0   24
   25 A      24   26    0   25
   26 U      25   27   46   26
   27 A      26   28   45   27
   28 C      27   29   44   28
   29 G      28   30   43   29
   30 A      29   31   42   30
   31 C      30   32   41   31
   32 C      31   33   40   32
   33 C      32   34    0   33
   34 U      33   35    0   34
   35 G      34   36    0   35
   36 U      35   37    0   36
   37 C      36   38    0   37
   38 A      37   39    0   38
   39 C      38   40    0   39
   40 G      39   41   32   40
   41 G      40   42   31   41
   42 U      41   43   30   42
   43 C      42   44   29   43
   44 G      43   45   28   44
   45 U      44   46   27   45
   46 G      45   47   26   46
   47 A      46   48    0   47
   48 C      47   49    0   48
   49 G      48   50    0   49
   50 C      49   51    0   50
   51 G      50   52   21   51
   52 G      51   53   20   52
   53 G      52   54   19   53
   54 U      53   55   18   54
   55 U      54   56   17   55
   56 C      55   57    0   56
   57 g      56   58    0   57
   58 A      57   59    0   58
   59 A      58   60    0   59
   60 U      59   61    0   60
   61 C      60   62    0   61
   62 C      61   63   10   62
   63 C      62   64    9   63
   64 G      63   65    8   64
   65 C      64   66    7   65
   66 C      65   67    6   66
   67 U      66   68    0   67
   68 C      67   69    5   68
   69 G      68   70    4   69
   70 G      69   71    3   70
   71 G      70   72    2   71
   72 C      71   73    1   72
   73 G      72   74    0   73
   74 C      73   75    0   74
   75 C      74   76    0   75
   76 A      75    0    0   76
   76  ENERGY = -51.9  RD0500
    1 G       0    2   72    1
    2 C       1    3   71    2
    3 C       2    4   70    3
    4 C       3    5   69    4
    5 G       4    6   68    5
    6 G       5    7   66    6
    7 G       6    8   65    7
    8 U       7    9   64    8
    9 G       8   10   63    9
   10 G       9   11   62   10
   11 U      10   12    0   11
   12 G      11   13    0   12
   13 U      12   14    0   13
   14 A      13   15    0   14
   15 G      14   16    0   15
   16 U      15   17    0   16
   17 G      16   18   55   17
   18 G      17   19   54   18
   19 C      18   20   53   19
   20 C      19   21   52   20
   21 C      20   22   51   21
   22 A      21   23    0   22
   23 U      22   24    0   23
   24 C      23   25    0   24
   25 A      24   26    0   25
   26 U      25   27   46   26
   27 A      26   28   45   27
   28 C      27   29   44   28
   29 G      28   30   43   29
   30 A      29   31   42   30
   31 C      30   32   41   31
   32 C      31   33   40   32
   33 C      32   34    0   33
   34 U      33   35    0   34
   35 G      34   36    0   35
   36 U      35   37    0   36
   37 C      36   38    0   37
   38 A      37   39    0   38
   39 C      38   40    0   39
   40 G      39   41   32   40
   41 G      40   42   31   41
   42 U      41   43   30   42
   43 C      42   44   29   43
   44 G      43   45   28   44
   45 U      44   46   27   45
   46 G      45   47   26   46
   47 A      46   48    0   47
   48 C      47   49    0   48
   49 G      48   50    0   49
   50 C      49   51    0   50
   51 G      50   52   21   51
   52 G      51   53   20   52
   53 G      52   54   19   53
   54 U      53   55   18   54
   55 U      54   56   17   55
   56 C      55   57    0   56
   57 g      56   58    0   57
   58 A      57   59    0   58
   59 A      58   60    0   59
   60 U      59   61    0   60
   61 C      60   62    0   61
   62 C      61   63   10   62
   63 C      62   64    9   63
   64 G      63   65    8   64
   65 C      64   66    7   65
   66 C      65   67    6   66
   67 U      66   68    0   67
   68 C      67   69    5   68
   69 G      68   70    4   69
   70 G      69   71    3   70
   71 G      70   72    2   71
   72 C      71   73    1   72
   73 G      72   74    0   73
   74 C      73   75    0   74
   75 C      74   76    0   75
   76 A      75    0    0   76
   76  ENERGY = -51.7  RD0500
    1 G       0    2   72    1
    2 C       1    3   71    2
    3 C       2    4   70    3
    4 C       3    5   69    4
    5 G       4    6   68    5
    6 G       5    7   67    6
    7 G       6    8   66    7
    8 U       7    9    0    8
    9 G       8   10   21    9
   10 G       9   11   20   10
   11 U      10   12    0   11
   12 G      11   13   19   12
   13 U      12   14   18   13
   14 A      13   15    0   14
   15 G      14   16    0   15
   16 U      15   17    0   16
   17 G      16   18    0   17
   18 G      17   19   13   18
   19 C      18   20   12   19
   20 C      19   21   10   20
   21 C      20   22    9   21
   22 A      21   23    0   22
   23 U      22   24    0   23
   24 C      23   25    0   24
   25 A      24   26    0   25
   26 U      25   27    0   26
   27 A      26   28   45   27
   28 C      27   29   44   28
   29 G      28   30   43   29
   30 A      29   31   42   30
   31 C      30   32   41   31
   32 C      31   33   40   32
   33 C      32   34    0   33
   34 U      33   35    0   34
   35 G      34   36    0   35
   36 U      35   37    0   36
   37 C      36   38    0   37
   38 A      37   39    0   38
   39 C      38   40    0   39
   40 G      39   41   32   40
   41 G      40   42   31   41
   42 U      41   43   30   42
   43 C      42   44   29   43
   44 G      43   45   28   44
   45 U      44   46   27   45
   46 G      45   47    0   46
   47 A      46   48    0   47
   48 C      47   49    0   48
   49 G      48   50   65   49
   50 C      49   51   64   50
   51 G      50   52   63   51
   52 G      51   53   62   52
   53 G      52   54   61   53
   54 U      53   55    0   54
   55 U      54   56    0   55
   56 C      55   57    0   56
   57 g      56   58    0   57
   58 A      57   59    0   58
   59 A      58   60    0   59
   60 U      59   61    0   60
   61 C      60   62   53   61
   62 C      61   63   52   62
   63 C      62   64   51   63
   64 G      63   65   50   64
   65 C      64   66   49   65
   66 C      65   67    7   66
   67 U      66   68    6   67
   68 C      67   69    5   68
   69 G      68   70    4   69
   70 G      69   71    3   70
   71 G      70   72    2   71
   72 C      71   73    1   72
   73 G      72   74    0   73
   74 C      73   75    0   74
   75 C      74   76    0   75
   76 A      75    0    0   76
   76  ENERGY = -51.7  RD0500
    1 G       0    2   72    1
    2 C       1    3   71    2
    3 C       2    4   70    3
    4 C       3    5   69    4
    5 G       4    6   68    5
    6 G       5    7   67    6
    7 G       6    8   66    7
    8 U       7    9    0    8
    9 G       8   10   21    9
   10 G       9   11   20   10
   11 U      10   12    0   11
   12 G      11   13   19   12
   13 U      12   14   18   13
   14 A      13   15    0   14
   15 G      14   16    0   15
   16 U      15   17    0   16
   17 G      16   18    0   17
   18 G      17   19   13   18
   19 C      18   20   12   19
   20 C      19   21   10   20
   21 C      20   22    9   21
   22 A      21   23    0   22
   23 U      22   24    0   23
   24 C      23   25    0   24
   25 A      24   26    0   25
   26 U      25   27    0   26
   27 A      26   28   45   27
   28 C      27   29   44   28
   29 G      28   30   43   29
   30 A      29   31   42   30
   31 C      30   32   41   31
   32 C      31   33   40   32
   33 C      32   34    0   33
   34 U      33   35    0   34
   35 G      34   36    0   35
   36 U      35   37    0   36
   37 C      36   38    0   37
   38 A      37   39    0   38
   39 C      38   40    0   39
   40 G      39   41   32   40
   41 G      40   42   31   41
   42 U      41   43   30   42
   43 C      42   44   29   43
   44 G      43   45   28   44
   45 U      44   46   27   45
   46 G      45   47    0   46
   47 A      46   48    0   47
   48 C      47   49    0   48
   49 G      48   50   65   49
   50 C      49   51   64   50
   51 G      50   52   63   51
   52 G      51   53   62   52
   53 G      52   54   61   53
   54 U      53   55    0   54
   55 U      54   56    0   55
   56 C      55   57    0   56
   57 g      56   58    0   57
   58 A      57   59    0   58
   59 A      58   60    0   59
   60 U      59   61    0   60
   61 C      60   62   53   61
   62 C      61   63   52   62
   63 C      62   64   51   63
   64 G      63   65   50   64
   65 C      64   66   49   65
   66 C      65   67    7   66
   67 U      66   68    6   67
   68 C      67   69    5   68
   69 G      68   70    4   69
   70 G      69   71    3   70
   71 G      70   72    2   71
   72 C      71   73    1   72
   73 G      72   74    0   73
   74 C      73   75    0   74
   75 C      74   76    0   75
   76 A      75    0    0   76
   76  ENERGY = -51.6  RD0500
    1 G       0    2   72    1
    2 C       1    3   71    2
    3 C       2    4   70    3
    4 C       3    5   69    4
    5 G       4    6   68    5
    6 G       5    7   67    6
    7 G       6    8   66    7
    8 U       7    9    0    8
    9 G       8   10   20    9
   10 G       9   11   19   10
   11 U      10   12   18   11
   12 G      11   13    0   12
   13 U      12   14    0   13
   14 A      13   15    0   14
   15 G      14   16    0   15
   16 U      15   17    0   16
   17 G      16   18    0   17
   18 G      17   19   11   18
   19 C      18   20   10   19
   20 C      19   21    9   20
   21 C      20   22    0   21
   22 A      21   23    0   22
   23 U      22   24    0   23
   24 C      23   25    0   24
   25 A      24   26    0   25
   26 U      25   27   46   26
   27 A      26   28   45   27
   28 C      27   29   44   28
   29 G      28   30   43   29
   30 A      29   31   42   30
   31 C      30   32   41   31
   32 C      31   33   40   32
   33 C      32   34    0   33
   34 U      33   35    0   34
   35 G      34   36    0   35
   36 U      35   37    0   36
   37 C      36   38    0   37
   38 A      37   39    0   38
   39 C      38   40    0   39
   40 G      39   41   32   40
   41 G      40   42   31   41
   42 U      41   43   30   42
   43 C      42   44   29   43
   44 G      43   45   28   44
   45 U      44   46   27   45
   46 G      45   47   26   46
   47 A      46   48    0   47
   48 C      47   49    0   48
   49 G      48   50   65   49
   50 C      49   51   64   50
   51 G      50   52   63   51
   52 G      51   53   62   52
   53 G      52   54   61   53
   54 U      53   55    0   54
   55 U      54   56    0   55
   56 C      55   57    0   56
   57 g      56   58    0   57
   58 A      57   59    0   58
   59 A      58   60    0   59
   60 U      59   61    0   60
   61 C      60   62   53   61
   62 C      61   63   52   62
   63 C      62   64   51   63
   64 G      63   65   50   64
   65 C      64   66   49   65
   66 C      65   67    7   66
   67 U      66   68    6   67
   68 C      67   69    5   68
   69 G      68   70    4   69
   70 G      69   71    3   70
   71 G      70   72    2   71
   72 C      71   73    1   72
   73 G      72   74    0   73
   74 C      73   75    0   74
   75 C      74   76    0   75
   76 A      75    0    0   76
   76  ENERGY = -51.6  RD0500
    1 G       0    2   72    1
    2 C       1    3   71    2
    3 C       2    4   70    3
    4 C       3    5   69    4
    5 G       4    6   68    5
    6 G       5    7   67    6
    7 G       6    8   66    7
    8 U       7    9    0    8
    9 G       8   10   20    9
   10 G       9   11   19   10
   11 U      10   12   18   11
   12 G      11   13    0   12
   13 U      12   14    0   13
   14 A      13   15    0   14
   15 G      14   16    0   15
   16 U      15   17    0   16
   17 G      16   18    0   17
   18 G      17   19   11   18
   19 C      18   20   10   19
   20 C      19   21    9   20
   21 C      20   22    0   21
   22 A      21   23    0   22
   23 U      22   24    0   23
   24 C      23   25    0   24
   25 A      24   26    0   25
   26 U      25   27   46   26
   27 A      26   28   45   27
   28 C      27   29   44   28
   29 G      28   30   43   29
   30 A      29   31   42   30
   31 C      30   32   41   31
   32 C      31   33   40   32
   33 C      32   34    0   33
   34 U      33   35    0   34
   35 G      34   36    0   35
   36 U      35   37    0   36
   37 C      36   38    0   37
   38 A      37   39    0   38
   39 C      38   40    0   39
   40 G      39   41   32   40
   41 G      40   42   31   41
   42 U      41   43   30   42
   43 C      42   44   29   43
   44 G      43   45   28   44
   45 U      44   46   27   45
   46 G      45   47   26   46
   47 A      46   48    0   47
   48 C      47   49    0   48
   49 G      48   50   65   49
   50 C      49   51   64   50
   51 G      50   52   63   51
   52 G      51   53   62   52
   53 G      52   54   61   53
   54 U      53   55    0   54
   55 U      54   56    0   55
   56 C      55   57    0   56
   57 g      56   58    0   57
   58 A      57   59    0   58
   59 A      58   60    0   59
   60 U      59   61    0   60
   61 C      60   62   53   61
   62 C      61   63   52   62
   63 C      62   64   51   63
   64 G      63   65   50   64
   65 C      64   66   49   65
   66 C      65   67    7   66
   67 U      66   68    6   67
   68 C      67   69    5   68
   69 G      68   70    4   69
   70 G      69   71    3   70
   71 G      70   72    2   71
   72 C      71   73    1   72
   73 G      72   74    0   73
   74 C      73   75    0   74
   75 C      74   76    0   75
   76 A      75    0    0   76
   76  ENERGY = -51.4  RD0500
    1 G       0    2   72    1
    2 C       1    3   71    2
    3 C       2    4   70    3
    4 C       3    5   69    4
    5 G       4    6   68    5
    6 G       5    7   66    6
    7 G       6    8   65    7
    8 U       7    9   64    8
    9 G       8   10   63    9
   10 G       9   11   62   10
   11 U      10   12    0   11
   12 G      11   13    0   12
   13 U      12   14    0   13
   14 A      13   15    0   14
   15 G      14   16    0   15
   16 U      15   17    0   16
   17 G      16   18   55   17
   18 G      17   19   54   18
   19 C      18   20   53   19
   20 C      19   21   52   20
   21 C      20   22   51   21
   22 A      21   23    0   22
   23 U      22   24    0   23
   24 C      23   25    0   24
   25 A      24   26    0   25
   26 U      25   27   46   26
   27 A      26   28   45   27
   28 C      27   29   44   28
   29 G      28   30   43   29
   30 A      29   31   42   30
   31 C      30   32   41   31
   32 C      31   33   40   32
   33 C      32   34    0   33
   34 U      33   35    0   34
   35 G      34   36    0   35
   36 U      35   37    0   36
   37 C      36   38    0   37
   38 A      37   39    0   38
   39 C      38   40    0   39
   40 G      39   41   32   40
   41 G      40   42   31   41
   42 U      41   43   30   42
   43 C      42   44   29   43
   44 G      43   45   28   44
   45 U      44   46   27   45
   46 G      45   47   26   46
   47 A      46   48    0   47
   48 C      47   49    0   48
   49 G      48   50    0   49
   50 C      49   51    0   50
   51 G      50   52   21   51
   52 G      51   53   20   52
   53 G      52   54   19   53
   54 U      53   55   18   54
   55 U      54   56   17   55
   56 C      55   57    0   56
   57 g      56   58    0   57
   58 A      57   59    0   58
   59 A      58   60    0   59
   60 U      59   61    0   60
   61 C      60   62    0   61
   62 C      61   63   10   62
   63 C      62   64    9   63
   64 G      63   65    8   64
   65 C      64   66    7   65
   66 C      65   67    6   66
   67 U      66   68    0   67
   68 C      67   69    5   68
   69 G      68   70    4   69
   70 G      69   71    3   70
   71 G      70   72    2   71
   72 C      71   73    1   72
   73 G      72   74    0   73
   74 C      73   75    0   74
   75 C      74   76    0   75
   76 A      75    0    0   76
   76  ENERGY = -51.4  RD0500
    1 G       0    2   72    1
    2 C       1    3   71    2
    3 C       2    4   70    3
    4 C       3    5   69    4
    5 G       4    6   68    5
    6 G       5    7   66    6
    7 G       6    8   65    7
    8 U       7    9   64    8
    9 G       8   10   63    9
   10 G       9   11   62   10
   11 U      10   12    0   11
   12 G      11   13    0   12
   13 U      12   14    0   13
   14 A      13   15    0   14
   15 G      14   16    0   15
   16 U      15   17    0   16
   17 G      16   18   55   17
   18 G      17   19   54   18
   19 C      18   20   53   19
   20 C      19   21   52   20
   21 C      20   22   51   21
   22 A      21   23    0   22
   23 U      22   24    0   23
   24 C      23   25    0   24
   25 A      24   26    0   25
   26 U      25   27   46   26
   27 A      26   28   45   27
   28 C      27   29   44   28
   29 G      28   30   43   29
   30 A      29   31   42   30
   31 C      30   32   41   31
   32 C      31   33   40   32
   33 C      32   34    0   33
   34 U      33   35    0   34
   35 G      34   36    0   35
   36 U      35   37    0   36
   37 C      36   38    0   37
   38 A      37   39    0   38
   39 C      38   40    0   39
   40 G      39   41   32   40
   41 G      40   42   31   41
   42 U      41   43   30   42
   43 C      42   44   29   43
   44 G      43   45   28   44
   45 U      44   46   27   45
   46 G      45   47   26   46
   47 A      46   48    0   47
   48 C      47   49    0   48
   49 G      48   50    0   49
   50 C      49   51    0   50
   51 G      50   52   21   51
   52 G      51   53   20   52
   53 G      52   54   19   53
   54 U      53   55   18   54
   55 U      54   56   17   55
   56 C      55   57    0   56
   57 g      56   58    0   57
   58 A      57   59    0   58
   59 A      58   60    0   59
   60 U      59   61    0   60
   61 C      60   62    0   61
   62 C      61   63   10   62
   63 C      62   64    9   63
   64 G      63   65    8   64
   65 C      64   66    7   65
   66 C      65   67    6   66
   67 U      66   68    0   67
   68 C      67   69    5   68
   69 G      68   70    4   69
   70 G      69   71    3   70
   71 G      70   72    2   71
   72 C      71   73    1   72
   73 G      72   74    0   73
   74 C      73   75    0   74
   75 C      74   76    0   75
   76 A      75    0    0   76
   76  ENERGY = -51.4  RD0500
    1 G       0    2   72    1
    2 C       1    3   71    2
    3 C       2    4   70    3
    4 C       3    5   69    4
    5 G       4    6   68    5
    6 G       5    7   66    6
    7 G       6    8   65    7
    8 U       7    9   64    8
    9 G       8   10   63    9
   10 G       9   11   62   10
   11 U      10   12    0   11
   12 G      11   13    0   12
   13 U      12   14    0   13
   14 A      13   15    0   14
   15 G      14   16    0   15
   16 U      15   17    0   16
   17 G      16   18   55   17
   18 G      17   19   54   18
   19 C      18   20   53   19
   20 C      19   21   52   20
   21 C      20   22   51   21
   22 A      21   23    0   22
   23 U      22   24    0   23
   24 C      23   25    0   24
   25 A      24   26    0   25
   26 U      25   27   46   26
   27 A      26   28   45   27
   28 C      27   29   44   28
   29 G      28   30   43   29
   30 A      29   31   42   30
   31 C      30   32   41   31
   32 C      31   33   40   32
   33 C      32   34    0   33
   34 U      33   35    0   34
   35 G      34   36    0   35
   36 U      35   37    0   36
   37 C      36   38    0   37
   38 A      37   39    0   38
   39 C      38   40    0   39
   40 G      39   41   32   40
   41 G      40   42   31   41
   42 U      41   43   30   42
   43 C      42   44   29   43
   44 G      43   45   28   44
   45 U      44   46   27   45
   46 G      45   47   26   46
   47 A      46   48    0   47
   48 C      47   49    0   48
   49 G      48   50    0   49
   50 C      49   51    0   50
   51 G      50   52   21   51
   52 G      51   53   20   52
   53 G      52   54   19   53
   54 U      53   55   18   54
   55 U      54   56   17   55
   56 C      55   57    0   56
   57 g      56   58    0   57
   58 A      57   59    0   58
   59 A      58   60    0   59
   60 U      59   61    0   60
   61 C      60   62    0   61
   62 C      61   63   10   62
   63 C      62   64    9   63
   64 G      63   65    8   64
   65 C      64   66    7   65
   66 C      65   67    6   66
   67 U      66   68    0   67
   68 C      67   69    5   68
   69 G      68   70    4   69
   70 G      69   71    3   70
   71 G      70   72    2   71
   72 C      71   73    1   72
   73 G      72   74    0   73
   74 C      73   75    0   74
   75 C      74   76    0   75
   76 A      75    0    0   76
   76  ENERGY = -51.4  RD0500
    1 G       0    2   72    1
    2 C       1    3   71    2
    3 C       2    4   70    3
    4 C       3    5   69    4
    5 G       4    6   68    5
    6 G       5    7   66    6
    7 G       6    8   65    7
    8 U       7    9   64    8
    9 G       8   10   63    9
   10 G       9   11   62   10
   11 U      10   12    0   11
   12 G      11   13    0   12
   13 U      12   14    0   13
   14 A      13   15    0   14
   15 G      14   16    0   15
   16 U      15   17    0   16
   17 G      16   18   55   17
   18 G      17   19   54   18
   19 C      18   20   53   19
   20 C      19   21   52   20
   21 C      20   22   51   21
   22 A      21   23    0   22
   23 U      22   24    0   23
   24 C      23   25    0   24
   25 A      24   26    0   25
   26 U      25   27   46   26
   27 A      26   28   45   27
   28 C      27   29   44   28
   29 G      28   30   43   29
   30 A      29   31   42   30
   31 C      30   32   41   31
   32 C      31   33   40   32
   33 C      32   34    0   33
   34 U      33   35    0   34
   35 G      34   36    0   35
   36 U      35   37    0   36
   37 C      36   38    0   37
   38 A      37   39    0   38
   39 C      38   40    0   39
   40 G      39   41   32   40
   41 G      40   42   31   41
   42 U      41   43   30   42
   43 C      42   44   29   43
   44 G      43   45   28   44
   45 U      44   46   27   45
   46 G      45   47   26   46
   47 A      46   48    0   47
   48 C      47   49    0   48
   49 G      48   50    0   49
   50 C      49   51    0   50
   51 G      50   52   21   51
   52 G      51   53   20   52
   53 G      52   54   19   53
   54 U      53   55   18   54
   55 U      54   56   17   55
   56 C      55   57    0   56
   57 g      56   58    0   57
   58 A      57   59    0   58
   59 A      58   60    0   59
   60 U      59   61    0   60
   61 C      60   62    0   61
   62 C      61   63   10   62
   63 C      62   64    9   63
   64 G      63   65    8   64
   65 C      64   66    7   65
   66 C      65   67    6   66
   67 U      66   68    0   67
   68 C      67   69    5   68
   69 G      68   70    4   69
   70 G      69   71    3   70
   71 G      70   72    2   71
   72 C      71   73    1   72
   73 G      72   74    0   73
   74 C      73   75    0   74
   75 C      74   76    0   75
   76 A      75    0    0   76
   76  ENERGY = -51.4  RD0500
    1 G       0    2   72    1
    2 C       1    3   71    2
    3 C       2    4   70    3
    4 C       3    5   69    4
    5 G       4    6   68    5
    6 G       5    7   66    6
    7 G       6    8   65    7
    8 U       7    9   64    8
    9 G       8   10   63    9
   10 G       9   11   62   10
   11 U      10   12    0   11
   12 G      11   13    0   12
   13 U      12   14    0   13
   14 A      13   15    0   14
   15 G      14   16    0   15
   16 U      15   17    0   16
   17 G      16   18   55   17
   18 G      17   19   54   18
   19 C      18   20   53   19
   20 C      19   21   52   20
   21 C      20   22   51   21
   22 A      21   23    0   22
   23 U      22   24    0   23
   24 C      23   25    0   24
   25 A      24   26    0   25
   26 U      25   27   46   26
   27 A      26   28   45   27
   28 C      27   29   44   28
   29 G      28   30   43   29
   30 A      29   31   42   30
   31 C      30   32   41   31
   32 C      31   33   40   32
   33 C      32   34    0   33
   34 U      33   35    0   34
   35 G      34   36    0   35
   36 U      35   37    0   36
   37 C      36   38    0   37
   38 A      37   39    0   38
   39 C      38   40    0   39
   40 G      39   41   32   40
   41 G      40   42   31   41
   42 U      41   43   30   42
   43 C      42   44   29   43
   44 G      43   45   28   44
   45 U      44   46   27   45
   46 G      45   47   26   46
   47 A      46   48    0   47
   48 C      47   49    0   48
   49 G      48   50    0   49
   50 C      49   51    0   50
   51 G      50   52   21   51
   52 G      51   53   20   52
   53 G      52   54   19   53
   54 U      53   55   18   54
   55 U      54   56   17   55
   56 C      55   57    0   56
   57 g      56   58    0   57
   58 A      57   59    0   58
   59 A      58   60    0   59
   60 U      59   61    0   60
   61 C      60   62    0   61
   62 C      61   63   10   62
   63 C      62   64    9   63
   64 G      63   65    8   64
   65 C      64   66    7   65
   66 C      65   67    6   66
   67 U      66   68    0   67
   68 C      67   69    5   68
   69 G      68   70    4   69
   70 G      69   71    3   70
   71 G      70   72    2   71
   72 C      71   73    1   72
   73 G      72   74    0   73
   74 C      73   75    0   74
   75 C      74   76    0   75
   76 A      75    0    0   76
   76  ENERGY = -51.4  RD0500
    1 G       0    2   72    1
    2 C       1    3   71    2
    3 C       2    4   70    3
    4 C       3    5   69    4
    5 G       4    6   68    5
    6 G       5    7   66    6
    7 G       6    8   65    7
    8 U       7    9   64    8
    9 G       8   10   63    9
   10 G       9   11   62   10
   11 U      10   12    0   11
   12 G      11   13    0   12
   13 U      12   14    0   13
   14 A      13   15    0   14
   15 G      14   16    0   15
   16 U      15   17    0   16
   17 G      16   18   55   17
   18 G      17   19   54   18
   19 C      18   20   53   19
   20 C      19   21   52   20
   21 C      20   22   51   21
   22 A      21   23    0   22
   23 U      22   24    0   23
   24 C      23   25    0   24
   25 A      24   26    0   25
   26 U      25   27   46   26
   27 A      26   28   45   27
   28 C      27   29   44   28
   29 G      28   30   43   29
   30 A      29   31   42   30
   31 C      30   32   41   31
   32 C      31   33   40   32
   33 C      32   34    0   33
   34 U      33   35    0   34
   35 G      34   36    0   35
   36 U      35   37    0   36
   37 C      36   38    0   37
   38 A      37   39    0   38
   39 C      38   40    0   39
   40 G      39   41   32   40
   41 G      40   42   31   41
   42 U      41   43   30   42
   43 C      42   44   29   43
   44 G      43   45   28   44
   45 U      44   46   27   45
   46 G      45   47   26   46
   47 A      46   48    0   47
   48 C      47   49    0   48
   49 G      48   50    0   49
   50 C      49   51    0   50
   51 G      50   52   21   51
   52 G      51   53   20   52
   53 G      52   54   19   53
   54 U      53   55   18   54
   55 U      54   56   17   55
   56 C      55   57    0   56
   57 g      56   58    0   57
   58 A      57   59    0   58
   59 A      58   60    0   59
   60 U      59   61    0   60
   61 C      60   62    0   61
   62 C      61   63   10   62
   63 C      62   64    9   63
   64 G      63   65    8   64
   65 C      64   66    7   65
   66 C      65   67    6   66
   67 U      66   68    0   67
   68 C      67   69    5   68
   69 G      68   70    4   69
   70 G      69   71    3   70
   71 G      70   72    2   71
   72 C      71   73    1   72
   73 G      72   74    0   73
   74 C      73   75    0   74
   75 C      74   76    0   75
   76 A      75    0    0   76
   76  ENERGY = -51.2  RD0500
    1 G       0    2   72    1
    2 C       1    3   71    2
    3 C       2    4   70    3
    4 C       3    5   69    4
    5 G       4    6   68    5
    6 G       5    7   66    6
    7 G       6    8   65    7
    8 U       7    9   64    8
    9 G       8   10   63    9
   10 G       9   11   62   10
   11 U      10   12    0   11
   12 G      11   13    0   12
   13 U      12   14    0   13
   14 A      13   15    0   14
   15 G      14   16    0   15
   16 U      15   17    0   16
   17 G      16   18   55   17
   18 G      17   19   54   18
   19 C      18   20   53   19
   20 C      19   21   52   20
   21 C      20   22   51   21
   22 A      21   23    0   22
   23 U      22   24    0   23
   24 C      23   25    0   24
   25 A      24   26    0   25
   26 U      25   27    0   26
   27 A      26   28   45   27
   28 C      27   29   44   28
   29 G      28   30   43   29
   30 A      29   31   42   30
   31 C      30   32   41   31
   32 C      31   33   40   32
   33 C      32   34    0   33
   34 U      33   35    0   34
   35 G      34   36    0   35
   36 U      35   37    0   36
   37 C      36   38    0   37
   38 A      37   39    0   38
   39 C      38   40    0   39
   40 G      39   41   32   40
   41 G      40   42   31   41
   42 U      41   43   30   42
   43 C      42   44   29   43
   44 G      43   45   28   44
   45 U      44   46   27   45
   46 G      45   47    0   46
   47 A      46   48    0   47
   48 C      47   49    0   48
   49 G      48   50    0   49
   50 C      49   51    0   50
   51 G      50   52   21   51
   52 G      51   53   20   52
   53 G      52   54   19   53
   54 U      53   55   18   54
   55 U      54   56   17   55
   56 C      55   57    0   56
   57 g      56   58    0   57
   58 A      57   59    0   58
   59 A      58   60    0   59
   60 U      59   61    0   60
   61 C      60   62    0   61
   62 C      61   63   10   62
   63 C      62   64    9   63
   64 G      63   65    8   64
   65 C      64   66    7   65
   66 C      65   67    6   66
   67 U      66   68    0   67
   68 C      67   69    5   68
   69 G      68   70    4   69
   70 G      69   71    3   70
   71 G      70   72    2   71
   72 C      71   73    1   72
   73 G      72   74    0   73
   74 C      73   75    0   74
   75 C      74   76    0   75
   76 A      75    0    0   76
   76  ENERGY = -51.2  RD0500
    1 G       0    2   72    1
    2 C       1    3   71    2
    3 C       2    4   70    3
    4 C       3    5   69    4
    5 G       4    6   68    5
    6 G       5    7   66    6
    7 G       6    8   65    7
    8 U       7    9   64    8
    9 G       8   10   63    9
   10 G       9   11   62   10
   11 U      10   12    0   11
   12 G      11   13    0   12
   13 U      12   14    0   13
   14 A      13   15    0   14
   15 G      14   16    0   15
   16 U      15   17    0   16
   17 G      16   18   55   17
   18 G      17   19   54   18
   19 C      18   20   53   19
   20 C      19   21   52   20
   21 C      20   22   51   21
   22 A      21   23    0   22
   23 U      22   24    0   23
   24 C      23   25    0   24
   25 A      24   26    0   25
   26 U      25   27    0   26
   27 A      26   28   45   27
   28 C      27   29   44   28
   29 G      28   30   43   29
   30 A      29   31   42   30
   31 C      30   32   41   31
   32 C      31   33   40   32
   33 C      32   34    0   33
   34 U      33   35    0   34
   35 G      34   36    0   35
   36 U      35   37    0   36
   37 C      36   38    0   37
   38 A      37   39    0   38
   39 C      38   40    0   39
   40 G      39   41   32   40
   41 G      40   42   31   41
   42 U      41   43   30   42
   43 C      42   44   29   43
   44 G      43   45   28   44
   45 U      44   46   27   45
   46 G      45   47    0   46
   47 A      46   48    0   47
   48 C      47   49    0   48
   49 G      48   50    0   49
   50 C      49   51    0   50
   51 G      50   52   21   51
   52 G      51   53   20   52
   53 G      52   54   19   53
   54 U      53   55   18   54
   55 U      54   56   17   55
   56 C      55   57    0   56
   57 g      56   58    0   57
   58 A      57   59    0   58
   59 A      58   60    0   59
   60 U      59   61    0   60
   61 C      60   62    0   61
   62 C      61   63   10   62
   63 C      62   64    9   63
   64 G      63   65    8   64
   65 C      64   66    7   65
   66 C      65   67    6   66
   67 U      66   68    0   67
   68 C      67   69    5   68
   69 G      68   70    4   69
   70 G      69   71    3   70
   71 G      70   72    2   71
   72 C      71   73    1   72
   73 G      72   74    0   73
   74 C      73   75    0   74
   75 C      74   76    0   75
   76 A      75    0    0   76
   76  ENERGY = -51.0  RD0500
    1 G       0    2   72    1
    2 C       1    3   71    2
    3 C       2    4   70    3
    4 C       3    5   69    4
    5 G       4    6   68    5
    6 G       5    7   67    6
    7 G       6    8   66    7
    8 U       7    9    0    8
    9 G       8   10   24    9
   10 G       9   11   23   10
   11 U      10   12   22   11
   12 G      11   13   21   12
   13 U      12   14    0   13
   14 A      13   15    0   14
   15 G      14   16    0   15
   16 U      15   17    0   16
   17 G      16   18    0   17
   18 G      17   19    0   18
   19 C      18   20    0   19
   20 C      19   21    0   20
   21 C      20   22   12   21
   22 A      21   23   11   22
   23 U      22   24   10   23
   24 C      23   25    9   24
   25 A      24   26    0   25
   26 U      25   27   46   26
   27 A      26   28   45   27
   28 C      27   29   44   28
   29 G      28   30   43   29
   30 A      29   31   42   30
   31 C      30   32   41   31
   32 C      31   33   40   32
   33 C      32   34    0   33
   34 U      33   35    0   34
   35 G      34   36    0   35
   36 U      35   37    0   36
   37 C      36   38    0   37
   38 A      37   39    0   38
   39 C      38   40    0   39
   40 G      39   41   32   40
   41 G      40   42   31   41
   42 U      41   43   30   42
   43 C      42   44   29   43
   44 G      43   45   28   44
   45 U      44   46   27   45
   46 G      45   47   26   46
   47 A      46   48    0   47
   48 C      47   49    0   48
   49 G      48   50   65   49
   50 C      49   51   64   50
   51 G      50   52   63   51
   52 G      51   53   62   52
   53 G      52   54   61   53
   54 U      53   55    0   54
   55 U      54   56    0   55
   56 C      55   57    0   56
   57 g      56   58    0   57
   58 A      57   59    0   58
   59 A      58   60    0   59
   60 U      59   61    0   60
   61 C      60   62   53   61
   62 C      61   63   52   62
   63 C      62   64   51   63
   64 G      63   65   50   64
   65 C      64   66   49   65
   66 C      65   67    7   66
   67 U      66   68    6   67
   68 C      67   69    5   68
   69 G      68   70    4   69
   70 G      69   71    3   70
   71 G      70   72    2   71
   72 C      71   73    1   72
   73 G      72   74    0   73
   74 C      73   75    0   74
   75 C      74   76    0   75
   76 A      75    0    0   76
   76  ENERGY = -50.9  RD0500
    1 G       0    2   72    1
    2 C       1    3   71    2
    3 C       2    4   70    3
    4 C       3    5   69    4
    5 G       4    6   68    5
    6 G       5    7   66    6
    7 G       6    8   65    7
    8 U       7    9   64    8
    9 G       8   10   63    9
   10 G       9   11   62   10
   11 U      10   12    0   11
   12 G      11   13    0   12
   13 U      12   14    0   13
   14 A      13   15    0   14
   15 G      14   16    0   15
   16 U      15   17    0   16
   17 G      16   18   55   17
   18 G      17   19   54   18
   19 C      18   20   53   19
   20 C      19   21   52   20
   21 C      20   22   51   21
   22 A      21   23    0   22
   23 U      22   24    0   23
   24 C      23   25    0   24
   25 A      24   26    0   25
   26 U      25   27   46   26
   27 A      26   28   45   27
   28 C      27   29   44   28
   29 G      28   30   43   29
   30 A      29   31   42   30
   31 C      30   32   41   31
   32 C      31   33   40   32
   33 C      32   34    0   33
   34 U      33   35    0   34
   35 G      34   36    0   35
   36 U      35   37    0   36
   37 C      36   38    0   37
   38 A      37   39    0   38
   39 C      38   40    0   39
   40 G      39   41   32   40
   41 G      40   42   31   41
   42 U      41   43   30   42
   43 C      42   44   29   43
   44 G      43   45   28   44
   45 U      44   46   27   45
   46 G      45   47   26   46
   47 A      46   48    0   47
   48 C      47   49    0   48
   49 G      48   50    0   49
   50 C      49   51    0   50
   51 G      50   52   21   51
   52 G      51   53   20   52
   53 G      52   54   19   53
   54 U      53   55   18   54
   55 U      54   56   17   55
   56 C      55   57    0   56
   57 g      56   58    0   57
   58 A      57   59    0   58
   59 A      58   60    0   59
   60 U      59   61    0   60
   61 C      60   62    0   61
   62 C      61   63   10   62
   63 C      62   64    9   63
   64 G      63   65    8   64
   65 C      64   66    7   65
   66 C      65   67    6   66
   67 U      66   68    0   67
   68 C      67   69    5   68
   69 G      68   70    4   69
   70 G      69   71    3   70
   71 G      70   72    2   71
   72 C      71   73    1   72
   73 G      72   74    0   73
   74 C      73   75    0   74
   75 C      74   76    0   75
   76 A      75    0    0   76
   76  ENERGY = -50.7  RD0500
    1 G       0    2   72    1
    2 C       1    3   71    2
    3 C       2    4   70    3
    4 C       3    5   69    4
    5 G       4    6   68    5
    6 G       5    7   66    6
    7 G       6    8   65    7
    8 U       7    9   64    8
    9 G       8   10   63    9
   10 G       9   11   62   10
   11 U      10   12    0   11
   12 G      11   13   60   12
   13 U      12   14    0   13
   14 A      13   15    0   14
   15 G      14   16    0   15
   16 U      15   17    0   16
   17 G      16   18   55   17
   18 G      17   19   54   18
   19 C      18   20   53   19
   20 C      19   21   52   20
   21 C      20   22   51   21
   22 A      21   23    0   22
   23 U      22   24    0   23
   24 C      23   25    0   24
   25 A      24   26    0   25
   26 U      25   27   46   26
   27 A      26   28   45   27
   28 C      27   29   44   28
   29 G      28   30   43   29
   30 A      29   31   42   30
   31 C      30   32   41   31
   32 C      31   33   40   32
   33 C      32   34    0   33
   34 U      33   35    0   34
   35 G      34   36    0   35
   36 U      35   37    0   36
   37 C      36   38    0   37
   38 A      37   39    0   38
   39 C      38   40    0   39
   40 G      39   41   32   40
   41 G      40   42   31   41
   42 U      41   43   30   42
   43 C      42   44   29   43
   44 G      43   45   28   44
   45 U      44   46   27   45
   46 G      45   47   26   46
   47 A      46   48    0   47
   48 C      47   49    0   48
   49 G      48   50    0   49
   50 C      49   51    0   50
   51 G      50   52   21   51
   52 G      51   53   20   52
   53 G      52   54   19   53
   54 U      53   55   18   54
   55 U      54   56   17   55
   56 C      55   57    0   56
   57 g      56   58    0   57
   58 A      57   59    0   58
   59 A      58   60    0   59
   60 U      59   61   12   60
   61 C      60   62    0   61
   62 C      61   63   10   62
   63 C      62   64    9   63
   64 G      63   65    8   64
   65 C      64   66    7   65
   66 C      65   67    6   66
   67 U      66   68    0   67
   68 C      67   69    5   68
   69 G      68   70    4   69
   70 G      69   71    3   70
   71 G      70   72    2   71
   72 C      71   73    1   72
   73 G      72   74    0   73
   74 C      73   75    0   74
   75 C      74   76    0   75
   76 A      75    0    0   76
   76  ENERGY = -50.7  RD0500
    1 G       0    2   72    1
    2 C       1    3   71    2
    3 C       2    4   70    3
    4 C       3    5   69    4
    5 G       4    6   68    5
    6 G       5    7   66    6
    7 G       6    8   65    7
    8 U       7    9   64    8
    9 G       8   10   63    9
   10 G       9   11   62   10
   11 U      10   12    0   11
   12 G      11   13    0   12
   13 U      12   14    0   13
   14 A      13   15    0   14
   15 G      14   16    0   15
   16 U      15   17    0   16
   17 G      16   18   55   17
   18 G      17   19   54   18
   19 C      18   20   53   19
   20 C      19   21   52   20
   21 C      20   22   51   21
   22 A      21   23    0   22
   23 U      22   24    0   23
   24 C      23   25    0   24
   25 A      24   26    0   25
   26 U      25   27   46   26
   27 A      26   28   45   27
   28 C      27   29   44   28
   29 G      28   30   43   29
   30 A      29   31   42   30
   31 C      30   32   41   31
   32 C      31   33   40   32
   33 C      32   34    0   33
   34 U      33   35    0   34
   35 G      34   36    0   35
   36 U      35   37    0   36
   37 C      36   38    0   37
   38 A      37   39    0   38
   39 C      38   40    0   39
   40 G      39   41   32   40
   41 G      40   42   31   41
   42 U      41   43   30   42
   43 C      42   44   29   43
   44 G      43   45   28   44
   45 U      44   46   27   45
   46 G      45   47   26   46
   47 A      46   48    0   47
   48 C      47   49    0   48
   49 G      48   50    0   49
   50 C      49   51    0   50
   51 G      50   52   21   51
   52 G      51   53   20   52
   53 G      52   54   19   53
   54 U      53   55   18   54
   55 U      54   56   17   55
   56 C      55   57    0   56
   57 g      56   58    0   57
   58 A      57   59    0   58
   59 A      58   60    0   59
   60 U      59   61    0   60
   61 C      60   62    0   61
   62 C      61   63   10   62
   63 C      62   64    9   63
   64 G      63   65    8   64
   65 C      64   66    7   65
   66 C      65   67    6   66
   67 U      66   68    0   67
   68 C      67   69    5   68
   69 G      68   70    4   69
   70 G      69   71    3   70
   71 G      70   72    2   71
   72 C      71   73    1   72
   73 G      72   74    0   73
   74 C      73   75    0   74
   75 C      74   76    0   75
   76 A      75    0    0   76
   76  ENERGY = -50.7  RD0500
    1 G       0    2   72    1
    2 C       1    3   71    2
    3 C       2    4   70    3
    4 C       3    5   69    4
    5 G       4    6   68    5
    6 G       5    7   66    6
    7 G       6    8   65    7
    8 U       7    9   64    8
    9 G       8   10   63    9
   10 G       9   11   62   10
   11 U      10   12    0   11
   12 G      11   13   60   12
   13 U      12   14    0   13
   14 A      13   15    0   14
   15 G      14   16    0   15
   16 U      15   17    0   16
   17 G      16   18   55   17
   18 G      17   19   54   18
   19 C      18   20   53   19
   20 C      19   21   52   20
   21 C      20   22   51   21
   22 A      21   23    0   22
   23 U      22   24    0   23
   24 C      23   25    0   24
   25 A      24   26    0   25
   26 U      25   27   46   26
   27 A      26   28   45   27
   28 C      27   29   44   28
   29 G      28   30   43   29
   30 A      29   31   42   30
   31 C      30   32   41   31
   32 C      31   33   40   32
   33 C      32   34    0   33
   34 U      33   35    0   34
   35 G      34   36    0   35
   36 U      35   37    0   36
   37 C      36   38    0   37
   38 A      37   39    0   38
   39 C      38   40    0   39
   40 G      39   41   32   40
   41 G      40   42   31   41
   42 U      41   43   30   42
   43 C      42   44   29   43
   44 G      43   45   28   44
   45 U      44   46   27   45
   46 G      45   47   26   46
   47 A      46   48    0   47
   48 C      47   49    0   48
   49 G      48   50    0   49
   50 C      49   51    0   50
   51 G      50   52   21   51
   52 G      51   53   20   52
   53 G      52   54   19   53
   54 U      53   55   18   54
   55 U      54   56   17   55
   56 C      55   57    0   56
   57 g      56   58    0   57
   58 A      57   59    0   58
   59 A      58   60    0   59
   60 U      59   61   12   60
   61 C      60   62    0   61
   62 C      61   63   10   62
   63 C      62   64    9   63
   64 G      63   65    8   64
   65 C      64   66    7   65
   66 C      65   67    6   66
   67 U      66   68    0   67
   68 C      67   69    5   68
   69 G      68   70    4   69
   70 G      69   71    3   70
   71 G      70   72    2   71
   72 C      71   73    1   72
   73 G      72   74    0   73
   74 C      73   75    0   74
   75 C      74   76    0   75
   76 A      75    0    0   76
   76  ENERGY = -50.7  RD0500
    1 G       0    2   72    1
    2 C       1    3   71    2
    3 C       2    4   70    3
    4 C       3    5   69    4
    5 G       4    6   68    5
    6 G       5    7   66    6
    7 G       6    8   65    7
    8 U       7    9   64    8
    9 G       8   10   63    9
   10 G       9   11   62   10
   11 U      10   12    0   11
   12 G      11   13    0   12
   13 U      12   14    0   13
   14 A      13   15    0   14
   15 G      14   16    0   15
   16 U      15   17    0   16
   17 G      16   18   55   17
   18 G      17   19   54   18
   19 C      18   20   53   19
   20 C      19   21   52   20
   21 C      20   22   51   21
   22 A      21   23    0   22
   23 U      22   24   47   23
   24 C      23   25   46   24
   25 A      24   26    0   25
   26 U      25   27    0   26
   27 A      26   28    0   27
   28 C      27   29   44   28
   29 G      28   30   43   29
   30 A      29   31   42   30
   31 C      30   32   41   31
   32 C      31   33   40   32
   33 C      32   34    0   33
   34 U      33   35    0   34
   35 G      34   36    0   35
   36 U      35   37    0   36
   37 C      36   38    0   37
   38 A      37   39    0   38
   39 C      38   40    0   39
   40 G      39   41   32   40
   41 G      40   42   31   41
   42 U      41   43   30   42
   43 C      42   44   29   43
   44 G      43   45   28   44
   45 U      44   46    0   45
   46 G      45   47   24   46
   47 A      46   48   23   47
   48 C      47   49    0   48
   49 G      48   50    0   49
   50 C      49   51    0   50
   51 G      50   52   21   51
   52 G      51   53   20   52
   53 G      52   54   19   53
   54 U      53   55   18   54
   55 U      54   56   17   55
   56 C      55   57    0   56
   57 g      56   58    0   57
   58 A      57   59    0   58
   59 A      58   60    0   59
   60 U      59   61    0   60
   61 C      60   62    0   61
   62 C      61   63   10   62
   63 C      62   64    9   63
   64 G      63   65    8   64
   65 C      64   66    7   65
   66 C      65   67    6   66
   67 U      66   68    0   67
   68 C      67   69    5   68
   69 G      68   70    4   69
   70 G      69   71    3   70
   71 G      70   72    2   71
   72 C      71   73    1   72
   73 G      72   74    0   73
   74 C      73   75    0   74
   75 C      74   76    0   75
   76 A      75    0    0   76
   76  ENERGY = -50.6  RD0500
    1 G       0    2   72    1
    2 C       1    3   71    2
    3 C       2    4   70    3
    4 C       3    5   69    4
    5 G       4    6   68    5
    6 G       5    7   67    6
    7 G       6    8   66    7
    8 U       7    9    0    8
    9 G       8   10   20    9
   10 G       9   11   19   10
   11 U      10   12   18   11
   12 G      11   13    0   12
   13 U      12   14    0   13
   14 A      13   15    0   14
   15 G      14   16    0   15
   16 U      15   17    0   16
   17 G      16   18    0   17
   18 G      17   19   11   18
   19 C      18   20   10   19
   20 C      19   21    9   20
   21 C      20   22    0   21
   22 A      21   23    0   22
   23 U      22   24    0   23
   24 C      23   25    0   24
   25 A      24   26    0   25
   26 U      25   27   46   26
   27 A      26   28   45   27
   28 C      27   29   44   28
   29 G      28   30   43   29
   30 A      29   31   42   30
   31 C      30   32   41   31
   32 C      31   33   40   32
   33 C      32   34    0   33
   34 U      33   35    0   34
   35 G      34   36    0   35
   36 U      35   37    0   36
   37 C      36   38    0   37
   38 A      37   39    0   38
   39 C      38   40    0   39
   40 G      39   41   32   40
   41 G      40   42   31   41
   42 U      41   43   30   42
   43 C      42   44   29   43
   44 G      43   45   28   44
   45 U      44   46   27   45
   46 G      45   47   26   46
   47 A      46   48    0   47
   48 C      47   49    0   48
   49 G      48   50   65   49
   50 C      49   51   64   50
   51 G      50   52   63   51
   52 G      51   53   62   52
   53 G      52   54   61   53
   54 U      53   55    0   54
   55 U      54   56    0   55
   56 C      55   57    0   56
   57 g      56   58    0   57
   58 A      57   59    0   58
   59 A      58   60    0   59
   60 U      59   61    0   60
   61 C      60   62   53   61
   62 C      61   63   52   62
   63 C      62   64   51   63
   64 G      63   65   50   64
   65 C      64   66   49   65
   66 C      65   67    7   66
   67 U      66   68    6   67
   68 C      67   69    5   68
   69 G      68   70    4   69
   70 G      69   71    3   70
   71 G      70   72    2   71
   72 C      71   73    1   72
   73 G      72   74    0   73
   74 C      73   75    0   74
   75 C      74   76    0   75
   76 A      75    0    0   76
   76  ENERGY = -50.6  RD0500
    1 G       0    2   72    1
    2 C       1    3   71    2
    3 C       2    4   70    3
    4 C       3    5   69    4
    5 G       4    6   68    5
    6 G       5    7   66    6
    7 G       6    8   65    7
    8 U       7    9   64    8
    9 G       8   10   63    9
   10 G       9   11   62   10
   11 U      10   12    0   11
   12 G      11   13    0   12
   13 U      12   14    0   13
   14 A      13   15    0   14
   15 G      14   16    0   15
   16 U      15   17    0   16
   17 G      16   18   55   17
   18 G      17   19   54   18
   19 C      18   20   53   19
   20 C      19   21   52   20
   21 C      20   22   51   21
   22 A      21   23    0   22
   23 U      22   24    0   23
   24 C      23   25    0   24
   25 A      24   26    0   25
   26 U      25   27   46   26
   27 A      26   28   45   27
   28 C      27   29   44   28
   29 G      28   30   43   29
   30 A      29   31   42   30
   31 C      30   32   41   31
   32 C      31   33   40   32
   33 C      32   34    0   33
   34 U      33   35    0   34
   35 G      34   36    0   35
   36 U      35   37    0   36
   37 C      36   38    0   37
   38 A      37   39    0   38
   39 C      38   40    0   39
   40 G      39   41   32   40
   41 G      40   42   31   41
   42 U      41   43   30   42
   43 C      42   44   29   43
   44 G      43   45   28   44
   45 U      44   46   27   45
   46 G      45   47   26   46
   47 A      46   48    0   47
   48 C      47   49    0   48
   49 G      48   50    0   49
   50 C      49   51    0   50
   51 G      50   52   21   51
   52 G      51   53   20   52
   53 G      52   54   19   53
   54 U      53   55   18   54
   55 U      54   56   17   55
   56 C      55   57    0   56
   57 g      56   58    0   57
   58 A      57   59    0   58
   59 A      58   60    0   59
   60 U      59   61    0   60
   61 C      60   62    0   61
   62 C      61   63   10   62
   63 C      62   64    9   63
   64 G      63   65    8   64
   65 C      64   66    7   65
   66 C      65   67    6   66
   67 U      66   68    0   67
   68 C      67   69    5   68
   69 G      68   70    4   69
   70 G      69   71    3   70
   71 G      70   72    2   71
   72 C      71   73    1   72
   73 G      72   74    0   73
   74 C      73   75    0   74
   75 C      74   76    0   75
   76 A      75    0    0   76
   76  ENERGY = -50.6  RD0500
    1 G       0    2   72    1
    2 C       1    3   71    2
    3 C       2    4   70    3
    4 C       3    5   69    4
    5 G       4    6   68    5
    6 G       5    7   66    6
    7 G       6    8   65    7
    8 U       7    9   64    8
    9 G       8   10   63    9
   10 G       9   11   62   10
   11 U      10   12    0   11
   12 G      11   13    0   12
   13 U      12   14    0   13
   14 A      13   15    0   14
   15 G      14   16    0   15
   16 U      15   17    0   16
   17 G      16   18   55   17
   18 G      17   19   54   18
   19 C      18   20   53   19
   20 C      19   21   52   20
   21 C      20   22   51   21
   22 A      21   23    0   22
   23 U      22   24    0   23
   24 C      23   25    0   24
   25 A      24   26    0   25
   26 U      25   27   46   26
   27 A      26   28   45   27
   28 C      27   29   44   28
   29 G      28   30   43   29
   30 A      29   31   42   30
   31 C      30   32   41   31
   32 C      31   33   40   32
   33 C      32   34    0   33
   34 U      33   35    0   34
   35 G      34   36    0   35
   36 U      35   37    0   36
   37 C      36   38    0   37
   38 A      37   39    0   38
   39 C      38   40    0   39
   40 G      39   41   32   40
   41 G      40   42   31   41
   42 U      41   43   30   42
   43 C      42   44   29   43
   44 G      43   45   28   44
   45 U      44   46   27   45
   46 G      45   47   26   46
   47 A      46   48    0   47
   48 C      47   49    0   48
   49 G      48   50    0   49
   50 C      49   51    0   50
   51 G      50   52   21   51
   52 G      51   53   20   52
   53 G      52   54   19   53
   54 U      53   55   18   54
   55 U      54   56   17   55
   56 C      55   57    0   56
   57 g      56   58    0   57
   58 A      57   59    0   58
   59 A      58   60    0   59
   60 U      59   61    0   60
   61 C      60   62    0   61
   62 C      61   63   10   62
   63 C      62   64    9   63
   64 G      63   65    8   64
   65 C      64   66    7   65
   66 C      65   67    6   66
   67 U      66   68    0   67
   68 C      67   69    5   68
   69 G      68   70    4   69
   70 G      69   71    3   70
   71 G      70   72    2   71
   72 C      71   73    1   72
   73 G      72   74    0   73
   74 C      73   75    0   74
   75 C      74   76    0   75
   76 A      75    0    0   76
   76  ENERGY = -50.6  RD0500
    1 G       0    2   72    1
    2 C       1    3   71    2
    3 C       2    4   70    3
    4 C       3    5   69    4
    5 G       4    6   68    5
    6 G       5    7   66    6
    7 G       6    8   65    7
    8 U       7    9   64    8
    9 G       8   10   63    9
   10 G       9   11   62   10
   11 U      10   12    0   11
   12 G      11   13    0   12
   13 U      12   14    0   13
   14 A      13   15    0   14
   15 G      14   16    0   15
   16 U      15   17    0   16
   17 G      16   18   55   17
   18 G      17   19   54   18
   19 C      18   20   53   19
   20 C      19   21   52   20
   21 C      20   22   51   21
   22 A      21   23    0   22
   23 U      22   24    0   23
   24 C      23   25    0   24
   25 A      24   26    0   25
   26 U      25   27   46   26
   27 A      26   28   45   27
   28 C      27   29   44   28
   29 G      28   30   43   29
   30 A      29   31   42   30
   31 C      30   32   41   31
   32 C      31   33   40   32
   33 C      32   34    0   33
   34 U      33   35    0   34
   35 G      34   36    0   35
   36 U      35   37    0   36
   37 C      36   38    0   37
   38 A      37   39    0   38
   39 C      38   40    0   39
   40 G      39   41   32   40
   41 G      40   42   31   41
   42 U      41   43   30   42
   43 C      42   44   29   43
   44 G      43   45   28   44
   45 U      44   46   27   45
   46 G      45   47   26   46
   47 A      46   48    0   47
   48 C      47   49    0   48
   49 G      48   50    0   49
   50 C      49   51    0   50
   51 G      50   52   21   51
   52 G      51   53   20   52
   53 G      52   54   19   53
   54 U      53   55   18   54
   55 U      54   56   17   55
   56 C      55   57    0   56
   57 g      56   58    0   57
   58 A      57   59    0   58
   59 A      58   60    0   59
   60 U      59   61    0   60
   61 C      60   62    0   61
   62 C      61   63   10   62
   63 C      62   64    9   63
   64 G      63   65    8   64
   65 C      64   66    7   65
   66 C      65   67    6   66
   67 U      66   68    0   67
   68 C      67   69    5   68
   69 G      68   70    4   69
   70 G      69   71    3   70
   71 G      70   72    2   71
   72 C      71   73    1   72
   73 G      72   74    0   73
   74 C      73   75    0   74
   75 C      74   76    0   75
   76 A      75    0    0   76
   76  ENERGY = -50.5  RD0500
    1 G       0    2   72    1
    2 C       1    3   71    2
    3 C       2    4   70    3
    4 C       3    5   69    4
    5 G       4    6   68    5
    6 G       5    7   66    6
    7 G       6    8   65    7
    8 U       7    9   64    8
    9 G       8   10   63    9
   10 G       9   11   62   10
   11 U      10   12    0   11
   12 G      11   13    0   12
   13 U      12   14    0   13
   14 A      13   15    0   14
   15 G      14   16    0   15
   16 U      15   17    0   16
   17 G      16   18   56   17
   18 G      17   19   55   18
   19 C      18   20   53   19
   20 C      19   21   52   20
   21 C      20   22   51   21
   22 A      21   23    0   22
   23 U      22   24    0   23
   24 C      23   25    0   24
   25 A      24   26    0   25
   26 U      25   27   46   26
   27 A      26   28   45   27
   28 C      27   29   44   28
   29 G      28   30   43   29
   30 A      29   31   42   30
   31 C      30   32   41   31
   32 C      31   33   40   32
   33 C      32   34    0   33
   34 U      33   35    0   34
   35 G      34   36    0   35
   36 U      35   37    0   36
   37 C      36   38    0   37
   38 A      37   39    0   38
   39 C      38   40    0   39
   40 G      39   41   32   40
   41 G      40   42   31   41
   42 U      41   43   30   42
   43 C      42   44   29   43
   44 G      43   45   28   44
   45 U      44   46   27   45
   46 G      45   47   26   46
   47 A      46   48    0   47
   48 C      47   49    0   48
   49 G      48   50    0   49
   50 C      49   51    0   50
   51 G      50   52   21   51
   52 G      51   53   20   52
   53 G      52   54   19   53
   54 U      53   55    0   54
   55 U      54   56   18   55
   56 C      55   57   17   56
   57 g      56   58    0   57
   58 A      57   59    0   58
   59 A      58   60    0   59
   60 U      59   61    0   60
   61 C      60   62    0   61
   62 C      61   63   10   62
   63 C      62   64    9   63
   64 G      63   65    8   64
   65 C      64   66    7   65
   66 C      65   67    6   66
   67 U      66   68    0   67
   68 C      67   69    5   68
   69 G      68   70    4   69
   70 G      69   71    3   70
   71 G      70   72    2   71
   72 C      71   73    1   72
   73 G      72   74    0   73
   74 C      73   75    0   74
   75 C      74   76    0   75
   76 A      75    0    0   76
   76  ENERGY = -50.5  RD0500
    1 G       0    2   72    1
    2 C       1    3   71    2
    3 C       2    4   70    3
    4 C       3    5   69    4
    5 G       4    6   68    5
    6 G       5    7   66    6
    7 G       6    8   65    7
    8 U       7    9   64    8
    9 G       8   10   63    9
   10 G       9   11   62   10
   11 U      10   12    0   11
   12 G      11   13    0   12
   13 U      12   14    0   13
   14 A      13   15    0   14
   15 G      14   16    0   15
   16 U      15   17    0   16
   17 G      16   18   55   17
   18 G      17   19   54   18
   19 C      18   20   53   19
   20 C      19   21   52   20
   21 C      20   22   51   21
   22 A      21   23    0   22
   23 U      22   24    0   23
   24 C      23   25    0   24
   25 A      24   26    0   25
   26 U      25   27   46   26
   27 A      26   28   45   27
   28 C      27   29   44   28
   29 G      28   30   43   29
   30 A      29   31   42   30
   31 C      30   32    0   31
   32 C      31   33   41   32
   33 C      32   34   40   33
   34 U      33   35    0   34
   35 G      34   36    0   35
   36 U      35   37    0   36
   37 C      36   38    0   37
   38 A      37   39    0   38
   39 C      38   40    0   39
   40 G      39   41   33   40
   41 G      40   42   32   41
   42 U      41   43   30   42
   43 C      42   44   29   43
   44 G      43   45   28   44
   45 U      44   46   27   45
   46 G      45   47   26   46
   47 A      46   48    0   47
   48 C      47   49    0   48
   49 G      48   50    0   49
   50 C      49   51    0   50
   51 G      50   52   21   51
   52 G      51   53   20   52
   53 G      52   54   19   53
   54 U      53   55   18   54
   55 U      54   56   17   55
   56 C      55   57    0   56
   57 g      56   58    0   57
   58 A      57   59    0   58
   59 A      58   60    0   59
   60 U      59   61    0   60
   61 C      60   62    0   61
   62 C      61   63   10   62
   63 C      62   64    9   63
   64 G      63   65    8   64
   65 C      64   66    7   65
   66 C      65   67    6   66
   67 U      66   68    0   67
   68 C      67   69    5   68
   69 G      68   70    4   69
   70 G      69   71    3   70
   71 G      70   72    2   71
   72 C      71   73    1   72
   73 G      72   74    0   73
   74 C      73   75    0   74
   75 C      74   76    0   75
   76 A      75    0    0   76
   76  ENERGY = -50.4  RD0500
    1 G       0    2   72    1
    2 C       1    3   71    2
    3 C       2    4   70    3
    4 C       3    5   69    4
    5 G       4    6   68    5
    6 G       5    7   67    6
    7 G       6    8   66    7
    8 U       7    9    0    8
    9 G       8   10   20    9
   10 G       9   11   19   10
   11 U      10   12   18   11
   12 G      11   13    0   12
   13 U      12   14    0   13
   14 A      13   15    0   14
   15 G      14   16    0   15
   16 U      15   17    0   16
   17 G      16   18    0   17
   18 G      17   19   11   18
   19 C      18   20   10   19
   20 C      19   21    9   20
   21 C      20   22    0   21
   22 A      21   23    0   22
   23 U      22   24    0   23
   24 C      23   25    0   24
   25 A      24   26    0   25
   26 U      25   27    0   26
   27 A      26   28   45   27
   28 C      27   29   44   28
   29 G      28   30   43   29
   30 A      29   31   42   30
   31 C      30   32   41   31
   32 C      31   33   40   32
   33 C      32   34    0   33
   34 U      33   35    0   34
   35 G      34   36    0   35
   36 U      35   37    0   36
   37 C      36   38    0   37
   38 A      37   39    0   38
   39 C      38   40    0   39
   40 G      39   41   32   40
   41 G      40   42   31   41
   42 U      41   43   30   42
   43 C      42   44   29   43
   44 G      43   45   28   44
   45 U      44   46   27   45
   46 G      45   47    0   46
   47 A      46   48    0   47
   48 C      47   49    0   48
   49 G      48   50   65   49
   50 C      49   51   64   50
   51 G      50   52   63   51
   52 G      51   53   62   52
   53 G      52   54   61   53
   54 U      53   55    0   54
   55 U      54   56    0   55
   56 C      55   57    0   56
   57 g      56   58    0   57
   58 A      57   59    0   58
   59 A      58   60    0   59
   60 U      59   61    0   60
   61 C      60   62   53   61
   62 C      61   63   52   62
   63 C      62   64   51   63
   64 G      63   65   50   64
   65 C      64   66   49   65
   66 C      65   67    7   66
   67 U      66   68    6   67
   68 C      67   69    5   68
   69 G      68   70    4   69
   70 G      69   71    3   70
   71 G      70   72    2   71
   72 C      71   73    1   72
   73 G      72   74    0   73
   74 C      73   75    0   74
   75 C      74   76    0   75
   76 A      75    0    0   76
   76  ENERGY = -50.4  RD0500
    1 G       0    2   72    1
    2 C       1    3   71    2
    3 C       2    4   70    3
    4 C       3    5   69    4
    5 G       4    6   68    5
    6 G       5    7   67    6
    7 G       6    8   66    7
    8 U       7    9    0    8
    9 G       8   10   20    9
   10 G       9   11   19   10
   11 U      10   12   18   11
   12 G      11   13    0   12
   13 U      12   14    0   13
   14 A      13   15    0   14
   15 G      14   16    0   15
   16 U      15   17    0   16
   17 G      16   18    0   17
   18 G      17   19   11   18
   19 C      18   20   10   19
   20 C      19   21    9   20
   21 C      20   22    0   21
   22 A      21   23    0   22
   23 U      22   24    0   23
   24 C      23   25    0   24
   25 A      24   26    0   25
   26 U      25   27    0   26
   27 A      26   28   45   27
   28 C      27   29   44   28
   29 G      28   30   43   29
   30 A      29   31   42   30
   31 C      30   32   41   31
   32 C      31   33   40   32
   33 C      32   34    0   33
   34 U      33   35    0   34
   35 G      34   36    0   35
   36 U      35   37    0   36
   37 C      36   38    0   37
   38 A      37   39    0   38
   39 C      38   40    0   39
   40 G      39   41   32   40
   41 G      40   42   31   41
   42 U      41   43   30   42
   43 C      42   44   29   43
   44 G      43   45   28   44
   45 U      44   46   27   45
   46 G      45   47    0   46
   47 A      46   48    0   47
   48 C      47   49    0   48
   49 G      48   50   65   49
   50 C      49   51   64   50
   51 G      50   52   63   51
   52 G      51   53   62   52
   53 G      52   54   61   53
   54 U      53   55    0   54
   55 U      54   56    0   55
   56 C      55   57    0   56
   57 g      56   58    0   57
   58 A      57   59    0   58
   59 A      58   60    0   59
   60 U      59   61    0   60
   61 C      60   62   53   61
   62 C      61   63   52   62
   63 C      62   64   51   63
   64 G      63   65   50   64
   65 C      64   66   49   65
   66 C      65   67    7   66
   67 U      66   68    6   67
   68 C      67   69    5   68
   69 G      68   70    4   69
   70 G      69   71    3   70
   71 G      70   72    2   71
   72 C      71   73    1   72
   73 G      72   74    0   73
   74 C      73   75    0   74
   75 C      74   76    0   75
   76 A      75    0    0   76
   76  ENERGY = -50.4  RD0500
    1 G       0    2   72    1
    2 C       1    3   71    2
    3 C       2    4   70    3
    4 C       3    5   69    4
    5 G       4    6   68    5
    6 G       5    7   67    6
    7 G       6    8   66    7
    8 U       7    9    0    8
    9 G       8   10   20    9
   10 G       9   11   19   10
   11 U      10   12   18   11
   12 G      11   13    0   12
   13 U      12   14    0   13
   14 A      13   15    0   14
   15 G      14   16    0   15
   16 U      15   17    0   16
   17 G      16   18    0   17
   18 G      17   19   11   18
   19 C      18   20   10   19
   20 C      19   21    9   20
   21 C      20   22    0   21
   22 A      21   23    0   22
   23 U      22   24    0   23
   24 C      23   25    0   24
   25 A      24   26    0   25
   26 U      25   27    0   26
   27 A      26   28   45   27
   28 C      27   29   44   28
   29 G      28   30   43   29
   30 A      29   31   42   30
   31 C      30   32   41   31
   32 C      31   33   40   32
   33 C      32   34    0   33
   34 U      33   35    0   34
   35 G      34   36    0   35
   36 U      35   37    0   36
   37 C      36   38    0   37
   38 A      37   39    0   38
   39 C      38   40    0   39
   40 G      39   41   32   40
   41 G      40   42   31   41
   42 U      41   43   30   42
   43 C      42   44   29   43
   44 G      43   45   28   44
   45 U      44   46   27   45
   46 G      45   47    0   46
   47 A      46   48    0   47
   48 C      47   49    0   48
   49 G      48   50   65   49
   50 C      49   51   64   50
   51 G      50   52   63   51
   52 G      51   53   62   52
   53 G      52   54   61   53
   54 U      53   55    0   54
   55 U      54   56    0   55
   56 C      55   57    0   56
   57 g      56   58    0   57
   58 A      57   59    0   58
   59 A      58   60    0   59
   60 U      59   61    0   60
   61 C      60   62   53   61
   62 C      61   63   52   62
   63 C      62   64   51   63
   64 G      63   65   50   64
   65 C      64   66   49   65
   66 C      65   67    7   66
   67 U      66   68    6   67
   68 C      67   69    5   68
   69 G      68   70    4   69
   70 G      69   71    3   70
   71 G      70   72    2   71
   72 C      71   73    1   72
   73 G      72   74    0   73
   74 C      73   75    0   74
   75 C      74   76    0   75
   76 A      75    0    0   76
   76  ENERGY = -50.4  RD0500
    1 G       0    2   72    1
    2 C       1    3   71    2
    3 C       2    4   70    3
    4 C       3    5   69    4
    5 G       4    6   68    5
    6 G       5    7   67    6
    7 G       6    8   66    7
    8 U       7    9    0    8
    9 G       8   10   20    9
   10 G       9   11   19   10
   11 U      10   12   18   11
   12 G      11   13    0   12
   13 U      12   14    0   13
   14 A      13   15    0   14
   15 G      14   16    0   15
   16 U      15   17    0   16
   17 G      16   18    0   17
   18 G      17   19   11   18
   19 C      18   20   10   19
   20 C      19   21    9   20
   21 C      20   22    0   21
   22 A      21   23    0   22
   23 U      22   24    0   23
   24 C      23   25    0   24
   25 A      24   26    0   25
   26 U      25   27    0   26
   27 A      26   28   45   27
   28 C      27   29   44   28
   29 G      28   30   43   29
   30 A      29   31   42   30
   31 C      30   32   41   31
   32 C      31   33   40   32
   33 C      32   34    0   33
   34 U      33   35    0   34
   35 G      34   36    0   35
   36 U      35   37    0   36
   37 C      36   38    0   37
   38 A      37   39    0   38
   39 C      38   40    0   39
   40 G      39   41   32   40
   41 G      40   42   31   41
   42 U      41   43   30   42
   43 C      42   44   29   43
   44 G      43   45   28   44
   45 U      44   46   27   45
   46 G      45   47    0   46
   47 A      46   48    0   47
   48 C      47   49    0   48
   49 G      48   50   65   49
   50 C      49   51   64   50
   51 G      50   52   63   51
   52 G      51   53   62   52
   53 G      52   54   61   53
   54 U      53   55    0   54
   55 U      54   56    0   55
   56 C      55   57    0   56
   57 g      56   58    0   57
   58 A      57   59    0   58
   59 A      58   60    0   59
   60 U      59   61    0   60
   61 C      60   62   53   61
   62 C      61   63   52   62
   63 C      62   64   51   63
   64 G      63   65   50   64
   65 C      64   66   49   65
   66 C      65   67    7   66
   67 U      66   68    6   67
   68 C      67   69    5   68
   69 G      68   70    4   69
   70 G      69   71    3   70
   71 G      70   72    2   71
   72 C      71   73    1   72
   73 G      72   74    0   73
   74 C      73   75    0   74
   75 C      74   76    0   75
   76 A      75    0    0   76
   76  ENERGY = -50.4  RD0500
    1 G       0    2   72    1
    2 C       1    3   71    2
    3 C       2    4   70    3
    4 C       3    5   69    4
    5 G       4    6   68    5
    6 G       5    7   67    6
    7 G       6    8   66    7
    8 U       7    9    0    8
    9 G       8   10   20    9
   10 G       9   11   19   10
   11 U      10   12   18   11
   12 G      11   13    0   12
   13 U      12   14    0   13
   14 A      13   15    0   14
   15 G      14   16    0   15
   16 U      15   17    0   16
   17 G      16   18    0   17
   18 G      17   19   11   18
   19 C      18   20   10   19
   20 C      19   21    9   20
   21 C      20   22    0   21
   22 A      21   23    0   22
   23 U      22   24    0   23
   24 C      23   25    0   24
   25 A      24   26    0   25
   26 U      25   27    0   26
   27 A      26   28   45   27
   28 C      27   29   44   28
   29 G      28   30   43   29
   30 A      29   31   42   30
   31 C      30   32   41   31
   32 C      31   33   40   32
   33 C      32   34    0   33
   34 U      33   35    0   34
   35 G      34   36    0   35
   36 U      35   37    0   36
   37 C      36   38    0   37
   38 A      37   39    0   38
   39 C      38   40    0   39
   40 G      39   41   32   40
   41 G      40   42   31   41
   42 U      41   43   30   42
   43 C      42   44   29   43
   44 G      43   45   28   44
   45 U      44   46   27   45
   46 G      45   47    0   46
   47 A      46   48    0   47
   48 C      47   49    0   48
   49 G      48   50   65   49
   50 C      49   51   64   50
   51 G      50   52   63   51
   52 G      51   53   62   52
   53 G      52   54   61   53
   54 U      53   55    0   54
   55 U      54   56    0   55
   56 C      55   57    0   56
   57 g      56   58    0   57
   58 A      57   59    0   58
   59 A      58   60    0   59
   60 U      59   61    0   60
   61 C      60   62   53   61
   62 C      61   63   52   62
   63 C      62   64   51   63
   64 G      63   65   50   64
   65 C      64   66   49   65
   66 C      65   67    7   66
   67 U      66   68    6   67
   68 C      67   69    5   68
   69 G      68   70    4   69
   70 G      69   71    3   70
   71 G      70   72    2   71
   72 C      71   73    1   72
   73 G      72   74    0   73
   74 C      73   75    0   74
   75 C      74   76    0   75
   76 A      75    0    0   76
   76  ENERGY = -50.4  RD0500
    1 G       0    2   72    1
    2 C       1    3   71    2
    3 C       2    4   70    3
    4 C       3    5   69    4
    5 G       4    6   68    5
    6 G       5    7   67    6
    7 G       6    8   66    7
    8 U       7    9    0    8
    9 G       8   10   20    9
   10 G       9   11   19   10
   11 U      10   12   18   11
   12 G      11   13    0   12
   13 U      12   14    0   13
   14 A      13   15    0   14
   15 G      14   16    0   15
   16 U      15   17    0   16
   17 G      16   18    0   17
   18 G      17   19   11   18
   19 C      18   20   10   19
   20 C      19   21    9   20
   21 C      20   22    0   21
   22 A      21   23    0   22
   23 U      22   24    0   23
   24 C      23   25    0   24
   25 A      24   26    0   25
   26 U      25   27    0   26
   27 A      26   28   45   27
   28 C      27   29   44   28
   29 G      28   30   43   29
   30 A      29   31   42   30
   31 C      30   32   41   31
   32 C      31   33   40   32
   33 C      32   34    0   33
   34 U      33   35    0   34
   35 G      34   36    0   35
   36 U      35   37    0   36
   37 C      36   38    0   37
   38 A      37   39    0   38
   39 C      38   40    0   39
   40 G      39   41   32   40
   41 G      40   42   31   41
   42 U      41   43   30   42
   43 C      42   44   29   43
   44 G      43   45   28   44
   45 U      44   46   27   45
   46 G      45   47    0   46
   47 A      46   48    0   47
   48 C      47   49    0   48
   49 G      48   50   65   49
   50 C      49   51   64   50
   51 G      50   52   63   51
   52 G      51   53   62   52
   53 G      52   54   61   53
   54 U      53   55    0   54
   55 U      54   56    0   55
   56 C      55   57    0   56
   57 g      56   58    0   57
   58 A      57   59    0   58
   59 A      58   60    0   59
   60 U      59   61    0   60
   61 C      60   62   53   61
   62 C      61   63   52   62
   63 C      62   64   51   63
   64 G      63   65   50   64
   65 C      64   66   49   65
   66 C      65   67    7   66
   67 U      66   68    6   67
   68 C      67   69    5   68
   69 G      68   70    4   69
   70 G      69   71    3   70
   71 G      70   72    2   71
   72 C      71   73    1   72
   73 G      72   74    0   73
   74 C      73   75    0   74
   75 C      74   76    0   75
   76 A      75    0    0   76
   76  ENERGY = -50.3  RD0500
    1 G       0    2   72    1
    2 C       1    3   71    2
    3 C       2    4   70    3
    4 C       3    5   69    4
    5 G       4    6   68    5
    6 G       5    7   66    6
    7 G       6    8   65    7
    8 U       7    9   64    8
    9 G       8   10   63    9
   10 G       9   11   62   10
   11 U      10   12    0   11
   12 G      11   13   60   12
   13 U      12   14   59   13
   14 A      13   15    0   14
   15 G      14   16    0   15
   16 U      15   17    0   16
   17 G      16   18   55   17
   18 G      17   19   54   18
   19 C      18   20   53   19
   20 C      19   21   52   20
   21 C      20   22   51   21
   22 A      21   23    0   22
   23 U      22   24    0   23
   24 C      23   25    0   24
   25 A      24   26    0   25
   26 U      25   27   46   26
   27 A      26   28   45   27
   28 C      27   29   44   28
   29 G      28   30   43   29
   30 A      29   31   42   30
   31 C      30   32   41   31
   32 C      31   33   40   32
   33 C      32   34    0   33
   34 U      33   35    0   34
   35 G      34   36    0   35
   36 U      35   37    0   36
   37 C      36   38    0   37
   38 A      37   39    0   38
   39 C      38   40    0   39
   40 G      39   41   32   40
   41 G      40   42   31   41
   42 U      41   43   30   42
   43 C      42   44   29   43
   44 G      43   45   28   44
   45 U      44   46   27   45
   46 G      45   47   26   46
   47 A      46   48    0   47
   48 C      47   49    0   48
   49 G      48   50    0   49
   50 C      49   51    0   50
   51 G      50   52   21   51
   52 G      51   53   20   52
   53 G      52   54   19   53
   54 U      53   55   18   54
   55 U      54   56   17   55
   56 C      55   57    0   56
   57 g      56   58    0   57
   58 A      57   59    0   58
   59 A      58   60   13   59
   60 U      59   61   12   60
   61 C      60   62    0   61
   62 C      61   63   10   62
   63 C      62   64    9   63
   64 G      63   65    8   64
   65 C      64   66    7   65
   66 C      65   67    6   66
   67 U      66   68    0   67
   68 C      67   69    5   68
   69 G      68   70    4   69
   70 G      69   71    3   70
   71 G      70   72    2   71
   72 C      71   73    1   72
   73 G      72   74    0   73
   74 C      73   75    0   74
   75 C      74   76    0   75
   76 A      75    0    0   76
   76  ENERGY = -50.3  RD0500
    1 G       0    2   72    1
    2 C       1    3   71    2
    3 C       2    4   70    3
    4 C       3    5   69    4
    5 G       4    6   68    5
    6 G       5    7   67    6
    7 G       6    8   66    7
    8 U       7    9    0    8
    9 G       8   10    0    9
   10 G       9   11    0   10
   11 U      10   12    0   11
   12 G      11   13    0   12
   13 U      12   14    0   13
   14 A      13   15    0   14
   15 G      14   16   26   15
   16 U      15   17   25   16
   17 G      16   18   24   17
   18 G      17   19    0   18
   19 C      18   20    0   19
   20 C      19   21    0   20
   21 C      20   22    0   21
   22 A      21   23    0   22
   23 U      22   24    0   23
   24 C      23   25   17   24
   25 A      24   26   16   25
   26 U      25   27   15   26
   27 A      26   28   45   27
   28 C      27   29   44   28
   29 G      28   30   43   29
   30 A      29   31   42   30
   31 C      30   32   41   31
   32 C      31   33   40   32
   33 C      32   34    0   33
   34 U      33   35    0   34
   35 G      34   36    0   35
   36 U      35   37    0   36
   37 C      36   38    0   37
   38 A      37   39    0   38
   39 C      38   40    0   39
   40 G      39   41   32   40
   41 G      40   42   31   41
   42 U      41   43   30   42
   43 C      42   44   29   43
   44 G      43   45   28   44
   45 U      44   46   27   45
   46 G      45   47    0   46
   47 A      46   48    0   47
   48 C      47   49    0   48
   49 G      48   50   65   49
   50 C      49   51   64   50
   51 G      50   52   63   51
   52 G      51   53   62   52
   53 G      52   54   61   53
   54 U      53   55    0   54
   55 U      54   56    0   55
   56 C      55   57    0   56
   57 g      56   58    0   57
   58 A      57   59    0   58
   59 A      58   60    0   59
   60 U      59   61    0   60
   61 C      60   62   53   61
   62 C      61   63   52   62
   63 C      62   64   51   63
   64 G      63   65   50   64
   65 C      64   66   49   65
   66 C      65   67    7   66
   67 U      66   68    6   67
   68 C      67   69    5   68
   69 G      68   70    4   69
   70 G      69   71    3   70
   71 G      70   72    2   71
   72 C      71   73    1   72
   73 G      72   74    0   73
   74 C      73   75    0   74
   75 C      74   76    0   75
   76 A      75    0    0   76
   76  ENERGY = -50.3  RD0500
    1 G       0    2   72    1
    2 C       1    3   71    2
    3 C       2    4   70    3
    4 C       3    5   69    4
    5 G       4    6   68    5
    6 G       5    7   67    6
    7 G       6    8   66    7
    8 U       7    9    0    8
    9 G       8   10   24    9
   10 G       9   11   23   10
   11 U      10   12   22   11
   12 G      11   13   21   12
   13 U      12   14    0   13
   14 A      13   15    0   14
   15 G      14   16    0   15
   16 U      15   17    0   16
   17 G      16   18    0   17
   18 G      17   19    0   18
   19 C      18   20    0   19
   20 C      19   21    0   20
   21 C      20   22   12   21
   22 A      21   23   11   22
   23 U      22   24   10   23
   24 C      23   25    9   24
   25 A      24   26    0   25
   26 U      25   27    0   26
   27 A      26   28   45   27
   28 C      27   29   44   28
   29 G      28   30   43   29
   30 A      29   31   42   30
   31 C      30   32   41   31
   32 C      31   33   40   32
   33 C      32   34    0   33
   34 U      33   35    0   34
   35 G      34   36    0   35
   36 U      35   37    0   36
   37 C      36   38    0   37
   38 A      37   39    0   38
   39 C      38   40    0   39
   40 G      39   41   32   40
   41 G      40   42   31   41
   42 U      41   43   30   42
   43 C      42   44   29   43
   44 G      43   45   28   44
   45 U      44   46   27   45
   46 G      45   47    0   46
   47 A      46   48    0   47
   48 C      47   49    0   48
   49 G      48   50   65   49
   50 C      49   51   64   50
   51 G      50   52   63   51
   52 G      51   53   62   52
   53 G      52   54   61   53
   54 U      53   55    0   54
   55 U      54   56    0   55
   56 C      55   57    0   56
   57 g      56   58    0   57
   58 A      57   59    0   58
   59 A      58   60    0   59
   60 U      59   61    0   60
   61 C      60   62   53   61
   62 C      61   63   52   62
   63 C      62   64   51   63
   64 G      63   65   50   64
   65 C      64   66   49   65
   66 C      65   67    7   66
   67 U      66   68    6   67
   68 C      67   69    5   68
   69 G      68   70    4   69
   70 G      69   71    3   70
   71 G      70   72    2   71
   72 C      71   73    1   72
   73 G      72   74    0   73
   74 C      73   75    0   74
   75 C      74   76    0   75
   76 A      75    0    0   76
   76  ENERGY = -50.3  RD0500
    1 G       0    2   72    1
    2 C       1    3   71    2
    3 C       2    4   70    3
    4 C       3    5   69    4
    5 G       4    6   68    5
    6 G       5    7   66    6
    7 G       6    8   65    7
    8 U       7    9   64    8
    9 G       8   10   63    9
   10 G       9   11   62   10
   11 U      10   12    0   11
   12 G      11   13    0   12
   13 U      12   14    0   13
   14 A      13   15    0   14
   15 G      14   16    0   15
   16 U      15   17    0   16
   17 G      16   18   55   17
   18 G      17   19   54   18
   19 C      18   20   53   19
   20 C      19   21   52   20
   21 C      20   22   51   21
   22 A      21   23    0   22
   23 U      22   24    0   23
   24 C      23   25    0   24
   25 A      24   26    0   25
   26 U      25   27   46   26
   27 A      26   28   45   27
   28 C      27   29   44   28
   29 G      28   30   43   29
   30 A      29   31   42   30
   31 C      30   32   41   31
   32 C      31   33   40   32
   33 C      32   34    0   33
   34 U      33   35    0   34
   35 G      34   36    0   35
   36 U      35   37    0   36
   37 C      36   38    0   37
   38 A      37   39    0   38
   39 C      38   40    0   39
   40 G      39   41   32   40
   41 G      40   42   31   41
   42 U      41   43   30   42
   43 C      42   44   29   43
   44 G      43   45   28   44
   45 U      44   46   27   45
   46 G      45   47   26   46
   47 A      46   48    0   47
   48 C      47   49    0   48
   49 G      48   50    0   49
   50 C      49   51    0   50
   51 G      50   52   21   51
   52 G      51   53   20   52
   53 G      52   54   19   53
   54 U      53   55   18   54
   55 U      54   56   17   55
   56 C      55   57    0   56
   57 g      56   58    0   57
   58 A      57   59    0   58
   59 A      58   60    0   59
   60 U      59   61    0   60
   61 C      60   62    0   61
   62 C      61   63   10   62
   63 C      62   64    9   63
   64 G      63   65    8   64
   65 C      64   66    7   65
   66 C      65   67    6   66
   67 U      66   68    0   67
   68 C      67   69    5   68
   69 G      68   70    4   69
   70 G      69   71    3   70
   71 G      70   72    2   71
   72 C      71   73    1   72
   73 G      72   74    0   73
   74 C      73   75    0   74
   75 C      74   76    0   75
   76 A      75    0    0   76
   76  ENERGY = -50.3  RD0500
    1 G       0    2   72    1
    2 C       1    3   71    2
    3 C       2    4   70    3
    4 C       3    5   69    4
    5 G       4    6   68    5
    6 G       5    7   66    6
    7 G       6    8   65    7
    8 U       7    9   64    8
    9 G       8   10   63    9
   10 G       9   11   62   10
   11 U      10   12    0   11
   12 G      11   13   60   12
   13 U      12   14   59   13
   14 A      13   15    0   14
   15 G      14   16    0   15
   16 U      15   17    0   16
   17 G      16   18   55   17
   18 G      17   19   54   18
   19 C      18   20   53   19
   20 C      19   21   52   20
   21 C      20   22   51   21
   22 A      21   23    0   22
   23 U      22   24    0   23
   24 C      23   25    0   24
   25 A      24   26    0   25
   26 U      25   27   46   26
   27 A      26   28   45   27
   28 C      27   29   44   28
   29 G      28   30   43   29
   30 A      29   31   42   30
   31 C      30   32   41   31
   32 C      31   33   40   32
   33 C      32   34    0   33
   34 U      33   35    0   34
   35 G      34   36    0   35
   36 U      35   37    0   36
   37 C      36   38    0   37
   38 A      37   39    0   38
   39 C      38   40    0   39
   40 G      39   41   32   40
   41 G      40   42   31   41
   42 U      41   43   30   42
   43 C      42   44   29   43
   44 G      43   45   28   44
   45 U      44   46   27   45
   46 G      45   47   26   46
   47 A      46   48    0   47
   48 C      47   49    0   48
   49 G      48   50    0   49
   50 C      49   51    0   50
   51 G      50   52   21   51
   52 G      51   53   20   52
   53 G      52   54   19   53
   54 U      53   55   18   54
   55 U      54   56   17   55
   56 C      55   57    0   56
   57 g      56   58    0   57
   58 A      57   59    0   58
   59 A      58   60   13   59
   60 U      59   61   12   60
   61 C      60   62    0   61
   62 C      61   63   10   62
   63 C      62   64    9   63
   64 G      63   65    8   64
   65 C      64   66    7   65
   66 C      65   67    6   66
   67 U      66   68    0   67
   68 C      67   69    5   68
   69 G      68   70    4   69
   70 G      69   71    3   70
   71 G      70   72    2   71
   72 C      71   73    1   72
   73 G      72   74    0   73
   74 C      73   75    0   74
   75 C      74   76    0   75
   76 A      75    0    0   76
   76  ENERGY = -50.2  RD0500
    1 G       0    2   72    1
    2 C       1    3   71    2
    3 C       2    4   70    3
    4 C       3    5   69    4
    5 G       4    6   68    5
    6 G       5    7   67    6
    7 G       6    8   66    7
    8 U       7    9    0    8
    9 G       8   10   20    9
   10 G       9   11   19   10
   11 U      10   12   18   11
   12 G      11   13    0   12
   13 U      12   14    0   13
   14 A      13   15    0   14
   15 G      14   16    0   15
   16 U      15   17    0   16
   17 G      16   18    0   17
   18 G      17   19   11   18
   19 C      18   20   10   19
   20 C      19   21    9   20
   21 C      20   22    0   21
   22 A      21   23    0   22
   23 U      22   24    0   23
   24 C      23   25    0   24
   25 A      24   26    0   25
   26 U      25   27   46   26
   27 A      26   28   45   27
   28 C      27   29   44   28
   29 G      28   30   43   29
   30 A      29   31   42   30
   31 C      30   32    0   31
   32 C      31   33   41   32
   33 C      32   34   40   33
   34 U      33   35    0   34
   35 G      34   36    0   35
   36 U      35   37    0   36
   37 C      36   38    0   37
   38 A      37   39    0   38
   39 C      38   40    0   39
   40 G      39   41   33   40
   41 G      40   42   32   41
   42 U      41   43   30   42
   43 C      42   44   29   43
   44 G      43   45   28   44
   45 U      44   46   27   45
   46 G      45   47   26   46
   47 A      46   48    0   47
   48 C      47   49    0   48
   49 G      48   50   65   49
   50 C      49   51   64   50
   51 G      50   52   63   51
   52 G      51   53   62   52
   53 G      52   54   61   53
   54 U      53   55    0   54
   55 U      54   56    0   55
   56 C      55   57    0   56
   57 g      56   58    0   57
   58 A      57   59    0   58
   59 A      58   60    0   59
   60 U      59   61    0   60
   61 C      60   62   53   61
   62 C      61   63   52   62
   63 C      62   64   51   63
   64 G      63   65   50   64
   65 C      64   66   49   65
   66 C      65   67    7   66
   67 U      66   68    6   67
   68 C      67   69    5   68
   69 G      68   70    4   69
   70 G      69   71    3   70
   71 G      70   72    2   71
   72 C      71   73    1   72
   73 G      72   74    0   73
   74 C      73   75    0   74
   75 C      74   76    0   75
   76 A      75    0    0   76
   76  ENERGY = -50.1  RD0500
    1 G       0    2   72    1
    2 C       1    3   71    2
    3 C       2    4   70    3
    4 C       3    5   69    4
    5 G       4    6   68    5
    6 G       5    7   67    6
    7 G       6    8   66    7
    8 U       7    9    0    8
    9 G       8   10   20    9
   10 G       9   11   19   10
   11 U      10   12   18   11
   12 G      11   13    0   12
   13 U      12   14    0   13
   14 A      13   15    0   14
   15 G      14   16    0   15
   16 U      15   17    0   16
   17 G      16   18    0   17
   18 G      17   19   11   18
   19 C      18   20   10   19
   20 C      19   21    9   20
   21 C      20   22    0   21
   22 A      21   23    0   22
   23 U      22   24    0   23
   24 C      23   25    0   24
   25 A      24   26    0   25
   26 U      25   27    0   26
   27 A      26   28   45   27
   28 C      27   29   44   28
   29 G      28   30   43   29
   30 A      29   31   42   30
   31 C      30   32   41   31
   32 C      31   33   40   32
   33 C      32   34    0   33
   34 U      33   35    0   34
   35 G      34   36    0   35
   36 U      35   37    0   36
   37 C      36   38    0   37
   38 A      37   39    0   38
   39 C      38   40    0   39
   40 G      39   41   32   40
   41 G      40   42   31   41
   42 U      41   43   30   42
   43 C      42   44   29   43
   44 G      43   45   28   44
   45 U      44   46   27   45
   46 G      45   47    0   46
   47 A      46   48    0   47
   48 C      47   49    0   48
   49 G      48   50   65   49
   50 C      49   51   64   50
   51 G      50   52   63   51
   52 G      51   53   62   52
   53 G      52   54   61   53
   54 U      53   55    0   54
   55 U      54   56    0   55
   56 C      55   57    0   56
   57 g      56   58    0   57
   58 A      57   59    0   58
   59 A      58   60    0   59
   60 U      59   61    0   60
   61 C      60   62   53   61
   62 C      61   63   52   62
   63 C      62   64   51   63
   64 G      63   65   50   64
   65 C      64   66   49   65
   66 C      65   67    7   66
   67 U      66   68    6   67
   68 C      67   69    5   68
   69 G      68   70    4   69
   70 G      69   71    3   70
   71 G      70   72    2   71
   72 C      71   73    1   72
   73 G      72   74    0   73
   74 C      73   75    0   74
   75 C      74   76    0   75
   76 A      75    0    0   76
   76  ENERGY = -50.1  RD0500
    1 G       0    2   72    1
    2 C       1    3   71    2
    3 C       2    4   70    3
    4 C       3    5   69    4
    5 G       4    6   68    5
    6 G       5    7   67    6
    7 G       6    8   66    7
    8 U       7    9    0    8
    9 G       8   10   20    9
   10 G       9   11   19   10
   11 U      10   12   18   11
   12 G      11   13    0   12
   13 U      12   14    0   13
   14 A      13   15    0   14
   15 G      14   16    0   15
   16 U      15   17    0   16
   17 G      16   18    0   17
   18 G      17   19   11   18
   19 C      18   20   10   19
   20 C      19   21    9   20
   21 C      20   22    0   21
   22 A      21   23    0   22
   23 U      22   24    0   23
   24 C      23   25    0   24
   25 A      24   26    0   25
   26 U      25   27    0   26
   27 A      26   28   45   27
   28 C      27   29   44   28
   29 G      28   30   43   29
   30 A      29   31   42   30
   31 C      30   32   41   31
   32 C      31   33   40   32
   33 C      32   34    0   33
   34 U      33   35    0   34
   35 G      34   36    0   35
   36 U      35   37    0   36
   37 C      36   38    0   37
   38 A      37   39    0   38
   39 C      38   40    0   39
   40 G      39   41   32   40
   41 G      40   42   31   41
   42 U      41   43   30   42
   43 C      42   44   29   43
   44 G      43   45   28   44
   45 U      44   46   27   45
   46 G      45   47    0   46
   47 A      46   48    0   47
   48 C      47   49    0   48
   49 G      48   50   65   49
   50 C      49   51   64   50
   51 G      50   52   63   51
   52 G      51   53   62   52
   53 G      52   54   61   53
   54 U      53   55    0   54
   55 U      54   56    0   55
   56 C      55   57    0   56
   57 g      56   58    0   57
   58 A      57   59    0   58
   59 A      58   60    0   59
   60 U      59   61    0   60
   61 C      60   62   53   61
   62 C      61   63   52   62
   63 C      62   64   51   63
   64 G      63   65   50   64
   65 C      64   66   49   65
   66 C      65   67    7   66
   67 U      66   68    6   67
   68 C      67   69    5   68
   69 G      68   70    4   69
   70 G      69   71    3   70
   71 G      70   72    2   71
   72 C      71   73    1   72
   73 G      72   74    0   73
   74 C      73   75    0   74
   75 C      74   76    0   75
   76 A      75    0    0   76
   76  ENERGY = -49.8  RD0500
    1 G       0    2   72    1
    2 C       1    3   71    2
    3 C       2    4   70    3
    4 C       3    5   69    4
    5 G       4    6   68    5
    6 G       5    7   67    6
    7 G       6    8   66    7
    8 U       7    9   25    8
    9 G       8   10   24    9
   10 G       9   11   23   10
   11 U      10   12   22   11
   12 G      11   13   21   12
   13 U      12   14    0   13
   14 A      13   15    0   14
   15 G      14   16    0   15
   16 U      15   17    0   16
   17 G      16   18    0   17
   18 G      17   19    0   18
   19 C      18   20    0   19
   20 C      19   21    0   20
   21 C      20   22   12   21
   22 A      21   23   11   22
   23 U      22   24   10   23
   24 C      23   25    9   24
   25 A      24   26    8   25
   26 U      25   27    0   26
   27 A      26   28   45   27
   28 C      27   29   44   28
   29 G      28   30   43   29
   30 A      29   31   42   30
   31 C      30   32   41   31
   32 C      31   33   40   32
   33 C      32   34    0   33
   34 U      33   35    0   34
   35 G      34   36    0   35
   36 U      35   37    0   36
   37 C      36   38    0   37
   38 A      37   39    0   38
   39 C      38   40    0   39
   40 G      39   41   32   40
   41 G      40   42   31   41
   42 U      41   43   30   42
   43 C      42   44   29   43
   44 G      43   45   28   44
   45 U      44   46   27   45
   46 G      45   47    0   46
   47 A      46   48    0   47
   48 C      47   49    0   48
   49 G      48   50   65   49
   50 C      49   51   64   50
   51 G      50   52   63   51
   52 G      51   53   62   52
   53 G      52   54   61   53
   54 U      53   55    0   54
   55 U      54   56    0   55
   56 C      55   57    0   56
   57 g      56   58    0   57
   58 A      57   59    0   58
   59 A      58   60    0   59
   60 U      59   61    0   60
   61 C      60   62   53   61
   62 C      61   63   52   62
   63 C      62   64   51   63
   64 G      63   65   50   64
   65 C      64   66   49   65
   66 C      65   67    7   66
   67 U      66   68    6   67
   68 C      67   69    5   68
   69 G      68   70    4   69
   70 G      69   71    3   70
   71 G      70   72    2   71
   72 C      71   73    1   72
   73 G      72   74    0   73
   74 C      73   75    0   74
   75 C      74   76    0   75
   76 A      75    0    0   76
   76  ENERGY = -49.8  RD0500
    1 G       0    2   72    1
    2 C       1    3   71    2
    3 C       2    4   70    3
    4 C       3    5   69    4
    5 G       4    6   68    5
    6 G       5    7   66    6
    7 G       6    8   65    7
    8 U       7    9   64    8
    9 G       8   10   63    9
   10 G       9   11   62   10
   11 U      10   12    0   11
   12 G      11   13   60   12
   13 U      12   14   59   13
   14 A      13   15    0   14
   15 G      14   16    0   15
   16 U      15   17    0   16
   17 G      16   18   55   17
   18 G      17   19   54   18
   19 C      18   20   53   19
   20 C      19   21   52   20
   21 C      20   22   51   21
   22 A      21   23    0   22
   23 U      22   24    0   23
   24 C      23   25    0   24
   25 A      24   26    0   25
   26 U      25   27   46   26
   27 A      26   28   45   27
   28 C      27   29   44   28
   29 G      28   30   43   29
   30 A      29   31   42   30
   31 C      30   32   41   31
   32 C      31   33   40   32
   33 C      32   34    0   33
   34 U      33   35    0   34
   35 G      34   36    0   35
   36 U      35   37    0   36
   37 C      36   38    0   37
   38 A      37   39    0   38
   39 C      38   40    0   39
   40 G      39   41   32   40
   41 G      40   42   31   41
   42 U      41   43   30   42
   43 C      42   44   29   43
   44 G      43   45   28   44
   45 U      44   46   27   45
   46 G      45   47   26   46
   47 A      46   48    0   47
   48 C      47   49    0   48
   49 G      48   50    0   49
   50 C      49   51    0   50
   51 G      50   52   21   51
   52 G      51   53   20   52
   53 G      52   54   19   53
   54 U      53   55   18   54
   55 U      54   56   17   55
   56 C      55   57    0   56
   57 g      56   58    0   57
   58 A      57   59    0   58
   59 A      58   60   13   59
   60 U      59   61   12   60
   61 C      60   62    0   61
   62 C      61   63   10   62
   63 C      62   64    9   63
   64 G      63   65    8   64
   65 C      64   66    7   65
   66 C      65   67    6   66
   67 U      66   68    0   67
   68 C      67   69    5   68
   69 G      68   70    4   69
   70 G      69   71    3   70
   71 G      70   72    2   71
   72 C      71   73    1   72
   73 G      72   74    0   73
   74 C      73   75    0   74
   75 C      74   76    0   75
   76 A      75    0    0   76
   76  ENERGY = -49.7  RD0500
    1 G       0    2   72    1
    2 C       1    3   71    2
    3 C       2    4   70    3
    4 C       3    5   69    4
    5 G       4    6   68    5
    6 G       5    7   66    6
    7 G       6    8   65    7
    8 U       7    9   64    8
    9 G       8   10   63    9
   10 G       9   11   62   10
   11 U      10   12    0   11
   12 G      11   13    0   12
   13 U      12   14    0   13
   14 A      13   15    0   14
   15 G      14   16    0   15
   16 U      15   17    0   16
   17 G      16   18   55   17
   18 G      17   19   54   18
   19 C      18   20   53   19
   20 C      19   21   52   20
   21 C      20   22   51   21
   22 A      21   23    0   22
   23 U      22   24    0   23
   24 C      23   25    0   24
   25 A      24   26    0   25
   26 U      25   27   46   26
   27 A      26   28   45   27
   28 C      27   29   44   28
   29 G      28   30   43   29
   30 A      29   31   42   30
   31 C      30   32   41   31
   32 C      31   33   40   32
   33 C      32   34    0   33
   34 U      33   35    0   34
   35 G      34   36    0   35
   36 U      35   37    0   36
   37 C      36   38    0   37
   38 A      37   39    0   38
   39 C      38   40    0   39
   40 G      39   41   32   40
   41 G      40   42   31   41
   42 U      41   43   30   42
   43 C      42   44   29   43
   44 G      43   45   28   44
   45 U      44   46   27   45
   46 G      45   47   26   46
   47 A      46   48    0   47
   48 C      47   49    0   48
   49 G      48   50    0   49
   50 C      49   51    0   50
   51 G      50   52   21   51
   52 G      51   53   20   52
   53 G      52   54   19   53
   54 U      53   55   18   54
   55 U      54   56   17   55
   56 C      55   57    0   56
   57 g      56   58    0   57
   58 A      57   59    0   58
   59 A      58   60    0   59
   60 U      59   61    0   60
   61 C      60   62    0   61
   62 C      61   63   10   62
   63 C      62   64    9   63
   64 G      63   65    8   64
   65 C      64   66    7   65
   66 C      65   67    6   66
   67 U      66   68    0   67
   68 C      67   69    5   68
   69 G      68   70    4   69
   70 G      69   71    3   70
   71 G      70   72    2   71
   72 C      71   73    1   72
   73 G      72   74    0   73
   74 C      73   75    0   74
   75 C      74   76    0   75
   76 A      75    0    0   76
   76  ENERGY = -49.6  RD0500
    1 G       0    2   72    1
    2 C       1    3   71    2
    3 C       2    4   70    3
    4 C       3    5   69    4
    5 G       4    6   68    5
    6 G       5    7   67    6
    7 G       6    8   66    7
    8 U       7    9    0    8
    9 G       8   10   20    9
   10 G       9   11   19   10
   11 U      10   12   18   11
   12 G      11   13    0   12
   13 U      12   14    0   13
   14 A      13   15    0   14
   15 G      14   16    0   15
   16 U      15   17    0   16
   17 G      16   18    0   17
   18 G      17   19   11   18
   19 C      18   20   10   19
   20 C      19   21    9   20
   21 C      20   22    0   21
   22 A      21   23    0   22
   23 U      22   24    0   23
   24 C      23   25    0   24
   25 A      24   26    0   25
   26 U      25   27    0   26
   27 A      26   28   45   27
   28 C      27   29   44   28
   29 G      28   30   43   29
   30 A      29   31   42   30
   31 C      30   32   41   31
   32 C      31   33   40   32
   33 C      32   34    0   33
   34 U      33   35    0   34
   35 G      34   36    0   35
   36 U      35   37    0   36
   37 C      36   38    0   37
   38 A      37   39    0   38
   39 C      38   40    0   39
   40 G      39   41   32   40
   41 G      40   42   31   41
   42 U      41   43   30   42
   43 C      42   44   29   43
   44 G      43   45   28   44
   45 U      44   46   27   45
   46 G      45   47    0   46
   47 A      46   48    0   47
   48 C      47   49    0   48
   49 G      48   50   65   49
   50 C      49   51   64   50
   51 G      50   52   63   51
   52 G      51   53   62   52
   53 G      52   54   61   53
   54 U      53   55    0   54
   55 U      54   56    0   55
   56 C      55   57    0   56
   57 g      56   58    0   57
   58 A      57   59    0   58
   59 A      58   60    0   59
   60 U      59   61    0   60
   61 C      60   62   53   61
   62 C      61   63   52   62
   63 C      62   64   51   63
   64 G      63   65   50   64
   65 C      64   66   49   65
   66 C      65   67    7   66
   67 U      66   68    6   67
   68 C      67   69    5   68
   69 G      68   70    4   69
   70 G      69   71    3   70
   71 G      70   72    2   71
   72 C      71   73    1   72
   73 G      72   74    0   73
   74 C      73   75    0   74
   75 C      74   76    0   75
   76 A      75    0    0   76
   76  ENERGY = -49.5  RD0500
    1 G       0    2   72    1
    2 C       1    3   71    2
    3 C       2    4   70    3
    4 C       3    5   69    4
    5 G       4    6   68    5
    6 G       5    7   66    6
    7 G       6    8   65    7
    8 U       7    9   64    8
    9 G       8   10   63    9
   10 G       9   11   62   10
   11 U      10   12    0   11
   12 G      11   13    0   12
   13 U      12   14    0   13
   14 A      13   15    0   14
   15 G      14   16    0   15
   16 U      15   17    0   16
   17 G      16   18   55   17
   18 G      17   19   54   18
   19 C      18   20   53   19
   20 C      19   21   52   20
   21 C      20   22   51   21
   22 A      21   23    0   22
   23 U      22   24    0   23
   24 C      23   25    0   24
   25 A      24   26    0   25
   26 U      25   27   46   26
   27 A      26   28   45   27
   28 C      27   29   44   28
   29 G      28   30   43   29
   30 A      29   31   42   30
   31 C      30   32   41   31
   32 C      31   33   40   32
   33 C      32   34    0   33
   34 U      33   35    0   34
   35 G      34   36    0   35
   36 U      35   37    0   36
   37 C      36   38    0   37
   38 A      37   39    0   38
   39 C      38   40    0   39
   40 G      39   41   32   40
   41 G      40   42   31   41
   42 U      41   43   30   42
   43 C      42   44   29   43
   44 G      43   45   28   44
   45 U      44   46   27   45
   46 G      45   47   26   46
   47 A      46   48    0   47
   48 C      47   49    0   48
   49 G      48   50    0   49
   50 C      49   51    0   50
   51 G      50   52   21   51
   52 G      51   53   20   52
   53 G      52   54   19   53
   54 U      53   55   18   54
   55 U      54   56   17   55
   56 C      55   57    0   56
   57 g      56   58    0   57
   58 A      57   59    0   58
   59 A      58   60    0   59
   60 U      59   61    0   60
   61 C      60   62    0   61
   62 C      61   63   10   62
   63 C      62   64    9   63
   64 G      63   65    8   64
   65 C      64   66    7   65
   66 C      65   67    6   66
   67 U      66   68    0   67
   68 C      67   69    5   68
   69 G      68   70    4   69
   70 G      69   71    3   70
   71 G      70   72    2   71
   72 C      71   73    1   72
   73 G      72   74    0   73
   74 C      73   75    0   74
   75 C      74   76    0   75
   76 A      75    0    0   76
   76  ENERGY = -49.4  RD0500
    1 G       0    2   72    1
    2 C       1    3   71    2
    3 C       2    4   70    3
    4 C       3    5   69    4
    5 G       4    6   68    5
    6 G       5    7   66    6
    7 G       6    8   65    7
    8 U       7    9   64    8
    9 G       8   10   63    9
   10 G       9   11   62   10
   11 U      10   12    0   11
   12 G      11   13    0   12
   13 U      12   14    0   13
   14 A      13   15    0   14
   15 G      14   16    0   15
   16 U      15   17    0   16
   17 G      16   18   55   17
   18 G      17   19   54   18
   19 C      18   20   53   19
   20 C      19   21   52   20
   21 C      20   22   51   21
   22 A      21   23    0   22
   23 U      22   24    0   23
   24 C      23   25    0   24
   25 A      24   26    0   25
   26 U      25   27   46   26
   27 A      26   28   45   27
   28 C      27   29   44   28
   29 G      28   30   43   29
   30 A      29   31   42   30
   31 C      30   32   41   31
   32 C      31   33   40   32
   33 C      32   34    0   33
   34 U      33   35    0   34
   35 G      34   36    0   35
   36 U      35   37    0   36
   37 C      36   38    0   37
   38 A      37   39    0   38
   39 C      38   40    0   39
   40 G      39   41   32   40
   41 G      40   42   31   41
   42 U      41   43   30   42
   43 C      42   44   29   43
   44 G      43   45   28   44
   45 U      44   46   27   45
   46 G      45   47   26   46
   47 A      46   48    0   47
   48 C      47   49    0   48
   49 G      48   50    0   49
   50 C      49   51    0   50
   51 G      50   52   21   51
   52 G      51   53   20   52
   53 G      52   54   19   53
   54 U      53   55   18   54
   55 U      54   56   17   55
   56 C      55   57    0   56
   57 g      56   58    0   57
   58 A      57   59    0   58
   59 A      58   60    0   59
   60 U      59   61    0   60
   61 C      60   62    0   61
   62 C      61   63   10   62
   63 C      62   64    9   63
   64 G      63   65    8   64
   65 C      64   66    7   65
   66 C      65   67    6   66
   67 U      66   68    0   67
   68 C      67   69    5   68
   69 G      68   70    4   69
   70 G      69   71    3   70
   71 G      70   72    2   71
   72 C      71   73    1   72
   73 G      72   74    0   73
   74 C      73   75    0   74
   75 C      74   76    0   75
   76 A      75    0    0   76
   76  ENERGY = -49.4  RD0500
    1 G       0    2   72    1
    2 C       1    3   71    2
    3 C       2    4   70    3
    4 C       3    5   69    4
    5 G       4    6   68    5
    6 G       5    7   67    6
    7 G       6    8   66    7
    8 U       7    9    0    8
    9 G       8   10   24    9
   10 G       9   11   23   10
   11 U      10   12   22   11
   12 G      11   13   21   12
   13 U      12   14    0   13
   14 A      13   15    0   14
   15 G      14   16    0   15
   16 U      15   17    0   16
   17 G      16   18    0   17
   18 G      17   19    0   18
   19 C      18   20    0   19
   20 C      19   21    0   20
   21 C      20   22   12   21
   22 A      21   23   11   22
   23 U      22   24   10   23
   24 C      23   25    9   24
   25 A      24   26    0   25
   26 U      25   27   46   26
   27 A      26   28   45   27
   28 C      27   29   44   28
   29 G      28   30   43   29
   30 A      29   31   42   30
   31 C      30   32   41   31
   32 C      31   33   40   32
   33 C      32   34    0   33
   34 U      33   35    0   34
   35 G      34   36    0   35
   36 U      35   37    0   36
   37 C      36   38    0   37
   38 A      37   39    0   38
   39 C      38   40    0   39
   40 G      39   41   32   40
   41 G      40   42   31   41
   42 U      41   43   30   42
   43 C      42   44   29   43
   44 G      43   45   28   44
   45 U      44   46   27   45
   46 G      45   47   26   46
   47 A      46   48    0   47
   48 C      47   49    0   48
   49 G      48   50   65   49
   50 C      49   51   64   50
   51 G      50   52   63   51
   52 G      51   53   62   52
   53 G      52   54   61   53
   54 U      53   55    0   54
   55 U      54   56    0   55
   56 C      55   57    0   56
   57 g      56   58    0   57
   58 A      57   59    0   58
   59 A      58   60    0   59
   60 U      59   61    0   60
   61 C      60   62   53   61
   62 C      61   63   52   62
   63 C      62   64   51   63
   64 G      63   65   50   64
   65 C      64   66   49   65
   66 C      65   67    7   66
   67 U      66   68    6   67
   68 C      67   69    5   68
   69 G      68   70    4   69
   70 G      69   71    3   70
   71 G      70   72    2   71
   72 C      71   73    1   72
   73 G      72   74    0   73
   74 C      73   75    0   74
   75 C      74   76    0   75
   76 A      75    0    0   76
   76  ENERGY = -49.2  RD0500
    1 G       0    2   72    1
    2 C       1    3   71    2
    3 C       2    4   70    3
    4 C       3    5   69    4
    5 G       4    6   68    5
    6 G       5    7   66    6
    7 G       6    8   65    7
    8 U       7    9   64    8
    9 G       8   10   63    9
   10 G       9   11   62   10
   11 U      10   12    0   11
   12 G      11   13    0   12
   13 U      12   14    0   13
   14 A      13   15    0   14
   15 G      14   16    0   15
   16 U      15   17    0   16
   17 G      16   18   55   17
   18 G      17   19   54   18
   19 C      18   20   53   19
   20 C      19   21   52   20
   21 C      20   22   51   21
   22 A      21   23    0   22
   23 U      22   24   47   23
   24 C      23   25   46   24
   25 A      24   26   45   25
   26 U      25   27    0   26
   27 A      26   28    0   27
   28 C      27   29   44   28
   29 G      28   30   43   29
   30 A      29   31   42   30
   31 C      30   32   41   31
   32 C      31   33   40   32
   33 C      32   34    0   33
   34 U      33   35    0   34
   35 G      34   36    0   35
   36 U      35   37    0   36
   37 C      36   38    0   37
   38 A      37   39    0   38
   39 C      38   40    0   39
   40 G      39   41   32   40
   41 G      40   42   31   41
   42 U      41   43   30   42
   43 C      42   44   29   43
   44 G      43   45   28   44
   45 U      44   46   25   45
   46 G      45   47   24   46
   47 A      46   48   23   47
   48 C      47   49    0   48
   49 G      48   50    0   49
   50 C      49   51    0   50
   51 G      50   52   21   51
   52 G      51   53   20   52
   53 G      52   54   19   53
   54 U      53   55   18   54
   55 U      54   56   17   55
   56 C      55   57    0   56
   57 g      56   58    0   57
   58 A      57   59    0   58
   59 A      58   60    0   59
   60 U      59   61    0   60
   61 C      60   62    0   61
   62 C      61   63   10   62
   63 C      62   64    9   63
   64 G      63   65    8   64
   65 C      64   66    7   65
   66 C      65   67    6   66
   67 U      66   68    0   67
   68 C      67   69    5   68
   69 G      68   70    4   69
   70 G      69   71    3   70
   71 G      70   72    2   71
   72 C      71   73    1   72
   73 G      72   74    0   73
   74 C      73   75    0   74
   75 C      74   76    0   75
   76 A      75    0    0   76
   76  ENERGY = -49.2  RD0500
    1 G       0    2   72    1
    2 C       1    3   71    2
    3 C       2    4   70    3
    4 C       3    5   69    4
    5 G       4    6   68    5
    6 G       5    7   66    6
    7 G       6    8   65    7
    8 U       7    9   64    8
    9 G       8   10   63    9
   10 G       9   11   62   10
   11 U      10   12    0   11
   12 G      11   13    0   12
   13 U      12   14    0   13
   14 A      13   15    0   14
   15 G      14   16    0   15
   16 U      15   17    0   16
   17 G      16   18   55   17
   18 G      17   19   54   18
   19 C      18   20   53   19
   20 C      19   21   52   20
   21 C      20   22   51   21
   22 A      21   23    0   22
   23 U      22   24    0   23
   24 C      23   25    0   24
   25 A      24   26    0   25
   26 U      25   27   46   26
   27 A      26   28   45   27
   28 C      27   29   44   28
   29 G      28   30   43   29
   30 A      29   31   42   30
   31 C      30   32   41   31
   32 C      31   33   40   32
   33 C      32   34    0   33
   34 U      33   35    0   34
   35 G      34   36    0   35
   36 U      35   37    0   36
   37 C      36   38    0   37
   38 A      37   39    0   38
   39 C      38   40    0   39
   40 G      39   41   32   40
   41 G      40   42   31   41
   42 U      41   43   30   42
   43 C      42   44   29   43
   44 G      43   45   28   44
   45 U      44   46   27   45
   46 G      45   47   26   46
   47 A      46   48    0   47
   48 C      47   49    0   48
   49 G      48   50    0   49
   50 C      49   51    0   50
   51 G      50   52   21   51
   52 G      51   53   20   52
   53 G      52   54   19   53
   54 U      53   55   18   54
   55 U      54   56   17   55
   56 C      55   57    0   56
   57 g      56   58    0   57
   58 A      57   59    0   58
   59 A      58   60    0   59
   60 U      59   61    0   60
   61 C      60   62    0   61
   62 C      61   63   10   62
   63 C      62   64    9   63
   64 G      63   65    8   64
   65 C      64   66    7   65
   66 C      65   67    6   66
   67 U      66   68    0   67
   68 C      67   69    5   68
   69 G      68   70    4   69
   70 G      69   71    3   70
   71 G      70   72    2   71
   72 C      71   73    1   72
   73 G      72   74    0   73
   74 C      73   75    0   74
   75 C      74   76    0   75
   76 A      75    0    0   76
   76  ENERGY = -49.2  RD0500
    1 G       0    2   72    1
    2 C       1    3   71    2
    3 C       2    4   70    3
    4 C       3    5   69    4
    5 G       4    6   68    5
    6 G       5    7   66    6
    7 G       6    8   65    7
    8 U       7    9   64    8
    9 G       8   10   63    9
   10 G       9   11   62   10
   11 U      10   12    0   11
   12 G      11   13    0   12
   13 U      12   14    0   13
   14 A      13   15    0   14
   15 G      14   16    0   15
   16 U      15   17    0   16
   17 G      16   18   55   17
   18 G      17   19   54   18
   19 C      18   20   53   19
   20 C      19   21   52   20
   21 C      20   22   51   21
   22 A      21   23    0   22
   23 U      22   24    0   23
   24 C      23   25    0   24
   25 A      24   26    0   25
   26 U      25   27   46   26
   27 A      26   28   45   27
   28 C      27   29   44   28
   29 G      28   30   43   29
   30 A      29   31   42   30
   31 C      30   32   41   31
   32 C      31   33   40   32
   33 C      32   34    0   33
   34 U      33   35    0   34
   35 G      34   36    0   35
   36 U      35   37    0   36
   37 C      36   38    0   37
   38 A      37   39    0   38
   39 C      38   40    0   39
   40 G      39   41   32   40
   41 G      40   42   31   41
   42 U      41   43   30   42
   43 C      42   44   29   43
   44 G      43   45   28   44
   45 U      44   46   27   45
   46 G      45   47   26   46
   47 A      46   48    0   47
   48 C      47   49    0   48
   49 G      48   50    0   49
   50 C      49   51    0   50
   51 G      50   52   21   51
   52 G      51   53   20   52
   53 G      52   54   19   53
   54 U      53   55   18   54
   55 U      54   56   17   55
   56 C      55   57    0   56
   57 g      56   58    0   57
   58 A      57   59    0   58
   59 A      58   60    0   59
   60 U      59   61    0   60
   61 C      60   62    0   61
   62 C      61   63   10   62
   63 C      62   64    9   63
   64 G      63   65    8   64
   65 C      64   66    7   65
   66 C      65   67    6   66
   67 U      66   68    0   67
   68 C      67   69    5   68
   69 G      68   70    4   69
   70 G      69   71    3   70
   71 G      70   72    2   71
   72 C      71   73    1   72
   73 G      72   74    0   73
   74 C      73   75    0   74
   75 C      74   76    0   75
   76 A      75    0    0   76
   76  ENERGY = -49.1  RD0500
    1 G       0    2   72    1
    2 C       1    3   71    2
    3 C       2    4   70    3
    4 C       3    5   69    4
    5 G       4    6   68    5
    6 G       5    7   67    6
    7 G       6    8   66    7
    8 U       7    9    0    8
    9 G       8   10   20    9
   10 G       9   11   19   10
   11 U      10   12   18   11
   12 G      11   13    0   12
   13 U      12   14    0   13
   14 A      13   15    0   14
   15 G      14   16    0   15
   16 U      15   17    0   16
   17 G      16   18    0   17
   18 G      17   19   11   18
   19 C      18   20   10   19
   20 C      19   21    9   20
   21 C      20   22    0   21
   22 A      21   23    0   22
   23 U      22   24    0   23
   24 C      23   25    0   24
   25 A      24   26    0   25
   26 U      25   27    0   26
   27 A      26   28   45   27
   28 C      27   29   44   28
   29 G      28   30   43   29
   30 A      29   31   42   30
   31 C      30   32   41   31
   32 C      31   33   40   32
   33 C      32   34    0   33
   34 U      33   35    0   34
   35 G      34   36    0   35
   36 U      35   37    0   36
   37 C      36   38    0   37
   38 A      37   39    0   38
   39 C      38   40    0   39
   40 G      39   41   32   40
   41 G      40   42   31   41
   42 U      41   43   30   42
   43 C      42   44   29   43
   44 G      43   45   28   44
   45 U      44   46   27   45
   46 G      45   47    0   46
   47 A      46   48    0   47
   48 C      47   49    0   48
   49 G      48   50   65   49
   50 C      49   51   64   50
   51 G      50   52   63   51
   52 G      51   53   62   52
   53 G      52   54   61   53
   54 U      53   55    0   54
   55 U      54   56    0   55
   56 C      55   57    0   56
   57 g      56   58    0   57
   58 A      57   59    0   58
   59 A      58   60    0   59
   60 U      59   61    0   60
   61 C      60   62   53   61
   62 C      61   63   52   62
   63 C      62   64   51   63
   64 G      63   65   50   64
   65 C      64   66   49   65
   66 C      65   67    7   66
   67 U      66   68    6   67
   68 C      67   69    5   68
   69 G      68   70    4   69
   70 G      69   71    3   70
   71 G      70   72    2   71
   72 C      71   73    1   72
   73 G      72   74    0   73
   74 C      73   75    0   74
   75 C      74   76    0   75
   76 A      75    0    0   76
   76  ENERGY = -49.1  RD0500
    1 G       0    2   72    1
    2 C       1    3   71    2
    3 C       2    4   70    3
    4 C       3    5   69    4
    5 G       4    6   68    5
    6 G       5    7   66    6
    7 G       6    8   65    7
    8 U       7    9   64    8
    9 G       8   10   63    9
   10 G       9   11   62   10
   11 U      10   12    0   11
   12 G      11   13    0   12
   13 U      12   14    0   13
   14 A      13   15    0   14
   15 G      14   16    0   15
   16 U      15   17    0   16
   17 G      16   18   55   17
   18 G      17   19   54   18
   19 C      18   20   53   19
   20 C      19   21   52   20
   21 C      20   22   51   21
   22 A      21   23    0   22
   23 U      22   24   47   23
   24 C      23   25   46   24
   25 A      24   26   45   25
   26 U      25   27    0   26
   27 A      26   28    0   27
   28 C      27   29   44   28
   29 G      28   30   43   29
   30 A      29   31   42   30
   31 C      30   32   41   31
   32 C      31   33   40   32
   33 C      32   34    0   33
   34 U      33   35    0   34
   35 G      34   36    0   35
   36 U      35   37    0   36
   37 C      36   38    0   37
   38 A      37   39    0   38
   39 C      38   40    0   39
   40 G      39   41   32   40
   41 G      40   42   31   41
   42 U      41   43   30   42
   43 C      42   44   29   43
   44 G      43   45   28   44
   45 U      44   46   25   45
   46 G      45   47   24   46
   47 A      46   48   23   47
   48 C      47   49    0   48
   49 G      48   50    0   49
   50 C      49   51    0   50
   51 G      50   52   21   51
   52 G      51   53   20   52
   53 G      52   54   19   53
   54 U      53   55   18   54
   55 U      54   56   17   55
   56 C      55   57    0   56
   57 g      56   58    0   57
   58 A      57   59    0   58
   59 A      58   60    0   59
   60 U      59   61    0   60
   61 C      60   62    0   61
   62 C      61   63   10   62
   63 C      62   64    9   63
   64 G      63   65    8   64
   65 C      64   66    7   65
   66 C      65   67    6   66
   67 U      66   68    0   67
   68 C      67   69    5   68
   69 G      68   70    4   69
   70 G      69   71    3   70
   71 G      70   72    2   71
   72 C      71   73    1   72
   73 G      72   74    0   73
   74 C      73   75    0   74
   75 C      74   76    0   75
   76 A      75    0    0   76
   76  ENERGY = -48.9  RD0500
    1 G       0    2   72    1
    2 C       1    3   71    2
    3 C       2    4   70    3
    4 C       3    5   69    4
    5 G       4    6   68    5
    6 G       5    7   67    6
    7 G       6    8   66    7
    8 U       7    9    0    8
    9 G       8   10    0    9
   10 G       9   11   26   10
   11 U      10   12   25   11
   12 G      11   13   24   12
   13 U      12   14    0   13
   14 A      13   15    0   14
   15 G      14   16    0   15
   16 U      15   17    0   16
   17 G      16   18    0   17
   18 G      17   19    0   18
   19 C      18   20    0   19
   20 C      19   21    0   20
   21 C      20   22    0   21
   22 A      21   23    0   22
   23 U      22   24    0   23
   24 C      23   25   12   24
   25 A      24   26   11   25
   26 U      25   27   10   26
   27 A      26   28   45   27
   28 C      27   29   44   28
   29 G      28   30   43   29
   30 A      29   31   42   30
   31 C      30   32   41   31
   32 C      31   33   40   32
   33 C      32   34    0   33
   34 U      33   35    0   34
   35 G      34   36    0   35
   36 U      35   37    0   36
   37 C      36   38    0   37
   38 A      37   39    0   38
   39 C      38   40    0   39
   40 G      39   41   32   40
   41 G      40   42   31   41
   42 U      41   43   30   42
   43 C      42   44   29   43
   44 G      43   45   28   44
   45 U      44   46   27   45
   46 G      45   47    0   46
   47 A      46   48    0   47
   48 C      47   49    0   48
   49 G      48   50   65   49
   50 C      49   51   64   50
   51 G      50   52   63   51
   52 G      51   53   62   52
   53 G      52   54   61   53
   54 U      53   55    0   54
   55 U      54   56    0   55
   56 C      55   57    0   56
   57 g      56   58    0   57
   58 A      57   59    0   58
   59 A      58   60    0   59
   60 U      59   61    0   60
   61 C      60   62   53   61
   62 C      61   63   52   62
   63 C      62   64   51   63
   64 G      63   65   50   64
   65 C      64   66   49   65
   66 C      65   67    7   66
   67 U      66   68    6   67
   68 C      67   69    5   68
   69 G      68   70    4   69
   70 G      69   71    3   70
   71 G      70   72    2   71
   72 C      71   73    1   72
   73 G      72   74    0   73
   74 C      73   75    0   74
   75 C      74   76    0   75
   76 A      75    0    0   76
   76  ENERGY = -48.8  RD0500
    1 G       0    2   72    1
    2 C       1    3   71    2
    3 C       2    4   70    3
    4 C       3    5   69    4
    5 G       4    6   68    5
    6 G       5    7   67    6
    7 G       6    8   66    7
    8 U       7    9    0    8
    9 G       8   10   20    9
   10 G       9   11   19   10
   11 U      10   12   18   11
   12 G      11   13    0   12
   13 U      12   14    0   13
   14 A      13   15    0   14
   15 G      14   16    0   15
   16 U      15   17    0   16
   17 G      16   18    0   17
   18 G      17   19   11   18
   19 C      18   20   10   19
   20 C      19   21    9   20
   21 C      20   22    0   21
   22 A      21   23    0   22
   23 U      22   24    0   23
   24 C      23   25    0   24
   25 A      24   26    0   25
   26 U      25   27   46   26
   27 A      26   28   45   27
   28 C      27   29   44   28
   29 G      28   30   43   29
   30 A      29   31   42   30
   31 C      30   32    0   31
   32 C      31   33   41   32
   33 C      32   34   40   33
   34 U      33   35    0   34
   35 G      34   36   39   35
   36 U      35   37    0   36
   37 C      36   38    0   37
   38 A      37   39    0   38
   39 C      38   40   35   39
   40 G      39   41   33   40
   41 G      40   42   32   41
   42 U      41   43   30   42
   43 C      42   44   29   43
   44 G      43   45   28   44
   45 U      44   46   27   45
   46 G      45   47   26   46
   47 A      46   48    0   47
   48 C      47   49    0   48
   49 G      48   50   65   49
   50 C      49   51   64   50
   51 G      50   52   63   51
   52 G      51   53   62   52
   53 G      52   54   61   53
   54 U      53   55    0   54
   55 U      54   56    0   55
   56 C      55   57    0   56
   57 g      56   58    0   57
   58 A      57   59    0   58
   59 A      58   60    0   59
   60 U      59   61    0   60
   61 C      60   62   53   61
   62 C      61   63   52   62
   63 C      62   64   51   63
   64 G      63   65   50   64
   65 C      64   66   49   65
   66 C      65   67    7   66
   67 U      66   68    6   67
   68 C      67   69    5   68
   69 G      68   70    4   69
   70 G      69   71    3   70
   71 G      70   72    2   71
   72 C      71   73    1   72
   73 G      72   74    0   73
   74 C      73   75    0   74
   75 C      74   76    0   75
   76 A      75    0    0   76
   76  ENERGY = -48.7  RD0500
    1 G       0    2   72    1
    2 C       1    3   71    2
    3 C       2    4   70    3
    4 C       3    5   69    4
    5 G       4    6   68    5
    6 G       5    7   24    6
    7 G       6    8   23    7
    8 U       7    9   22    8
    9 G       8   10   21    9
   10 G       9   11   20   10
   11 U      10   12    0   11
   12 G      11   13    0   12
   13 U      12   14    0   13
   14 A      13   15    0   14
   15 G      14   16    0   15
   16 U      15   17    0   16
   17 G      16   18    0   17
   18 G      17   19    0   18
   19 C      18   20    0   19
   20 C      19   21   10   20
   21 C      20   22    9   21
   22 A      21   23    8   22
   23 U      22   24    7   23
   24 C      23   25    6   24
   25 A      24   26    0   25
   26 U      25   27   46   26
   27 A      26   28   45   27
   28 C      27   29   44   28
   29 G      28   30   43   29
   30 A      29   31   42   30
   31 C      30   32   41   31
   32 C      31   33   40   32
   33 C      32   34    0   33
   34 U      33   35    0   34
   35 G      34   36    0   35
   36 U      35   37    0   36
   37 C      36   38    0   37
   38 A      37   39    0   38
   39 C      38   40    0   39
   40 G      39   41   32   40
   41 G      40   42   31   41
   42 U      41   43   30   42
   43 C      42   44   29   43
   44 G      43   45   28   44
   45 U      44   46   27   45
   46 G      45   47   26   46
   47 A      46   48    0   47
   48 C      47   49    0   48
   49 G      48   50   65   49
   50 C      49   51   64   50
   51 G      50   52   63   51
   52 G      51   53   62   52
   53 G      52   54   61   53
   54 U      53   55    0   54
   55 U      54   56    0   55
   56 C      55   57    0   56
   57 g      56   58    0   57
   58 A      57   59    0   58
   59 A      58   60    0   59
   60 U      59   61    0   60
   61 C      60   62   53   61
   62 C      61   63   52   62
   63 C      62   64   51   63
   64 G      63   65   50   64
   65 C      64   66   49   65
   66 C      65   67    0   66
   67 U      66   68    0   67
   68 C      67   69    5   68
   69 G      68   70    4   69
   70 G      69   71    3   70
   71 G      70   72    2   71
   72 C      71   73    1   72
   73 G      72   74    0   73
   74 C      73   75    0   74
   75 C      74   76    0   75
   76 A      75    0    0   76
   76  ENERGY = -48.7  RD0500
    1 G       0    2   72    1
    2 C       1    3   71    2
    3 C       2    4   70    3
    4 C       3    5   69    4
    5 G       4    6   68    5
    6 G       5    7   66    6
    7 G       6    8   65    7
    8 U       7    9   64    8
    9 G       8   10   63    9
   10 G       9   11   62   10
   11 U      10   12    0   11
   12 G      11   13    0   12
   13 U      12   14    0   13
   14 A      13   15    0   14
   15 G      14   16    0   15
   16 U      15   17    0   16
   17 G      16   18   55   17
   18 G      17   19   54   18
   19 C      18   20   53   19
   20 C      19   21   52   20
   21 C      20   22   51   21
   22 A      21   23    0   22
   23 U      22   24    0   23
   24 C      23   25    0   24
   25 A      24   26    0   25
   26 U      25   27   46   26
   27 A      26   28   45   27
   28 C      27   29   44   28
   29 G      28   30   43   29
   30 A      29   31   42   30
   31 C      30   32   41   31
   32 C      31   33   40   32
   33 C      32   34    0   33
   34 U      33   35    0   34
   35 G      34   36    0   35
   36 U      35   37    0   36
   37 C      36   38    0   37
   38 A      37   39    0   38
   39 C      38   40    0   39
   40 G      39   41   32   40
   41 G      40   42   31   41
   42 U      41   43   30   42
   43 C      42   44   29   43
   44 G      43   45   28   44
   45 U      44   46   27   45
   46 G      45   47   26   46
   47 A      46   48    0   47
   48 C      47   49    0   48
   49 G      48   50    0   49
   50 C      49   51    0   50
   51 G      50   52   21   51
   52 G      51   53   20   52
   53 G      52   54   19   53
   54 U      53   55   18   54
   55 U      54   56   17   55
   56 C      55   57    0   56
   57 g      56   58    0   57
   58 A      57   59    0   58
   59 A      58   60    0   59
   60 U      59   61    0   60
   61 C      60   62    0   61
   62 C      61   63   10   62
   63 C      62   64    9   63
   64 G      63   65    8   64
   65 C      64   66    7   65
   66 C      65   67    6   66
   67 U      66   68    0   67
   68 C      67   69    5   68
   69 G      68   70    4   69
   70 G      69   71    3   70
   71 G      70   72    2   71
   72 C      71   73    1   72
   73 G      72   74    0   73
   74 C      73   75    0   74
   75 C      74   76    0   75
   76 A      75    0    0   76
   76  ENERGY = -48.7  RD0500
    1 G       0    2   72    1
    2 C       1    3   71    2
    3 C       2    4   70    3
    4 C       3    5   69    4
    5 G       4    6   68    5
    6 G       5    7   66    6
    7 G       6    8   65    7
    8 U       7    9   64    8
    9 G       8   10   63    9
   10 G       9   11   62   10
   11 U      10   12    0   11
   12 G      11   13    0   12
   13 U      12   14    0   13
   14 A      13   15    0   14
   15 G      14   16    0   15
   16 U      15   17    0   16
   17 G      16   18   55   17
   18 G      17   19   54   18
   19 C      18   20   53   19
   20 C      19   21   52   20
   21 C      20   22   51   21
   22 A      21   23    0   22
   23 U      22   24    0   23
   24 C      23   25    0   24
   25 A      24   26    0   25
   26 U      25   27   46   26
   27 A      26   28   45   27
   28 C      27   29   44   28
   29 G      28   30   43   29
   30 A      29   31   42   30
   31 C      30   32   41   31
   32 C      31   33   40   32
   33 C      32   34    0   33
   34 U      33   35    0   34
   35 G      34   36    0   35
   36 U      35   37    0   36
   37 C      36   38    0   37
   38 A      37   39    0   38
   39 C      38   40    0   39
   40 G      39   41   32   40
   41 G      40   42   31   41
   42 U      41   43   30   42
   43 C      42   44   29   43
   44 G      43   45   28   44
   45 U      44   46   27   45
   46 G      45   47   26   46
   47 A      46   48    0   47
   48 C      47   49    0   48
   49 G      48   50    0   49
   50 C      49   51    0   50
   51 G      50   52   21   51
   52 G      51   53   20   52
   53 G      52   54   19   53
   54 U      53   55   18   54
   55 U      54   56   17   55
   56 C      55   57    0   56
   57 g      56   58    0   57
   58 A      57   59    0   58
   59 A      58   60    0   59
   60 U      59   61    0   60
   61 C      60   62    0   61
   62 C      61   63   10   62
   63 C      62   64    9   63
   64 G      63   65    8   64
   65 C      64   66    7   65
   66 C      65   67    6   66
   67 U      66   68    0   67
   68 C      67   69    5   68
   69 G      68   70    4   69
   70 G      69   71    3   70
   71 G      70   72    2   71
   72 C      71   73    1   72
   73 G      72   74    0   73
   74 C      73   75    0   74
   75 C      74   76    0   75
   76 A      75    0    0   76
   76  ENERGY = -48.6  RD0500
    1 G       0    2   72    1
    2 C       1    3   71    2
    3 C       2    4   70    3
    4 C       3    5   69    4
    5 G       4    6   68    5
    6 G       5    7   67    6
    7 G       6    8   66    7
    8 U       7    9    0    8
    9 G       8   10    0    9
   10 G       9   11    0   10
   11 U      10   12    0   11
   12 G      11   13    0   12
   13 U      12   14    0   13
   14 A      13   15    0   14
   15 G      14   16   26   15
   16 U      15   17   25   16
   17 G      16   18   24   17
   18 G      17   19   23   18
   19 C      18   20    0   19
   20 C      19   21    0   20
   21 C      20   22    0   21
   22 A      21   23    0   22
   23 U      22   24   18   23
   24 C      23   25   17   24
   25 A      24   26   16   25
   26 U      25   27   15   26
   27 A      26   28   45   27
   28 C      27   29   44   28
   29 G      28   30   43   29
   30 A      29   31   42   30
   31 C      30   32   41   31
   32 C      31   33   40   32
   33 C      32   34    0   33
   34 U      33   35    0   34
   35 G      34   36    0   35
   36 U      35   37    0   36
   37 C      36   38    0   37
   38 A      37   39    0   38
   39 C      38   40    0   39
   40 G      39   41   32   40
   41 G      40   42   31   41
   42 U      41   43   30   42
   43 C      42   44   29   43
   44 G      43   45   28   44
   45 U      44   46   27   45
   46 G      45   47    0   46
   47 A      46   48    0   47
   48 C      47   49    0   48
   49 G      48   50   65   49
   50 C      49   51   64   50
   51 G      50   52   63   51
   52 G      51   53   62   52
   53 G      52   54   61   53
   54 U      53   55    0   54
   55 U      54   56    0   55
   56 C      55   57    0   56
   57 g      56   58    0   57
   58 A      57   59    0   58
   59 A      58   60    0   59
   60 U      59   61    0   60
   61 C      60   62   53   61
   62 C      61   63   52   62
   63 C      62   64   51   63
   64 G      63   65   50   64
   65 C      64   66   49   65
   66 C      65   67    7   66
   67 U      66   68    6   67
   68 C      67   69    5   68
   69 G      68   70    4   69
   70 G      69   71    3   70
   71 G      70   72    2   71
   72 C      71   73    1   72
   73 G      72   74    0   73
   74 C      73   75    0   74
   75 C      74   76    0   75
   76 A      75    0    0   76
   76  ENERGY = -48.6  RD0500
    1 G       0    2   72    1
    2 C       1    3   71    2
    3 C       2    4   70    3
    4 C       3    5   69    4
    5 G       4    6   68    5
    6 G       5    7   67    6
    7 G       6    8   66    7
    8 U       7    9    0    8
    9 G       8   10   20    9
   10 G       9   11   19   10
   11 U      10   12   18   11
   12 G      11   13    0   12
   13 U      12   14    0   13
   14 A      13   15    0   14
   15 G      14   16    0   15
   16 U      15   17    0   16
   17 G      16   18    0   17
   18 G      17   19   11   18
   19 C      18   20   10   19
   20 C      19   21    9   20
   21 C      20   22    0   21
   22 A      21   23    0   22
   23 U      22   24    0   23
   24 C      23   25    0   24
   25 A      24   26    0   25
   26 U      25   27    0   26
   27 A      26   28   45   27
   28 C      27   29   44   28
   29 G      28   30   43   29
   30 A      29   31   42   30
   31 C      30   32   41   31
   32 C      31   33   40   32
   33 C      32   34    0   33
   34 U      33   35    0   34
   35 G      34   36    0   35
   36 U      35   37    0   36
   37 C      36   38    0   37
   38 A      37   39    0   38
   39 C      38   40    0   39
   40 G      39   41   32   40
   41 G      40   42   31   41
   42 U      41   43   30   42
   43 C      42   44   29   43
   44 G      43   45   28   44
   45 U      44   46   27   45
   46 G      45   47    0   46
   47 A      46   48    0   47
   48 C      47   49    0   48
   49 G      48   50   65   49
   50 C      49   51   64   50
   51 G      50   52   63   51
   52 G      51   53   62   52
   53 G      52   54   61   53
   54 U      53   55    0   54
   55 U      54   56    0   55
   56 C      55   57    0   56
   57 g      56   58    0   57
   58 A      57   59    0   58
   59 A      58   60    0   59
   60 U      59   61    0   60
   61 C      60   62   53   61
   62 C      61   63   52   62
   63 C      62   64   51   63
   64 G      63   65   50   64
   65 C      64   66   49   65
   66 C      65   67    7   66
   67 U      66   68    6   67
   68 C      67   69    5   68
   69 G      68   70    4   69
   70 G      69   71    3   70
   71 G      70   72    2   71
   72 C      71   73    1   72
   73 G      72   74    0   73
   74 C      73   75    0   74
   75 C      74   76    0   75
   76 A      75    0    0   76
   76  ENERGY = -48.5  RD0500
    1 G       0    2   72    1
    2 C       1    3   71    2
    3 C       2    4   70    3
    4 C       3    5   69    4
    5 G       4    6   68    5
    6 G       5    7   66    6
    7 G       6    8   65    7
    8 U       7    9   64    8
    9 G       8   10   63    9
   10 G       9   11   62   10
   11 U      10   12    0   11
   12 G      11   13   60   12
   13 U      12   14   59   13
   14 A      13   15    0   14
   15 G      14   16    0   15
   16 U      15   17    0   16
   17 G      16   18   55   17
   18 G      17   19   54   18
   19 C      18   20   53   19
   20 C      19   21   52   20
   21 C      20   22   51   21
   22 A      21   23    0   22
   23 U      22   24    0   23
   24 C      23   25    0   24
   25 A      24   26    0   25
   26 U      25   27   46   26
   27 A      26   28   45   27
   28 C      27   29   44   28
   29 G      28   30   43   29
   30 A      29   31   42   30
   31 C      30   32   41   31
   32 C      31   33   40   32
   33 C      32   34    0   33
   34 U      33   35    0   34
   35 G      34   36    0   35
   36 U      35   37    0   36
   37 C      36   38    0   37
   38 A      37   39    0   38
   39 C      38   40    0   39
   40 G      39   41   32   40
   41 G      40   42   31   41
   42 U      41   43   30   42
   43 C      42   44   29   43
   44 G      43   45   28   44
   45 U      44   46   27   45
   46 G      45   47   26   46
   47 A      46   48    0   47
   48 C      47   49    0   48
   49 G      48   50    0   49
   50 C      49   51    0   50
   51 G      50   52   21   51
   52 G      51   53   20   52
   53 G      52   54   19   53
   54 U      53   55   18   54
   55 U      54   56   17   55
   56 C      55   57    0   56
   57 g      56   58    0   57
   58 A      57   59    0   58
   59 A      58   60   13   59
   60 U      59   61   12   60
   61 C      60   62    0   61
   62 C      61   63   10   62
   63 C      62   64    9   63
   64 G      63   65    8   64
   65 C      64   66    7   65
   66 C      65   67    6   66
   67 U      66   68    0   67
   68 C      67   69    5   68
   69 G      68   70    4   69
   70 G      69   71    3   70
   71 G      70   72    2   71
   72 C      71   73    1   72
   73 G      72   74    0   73
   74 C      73   75    0   74
   75 C      74   76    0   75
   76 A      75    0    0   76
   76  ENERGY = -48.5  RD0500
    1 G       0    2   72    1
    2 C       1    3   71    2
    3 C       2    4   70    3
    4 C       3    5   69    4
    5 G       4    6   68    5
    6 G       5    7   66    6
    7 G       6    8   65    7
    8 U       7    9   64    8
    9 G       8   10   62    9
   10 G       9   11   61   10
   11 U      10   12    0   11
   12 G      11   13    0   12
   13 U      12   14    0   13
   14 A      13   15    0   14
   15 G      14   16    0   15
   16 U      15   17    0   16
   17 G      16   18   55   17
   18 G      17   19   54   18
   19 C      18   20   53   19
   20 C      19   21   52   20
   21 C      20   22   51   21
   22 A      21   23    0   22
   23 U      22   24    0   23
   24 C      23   25    0   24
   25 A      24   26    0   25
   26 U      25   27   46   26
   27 A      26   28   45   27
   28 C      27   29   44   28
   29 G      28   30   43   29
   30 A      29   31   42   30
   31 C      30   32   41   31
   32 C      31   33   40   32
   33 C      32   34    0   33
   34 U      33   35    0   34
   35 G      34   36    0   35
   36 U      35   37    0   36
   37 C      36   38    0   37
   38 A      37   39    0   38
   39 C      38   40    0   39
   40 G      39   41   32   40
   41 G      40   42   31   41
   42 U      41   43   30   42
   43 C      42   44   29   43
   44 G      43   45   28   44
   45 U      44   46   27   45
   46 G      45   47   26   46
   47 A      46   48    0   47
   48 C      47   49    0   48
   49 G      48   50    0   49
   50 C      49   51    0   50
   51 G      50   52   21   51
   52 G      51   53   20   52
   53 G      52   54   19   53
   54 U      53   55   18   54
   55 U      54   56   17   55
   56 C      55   57    0   56
   57 g      56   58    0   57
   58 A      57   59    0   58
   59 A      58   60    0   59
   60 U      59   61    0   60
   61 C      60   62   10   61
   62 C      61   63    9   62
   63 C      62   64    0   63
   64 G      63   65    8   64
   65 C      64   66    7   65
   66 C      65   67    6   66
   67 U      66   68    0   67
   68 C      67   69    5   68
   69 G      68   70    4   69
   70 G      69   71    3   70
   71 G      70   72    2   71
   72 C      71   73    1   72
   73 G      72   74    0   73
   74 C      73   75    0   74
   75 C      74   76    0   75
   76 A      75    0    0   76
   76  ENERGY = -48.4  RD0500
    1 G       0    2   72    1
    2 C       1    3   71    2
    3 C       2    4   70    3
    4 C       3    5   69    4
    5 G       4    6   68    5
    6 G       5    7   66    6
    7 G       6    8   65    7
    8 U       7    9   64    8
    9 G       8   10   62    9
   10 G       9   11   61   10
   11 U      10   12    0   11
   12 G      11   13    0   12
   13 U      12   14    0   13
   14 A      13   15    0   14
   15 G      14   16    0   15
   16 U      15   17    0   16
   17 G      16   18   55   17
   18 G      17   19   54   18
   19 C      18   20   53   19
   20 C      19   21   52   20
   21 C      20   22   51   21
   22 A      21   23    0   22
   23 U      22   24    0   23
   24 C      23   25    0   24
   25 A      24   26    0   25
   26 U      25   27   46   26
   27 A      26   28   45   27
   28 C      27   29   44   28
   29 G      28   30   43   29
   30 A      29   31   42   30
   31 C      30   32   41   31
   32 C      31   33   40   32
   33 C      32   34    0   33
   34 U      33   35    0   34
   35 G      34   36    0   35
   36 U      35   37    0   36
   37 C      36   38    0   37
   38 A      37   39    0   38
   39 C      38   40    0   39
   40 G      39   41   32   40
   41 G      40   42   31   41
   42 U      41   43   30   42
   43 C      42   44   29   43
   44 G      43   45   28   44
   45 U      44   46   27   45
   46 G      45   47   26   46
   47 A      46   48    0   47
   48 C      47   49    0   48
   49 G      48   50    0   49
   50 C      49   51    0   50
   51 G      50   52   21   51
   52 G      51   53   20   52
   53 G      52   54   19   53
   54 U      53   55   18   54
   55 U      54   56   17   55
   56 C      55   57    0   56
   57 g      56   58    0   57
   58 A      57   59    0   58
   59 A      58   60    0   59
   60 U      59   61    0   60
   61 C      60   62   10   61
   62 C      61   63    9   62
   63 C      62   64    0   63
   64 G      63   65    8   64
   65 C      64   66    7   65
   66 C      65   67    6   66
   67 U      66   68    0   67
   68 C      67   69    5   68
   69 G      68   70    4   69
   70 G      69   71    3   70
   71 G      70   72    2   71
   72 C      71   73    1   72
   73 G      72   74    0   73
   74 C      73   75    0   74
   75 C      74   76    0   75
   76 A      75    0    0   76
   76  ENERGY = -48.4  RD0500
    1 G       0    2   72    1
    2 C       1    3   71    2
    3 C       2    4   70    3
    4 C       3    5   69    4
    5 G       4    6   68    5
    6 G       5    7   66    6
    7 G       6    8   65    7
    8 U       7    9   64    8
    9 G       8   10   63    9
   10 G       9   11   62   10
   11 U      10   12    0   11
   12 G      11   13   56   12
   13 U      12   14    0   13
   14 A      13   15    0   14
   15 G      14   16    0   15
   16 U      15   17    0   16
   17 G      16   18   55   17
   18 G      17   19   54   18
   19 C      18   20   53   19
   20 C      19   21   52   20
   21 C      20   22   51   21
   22 A      21   23    0   22
   23 U      22   24    0   23
   24 C      23   25    0   24
   25 A      24   26    0   25
   26 U      25   27   46   26
   27 A      26   28   45   27
   28 C      27   29   44   28
   29 G      28   30   43   29
   30 A      29   31   42   30
   31 C      30   32   41   31
   32 C      31   33   40   32
   33 C      32   34    0   33
   34 U      33   35    0   34
   35 G      34   36    0   35
   36 U      35   37    0   36
   37 C      36   38    0   37
   38 A      37   39    0   38
   39 C      38   40    0   39
   40 G      39   41   32   40
   41 G      40   42   31   41
   42 U      41   43   30   42
   43 C      42   44   29   43
   44 G      43   45   28   44
   45 U      44   46   27   45
   46 G      45   47   26   46
   47 A      46   48    0   47
   48 C      47   49    0   48
   49 G      48   50    0   49
   50 C      49   51    0   50
   51 G      50   52   21   51
   52 G      51   53   20   52
   53 G      52   54   19   53
   54 U      53   55   18   54
   55 U      54   56   17   55
   56 C      55   57   12   56
   57 g      56   58    0   57
   58 A      57   59    0   58
   59 A      58   60    0   59
   60 U      59   61    0   60
   61 C      60   62    0   61
   62 C      61   63   10   62
   63 C      62   64    9   63
   64 G      63   65    8   64
   65 C      64   66    7   65
   66 C      65   67    6   66
   67 U      66   68    0   67
   68 C      67   69    5   68
   69 G      68   70    4   69
   70 G      69   71    3   70
   71 G      70   72    2   71
   72 C      71   73    1   72
   73 G      72   74    0   73
   74 C      73   75    0   74
   75 C      74   76    0   75
   76 A      75    0    0   76
   76  ENERGY = -48.4  RD0500
    1 G       0    2   72    1
    2 C       1    3   71    2
    3 C       2    4   70    3
    4 C       3    5   69    4
    5 G       4    6   68    5
    6 G       5    7   67    6
    7 G       6    8   66    7
    8 U       7    9    0    8
    9 G       8   10   20    9
   10 G       9   11   19   10
   11 U      10   12   18   11
   12 G      11   13    0   12
   13 U      12   14    0   13
   14 A      13   15    0   14
   15 G      14   16    0   15
   16 U      15   17    0   16
   17 G      16   18    0   17
   18 G      17   19   11   18
   19 C      18   20   10   19
   20 C      19   21    9   20
   21 C      20   22    0   21
   22 A      21   23    0   22
   23 U      22   24    0   23
   24 C      23   25    0   24
   25 A      24   26    0   25
   26 U      25   27    0   26
   27 A      26   28   45   27
   28 C      27   29   44   28
   29 G      28   30   43   29
   30 A      29   31   42   30
   31 C      30   32   41   31
   32 C      31   33   40   32
   33 C      32   34    0   33
   34 U      33   35    0   34
   35 G      34   36    0   35
   36 U      35   37    0   36
   37 C      36   38    0   37
   38 A      37   39    0   38
   39 C      38   40    0   39
   40 G      39   41   32   40
   41 G      40   42   31   41
   42 U      41   43   30   42
   43 C      42   44   29   43
   44 G      43   45   28   44
   45 U      44   46   27   45
   46 G      45   47    0   46
   47 A      46   48    0   47
   48 C      47   49    0   48
   49 G      48   50   65   49
   50 C      49   51   64   50
   51 G      50   52   62   51
   52 G      51   53   61   52
   53 G      52   54   60   53
   54 U      53   55    0   54
   55 U      54   56    0   55
   56 C      55   57    0   56
   57 g      56   58    0   57
   58 A      57   59    0   58
   59 A      58   60    0   59
   60 U      59   61   53   60
   61 C      60   62   52   61
   62 C      61   63   51   62
   63 C      62   64    0   63
   64 G      63   65   50   64
   65 C      64   66   49   65
   66 C      65   67    7   66
   67 U      66   68    6   67
   68 C      67   69    5   68
   69 G      68   70    4   69
   70 G      69   71    3   70
   71 G      70   72    2   71
   72 C      71   73    1   72
   73 G      72   74    0   73
   74 C      73   75    0   74
   75 C      74   76    0   75
   76 A      75    0    0   76
   76  ENERGY = -48.4  RD0500
    1 G       0    2   72    1
    2 C       1    3   71    2
    3 C       2    4   70    3
    4 C       3    5   69    4
    5 G       4    6   68    5
    6 G       5    7   67    6
    7 G       6    8   66    7
    8 U       7    9    0    8
    9 G       8   10   20    9
   10 G       9   11   19   10
   11 U      10   12   18   11
   12 G      11   13    0   12
   13 U      12   14    0   13
   14 A      13   15    0   14
   15 G      14   16    0   15
   16 U      15   17    0   16
   17 G      16   18    0   17
   18 G      17   19   11   18
   19 C      18   20   10   19
   20 C      19   21    9   20
   21 C      20   22    0   21
   22 A      21   23    0   22
   23 U      22   24    0   23
   24 C      23   25    0   24
   25 A      24   26    0   25
   26 U      25   27    0   26
   27 A      26   28   45   27
   28 C      27   29   44   28
   29 G      28   30   43   29
   30 A      29   31   42   30
   31 C      30   32   41   31
   32 C      31   33   40   32
   33 C      32   34    0   33
   34 U      33   35    0   34
   35 G      34   36    0   35
   36 U      35   37    0   36
   37 C      36   38    0   37
   38 A      37   39    0   38
   39 C      38   40    0   39
   40 G      39   41   32   40
   41 G      40   42   31   41
   42 U      41   43   30   42
   43 C      42   44   29   43
   44 G      43   45   28   44
   45 U      44   46   27   45
   46 G      45   47    0   46
   47 A      46   48    0   47
   48 C      47   49    0   48
   49 G      48   50   65   49
   50 C      49   51   64   50
   51 G      50   52   63   51
   52 G      51   53   62   52
   53 G      52   54   61   53
   54 U      53   55   59   54
   55 U      54   56    0   55
   56 C      55   57    0   56
   57 g      56   58    0   57
   58 A      57   59    0   58
   59 A      58   60   54   59
   60 U      59   61    0   60
   61 C      60   62   53   61
   62 C      61   63   52   62
   63 C      62   64   51   63
   64 G      63   65   50   64
   65 C      64   66   49   65
   66 C      65   67    7   66
   67 U      66   68    6   67
   68 C      67   69    5   68
   69 G      68   70    4   69
   70 G      69   71    3   70
   71 G      70   72    2   71
   72 C      71   73    1   72
   73 G      72   74    0   73
   74 C      73   75    0   74
   75 C      74   76    0   75
   76 A      75    0    0   76
   76  ENERGY = -48.4  RD0500
    1 G       0    2   72    1
    2 C       1    3   71    2
    3 C       2    4   70    3
    4 C       3    5   69    4
    5 G       4    6   68    5
    6 G       5    7   67    6
    7 G       6    8   66    7
    8 U       7    9   25    8
    9 G       8   10   24    9
   10 G       9   11   23   10
   11 U      10   12   22   11
   12 G      11   13   21   12
   13 U      12   14    0   13
   14 A      13   15    0   14
   15 G      14   16    0   15
   16 U      15   17    0   16
   17 G      16   18    0   17
   18 G      17   19    0   18
   19 C      18   20    0   19
   20 C      19   21    0   20
   21 C      20   22   12   21
   22 A      21   23   11   22
   23 U      22   24   10   23
   24 C      23   25    9   24
   25 A      24   26    8   25
   26 U      25   27    0   26
   27 A      26   28   45   27
   28 C      27   29   44   28
   29 G      28   30   43   29
   30 A      29   31   42   30
   31 C      30   32   41   31
   32 C      31   33   40   32
   33 C      32   34    0   33
   34 U      33   35    0   34
   35 G      34   36    0   35
   36 U      35   37    0   36
   37 C      36   38    0   37
   38 A      37   39    0   38
   39 C      38   40    0   39
   40 G      39   41   32   40
   41 G      40   42   31   41
   42 U      41   43   30   42
   43 C      42   44   29   43
   44 G      43   45   28   44
   45 U      44   46   27   45
   46 G      45   47    0   46
   47 A      46   48    0   47
   48 C      47   49    0   48
   49 G      48   50   65   49
   50 C      49   51   64   50
   51 G      50   52   63   51
   52 G      51   53   62   52
   53 G      52   54   61   53
   54 U      53   55    0   54
   55 U      54   56    0   55
   56 C      55   57    0   56
   57 g      56   58    0   57
   58 A      57   59    0   58
   59 A      58   60    0   59
   60 U      59   61    0   60
   61 C      60   62   53   61
   62 C      61   63   52   62
   63 C      62   64   51   63
   64 G      63   65   50   64
   65 C      64   66   49   65
   66 C      65   67    7   66
   67 U      66   68    6   67
   68 C      67   69    5   68
   69 G      68   70    4   69
   70 G      69   71    3   70
   71 G      70   72    2   71
   72 C      71   73    1   72
   73 G      72   74    0   73
   74 C      73   75    0   74
   75 C      74   76    0   75
   76 A      75    0    0   76
   76  ENERGY = -48.3  RD0500
    1 G       0    2   72    1
    2 C       1    3   71    2
    3 C       2    4   70    3
    4 C       3    5   69    4
    5 G       4    6   68    5
    6 G       5    7   67    6
    7 G       6    8   66    7
    8 U       7    9   25    8
    9 G       8   10   24    9
   10 G       9   11   23   10
   11 U      10   12   22   11
   12 G      11   13   21   12
   13 U      12   14    0   13
   14 A      13   15    0   14
   15 G      14   16    0   15
   16 U      15   17    0   16
   17 G      16   18    0   17
   18 G      17   19    0   18
   19 C      18   20    0   19
   20 C      19   21    0   20
   21 C      20   22   12   21
   22 A      21   23   11   22
   23 U      22   24   10   23
   24 C      23   25    9   24
   25 A      24   26    8   25
   26 U      25   27    0   26
   27 A      26   28   45   27
   28 C      27   29   44   28
   29 G      28   30   43   29
   30 A      29   31   42   30
   31 C      30   32   41   31
   32 C      31   33   40   32
   33 C      32   34    0   33
   34 U      33   35    0   34
   35 G      34   36    0   35
   36 U      35   37    0   36
   37 C      36   38    0   37
   38 A      37   39    0   38
   39 C      38   40    0   39
   40 G      39   41   32   40
   41 G      40   42   31   41
   42 U      41   43   30   42
   43 C      42   44   29   43
   44 G      43   45   28   44
   45 U      44   46   27   45
   46 G      45   47    0   46
   47 A      46   48    0   47
   48 C      47   49    0   48
   49 G      48   50   65   49
   50 C      49   51   64   50
   51 G      50   52   63   51
   52 G      51   53   62   52
   53 G      52   54   61   53
   54 U      53   55    0   54
   55 U      54   56    0   55
   56 C      55   57    0   56
   57 g      56   58    0   57
   58 A      57   59    0   58
   59 A      58   60    0   59
   60 U      59   61    0   60
   61 C      60   62   53   61
   62 C      61   63   52   62
   63 C      62   64   51   63
   64 G      63   65   50   64
   65 C      64   66   49   65
   66 C      65   67    7   66
   67 U      66   68    6   67
   68 C      67   69    5   68
   69 G      68   70    4   69
   70 G      69   71    3   70
   71 G      70   72    2   71
   72 C      71   73    1   72
   73 G      72   74    0   73
   74 C      73   75    0   74
   75 C      74   76    0   75
   76 A      75    0    0   76
   76  ENERGY = -48.2  RD0500
    1 G       0    2   72    1
    2 C       1    3   71    2
    3 C       2    4   70    3
    4 C       3    5   69    4
    5 G       4    6   68    5
    6 G       5    7   66    6
    7 G       6    8   65    7
    8 U       7    9   64    8
    9 G       8   10   63    9
   10 G       9   11   62   10
   11 U      10   12    0   11
   12 G      11   13    0   12
   13 U      12   14    0   13
   14 A      13   15    0   14
   15 G      14   16    0   15
   16 U      15   17    0   16
   17 G      16   18   55   17
   18 G      17   19   54   18
   19 C      18   20   53   19
   20 C      19   21   52   20
   21 C      20   22   51   21
   22 A      21   23    0   22
   23 U      22   24    0   23
   24 C      23   25    0   24
   25 A      24   26    0   25
   26 U      25   27   46   26
   27 A      26   28   45   27
   28 C      27   29   44   28
   29 G      28   30   43   29
   30 A      29   31   42   30
   31 C      30   32   41   31
   32 C      31   33   40   32
   33 C      32   34    0   33
   34 U      33   35    0   34
   35 G      34   36    0   35
   36 U      35   37    0   36
   37 C      36   38    0   37
   38 A      37   39    0   38
   39 C      38   40    0   39
   40 G      39   41   32   40
   41 G      40   42   31   41
   42 U      41   43   30   42
   43 C      42   44   29   43
   44 G      43   45   28   44
   45 U      44   46   27   45
   46 G      45   47   26   46
   47 A      46   48    0   47
   48 C      47   49    0   48
   49 G      48   50    0   49
   50 C      49   51    0   50
   51 G      50   52   21   51
   52 G      51   53   20   52
   53 G      52   54   19   53
   54 U      53   55   18   54
   55 U      54   56   17   55
   56 C      55   57    0   56
   57 g      56   58    0   57
   58 A      57   59    0   58
   59 A      58   60    0   59
   60 U      59   61    0   60
   61 C      60   62    0   61
   62 C      61   63   10   62
   63 C      62   64    9   63
   64 G      63   65    8   64
   65 C      64   66    7   65
   66 C      65   67    6   66
   67 U      66   68    0   67
   68 C      67   69    5   68
   69 G      68   70    4   69
   70 G      69   71    3   70
   71 G      70   72    2   71
   72 C      71   73    1   72
   73 G      72   74    0   73
   74 C      73   75    0   74
   75 C      74   76    0   75
   76 A      75    0    0   76
   76  ENERGY = -48.1  RD0500
    1 G       0    2   72    1
    2 C       1    3   71    2
    3 C       2    4   70    3
    4 C       3    5   69    4
    5 G       4    6   68    5
    6 G       5    7   67    6
    7 G       6    8   66    7
    8 U       7    9   64    8
    9 G       8   10   63    9
   10 G       9   11   62   10
   11 U      10   12    0   11
   12 G      11   13    0   12
   13 U      12   14    0   13
   14 A      13   15    0   14
   15 G      14   16    0   15
   16 U      15   17    0   16
   17 G      16   18   55   17
   18 G      17   19   54   18
   19 C      18   20   53   19
   20 C      19   21   52   20
   21 C      20   22   51   21
   22 A      21   23    0   22
   23 U      22   24    0   23
   24 C      23   25    0   24
   25 A      24   26    0   25
   26 U      25   27   46   26
   27 A      26   28   45   27
   28 C      27   29   44   28
   29 G      28   30   43   29
   30 A      29   31   42   30
   31 C      30   32   41   31
   32 C      31   33   40   32
   33 C      32   34    0   33
   34 U      33   35    0   34
   35 G      34   36    0   35
   36 U      35   37    0   36
   37 C      36   38    0   37
   38 A      37   39    0   38
   39 C      38   40    0   39
   40 G      39   41   32   40
   41 G      40   42   31   41
   42 U      41   43   30   42
   43 C      42   44   29   43
   44 G      43   45   28   44
   45 U      44   46   27   45
   46 G      45   47   26   46
   47 A      46   48    0   47
   48 C      47   49    0   48
   49 G      48   50    0   49
   50 C      49   51    0   50
   51 G      50   52   21   51
   52 G      51   53   20   52
   53 G      52   54   19   53
   54 U      53   55   18   54
   55 U      54   56   17   55
   56 C      55   57    0   56
   57 g      56   58    0   57
   58 A      57   59    0   58
   59 A      58   60    0   59
   60 U      59   61    0   60
   61 C      60   62    0   61
   62 C      61   63   10   62
   63 C      62   64    9   63
   64 G      63   65    8   64
   65 C      64   66    0   65
   66 C      65   67    7   66
   67 U      66   68    6   67
   68 C      67   69    5   68
   69 G      68   70    4   69
   70 G      69   71    3   70
   71 G      70   72    2   71
   72 C      71   73    1   72
   73 G      72   74    0   73
   74 C      73   75    0   74
   75 C      74   76    0   75
   76 A      75    0    0   76
   76  ENERGY = -47.9  RD0500
    1 G       0    2   72    1
    2 C       1    3   71    2
    3 C       2    4   70    3
    4 C       3    5   69    4
    5 G       4    6   68    5
    6 G       5    7   67    6
    7 G       6    8   66    7
    8 U       7    9    0    8
    9 G       8   10   21    9
   10 G       9   11   20   10
   11 U      10   12    0   11
   12 G      11   13   19   12
   13 U      12   14   18   13
   14 A      13   15    0   14
   15 G      14   16    0   15
   16 U      15   17    0   16
   17 G      16   18    0   17
   18 G      17   19   13   18
   19 C      18   20   12   19
   20 C      19   21   10   20
   21 C      20   22    9   21
   22 A      21   23    0   22
   23 U      22   24    0   23
   24 C      23   25    0   24
   25 A      24   26    0   25
   26 U      25   27   46   26
   27 A      26   28   45   27
   28 C      27   29   44   28
   29 G      28   30   43   29
   30 A      29   31   42   30
   31 C      30   32   41   31
   32 C      31   33   40   32
   33 C      32   34    0   33
   34 U      33   35    0   34
   35 G      34   36    0   35
   36 U      35   37    0   36
   37 C      36   38    0   37
   38 A      37   39    0   38
   39 C      38   40    0   39
   40 G      39   41   32   40
   41 G      40   42   31   41
   42 U      41   43   30   42
   43 C      42   44   29   43
   44 G      43   45   28   44
   45 U      44   46   27   45
   46 G      45   47   26   46
   47 A      46   48    0   47
   48 C      47   49    0   48
   49 G      48   50   65   49
   50 C      49   51   64   50
   51 G      50   52   63   51
   52 G      51   53   62   52
   53 G      52   54   61   53
   54 U      53   55    0   54
   55 U      54   56    0   55
   56 C      55   57    0   56
   57 g      56   58    0   57
   58 A      57   59    0   58
   59 A      58   60    0   59
   60 U      59   61    0   60
   61 C      60   62   53   61
   62 C      61   63   52   62
   63 C      62   64   51   63
   64 G      63   65   50   64
   65 C      64   66   49   65
   66 C      65   67    7   66
   67 U      66   68    6   67
   68 C      67   69    5   68
   69 G      68   70    4   69
   70 G      69   71    3   70
   71 G      70   72    2   71
   72 C      71   73    1   72
   73 G      72   74    0   73
   74 C      73   75    0   74
   75 C      74   76    0   75
   76 A      75    0    0   76
   76  ENERGY = -47.9  RD0500
    1 G       0    2   72    1
    2 C       1    3   71    2
    3 C       2    4   70    3
    4 C       3    5   69    4
    5 G       4    6   68    5
    6 G       5    7   66    6
    7 G       6    8   65    7
    8 U       7    9   64    8
    9 G       8   10   63    9
   10 G       9   11   62   10
   11 U      10   12    0   11
   12 G      11   13    0   12
   13 U      12   14    0   13
   14 A      13   15    0   14
   15 G      14   16    0   15
   16 U      15   17    0   16
   17 G      16   18   55   17
   18 G      17   19   54   18
   19 C      18   20   53   19
   20 C      19   21   52   20
   21 C      20   22   51   21
   22 A      21   23    0   22
   23 U      22   24    0   23
   24 C      23   25    0   24
   25 A      24   26    0   25
   26 U      25   27   46   26
   27 A      26   28   45   27
   28 C      27   29   44   28
   29 G      28   30   43   29
   30 A      29   31   42   30
   31 C      30   32   41   31
   32 C      31   33   40   32
   33 C      32   34    0   33
   34 U      33   35    0   34
   35 G      34   36    0   35
   36 U      35   37    0   36
   37 C      36   38    0   37
   38 A      37   39    0   38
   39 C      38   40    0   39
   40 G      39   41   32   40
   41 G      40   42   31   41
   42 U      41   43   30   42
   43 C      42   44   29   43
   44 G      43   45   28   44
   45 U      44   46   27   45
   46 G      45   47   26   46
   47 A      46   48    0   47
   48 C      47   49    0   48
   49 G      48   50    0   49
   50 C      49   51    0   50
   51 G      50   52   21   51
   52 G      51   53   20   52
   53 G      52   54   19   53
   54 U      53   55   18   54
   55 U      54   56   17   55
   56 C      55   57    0   56
   57 g      56   58    0   57
   58 A      57   59    0   58
   59 A      58   60    0   59
   60 U      59   61    0   60
   61 C      60   62    0   61
   62 C      61   63   10   62
   63 C      62   64    9   63
   64 G      63   65    8   64
   65 C      64   66    7   65
   66 C      65   67    6   66
   67 U      66   68    0   67
   68 C      67   69    5   68
   69 G      68   70    4   69
   70 G      69   71    3   70
   71 G      70   72    2   71
   72 C      71   73    1   72
   73 G      72   74    0   73
   74 C      73   75    0   74
   75 C      74   76    0   75
   76 A      75    0    0   76
   76  ENERGY = -47.9  RD0500
    1 G       0    2   72    1
    2 C       1    3   71    2
    3 C       2    4   70    3
    4 C       3    5   69    4
    5 G       4    6   68    5
    6 G       5    7   66    6
    7 G       6    8   65    7
    8 U       7    9   64    8
    9 G       8   10   63    9
   10 G       9   11   62   10
   11 U      10   12    0   11
   12 G      11   13    0   12
   13 U      12   14    0   13
   14 A      13   15    0   14
   15 G      14   16    0   15
   16 U      15   17    0   16
   17 G      16   18   55   17
   18 G      17   19   54   18
   19 C      18   20   53   19
   20 C      19   21   52   20
   21 C      20   22   51   21
   22 A      21   23    0   22
   23 U      22   24    0   23
   24 C      23   25    0   24
   25 A      24   26    0   25
   26 U      25   27   46   26
   27 A      26   28   45   27
   28 C      27   29   44   28
   29 G      28   30   43   29
   30 A      29   31   42   30
   31 C      30   32   41   31
   32 C      31   33   40   32
   33 C      32   34    0   33
   34 U      33   35    0   34
   35 G      34   36    0   35
   36 U      35   37    0   36
   37 C      36   38    0   37
   38 A      37   39    0   38
   39 C      38   40    0   39
   40 G      39   41   32   40
   41 G      40   42   31   41
   42 U      41   43   30   42
   43 C      42   44   29   43
   44 G      43   45   28   44
   45 U      44   46   27   45
   46 G      45   47   26   46
   47 A      46   48    0   47
   48 C      47   49    0   48
   49 G      48   50    0   49
   50 C      49   51    0   50
   51 G      50   52   21   51
   52 G      51   53   20   52
   53 G      52   54   19   53
   54 U      53   55   18   54
   55 U      54   56   17   55
   56 C      55   57    0   56
   57 g      56   58    0   57
   58 A      57   59    0   58
   59 A      58   60    0   59
   60 U      59   61    0   60
   61 C      60   62    0   61
   62 C      61   63   10   62
   63 C      62   64    9   63
   64 G      63   65    8   64
   65 C      64   66    7   65
   66 C      65   67    6   66
   67 U      66   68    0   67
   68 C      67   69    5   68
   69 G      68   70    4   69
   70 G      69   71    3   70
   71 G      70   72    2   71
   72 C      71   73    1   72
   73 G      72   74    0   73
   74 C      73   75    0   74
   75 C      74   76    0   75
   76 A      75    0    0   76
   76  ENERGY = -47.9  RD0500
    1 G       0    2   72    1
    2 C       1    3   71    2
    3 C       2    4   70    3
    4 C       3    5   69    4
    5 G       4    6   68    5
    6 G       5    7   67    6
    7 G       6    8   66    7
    8 U       7    9    0    8
    9 G       8   10    0    9
   10 G       9   11    0   10
   11 U      10   12    0   11
   12 G      11   13    0   12
   13 U      12   14    0   13
   14 A      13   15    0   14
   15 G      14   16   23   15
   16 U      15   17   22   16
   17 G      16   18   21   17
   18 G      17   19    0   18
   19 C      18   20    0   19
   20 C      19   21    0   20
   21 C      20   22   17   21
   22 A      21   23   16   22
   23 U      22   24   15   23
   24 C      23   25    0   24
   25 A      24   26    0   25
   26 U      25   27   46   26
   27 A      26   28   45   27
   28 C      27   29   44   28
   29 G      28   30   43   29
   30 A      29   31   42   30
   31 C      30   32   41   31
   32 C      31   33   40   32
   33 C      32   34    0   33
   34 U      33   35    0   34
   35 G      34   36    0   35
   36 U      35   37    0   36
   37 C      36   38    0   37
   38 A      37   39    0   38
   39 C      38   40    0   39
   40 G      39   41   32   40
   41 G      40   42   31   41
   42 U      41   43   30   42
   43 C      42   44   29   43
   44 G      43   45   28   44
   45 U      44   46   27   45
   46 G      45   47   26   46
   47 A      46   48    0   47
   48 C      47   49    0   48
   49 G      48   50   65   49
   50 C      49   51   64   50
   51 G      50   52   63   51
   52 G      51   53   62   52
   53 G      52   54   61   53
   54 U      53   55    0   54
   55 U      54   56    0   55
   56 C      55   57    0   56
   57 g      56   58    0   57
   58 A      57   59    0   58
   59 A      58   60    0   59
   60 U      59   61    0   60
   61 C      60   62   53   61
   62 C      61   63   52   62
   63 C      62   64   51   63
   64 G      63   65   50   64
   65 C      64   66   49   65
   66 C      65   67    7   66
   67 U      66   68    6   67
   68 C      67   69    5   68
   69 G      68   70    4   69
   70 G      69   71    3   70
   71 G      70   72    2   71
   72 C      71   73    1   72
   73 G      72   74    0   73
   74 C      73   75    0   74
   75 C      74   76    0   75
   76 A      75    0    0   76
   76  ENERGY = -47.5  RD0500
    1 G       0    2   72    1
    2 C       1    3   71    2
    3 C       2    4   70    3
    4 C       3    5   69    4
    5 G       4    6   68    5
    6 G       5    7   67    6
    7 G       6    8   66    7
    8 U       7    9    0    8
    9 G       8   10   20    9
   10 G       9   11   19   10
   11 U      10   12   18   11
   12 G      11   13    0   12
   13 U      12   14    0   13
   14 A      13   15    0   14
   15 G      14   16    0   15
   16 U      15   17    0   16
   17 G      16   18    0   17
   18 G      17   19   11   18
   19 C      18   20   10   19
   20 C      19   21    9   20
   21 C      20   22    0   21
   22 A      21   23    0   22
   23 U      22   24   47   23
   24 C      23   25   46   24
   25 A      24   26    0   25
   26 U      25   27    0   26
   27 A      26   28   45   27
   28 C      27   29   44   28
   29 G      28   30   43   29
   30 A      29   31   42   30
   31 C      30   32   41   31
   32 C      31   33   40   32
   33 C      32   34    0   33
   34 U      33   35    0   34
   35 G      34   36    0   35
   36 U      35   37    0   36
   37 C      36   38    0   37
   38 A      37   39    0   38
   39 C      38   40    0   39
   40 G      39   41   32   40
   41 G      40   42   31   41
   42 U      41   43   30   42
   43 C      42   44   29   43
   44 G      43   45   28   44
   45 U      44   46   27   45
   46 G      45   47   24   46
   47 A      46   48   23   47
   48 C      47   49    0   48
   49 G      48   50   65   49
   50 C      49   51   64   50
   51 G      50   52   63   51
   52 G      51   53   62   52
   53 G      52   54   61   53
   54 U      53   55    0   54
   55 U      54   56    0   55
   56 C      55   57    0   56
   57 g      56   58    0   57
   58 A      57   59    0   58
   59 A      58   60    0   59
   60 U      59   61    0   60
   61 C      60   62   53   61
   62 C      61   63   52   62
   63 C      62   64   51   63
   64 G      63   65   50   64
   65 C      64   66   49   65
   66 C      65   67    7   66
   67 U      66   68    6   67
   68 C      67   69    5   68
   69 G      68   70    4   69
   70 G      69   71    3   70
   71 G      70   72    2   71
   72 C      71   73    1   72
   73 G      72   74    0   73
   74 C      73   75    0   74
   75 C      74   76    0   75
   76 A      75    0    0   76
   76  ENERGY = -47.4  RD0500
    1 G       0    2   72    1
    2 C       1    3   71    2
    3 C       2    4   70    3
    4 C       3    5   69    4
    5 G       4    6   68    5
    6 G       5    7   67    6
    7 G       6    8   66    7
    8 U       7    9   22    8
    9 G       8   10   21    9
   10 G       9   11   20   10
   11 U      10   12    0   11
   12 G      11   13   19   12
   13 U      12   14   18   13
   14 A      13   15    0   14
   15 G      14   16    0   15
   16 U      15   17    0   16
   17 G      16   18    0   17
   18 G      17   19   13   18
   19 C      18   20   12   19
   20 C      19   21   10   20
   21 C      20   22    9   21
   22 A      21   23    8   22
   23 U      22   24    0   23
   24 C      23   25    0   24
   25 A      24   26    0   25
   26 U      25   27   46   26
   27 A      26   28   45   27
   28 C      27   29   44   28
   29 G      28   30   43   29
   30 A      29   31   42   30
   31 C      30   32   41   31
   32 C      31   33   40   32
   33 C      32   34    0   33
   34 U      33   35    0   34
   35 G      34   36    0   35
   36 U      35   37    0   36
   37 C      36   38    0   37
   38 A      37   39    0   38
   39 C      38   40    0   39
   40 G      39   41   32   40
   41 G      40   42   31   41
   42 U      41   43   30   42
   43 C      42   44   29   43
   44 G      43   45   28   44
   45 U      44   46   27   45
   46 G      45   47   26   46
   47 A      46   48    0   47
   48 C      47   49    0   48
   49 G      48   50   65   49
   50 C      49   51   64   50
   51 G      50   52   63   51
   52 G      51   53   62   52
   53 G      52   54   61   53
   54 U      53   55    0   54
   55 U      54   56    0   55
   56 C      55   57    0   56
   57 g      56   58    0   57
   58 A      57   59    0   58
   59 A      58   60    0   59
   60 U      59   61    0   60
   61 C      60   62   53   61
   62 C      61   63   52   62
   63 C      62   64   51   63
   64 G      63   65   50   64
   65 C      64   66   49   65
   66 C      65   67    7   66
   67 U      66   68    6   67
   68 C      67   69    5   68
   69 G      68   70    4   69
   70 G      69   71    3   70
   71 G      70   72    2   71
   72 C      71   73    1   72
   73 G      72   74    0   73
   74 C      73   75    0   74
   75 C      74   76    0   75
   76 A      75    0    0   76
   76  ENERGY = -47.4  RD0500
    1 G       0    2   72    1
    2 C       1    3   71    2
    3 C       2    4   70    3
    4 C       3    5   69    4
    5 G       4    6   68    5
    6 G       5    7   66    6
    7 G       6    8   65    7
    8 U       7    9   64    8
    9 G       8   10   63    9
   10 G       9   11   62   10
   11 U      10   12    0   11
   12 G      11   13    0   12
   13 U      12   14    0   13
   14 A      13   15    0   14
   15 G      14   16    0   15
   16 U      15   17    0   16
   17 G      16   18   55   17
   18 G      17   19   54   18
   19 C      18   20   53   19
   20 C      19   21   52   20
   21 C      20   22   51   21
   22 A      21   23    0   22
   23 U      22   24    0   23
   24 C      23   25    0   24
   25 A      24   26    0   25
   26 U      25   27   46   26
   27 A      26   28   45   27
   28 C      27   29   44   28
   29 G      28   30   43   29
   30 A      29   31   42   30
   31 C      30   32   41   31
   32 C      31   33   40   32
   33 C      32   34    0   33
   34 U      33   35    0   34
   35 G      34   36    0   35
   36 U      35   37    0   36
   37 C      36   38    0   37
   38 A      37   39    0   38
   39 C      38   40    0   39
   40 G      39   41   32   40
   41 G      40   42   31   41
   42 U      41   43   30   42
   43 C      42   44   29   43
   44 G      43   45   28   44
   45 U      44   46   27   45
   46 G      45   47   26   46
   47 A      46   48    0   47
   48 C      47   49    0   48
   49 G      48   50    0   49
   50 C      49   51    0   50
   51 G      50   52   21   51
   52 G      51   53   20   52
   53 G      52   54   19   53
   54 U      53   55   18   54
   55 U      54   56   17   55
   56 C      55   57    0   56
   57 g      56   58    0   57
   58 A      57   59    0   58
   59 A      58   60    0   59
   60 U      59   61    0   60
   61 C      60   62    0   61
   62 C      61   63   10   62
   63 C      62   64    9   63
   64 G      63   65    8   64
   65 C      64   66    7   65
   66 C      65   67    6   66
   67 U      66   68    0   67
   68 C      67   69    5   68
   69 G      68   70    4   69
   70 G      69   71    3   70
   71 G      70   72    2   71
   72 C      71   73    1   72
   73 G      72   74    0   73
   74 C      73   75    0   74
   75 C      74   76    0   75
   76 A      75    0    0   76
   76  ENERGY = -47.4  RD0500
    1 G       0    2   72    1
    2 C       1    3   71    2
    3 C       2    4   70    3
    4 C       3    5   69    4
    5 G       4    6   68    5
    6 G       5    7   66    6
    7 G       6    8   65    7
    8 U       7    9   64    8
    9 G       8   10   63    9
   10 G       9   11   62   10
   11 U      10   12    0   11
   12 G      11   13    0   12
   13 U      12   14    0   13
   14 A      13   15    0   14
   15 G      14   16    0   15
   16 U      15   17    0   16
   17 G      16   18   55   17
   18 G      17   19   54   18
   19 C      18   20   53   19
   20 C      19   21   52   20
   21 C      20   22   51   21
   22 A      21   23    0   22
   23 U      22   24    0   23
   24 C      23   25    0   24
   25 A      24   26    0   25
   26 U      25   27   46   26
   27 A      26   28   45   27
   28 C      27   29   44   28
   29 G      28   30   43   29
   30 A      29   31   42   30
   31 C      30   32   41   31
   32 C      31   33   40   32
   33 C      32   34    0   33
   34 U      33   35    0   34
   35 G      34   36    0   35
   36 U      35   37    0   36
   37 C      36   38    0   37
   38 A      37   39    0   38
   39 C      38   40    0   39
   40 G      39   41   32   40
   41 G      40   42   31   41
   42 U      41   43   30   42
   43 C      42   44   29   43
   44 G      43   45   28   44
   45 U      44   46   27   45
   46 G      45   47   26   46
   47 A      46   48    0   47
   48 C      47   49    0   48
   49 G      48   50    0   49
   50 C      49   51    0   50
   51 G      50   52   21   51
   52 G      51   53   20   52
   53 G      52   54   19   53
   54 U      53   55   18   54
   55 U      54   56   17   55
   56 C      55   57    0   56
   57 g      56   58    0   57
   58 A      57   59    0   58
   59 A      58   60    0   59
   60 U      59   61    0   60
   61 C      60   62    0   61
   62 C      61   63   10   62
   63 C      62   64    9   63
   64 G      63   65    8   64
   65 C      64   66    7   65
   66 C      65   67    6   66
   67 U      66   68    0   67
   68 C      67   69    5   68
   69 G      68   70    4   69
   70 G      69   71    3   70
   71 G      70   72    2   71
   72 C      71   73    1   72
   73 G      72   74    0   73
   74 C      73   75    0   74
   75 C      74   76    0   75
   76 A      75    0    0   76
   76  ENERGY = -47.4  RD0500
    1 G       0    2   72    1
    2 C       1    3   71    2
    3 C       2    4   70    3
    4 C       3    5   69    4
    5 G       4    6   68    5
    6 G       5    7   67    6
    7 G       6    8   66    7
    8 U       7    9    0    8
    9 G       8   10   20    9
   10 G       9   11   19   10
   11 U      10   12   18   11
   12 G      11   13    0   12
   13 U      12   14    0   13
   14 A      13   15    0   14
   15 G      14   16    0   15
   16 U      15   17    0   16
   17 G      16   18    0   17
   18 G      17   19   11   18
   19 C      18   20   10   19
   20 C      19   21    9   20
   21 C      20   22    0   21
   22 A      21   23    0   22
   23 U      22   24   47   23
   24 C      23   25   46   24
   25 A      24   26   45   25
   26 U      25   27    0   26
   27 A      26   28    0   27
   28 C      27   29   44   28
   29 G      28   30   43   29
   30 A      29   31   42   30
   31 C      30   32   41   31
   32 C      31   33   40   32
   33 C      32   34    0   33
   34 U      33   35    0   34
   35 G      34   36    0   35
   36 U      35   37    0   36
   37 C      36   38    0   37
   38 A      37   39    0   38
   39 C      38   40    0   39
   40 G      39   41   32   40
   41 G      40   42   31   41
   42 U      41   43   30   42
   43 C      42   44   29   43
   44 G      43   45   28   44
   45 U      44   46   25   45
   46 G      45   47   24   46
   47 A      46   48   23   47
   48 C      47   49    0   48
   49 G      48   50   65   49
   50 C      49   51   64   50
   51 G      50   52   63   51
   52 G      51   53   62   52
   53 G      52   54   61   53
   54 U      53   55    0   54
   55 U      54   56    0   55
   56 C      55   57    0   56
   57 g      56   58    0   57
   58 A      57   59    0   58
   59 A      58   60    0   59
   60 U      59   61    0   60
   61 C      60   62   53   61
   62 C      61   63   52   62
   63 C      62   64   51   63
   64 G      63   65   50   64
   65 C      64   66   49   65
   66 C      65   67    7   66
   67 U      66   68    6   67
   68 C      67   69    5   68
   69 G      68   70    4   69
   70 G      69   71    3   70
   71 G      70   72    2   71
   72 C      71   73    1   72
   73 G      72   74    0   73
   74 C      73   75    0   74
   75 C      74   76    0   75
   76 A      75    0    0   76
   76  ENERGY = -47.4  RD0500
    1 G       0    2   72    1
    2 C       1    3   71    2
    3 C       2    4   70    3
    4 C       3    5   69    4
    5 G       4    6   68    5
    6 G       5    7   67    6
    7 G       6    8   66    7
    8 U       7    9    0    8
    9 G       8   10   20    9
   10 G       9   11   19   10
   11 U      10   12   18   11
   12 G      11   13    0   12
   13 U      12   14    0   13
   14 A      13   15    0   14
   15 G      14   16    0   15
   16 U      15   17    0   16
   17 G      16   18    0   17
   18 G      17   19   11   18
   19 C      18   20   10   19
   20 C      19   21    9   20
   21 C      20   22    0   21
   22 A      21   23    0   22
   23 U      22   24    0   23
   24 C      23   25    0   24
   25 A      24   26    0   25
   26 U      25   27   46   26
   27 A      26   28   45   27
   28 C      27   29   44   28
   29 G      28   30   43   29
   30 A      29   31   42   30
   31 C      30   32   41   31
   32 C      31   33   40   32
   33 C      32   34    0   33
   34 U      33   35    0   34
   35 G      34   36    0   35
   36 U      35   37    0   36
   37 C      36   38    0   37
   38 A      37   39    0   38
   39 C      38   40    0   39
   40 G      39   41   32   40
   41 G      40   42   31   41
   42 U      41   43   30   42
   43 C      42   44   29   43
   44 G      43   45   28   44
   45 U      44   46   27   45
   46 G      45   47   26   46
   47 A      46   48    0   47
   48 C      47   49    0   48
   49 G      48   50   65   49
   50 C      49   51   64   50
   51 G      50   52   63   51
   52 G      51   53   62   52
   53 G      52   54   61   53
   54 U      53   55    0   54
   55 U      54   56    0   55
   56 C      55   57    0   56
   57 g      56   58    0   57
   58 A      57   59    0   58
   59 A      58   60    0   59
   60 U      59   61    0   60
   61 C      60   62   53   61
   62 C      61   63   52   62
   63 C      62   64   51   63
   64 G      63   65   50   64
   65 C      64   66   49   65
   66 C      65   67    7   66
   67 U      66   68    6   67
   68 C      67   69    5   68
   69 G      68   70    4   69
   70 G      69   71    3   70
   71 G      70   72    2   71
   72 C      71   73    1   72
   73 G      72   74    0   73
   74 C      73   75    0   74
   75 C      74   76    0   75
   76 A      75    0    0   76
   76  ENERGY = -47.3  RD0500
    1 G       0    2   72    1
    2 C       1    3   71    2
    3 C       2    4   70    3
    4 C       3    5   69    4
    5 G       4    6   68    5
    6 G       5    7   66    6
    7 G       6    8   65    7
    8 U       7    9   64    8
    9 G       8   10   63    9
   10 G       9   11   62   10
   11 U      10   12    0   11
   12 G      11   13    0   12
   13 U      12   14    0   13
   14 A      13   15    0   14
   15 G      14   16    0   15
   16 U      15   17    0   16
   17 G      16   18   55   17
   18 G      17   19   54   18
   19 C      18   20   53   19
   20 C      19   21   52   20
   21 C      20   22   51   21
   22 A      21   23    0   22
   23 U      22   24   47   23
   24 C      23   25   46   24
   25 A      24   26    0   25
   26 U      25   27    0   26
   27 A      26   28   45   27
   28 C      27   29   44   28
   29 G      28   30   43   29
   30 A      29   31   42   30
   31 C      30   32   41   31
   32 C      31   33   40   32
   33 C      32   34    0   33
   34 U      33   35    0   34
   35 G      34   36    0   35
   36 U      35   37    0   36
   37 C      36   38    0   37
   38 A      37   39    0   38
   39 C      38   40    0   39
   40 G      39   41   32   40
   41 G      40   42   31   41
   42 U      41   43   30   42
   43 C      42   44   29   43
   44 G      43   45   28   44
   45 U      44   46   27   45
   46 G      45   47   24   46
   47 A      46   48   23   47
   48 C      47   49    0   48
   49 G      48   50    0   49
   50 C      49   51    0   50
   51 G      50   52   21   51
   52 G      51   53   20   52
   53 G      52   54   19   53
   54 U      53   55   18   54
   55 U      54   56   17   55
   56 C      55   57    0   56
   57 g      56   58    0   57
   58 A      57   59    0   58
   59 A      58   60    0   59
   60 U      59   61    0   60
   61 C      60   62    0   61
   62 C      61   63   10   62
   63 C      62   64    9   63
   64 G      63   65    8   64
   65 C      64   66    7   65
   66 C      65   67    6   66
   67 U      66   68    0   67
   68 C      67   69    5   68
   69 G      68   70    4   69
   70 G      69   71    3   70
   71 G      70   72    2   71
   72 C      71   73    1   72
   73 G      72   74    0   73
   74 C      73   75    0   74
   75 C      74   76    0   75
   76 A      75    0    0   76
   76  ENERGY = -47.2  RD0500
    1 G       0    2   72    1
    2 C       1    3   71    2
    3 C       2    4   70    3
    4 C       3    5   69    4
    5 G       4    6   68    5
    6 G       5    7   67    6
    7 G       6    8   66    7
    8 U       7    9    0    8
    9 G       8   10   20    9
   10 G       9   11   19   10
   11 U      10   12   18   11
   12 G      11   13    0   12
   13 U      12   14    0   13
   14 A      13   15    0   14
   15 G      14   16    0   15
   16 U      15   17    0   16
   17 G      16   18    0   17
   18 G      17   19   11   18
   19 C      18   20   10   19
   20 C      19   21    9   20
   21 C      20   22    0   21
   22 A      21   23    0   22
   23 U      22   24    0   23
   24 C      23   25    0   24
   25 A      24   26    0   25
   26 U      25   27    0   26
   27 A      26   28   45   27
   28 C      27   29   44   28
   29 G      28   30   43   29
   30 A      29   31   42   30
   31 C      30   32   41   31
   32 C      31   33   40   32
   33 C      32   34    0   33
   34 U      33   35    0   34
   35 G      34   36    0   35
   36 U      35   37    0   36
   37 C      36   38    0   37
   38 A      37   39    0   38
   39 C      38   40    0   39
   40 G      39   41   32   40
   41 G      40   42   31   41
   42 U      41   43   30   42
   43 C      42   44   29   43
   44 G      43   45   28   44
   45 U      44   46   27   45
   46 G      45   47    0   46
   47 A      46   48    0   47
   48 C      47   49    0   48
   49 G      48   50   65   49
   50 C      49   51   64   50
   51 G      50   52   63   51
   52 G      51   53   62   52
   53 G      52   54   61   53
   54 U      53   55    0   54
   55 U      54   56    0   55
   56 C      55   57    0   56
   57 g      56   58    0   57
   58 A      57   59    0   58
   59 A      58   60    0   59
   60 U      59   61    0   60
   61 C      60   62   53   61
   62 C      61   63   52   62
   63 C      62   64   51   63
   64 G      63   65   50   64
   65 C      64   66   49   65
   66 C      65   67    7   66
   67 U      66   68    6   67
   68 C      67   69    5   68
   69 G      68   70    4   69
   70 G      69   71    3   70
   71 G      70   72    2   71
   72 C      71   73    1   72
   73 G      72   74    0   73
   74 C      73   75    0   74
   75 C      74   76    0   75
   76 A      75    0    0   76
   76  ENERGY = -47.1  RD0500
    1 G       0    2   72    1
    2 C       1    3   71    2
    3 C       2    4   70    3
    4 C       3    5   69    4
    5 G       4    6   68    5
    6 G       5    7   67    6
    7 G       6    8   66    7
    8 U       7    9    0    8
    9 G       8   10    0    9
   10 G       9   11    0   10
   11 U      10   12    0   11
   12 G      11   13    0   12
   13 U      12   14    0   13
   14 A      13   15    0   14
   15 G      14   16   26   15
   16 U      15   17   25   16
   17 G      16   18   24   17
   18 G      17   19    0   18
   19 C      18   20    0   19
   20 C      19   21    0   20
   21 C      20   22    0   21
   22 A      21   23    0   22
   23 U      22   24    0   23
   24 C      23   25   17   24
   25 A      24   26   16   25
   26 U      25   27   15   26
   27 A      26   28   45   27
   28 C      27   29   44   28
   29 G      28   30   43   29
   30 A      29   31   42   30
   31 C      30   32   41   31
   32 C      31   33   40   32
   33 C      32   34    0   33
   34 U      33   35    0   34
   35 G      34   36    0   35
   36 U      35   37    0   36
   37 C      36   38    0   37
   38 A      37   39    0   38
   39 C      38   40    0   39
   40 G      39   41   32   40
   41 G      40   42   31   41
   42 U      41   43   30   42
   43 C      42   44   29   43
   44 G      43   45   28   44
   45 U      44   46   27   45
   46 G      45   47    0   46
   47 A      46   48    0   47
   48 C      47   49    0   48
   49 G      48   50   65   49
   50 C      49   51   64   50
   51 G      50   52   63   51
   52 G      51   53   62   52
   53 G      52   54   61   53
   54 U      53   55    0   54
   55 U      54   56    0   55
   56 C      55   57    0   56
   57 g      56   58    0   57
   58 A      57   59    0   58
   59 A      58   60    0   59
   60 U      59   61    0   60
   61 C      60   62   53   61
   62 C      61   63   52   62
   63 C      62   64   51   63
   64 G      63   65   50   64
   65 C      64   66   49   65
   66 C      65   67    7   66
   67 U      66   68    6   67
   68 C      67   69    5   68
   69 G      68   70    4   69
   70 G      69   71    3   70
   71 G      70   72    2   71
   72 C      71   73    1   72
   73 G      72   74    0   73
   74 C      73   75    0   74
   75 C      74   76    0   75
   76 A      75    0    0   76
   76  ENERGY = -46.8  RD0500
    1 G       0    2   72    1
    2 C       1    3   71    2
    3 C       2    4   70    3
    4 C       3    5   69    4
    5 G       4    6   68    5
    6 G       5    7   66    6
    7 G       6    8   65    7
    8 U       7    9   64    8
    9 G       8   10   62    9
   10 G       9   11   61   10
   11 U      10   12    0   11
   12 G      11   13    0   12
   13 U      12   14    0   13
   14 A      13   15    0   14
   15 G      14   16    0   15
   16 U      15   17    0   16
   17 G      16   18    0   17
   18 G      17   19   54   18
   19 C      18   20   53   19
   20 C      19   21   52   20
   21 C      20   22   51   21
   22 A      21   23    0   22
   23 U      22   24    0   23
   24 C      23   25    0   24
   25 A      24   26    0   25
   26 U      25   27   46   26
   27 A      26   28   45   27
   28 C      27   29   44   28
   29 G      28   30   43   29
   30 A      29   31   42   30
   31 C      30   32   41   31
   32 C      31   33   40   32
   33 C      32   34    0   33
   34 U      33   35    0   34
   35 G      34   36    0   35
   36 U      35   37    0   36
   37 C      36   38    0   37
   38 A      37   39    0   38
   39 C      38   40    0   39
   40 G      39   41   32   40
   41 G      40   42   31   41
   42 U      41   43   30   42
   43 C      42   44   29   43
   44 G      43   45   28   44
   45 U      44   46   27   45
   46 G      45   47   26   46
   47 A      46   48    0   47
   48 C      47   49    0   48
   49 G      48   50    0   49
   50 C      49   51    0   50
   51 G      50   52   21   51
   52 G      51   53   20   52
   53 G      52   54   19   53
   54 U      53   55   18   54
   55 U      54   56    0   55
   56 C      55   57    0   56
   57 g      56   58    0   57
   58 A      57   59    0   58
   59 A      58   60    0   59
   60 U      59   61    0   60
   61 C      60   62   10   61
   62 C      61   63    9   62
   63 C      62   64    0   63
   64 G      63   65    8   64
   65 C      64   66    7   65
   66 C      65   67    6   66
   67 U      66   68    0   67
   68 C      67   69    5   68
   69 G      68   70    4   69
   70 G      69   71    3   70
   71 G      70   72    2   71
   72 C      71   73    1   72
   73 G      72   74    0   73
   74 C      73   75    0   74
   75 C      74   76    0   75
   76 A      75    0    0   76
   76  ENERGY = -46.8  RD0500
    1 G       0    2   72    1
    2 C       1    3   71    2
    3 C       2    4   70    3
    4 C       3    5   69    4
    5 G       4    6   68    5
    6 G       5    7   67    6
    7 G       6    8   66    7
    8 U       7    9    0    8
    9 G       8   10   20    9
   10 G       9   11   19   10
   11 U      10   12   18   11
   12 G      11   13    0   12
   13 U      12   14    0   13
   14 A      13   15    0   14
   15 G      14   16    0   15
   16 U      15   17    0   16
   17 G      16   18    0   17
   18 G      17   19   11   18
   19 C      18   20   10   19
   20 C      19   21    9   20
   21 C      20   22    0   21
   22 A      21   23    0   22
   23 U      22   24    0   23
   24 C      23   25    0   24
   25 A      24   26    0   25
   26 U      25   27   46   26
   27 A      26   28   45   27
   28 C      27   29   44   28
   29 G      28   30   43   29
   30 A      29   31   42   30
   31 C      30   32   41   31
   32 C      31   33   40   32
   33 C      32   34    0   33
   34 U      33   35    0   34
   35 G      34   36    0   35
   36 U      35   37    0   36
   37 C      36   38    0   37
   38 A      37   39    0   38
   39 C      38   40    0   39
   40 G      39   41   32   40
   41 G      40   42   31   41
   42 U      41   43   30   42
   43 C      42   44   29   43
   44 G      43   45   28   44
   45 U      44   46   27   45
   46 G      45   47   26   46
   47 A      46   48    0   47
   48 C      47   49    0   48
   49 G      48   50   65   49
   50 C      49   51   64   50
   51 G      50   52   63   51
   52 G      51   53   62   52
   53 G      52   54   61   53
   54 U      53   55    0   54
   55 U      54   56    0   55
   56 C      55   57    0   56
   57 g      56   58    0   57
   58 A      57   59    0   58
   59 A      58   60    0   59
   60 U      59   61    0   60
   61 C      60   62   53   61
   62 C      61   63   52   62
   63 C      62   64   51   63
   64 G      63   65   50   64
   65 C      64   66   49   65
   66 C      65   67    7   66
   67 U      66   68    6   67
   68 C      67   69    5   68
   69 G      68   70    4   69
   70 G      69   71    3   70
   71 G      70   72    2   71
   72 C      71   73    1   72
   73 G      72   74    0   73
   74 C      73   75    0   74
   75 C      74   76    0   75
   76 A      75    0    0   76
   76  ENERGY = -46.7  RD0500
    1 G       0    2   72    1
    2 C       1    3   71    2
    3 C       2    4   70    3
    4 C       3    5   69    4
    5 G       4    6   68    5
    6 G       5    7   67    6
    7 G       6    8    0    7
    8 U       7    9    0    8
    9 G       8   10   66    9
   10 G       9   11   65   10
   11 U      10   12   64   11
   12 G      11   13   63   12
   13 U      12   14    0   13
   14 A      13   15    0   14
   15 G      14   16    0   15
   16 U      15   17    0   16
   17 G      16   18   55   17
   18 G      17   19   54   18
   19 C      18   20   53   19
   20 C      19   21   52   20
   21 C      20   22   51   21
   22 A      21   23    0   22
   23 U      22   24    0   23
   24 C      23   25    0   24
   25 A      24   26    0   25
   26 U      25   27   46   26
   27 A      26   28   45   27
   28 C      27   29   44   28
   29 G      28   30   43   29
   30 A      29   31   42   30
   31 C      30   32   41   31
   32 C      31   33   40   32
   33 C      32   34    0   33
   34 U      33   35    0   34
   35 G      34   36    0   35
   36 U      35   37    0   36
   37 C      36   38    0   37
   38 A      37   39    0   38
   39 C      38   40    0   39
   40 G      39   41   32   40
   41 G      40   42   31   41
   42 U      41   43   30   42
   43 C      42   44   29   43
   44 G      43   45   28   44
   45 U      44   46   27   45
   46 G      45   47   26   46
   47 A      46   48    0   47
   48 C      47   49    0   48
   49 G      48   50    0   49
   50 C      49   51    0   50
   51 G      50   52   21   51
   52 G      51   53   20   52
   53 G      52   54   19   53
   54 U      53   55   18   54
   55 U      54   56   17   55
   56 C      55   57    0   56
   57 g      56   58    0   57
   58 A      57   59    0   58
   59 A      58   60    0   59
   60 U      59   61    0   60
   61 C      60   62    0   61
   62 C      61   63    0   62
   63 C      62   64   12   63
   64 G      63   65   11   64
   65 C      64   66   10   65
   66 C      65   67    9   66
   67 U      66   68    6   67
   68 C      67   69    5   68
   69 G      68   70    4   69
   70 G      69   71    3   70
   71 G      70   72    2   71
   72 C      71   73    1   72
   73 G      72   74    0   73
   74 C      73   75    0   74
   75 C      74   76    0   75
   76 A      75    0    0   76
   76  ENERGY = -46.7  RD0500
    1 G       0    2   72    1
    2 C       1    3   71    2
    3 C       2    4   70    3
    4 C       3    5   69    4
    5 G       4    6   68    5
    6 G       5    7   66    6
    7 G       6    8   65    7
    8 U       7    9   64    8
    9 G       8   10   63    9
   10 G       9   11   62   10
   11 U      10   12    0   11
   12 G      11   13    0   12
   13 U      12   14    0   13
   14 A      13   15    0   14
   15 G      14   16    0   15
   16 U      15   17    0   16
   17 G      16   18   55   17
   18 G      17   19   54   18
   19 C      18   20   53   19
   20 C      19   21   52   20
   21 C      20   22   51   21
   22 A      21   23    0   22
   23 U      22   24    0   23
   24 C      23   25    0   24
   25 A      24   26    0   25
   26 U      25   27   46   26
   27 A      26   28   45   27
   28 C      27   29   44   28
   29 G      28   30   43   29
   30 A      29   31   42   30
   31 C      30   32   41   31
   32 C      31   33   40   32
   33 C      32   34    0   33
   34 U      33   35    0   34
   35 G      34   36    0   35
   36 U      35   37    0   36
   37 C      36   38    0   37
   38 A      37   39    0   38
   39 C      38   40    0   39
   40 G      39   41   32   40
   41 G      40   42   31   41
   42 U      41   43   30   42
   43 C      42   44   29   43
   44 G      43   45   28   44
   45 U      44   46   27   45
   46 G      45   47   26   46
   47 A      46   48    0   47
   48 C      47   49    0   48
   49 G      48   50    0   49
   50 C      49   51    0   50
   51 G      50   52   21   51
   52 G      51   53   20   52
   53 G      52   54   19   53
   54 U      53   55   18   54
   55 U      54   56   17   55
   56 C      55   57    0   56
   57 g      56   58    0   57
   58 A      57   59    0   58
   59 A      58   60    0   59
   60 U      59   61    0   60
   61 C      60   62    0   61
   62 C      61   63   10   62
   63 C      62   64    9   63
   64 G      63   65    8   64
   65 C      64   66    7   65
   66 C      65   67    6   66
   67 U      66   68    0   67
   68 C      67   69    5   68
   69 G      68   70    4   69
   70 G      69   71    3   70
   71 G      70   72    2   71
   72 C      71   73    1   72
   73 G      72   74    0   73
   74 C      73   75    0   74
   75 C      74   76    0   75
   76 A      75    0    0   76
   76  ENERGY = -46.7  RD0500
    1 G       0    2   72    1
    2 C       1    3   71    2
    3 C       2    4   70    3
    4 C       3    5   69    4
    5 G       4    6   68    5
    6 G       5    7   67    6
    7 G       6    8   66    7
    8 U       7    9    0    8
    9 G       8   10   20    9
   10 G       9   11   19   10
   11 U      10   12   17   11
   12 G      11   13   16   12
   13 U      12   14    0   13
   14 A      13   15    0   14
   15 G      14   16    0   15
   16 U      15   17   12   16
   17 G      16   18   11   17
   18 G      17   19    0   18
   19 C      18   20   10   19
   20 C      19   21    9   20
   21 C      20   22    0   21
   22 A      21   23    0   22
   23 U      22   24    0   23
   24 C      23   25    0   24
   25 A      24   26    0   25
   26 U      25   27    0   26
   27 A      26   28   45   27
   28 C      27   29   44   28
   29 G      28   30   43   29
   30 A      29   31   42   30
   31 C      30   32   41   31
   32 C      31   33   40   32
   33 C      32   34    0   33
   34 U      33   35    0   34
   35 G      34   36    0   35
   36 U      35   37    0   36
   37 C      36   38    0   37
   38 A      37   39    0   38
   39 C      38   40    0   39
   40 G      39   41   32   40
   41 G      40   42   31   41
   42 U      41   43   30   42
   43 C      42   44   29   43
   44 G      43   45   28   44
   45 U      44   46   27   45
   46 G      45   47    0   46
   47 A      46   48    0   47
   48 C      47   49    0   48
   49 G      48   50   65   49
   50 C      49   51   64   50
   51 G      50   52   63   51
   52 G      51   53   62   52
   53 G      52   54   61   53
   54 U      53   55    0   54
   55 U      54   56    0   55
   56 C      55   57    0   56
   57 g      56   58    0   57
   58 A      57   59    0   58
   59 A      58   60    0   59
   60 U      59   61    0   60
   61 C      60   62   53   61
   62 C      61   63   52   62
   63 C      62   64   51   63
   64 G      63   65   50   64
   65 C      64   66   49   65
   66 C      65   67    7   66
   67 U      66   68    6   67
   68 C      67   69    5   68
   69 G      68   70    4   69
   70 G      69   71    3   70
   71 G      70   72    2   71
   72 C      71   73    1   72
   73 G      72   74    0   73
   74 C      73   75    0   74
   75 C      74   76    0   75
   76 A      75    0    0   76
   76  ENERGY = -46.7  RD0500
    1 G       0    2   72    1
    2 C       1    3   71    2
    3 C       2    4   70    3
    4 C       3    5   69    4
    5 G       4    6   68    5
    6 G       5    7   67    6
    7 G       6    8   66    7
    8 U       7    9    0    8
    9 G       8   10   20    9
   10 G       9   11   19   10
   11 U      10   12   18   11
   12 G      11   13    0   12
   13 U      12   14    0   13
   14 A      13   15    0   14
   15 G      14   16    0   15
   16 U      15   17    0   16
   17 G      16   18    0   17
   18 G      17   19   11   18
   19 C      18   20   10   19
   20 C      19   21    9   20
   21 C      20   22    0   21
   22 A      21   23    0   22
   23 U      22   24    0   23
   24 C      23   25    0   24
   25 A      24   26    0   25
   26 U      25   27   46   26
   27 A      26   28   45   27
   28 C      27   29   44   28
   29 G      28   30   43   29
   30 A      29   31   42   30
   31 C      30   32   41   31
   32 C      31   33   40   32
   33 C      32   34    0   33
   34 U      33   35    0   34
   35 G      34   36    0   35
   36 U      35   37    0   36
   37 C      36   38    0   37
   38 A      37   39    0   38
   39 C      38   40    0   39
   40 G      39   41   32   40
   41 G      40   42   31   41
   42 U      41   43   30   42
   43 C      42   44   29   43
   44 G      43   45   28   44
   45 U      44   46   27   45
   46 G      45   47   26   46
   47 A      46   48    0   47
   48 C      47   49    0   48
   49 G      48   50   65   49
   50 C      49   51   64   50
   51 G      50   52   63   51
   52 G      51   53   62   52
   53 G      52   54   61   53
   54 U      53   55    0   54
   55 U      54   56    0   55
   56 C      55   57    0   56
   57 g      56   58    0   57
   58 A      57   59    0   58
   59 A      58   60    0   59
   60 U      59   61    0   60
   61 C      60   62   53   61
   62 C      61   63   52   62
   63 C      62   64   51   63
   64 G      63   65   50   64
   65 C      64   66   49   65
   66 C      65   67    7   66
   67 U      66   68    6   67
   68 C      67   69    5   68
   69 G      68   70    4   69
   70 G      69   71    3   70
   71 G      70   72    2   71
   72 C      71   73    1   72
   73 G      72   74    0   73
   74 C      73   75    0   74
   75 C      74   76    0   75
   76 A      75    0    0   76
   76  ENERGY = -46.6  RD0500
    1 G       0    2   72    1
    2 C       1    3   71    2
    3 C       2    4   70    3
    4 C       3    5   69    4
    5 G       4    6   68    5
    6 G       5    7   24    6
    7 G       6    8   23    7
    8 U       7    9   22    8
    9 G       8   10   21    9
   10 G       9   11   20   10
   11 U      10   12   18   11
   12 G      11   13    0   12
   13 U      12   14    0   13
   14 A      13   15    0   14
   15 G      14   16    0   15
   16 U      15   17    0   16
   17 G      16   18    0   17
   18 G      17   19   11   18
   19 C      18   20    0   19
   20 C      19   21   10   20
   21 C      20   22    9   21
   22 A      21   23    8   22
   23 U      22   24    7   23
   24 C      23   25    6   24
   25 A      24   26    0   25
   26 U      25   27   46   26
   27 A      26   28   45   27
   28 C      27   29   44   28
   29 G      28   30   43   29
   30 A      29   31   42   30
   31 C      30   32   41   31
   32 C      31   33   40   32
   33 C      32   34    0   33
   34 U      33   35    0   34
   35 G      34   36    0   35
   36 U      35   37    0   36
   37 C      36   38    0   37
   38 A      37   39    0   38
   39 C      38   40    0   39
   40 G      39   41   32   40
   41 G      40   42   31   41
   42 U      41   43   30   42
   43 C      42   44   29   43
   44 G      43   45   28   44
   45 U      44   46   27   45
   46 G      45   47   26   46
   47 A      46   48    0   47
   48 C      47   49    0   48
   49 G      48   50   65   49
   50 C      49   51   64   50
   51 G      50   52   63   51
   52 G      51   53   62   52
   53 G      52   54   61   53
   54 U      53   55    0   54
   55 U      54   56    0   55
   56 C      55   57    0   56
   57 g      56   58    0   57
   58 A      57   59    0   58
   59 A      58   60    0   59
   60 U      59   61    0   60
   61 C      60   62   53   61
   62 C      61   63   52   62
   63 C      62   64   51   63
   64 G      63   65   50   64
   65 C      64   66   49   65
   66 C      65   67    0   66
   67 U      66   68    0   67
   68 C      67   69    5   68
   69 G      68   70    4   69
   70 G      69   71    3   70
   71 G      70   72    2   71
   72 C      71   73    1   72
   73 G      72   74    0   73
   74 C      73   75    0   74
   75 C      74   76    0   75
   76 A      75    0    0   76
   76  ENERGY = -46.5  RD0500
    1 G       0    2   72    1
    2 C       1    3   71    2
    3 C       2    4   70    3
    4 C       3    5   69    4
    5 G       4    6   68    5
    6 G       5    7   67    6
    7 G       6    8   66    7
    8 U       7    9    0    8
    9 G       8   10    0    9
   10 G       9   11    0   10
   11 U      10   12    0   11
   12 G      11   13    0   12
   13 U      12   14    0   13
   14 A      13   15    0   14
   15 G      14   16   26   15
   16 U      15   17   25   16
   17 G      16   18   24   17
   18 G      17   19    0   18
   19 C      18   20    0   19
   20 C      19   21    0   20
   21 C      20   22    0   21
   22 A      21   23    0   22
   23 U      22   24    0   23
   24 C      23   25   17   24
   25 A      24   26   16   25
   26 U      25   27   15   26
   27 A      26   28   45   27
   28 C      27   29   44   28
   29 G      28   30   43   29
   30 A      29   31   42   30
   31 C      30   32   41   31
   32 C      31   33   40   32
   33 C      32   34    0   33
   34 U      33   35    0   34
   35 G      34   36    0   35
   36 U      35   37    0   36
   37 C      36   38    0   37
   38 A      37   39    0   38
   39 C      38   40    0   39
   40 G      39   41   32   40
   41 G      40   42   31   41
   42 U      41   43   30   42
   43 C      42   44   29   43
   44 G      43   45   28   44
   45 U      44   46   27   45
   46 G      45   47    0   46
   47 A      46   48    0   47
   48 C      47   49    0   48
   49 G      48   50   65   49
   50 C      49   51   64   50
   51 G      50   52   63   51
   52 G      51   53   62   52
   53 G      52   54   61   53
   54 U      53   55    0   54
   55 U      54   56    0   55
   56 C      55   57    0   56
   57 g      56   58    0   57
   58 A      57   59    0   58
   59 A      58   60    0   59
   60 U      59   61    0   60
   61 C      60   62   53   61
   62 C      61   63   52   62
   63 C      62   64   51   63
   64 G      63   65   50   64
   65 C      64   66   49   65
   66 C      65   67    7   66
   67 U      66   68    6   67
   68 C      67   69    5   68
   69 G      68   70    4   69
   70 G      69   71    3   70
   71 G      70   72    2   71
   72 C      71   73    1   72
   73 G      72   74    0   73
   74 C      73   75    0   74
   75 C      74   76    0   75
   76 A      75    0    0   76
   76  ENERGY = -46.4  RD0500
    1 G       0    2   72    1
    2 C       1    3   71    2
    3 C       2    4   70    3
    4 C       3    5   69    4
    5 G       4    6   68    5
    6 G       5    7   67    6
    7 G       6    8   66    7
    8 U       7    9    0    8
    9 G       8   10   21    9
   10 G       9   11   20   10
   11 U      10   12    0   11
   12 G      11   13   19   12
   13 U      12   14   18   13
   14 A      13   15    0   14
   15 G      14   16    0   15
   16 U      15   17    0   16
   17 G      16   18    0   17
   18 G      17   19   13   18
   19 C      18   20   12   19
   20 C      19   21   10   20
   21 C      20   22    9   21
   22 A      21   23    0   22
   23 U      22   24    0   23
   24 C      23   25    0   24
   25 A      24   26    0   25
   26 U      25   27    0   26
   27 A      26   28   45   27
   28 C      27   29   44   28
   29 G      28   30   43   29
   30 A      29   31   42   30
   31 C      30   32   41   31
   32 C      31   33   40   32
   33 C      32   34    0   33
   34 U      33   35    0   34
   35 G      34   36    0   35
   36 U      35   37    0   36
   37 C      36   38    0   37
   38 A      37   39    0   38
   39 C      38   40    0   39
   40 G      39   41   32   40
   41 G      40   42   31   41
   42 U      41   43   30   42
   43 C      42   44   29   43
   44 G      43   45   28   44
   45 U      44   46   27   45
   46 G      45   47    0   46
   47 A      46   48    0   47
   48 C      47   49    0   48
   49 G      48   50   65   49
   50 C      49   51   64   50
   51 G      50   52   63   51
   52 G      51   53   62   52
   53 G      52   54   61   53
   54 U      53   55    0   54
   55 U      54   56    0   55
   56 C      55   57    0   56
   57 g      56   58    0   57
   58 A      57   59    0   58
   59 A      58   60    0   59
   60 U      59   61    0   60
   61 C      60   62   53   61
   62 C      61   63   52   62
   63 C      62   64   51   63
   64 G      63   65   50   64
   65 C      64   66   49   65
   66 C      65   67    7   66
   67 U      66   68    6   67
   68 C      67   69    5   68
   69 G      68   70    4   69
   70 G      69   71    3   70
   71 G      70   72    2   71
   72 C      71   73    1   72
   73 G      72   74    0   73
   74 C      73   75    0   74
   75 C      74   76    0   75
   76 A      75    0    0   76
   76  ENERGY = -46.3  RD0500
    1 G       0    2   72    1
    2 C       1    3   71    2
    3 C       2    4   70    3
    4 C       3    5   69    4
    5 G       4    6   68    5
    6 G       5    7   67    6
    7 G       6    8   66    7
    8 U       7    9    0    8
    9 G       8   10   24    9
   10 G       9   11   23   10
   11 U      10   12   22   11
   12 G      11   13   21   12
   13 U      12   14    0   13
   14 A      13   15    0   14
   15 G      14   16    0   15
   16 U      15   17    0   16
   17 G      16   18    0   17
   18 G      17   19    0   18
   19 C      18   20    0   19
   20 C      19   21    0   20
   21 C      20   22   12   21
   22 A      21   23   11   22
   23 U      22   24   10   23
   24 C      23   25    9   24
   25 A      24   26    0   25
   26 U      25   27    0   26
   27 A      26   28   45   27
   28 C      27   29   44   28
   29 G      28   30   43   29
   30 A      29   31   42   30
   31 C      30   32   41   31
   32 C      31   33   40   32
   33 C      32   34    0   33
   34 U      33   35    0   34
   35 G      34   36    0   35
   36 U      35   37    0   36
   37 C      36   38    0   37
   38 A      37   39    0   38
   39 C      38   40    0   39
   40 G      39   41   32   40
   41 G      40   42   31   41
   42 U      41   43   30   42
   43 C      42   44   29   43
   44 G      43   45   28   44
   45 U      44   46   27   45
   46 G      45   47    0   46
   47 A      46   48    0   47
   48 C      47   49    0   48
   49 G      48   50   65   49
   50 C      49   51   64   50
   51 G      50   52   63   51
   52 G      51   53   62   52
   53 G      52   54   61   53
   54 U      53   55    0   54
   55 U      54   56    0   55
   56 C      55   57    0   56
   57 g      56   58    0   57
   58 A      57   59    0   58
   59 A      58   60    0   59
   60 U      59   61    0   60
   61 C      60   62   53   61
   62 C      61   63   52   62
   63 C      62   64   51   63
   64 G      63   65   50   64
   65 C      64   66   49   65
   66 C      65   67    7   66
   67 U      66   68    6   67
   68 C      67   69    5   68
   69 G      68   70    4   69
   70 G      69   71    3   70
   71 G      70   72    2   71
   72 C      71   73    1   72
   73 G      72   74    0   73
   74 C      73   75    0   74
   75 C      74   76    0   75
   76 A      75    0    0   76
   76  ENERGY = -46.3  RD0500
    1 G       0    2   72    1
    2 C       1    3   71    2
    3 C       2    4   70    3
    4 C       3    5   69    4
    5 G       4    6   68    5
    6 G       5    7   67    6
    7 G       6    8   66    7
    8 U       7    9    0    8
    9 G       8   10    0    9
   10 G       9   11    0   10
   11 U      10   12    0   11
   12 G      11   13    0   12
   13 U      12   14    0   13
   14 A      13   15    0   14
   15 G      14   16   28   15
   16 U      15   17   27   16
   17 G      16   18   26   17
   18 G      17   19    0   18
   19 C      18   20    0   19
   20 C      19   21    0   20
   21 C      20   22    0   21
   22 A      21   23    0   22
   23 U      22   24    0   23
   24 C      23   25    0   24
   25 A      24   26    0   25
   26 U      25   27   17   26
   27 A      26   28   16   27
   28 C      27   29   15   28
   29 G      28   30   43   29
   30 A      29   31   42   30
   31 C      30   32   41   31
   32 C      31   33   40   32
   33 C      32   34    0   33
   34 U      33   35    0   34
   35 G      34   36    0   35
   36 U      35   37    0   36
   37 C      36   38    0   37
   38 A      37   39    0   38
   39 C      38   40    0   39
   40 G      39   41   32   40
   41 G      40   42   31   41
   42 U      41   43   30   42
   43 C      42   44   29   43
   44 G      43   45    0   44
   45 U      44   46    0   45
   46 G      45   47    0   46
   47 A      46   48    0   47
   48 C      47   49    0   48
   49 G      48   50   65   49
   50 C      49   51   64   50
   51 G      50   52   63   51
   52 G      51   53   62   52
   53 G      52   54   61   53
   54 U      53   55    0   54
   55 U      54   56    0   55
   56 C      55   57    0   56
   57 g      56   58    0   57
   58 A      57   59    0   58
   59 A      58   60    0   59
   60 U      59   61    0   60
   61 C      60   62   53   61
   62 C      61   63   52   62
   63 C      62   64   51   63
   64 G      63   65   50   64
   65 C      64   66   49   65
   66 C      65   67    7   66
   67 U      66   68    6   67
   68 C      67   69    5   68
   69 G      68   70    4   69
   70 G      69   71    3   70
   71 G      70   72    2   71
   72 C      71   73    1   72
   73 G      72   74    0   73
   74 C      73   75    0   74
   75 C      74   76    0   75
   76 A      75    0    0   76
   76  ENERGY = -46.2  RD0500
    1 G       0    2   72    1
    2 C       1    3   71    2
    3 C       2    4   70    3
    4 C       3    5   69    4
    5 G       4    6   68    5
    6 G       5    7   66    6
    7 G       6    8   65    7
    8 U       7    9   64    8
    9 G       8   10   63    9
   10 G       9   11   62   10
   11 U      10   12    0   11
   12 G      11   13    0   12
   13 U      12   14    0   13
   14 A      13   15    0   14
   15 G      14   16   60   15
   16 U      15   17    0   16
   17 G      16   18   56   17
   18 G      17   19   55   18
   19 C      18   20   53   19
   20 C      19   21   52   20
   21 C      20   22   51   21
   22 A      21   23    0   22
   23 U      22   24    0   23
   24 C      23   25    0   24
   25 A      24   26    0   25
   26 U      25   27   46   26
   27 A      26   28   45   27
   28 C      27   29   44   28
   29 G      28   30   43   29
   30 A      29   31   42   30
   31 C      30   32   41   31
   32 C      31   33   40   32
   33 C      32   34    0   33
   34 U      33   35    0   34
   35 G      34   36    0   35
   36 U      35   37    0   36
   37 C      36   38    0   37
   38 A      37   39    0   38
   39 C      38   40    0   39
   40 G      39   41   32   40
   41 G      40   42   31   41
   42 U      41   43   30   42
   43 C      42   44   29   43
   44 G      43   45   28   44
   45 U      44   46   27   45
   46 G      45   47   26   46
   47 A      46   48    0   47
   48 C      47   49    0   48
   49 G      48   50    0   49
   50 C      49   51    0   50
   51 G      50   52   21   51
   52 G      51   53   20   52
   53 G      52   54   19   53
   54 U      53   55    0   54
   55 U      54   56   18   55
   56 C      55   57   17   56
   57 g      56   58    0   57
   58 A      57   59    0   58
   59 A      58   60    0   59
   60 U      59   61   15   60
   61 C      60   62    0   61
   62 C      61   63   10   62
   63 C      62   64    9   63
   64 G      63   65    8   64
   65 C      64   66    7   65
   66 C      65   67    6   66
   67 U      66   68    0   67
   68 C      67   69    5   68
   69 G      68   70    4   69
   70 G      69   71    3   70
   71 G      70   72    2   71
   72 C      71   73    1   72
   73 G      72   74    0   73
   74 C      73   75    0   74
   75 C      74   76    0   75
   76 A      75    0    0   76
   76  ENERGY = -46.2  RD0500
    1 G       0    2   72    1
    2 C       1    3   71    2
    3 C       2    4   70    3
    4 C       3    5   69    4
    5 G       4    6   68    5
    6 G       5    7   24    6
    7 G       6    8   23    7
    8 U       7    9   22    8
    9 G       8   10   21    9
   10 G       9   11   20   10
   11 U      10   12    0   11
   12 G      11   13   19   12
   13 U      12   14   18   13
   14 A      13   15    0   14
   15 G      14   16    0   15
   16 U      15   17    0   16
   17 G      16   18    0   17
   18 G      17   19   13   18
   19 C      18   20   12   19
   20 C      19   21   10   20
   21 C      20   22    9   21
   22 A      21   23    8   22
   23 U      22   24    7   23
   24 C      23   25    6   24
   25 A      24   26    0   25
   26 U      25   27    0   26
   27 A      26   28   45   27
   28 C      27   29   44   28
   29 G      28   30   43   29
   30 A      29   31   42   30
   31 C      30   32   41   31
   32 C      31   33   40   32
   33 C      32   34    0   33
   34 U      33   35    0   34
   35 G      34   36    0   35
   36 U      35   37    0   36
   37 C      36   38    0   37
   38 A      37   39    0   38
   39 C      38   40    0   39
   40 G      39   41   32   40
   41 G      40   42   31   41
   42 U      41   43   30   42
   43 C      42   44   29   43
   44 G      43   45   28   44
   45 U      44   46   27   45
   46 G      45   47    0   46
   47 A      46   48    0   47
   48 C      47   49    0   48
   49 G      48   50   65   49
   50 C      49   51   64   50
   51 G      50   52   63   51
   52 G      51   53   62   52
   53 G      52   54   61   53
   54 U      53   55    0   54
   55 U      54   56    0   55
   56 C      55   57    0   56
   57 g      56   58    0   57
   58 A      57   59    0   58
   59 A      58   60    0   59
   60 U      59   61    0   60
   61 C      60   62   53   61
   62 C      61   63   52   62
   63 C      62   64   51   63
   64 G      63   65   50   64
   65 C      64   66   49   65
   66 C      65   67    0   66
   67 U      66   68    0   67
   68 C      67   69    5   68
   69 G      68   70    4   69
   70 G      69   71    3   70
   71 G      70   72    2   71
   72 C      71   73    1   72
   73 G      72   74    0   73
   74 C      73   75    0   74
   75 C      74   76    0   75
   76 A      75    0    0   76
   76  ENERGY = -46.2  RD0500
    1 G       0    2   72    1
    2 C       1    3   71    2
    3 C       2    4   70    3
    4 C       3    5   69    4
    5 G       4    6   68    5
    6 G       5    7   67    6
    7 G       6    8   66    7
    8 U       7    9   18    8
    9 G       8   10    0    9
   10 G       9   11   16   10
   11 U      10   12    0   11
   12 G      11   13    0   12
   13 U      12   14    0   13
   14 A      13   15    0   14
   15 G      14   16    0   15
   16 U      15   17   10   16
   17 G      16   18    0   17
   18 G      17   19    8   18
   19 C      18   20    0   19
   20 C      19   21    0   20
   21 C      20   22    0   21
   22 A      21   23    0   22
   23 U      22   24    0   23
   24 C      23   25    0   24
   25 A      24   26    0   25
   26 U      25   27   46   26
   27 A      26   28   45   27
   28 C      27   29   44   28
   29 G      28   30   43   29
   30 A      29   31   42   30
   31 C      30   32   41   31
   32 C      31   33   40   32
   33 C      32   34    0   33
   34 U      33   35    0   34
   35 G      34   36    0   35
   36 U      35   37    0   36
   37 C      36   38    0   37
   38 A      37   39    0   38
   39 C      38   40    0   39
   40 G      39   41   32   40
   41 G      40   42   31   41
   42 U      41   43   30   42
   43 C      42   44   29   43
   44 G      43   45   28   44
   45 U      44   46   27   45
   46 G      45   47   26   46
   47 A      46   48    0   47
   48 C      47   49    0   48
   49 G      48   50   65   49
   50 C      49   51   64   50
   51 G      50   52   63   51
   52 G      51   53   62   52
   53 G      52   54   61   53
   54 U      53   55    0   54
   55 U      54   56    0   55
   56 C      55   57    0   56
   57 g      56   58    0   57
   58 A      57   59    0   58
   59 A      58   60    0   59
   60 U      59   61    0   60
   61 C      60   62   53   61
   62 C      61   63   52   62
   63 C      62   64   51   63
   64 G      63   65   50   64
   65 C      64   66   49   65
   66 C      65   67    7   66
   67 U      66   68    6   67
   68 C      67   69    5   68
   69 G      68   70    4   69
   70 G      69   71    3   70
   71 G      70   72    2   71
   72 C      71   73    1   72
   73 G      72   74    0   73
   74 C      73   75    0   74
   75 C      74   76    0   75
   76 A      75    0    0   76
   76  ENERGY = -46.1  RD0500
    1 G       0    2   72    1
    2 C       1    3   71    2
    3 C       2    4   70    3
    4 C       3    5   69    4
    5 G       4    6   21    5
    6 G       5    7   20    6
    7 G       6    8   19    7
    8 U       7    9   18    8
    9 G       8   10    0    9
   10 G       9   11    0   10
   11 U      10   12    0   11
   12 G      11   13    0   12
   13 U      12   14    0   13
   14 A      13   15    0   14
   15 G      14   16    0   15
   16 U      15   17    0   16
   17 G      16   18    0   17
   18 G      17   19    8   18
   19 C      18   20    7   19
   20 C      19   21    6   20
   21 C      20   22    5   21
   22 A      21   23    0   22
   23 U      22   24    0   23
   24 C      23   25    0   24
   25 A      24   26    0   25
   26 U      25   27   46   26
   27 A      26   28   45   27
   28 C      27   29   44   28
   29 G      28   30   43   29
   30 A      29   31   42   30
   31 C      30   32   41   31
   32 C      31   33   40   32
   33 C      32   34    0   33
   34 U      33   35    0   34
   35 G      34   36    0   35
   36 U      35   37    0   36
   37 C      36   38    0   37
   38 A      37   39    0   38
   39 C      38   40    0   39
   40 G      39   41   32   40
   41 G      40   42   31   41
   42 U      41   43   30   42
   43 C      42   44   29   43
   44 G      43   45   28   44
   45 U      44   46   27   45
   46 G      45   47   26   46
   47 A      46   48    0   47
   48 C      47   49    0   48
   49 G      48   50   65   49
   50 C      49   51   64   50
   51 G      50   52   63   51
   52 G      51   53   62   52
   53 G      52   54   61   53
   54 U      53   55    0   54
   55 U      54   56    0   55
   56 C      55   57    0   56
   57 g      56   58    0   57
   58 A      57   59    0   58
   59 A      58   60    0   59
   60 U      59   61    0   60
   61 C      60   62   53   61
   62 C      61   63   52   62
   63 C      62   64   51   63
   64 G      63   65   50   64
   65 C      64   66   49   65
   66 C      65   67    0   66
   67 U      66   68    0   67
   68 C      67   69    0   68
   69 G      68   70    4   69
   70 G      69   71    3   70
   71 G      70   72    2   71
   72 C      71   73    1   72
   73 G      72   74    0   73
   74 C      73   75    0   74
   75 C      74   76    0   75
   76 A      75    0    0   76
   76  ENERGY = -46.1  RD0500
    1 G       0    2   72    1
    2 C       1    3   71    2
    3 C       2    4   70    3
    4 C       3    5   69    4
    5 G       4    6   21    5
    6 G       5    7   20    6
    7 G       6    8   19    7
    8 U       7    9   18    8
    9 G       8   10    0    9
   10 G       9   11   16   10
   11 U      10   12    0   11
   12 G      11   13    0   12
   13 U      12   14    0   13
   14 A      13   15    0   14
   15 G      14   16    0   15
   16 U      15   17   10   16
   17 G      16   18    0   17
   18 G      17   19    8   18
   19 C      18   20    7   19
   20 C      19   21    6   20
   21 C      20   22    5   21
   22 A      21   23    0   22
   23 U      22   24    0   23
   24 C      23   25    0   24
   25 A      24   26    0   25
   26 U      25   27    0   26
   27 A      26   28   45   27
   28 C      27   29   44   28
   29 G      28   30   43   29
   30 A      29   31   42   30
   31 C      30   32   41   31
   32 C      31   33   40   32
   33 C      32   34    0   33
   34 U      33   35    0   34
   35 G      34   36    0   35
   36 U      35   37    0   36
   37 C      36   38    0   37
   38 A      37   39    0   38
   39 C      38   40    0   39
   40 G      39   41   32   40
   41 G      40   42   31   41
   42 U      41   43   30   42
   43 C      42   44   29   43
   44 G      43   45   28   44
   45 U      44   46   27   45
   46 G      45   47    0   46
   47 A      46   48    0   47
   48 C      47   49    0   48
   49 G      48   50   65   49
   50 C      49   51   64   50
   51 G      50   52   63   51
   52 G      51   53   62   52
   53 G      52   54   61   53
   54 U      53   55    0   54
   55 U      54   56    0   55
   56 C      55   57    0   56
   57 g      56   58    0   57
   58 A      57   59    0   58
   59 A      58   60    0   59
   60 U      59   61    0   60
   61 C      60   62   53   61
   62 C      61   63   52   62
   63 C      62   64   51   63
   64 G      63   65   50   64
   65 C      64   66   49   65
   66 C      65   67    0   66
   67 U      66   68    0   67
   68 C      67   69    0   68
   69 G      68   70    4   69
   70 G      69   71    3   70
   71 G      70   72    2   71
   72 C      71   73    1   72
   73 G      72   74    0   73
   74 C      73   75    0   74
   75 C      74   76    0   75
   76 A      75    0    0   76
   76  ENERGY = -46.0  RD0500
    1 G       0    2   72    1
    2 C       1    3   71    2
    3 C       2    4   70    3
    4 C       3    5   69    4
    5 G       4    6   68    5
    6 G       5    7   67    6
    7 G       6    8   66    7
    8 U       7    9    0    8
    9 G       8   10   20    9
   10 G       9   11   19   10
   11 U      10   12   18   11
   12 G      11   13    0   12
   13 U      12   14    0   13
   14 A      13   15    0   14
   15 G      14   16    0   15
   16 U      15   17    0   16
   17 G      16   18    0   17
   18 G      17   19   11   18
   19 C      18   20   10   19
   20 C      19   21    9   20
   21 C      20   22    0   21
   22 A      21   23    0   22
   23 U      22   24    0   23
   24 C      23   25    0   24
   25 A      24   26    0   25
   26 U      25   27   46   26
   27 A      26   28   45   27
   28 C      27   29   44   28
   29 G      28   30   43   29
   30 A      29   31   42   30
   31 C      30   32   41   31
   32 C      31   33   40   32
   33 C      32   34    0   33
   34 U      33   35    0   34
   35 G      34   36    0   35
   36 U      35   37    0   36
   37 C      36   38    0   37
   38 A      37   39    0   38
   39 C      38   40    0   39
   40 G      39   41   32   40
   41 G      40   42   31   41
   42 U      41   43   30   42
   43 C      42   44   29   43
   44 G      43   45   28   44
   45 U      44   46   27   45
   46 G      45   47   26   46
   47 A      46   48    0   47
   48 C      47   49    0   48
   49 G      48   50   65   49
   50 C      49   51   64   50
   51 G      50   52   63   51
   52 G      51   53   62   52
   53 G      52   54   61   53
   54 U      53   55    0   54
   55 U      54   56    0   55
   56 C      55   57    0   56
   57 g      56   58    0   57
   58 A      57   59    0   58
   59 A      58   60    0   59
   60 U      59   61    0   60
   61 C      60   62   53   61
   62 C      61   63   52   62
   63 C      62   64   51   63
   64 G      63   65   50   64
   65 C      64   66   49   65
   66 C      65   67    7   66
   67 U      66   68    6   67
   68 C      67   69    5   68
   69 G      68   70    4   69
   70 G      69   71    3   70
   71 G      70   72    2   71
   72 C      71   73    1   72
   73 G      72   74    0   73
   74 C      73   75    0   74
   75 C      74   76    0   75
   76 A      75    0    0   76
   76  ENERGY = -45.9  RD0500
    1 G       0    2   72    1
    2 C       1    3   71    2
    3 C       2    4   70    3
    4 C       3    5   69    4
    5 G       4    6   68    5
    6 G       5    7   67    6
    7 G       6    8   66    7
    8 U       7    9    0    8
    9 G       8   10   20    9
   10 G       9   11   19   10
   11 U      10   12   18   11
   12 G      11   13    0   12
   13 U      12   14    0   13
   14 A      13   15    0   14
   15 G      14   16    0   15
   16 U      15   17    0   16
   17 G      16   18    0   17
   18 G      17   19   11   18
   19 C      18   20   10   19
   20 C      19   21    9   20
   21 C      20   22    0   21
   22 A      21   23    0   22
   23 U      22   24    0   23
   24 C      23   25    0   24
   25 A      24   26    0   25
   26 U      25   27    0   26
   27 A      26   28   45   27
   28 C      27   29   44   28
   29 G      28   30   43   29
   30 A      29   31   42   30
   31 C      30   32   41   31
   32 C      31   33   40   32
   33 C      32   34    0   33
   34 U      33   35    0   34
   35 G      34   36    0   35
   36 U      35   37    0   36
   37 C      36   38    0   37
   38 A      37   39    0   38
   39 C      38   40    0   39
   40 G      39   41   32   40
   41 G      40   42   31   41
   42 U      41   43   30   42
   43 C      42   44   29   43
   44 G      43   45   28   44
   45 U      44   46   27   45
   46 G      45   47    0   46
   47 A      46   48    0   47
   48 C      47   49    0   48
   49 G      48   50   65   49
   50 C      49   51   64   50
   51 G      50   52   63   51
   52 G      51   53   62   52
   53 G      52   54   61   53
   54 U      53   55    0   54
   55 U      54   56    0   55
   56 C      55   57    0   56
   57 g      56   58    0   57
   58 A      57   59    0   58
   59 A      58   60    0   59
   60 U      59   61    0   60
   61 C      60   62   53   61
   62 C      61   63   52   62
   63 C      62   64   51   63
   64 G      63   65   50   64
   65 C      64   66   49   65
   66 C      65   67    7   66
   67 U      66   68    6   67
   68 C      67   69    5   68
   69 G      68   70    4   69
   70 G      69   71    3   70
   71 G      70   72    2   71
   72 C      71   73    1   72
   73 G      72   74    0   73
   74 C      73   75    0   74
   75 C      74   76    0   75
   76 A      75    0    0   76
   76  ENERGY = -45.6  RD0500
    1 G       0    2   72    1
    2 C       1    3   71    2
    3 C       2    4   70    3
    4 C       3    5   69    4
    5 G       4    6   68    5
    6 G       5    7   66    6
    7 G       6    8   65    7
    8 U       7    9   64    8
    9 G       8   10   63    9
   10 G       9   11   62   10
   11 U      10   12    0   11
   12 G      11   13   60   12
   13 U      12   14   59   13
   14 A      13   15    0   14
   15 G      14   16    0   15
   16 U      15   17    0   16
   17 G      16   18   55   17
   18 G      17   19   54   18
   19 C      18   20   53   19
   20 C      19   21   52   20
   21 C      20   22   51   21
   22 A      21   23    0   22
   23 U      22   24    0   23
   24 C      23   25    0   24
   25 A      24   26    0   25
   26 U      25   27   46   26
   27 A      26   28   45   27
   28 C      27   29   44   28
   29 G      28   30   43   29
   30 A      29   31   42   30
   31 C      30   32   41   31
   32 C      31   33   40   32
   33 C      32   34    0   33
   34 U      33   35    0   34
   35 G      34   36    0   35
   36 U      35   37    0   36
   37 C      36   38    0   37
   38 A      37   39    0   38
   39 C      38   40    0   39
   40 G      39   41   32   40
   41 G      40   42   31   41
   42 U      41   43   30   42
   43 C      42   44   29   43
   44 G      43   45   28   44
   45 U      44   46   27   45
   46 G      45   47   26   46
   47 A      46   48    0   47
   48 C      47   49    0   48
   49 G      48   50    0   49
   50 C      49   51    0   50
   51 G      50   52   21   51
   52 G      51   53   20   52
   53 G      52   54   19   53
   54 U      53   55   18   54
   55 U      54   56   17   55
   56 C      55   57    0   56
   57 g      56   58    0   57
   58 A      57   59    0   58
   59 A      58   60   13   59
   60 U      59   61   12   60
   61 C      60   62    0   61
   62 C      61   63   10   62
   63 C      62   64    9   63
   64 G      63   65    8   64
   65 C      64   66    7   65
   66 C      65   67    6   66
   67 U      66   68    0   67
   68 C      67   69    5   68
   69 G      68   70    4   69
   70 G      69   71    3   70
   71 G      70   72    2   71
   72 C      71   73    1   72
   73 G      72   74    0   73
   74 C      73   75    0   74
   75 C      74   76    0   75
   76 A      75    0    0   76
   76  ENERGY = -45.5  RD0500
    1 G       0    2   72    1
    2 C       1    3   71    2
    3 C       2    4   70    3
    4 C       3    5   69    4
    5 G       4    6   68    5
    6 G       5    7   66    6
    7 G       6    8   65    7
    8 U       7    9   64    8
    9 G       8   10   63    9
   10 G       9   11   62   10
   11 U      10   12    0   11
   12 G      11   13    0   12
   13 U      12   14    0   13
   14 A      13   15    0   14
   15 G      14   16    0   15
   16 U      15   17    0   16
   17 G      16   18    0   17
   18 G      17   19    0   18
   19 C      18   20    0   19
   20 C      19   21    0   20
   21 C      20   22    0   21
   22 A      21   23    0   22
   23 U      22   24    0   23
   24 C      23   25    0   24
   25 A      24   26    0   25
   26 U      25   27    0   26
   27 A      26   28    0   27
   28 C      27   29   44   28
   29 G      28   30   43   29
   30 A      29   31   42   30
   31 C      30   32   41   31
   32 C      31   33   40   32
   33 C      32   34    0   33
   34 U      33   35    0   34
   35 G      34   36    0   35
   36 U      35   37    0   36
   37 C      36   38    0   37
   38 A      37   39    0   38
   39 C      38   40    0   39
   40 G      39   41   32   40
   41 G      40   42   31   41
   42 U      41   43   30   42
   43 C      42   44   29   43
   44 G      43   45   28   44
   45 U      44   46    0   45
   46 G      45   47   56   46
   47 A      46   48   54   47
   48 C      47   49   53   48
   49 G      48   50    0   49
   50 C      49   51    0   50
   51 G      50   52    0   51
   52 G      51   53    0   52
   53 G      52   54   48   53
   54 U      53   55   47   54
   55 U      54   56    0   55
   56 C      55   57   46   56
   57 g      56   58    0   57
   58 A      57   59    0   58
   59 A      58   60    0   59
   60 U      59   61    0   60
   61 C      60   62    0   61
   62 C      61   63   10   62
   63 C      62   64    9   63
   64 G      63   65    8   64
   65 C      64   66    7   65
   66 C      65   67    6   66
   67 U      66   68    0   67
   68 C      67   69    5   68
   69 G      68   70    4   69
   70 G      69   71    3   70
   71 G      70   72    2   71
   72 C      71   73    1   72
   73 G      72   74    0   73
   74 C      73   75    0   74
   75 C      74   76    0   75
   76 A      75    0    0   76
   76  ENERGY = -45.5  RD0500
    1 G       0    2   72    1
    2 C       1    3   71    2
    3 C       2    4   70    3
    4 C       3    5   69    4
    5 G       4    6   68    5
    6 G       5    7   67    6
    7 G       6    8   66    7
    8 U       7    9    0    8
    9 G       8   10    0    9
   10 G       9   11   28   10
   11 U      10   12   27   11
   12 G      11   13   26   12
   13 U      12   14   25   13
   14 A      13   15    0   14
   15 G      14   16   23   15
   16 U      15   17   22   16
   17 G      16   18   21   17
   18 G      17   19    0   18
   19 C      18   20    0   19
   20 C      19   21    0   20
   21 C      20   22   17   21
   22 A      21   23   16   22
   23 U      22   24   15   23
   24 C      23   25    0   24
   25 A      24   26   13   25
   26 U      25   27   12   26
   27 A      26   28   11   27
   28 C      27   29   10   28
   29 G      28   30   43   29
   30 A      29   31   42   30
   31 C      30   32   41   31
   32 C      31   33   40   32
   33 C      32   34    0   33
   34 U      33   35    0   34
   35 G      34   36    0   35
   36 U      35   37    0   36
   37 C      36   38    0   37
   38 A      37   39    0   38
   39 C      38   40    0   39
   40 G      39   41   32   40
   41 G      40   42   31   41
   42 U      41   43   30   42
   43 C      42   44   29   43
   44 G      43   45    0   44
   45 U      44   46    0   45
   46 G      45   47    0   46
   47 A      46   48    0   47
   48 C      47   49    0   48
   49 G      48   50   65   49
   50 C      49   51   64   50
   51 G      50   52   63   51
   52 G      51   53   62   52
   53 G      52   54   61   53
   54 U      53   55    0   54
   55 U      54   56    0   55
   56 C      55   57    0   56
   57 g      56   58    0   57
   58 A      57   59    0   58
   59 A      58   60    0   59
   60 U      59   61    0   60
   61 C      60   62   53   61
   62 C      61   63   52   62
   63 C      62   64   51   63
   64 G      63   65   50   64
   65 C      64   66   49   65
   66 C      65   67    7   66
   67 U      66   68    6   67
   68 C      67   69    5   68
   69 G      68   70    4   69
   70 G      69   71    3   70
   71 G      70   72    2   71
   72 C      71   73    1   72
   73 G      72   74    0   73
   74 C      73   75    0   74
   75 C      74   76    0   75
   76 A      75    0    0   76
   76  ENERGY = -45.5  RD0500
    1 G       0    2   72    1
    2 C       1    3   71    2
    3 C       2    4   70    3
    4 C       3    5   69    4
    5 G       4    6   68    5
    6 G       5    7   67    6
    7 G       6    8   66    7
    8 U       7    9    0    8
    9 G       8   10   21    9
   10 G       9   11   20   10
   11 U      10   12    0   11
   12 G      11   13   19   12
   13 U      12   14   18   13
   14 A      13   15    0   14
   15 G      14   16    0   15
   16 U      15   17    0   16
   17 G      16   18    0   17
   18 G      17   19   13   18
   19 C      18   20   12   19
   20 C      19   21   10   20
   21 C      20   22    9   21
   22 A      21   23    0   22
   23 U      22   24    0   23
   24 C      23   25    0   24
   25 A      24   26    0   25
   26 U      25   27   46   26
   27 A      26   28   45   27
   28 C      27   29   44   28
   29 G      28   30   43   29
   30 A      29   31   42   30
   31 C      30   32   41   31
   32 C      31   33   40   32
   33 C      32   34    0   33
   34 U      33   35    0   34
   35 G      34   36    0   35
   36 U      35   37    0   36
   37 C      36   38    0   37
   38 A      37   39    0   38
   39 C      38   40    0   39
   40 G      39   41   32   40
   41 G      40   42   31   41
   42 U      41   43   30   42
   43 C      42   44   29   43
   44 G      43   45   28   44
   45 U      44   46   27   45
   46 G      45   47   26   46
   47 A      46   48    0   47
   48 C      47   49    0   48
   49 G      48   50   65   49
   50 C      49   51   64   50
   51 G      50   52   63   51
   52 G      51   53   62   52
   53 G      52   54   61   53
   54 U      53   55    0   54
   55 U      54   56    0   55
   56 C      55   57    0   56
   57 g      56   58    0   57
   58 A      57   59    0   58
   59 A      58   60    0   59
   60 U      59   61    0   60
   61 C      60   62   53   61
   62 C      61   63   52   62
   63 C      62   64   51   63
   64 G      63   65   50   64
   65 C      64   66   49   65
   66 C      65   67    7   66
   67 U      66   68    6   67
   68 C      67   69    5   68
   69 G      68   70    4   69
   70 G      69   71    3   70
   71 G      70   72    2   71
   72 C      71   73    1   72
   73 G      72   74    0   73
   74 C      73   75    0   74
   75 C      74   76    0   75
   76 A      75    0    0   76
   76  ENERGY = -45.2  RD0500
    1 G       0    2   72    1
    2 C       1    3   71    2
    3 C       2    4   70    3
    4 C       3    5   69    4
    5 G       4    6   68    5
    6 G       5    7   67    6
    7 G       6    8   66    7
    8 U       7    9    0    8
    9 G       8   10    0    9
   10 G       9   11    0   10
   11 U      10   12    0   11
   12 G      11   13    0   12
   13 U      12   14    0   13
   14 A      13   15    0   14
   15 G      14   16   26   15
   16 U      15   17   25   16
   17 G      16   18   24   17
   18 G      17   19    0   18
   19 C      18   20    0   19
   20 C      19   21    0   20
   21 C      20   22    0   21
   22 A      21   23    0   22
   23 U      22   24    0   23
   24 C      23   25   17   24
   25 A      24   26   16   25
   26 U      25   27   15   26
   27 A      26   28   45   27
   28 C      27   29   44   28
   29 G      28   30   43   29
   30 A      29   31   42   30
   31 C      30   32   41   31
   32 C      31   33   40   32
   33 C      32   34    0   33
   34 U      33   35    0   34
   35 G      34   36    0   35
   36 U      35   37    0   36
   37 C      36   38    0   37
   38 A      37   39    0   38
   39 C      38   40    0   39
   40 G      39   41   32   40
   41 G      40   42   31   41
   42 U      41   43   30   42
   43 C      42   44   29   43
   44 G      43   45   28   44
   45 U      44   46   27   45
   46 G      45   47    0   46
   47 A      46   48    0   47
   48 C      47   49    0   48
   49 G      48   50   65   49
   50 C      49   51   64   50
   51 G      50   52   63   51
   52 G      51   53   62   52
   53 G      52   54   61   53
   54 U      53   55    0   54
   55 U      54   56    0   55
   56 C      55   57    0   56
   57 g      56   58    0   57
   58 A      57   59    0   58
   59 A      58   60    0   59
   60 U      59   61    0   60
   61 C      60   62   53   61
   62 C      61   63   52   62
   63 C      62   64   51   63
   64 G      63   65   50   64
   65 C      64   66   49   65
   66 C      65   67    7   66
   67 U      66   68    6   67
   68 C      67   69    5   68
   69 G      68   70    4   69
   70 G      69   71    3   70
   71 G      70   72    2   71
   72 C      71   73    1   72
   73 G      72   74    0   73
   74 C      73   75    0   74
   75 C      74   76    0   75
   76 A      75    0    0   76
   76  ENERGY = -45.2  RD0500
    1 G       0    2   72    1
    2 C       1    3   71    2
    3 C       2    4   70    3
    4 C       3    5   69    4
    5 G       4    6   68    5
    6 G       5    7   66    6
    7 G       6    8   65    7
    8 U       7    9   64    8
    9 G       8   10   63    9
   10 G       9   11   62   10
   11 U      10   12    0   11
   12 G      11   13    0   12
   13 U      12   14    0   13
   14 A      13   15    0   14
   15 G      14   16    0   15
   16 U      15   17    0   16
   17 G      16   18    0   17
   18 G      17   19   50   18
   19 C      18   20   49   19
   20 C      19   21    0   20
   21 C      20   22    0   21
   22 A      21   23    0   22
   23 U      22   24   47   23
   24 C      23   25   46   24
   25 A      24   26    0   25
   26 U      25   27    0   26
   27 A      26   28   45   27
   28 C      27   29   44   28
   29 G      28   30   43   29
   30 A      29   31   42   30
   31 C      30   32   41   31
   32 C      31   33   40   32
   33 C      32   34    0   33
   34 U      33   35    0   34
   35 G      34   36    0   35
   36 U      35   37    0   36
   37 C      36   38    0   37
   38 A      37   39    0   38
   39 C      38   40    0   39
   40 G      39   41   32   40
   41 G      40   42   31   41
   42 U      41   43   30   42
   43 C      42   44   29   43
   44 G      43   45   28   44
   45 U      44   46   27   45
   46 G      45   47   24   46
   47 A      46   48   23   47
   48 C      47   49    0   48
   49 G      48   50   19   49
   50 C      49   51   18   50
   51 G      50   52    0   51
   52 G      51   53    0   52
   53 G      52   54    0   53
   54 U      53   55    0   54
   55 U      54   56    0   55
   56 C      55   57    0   56
   57 g      56   58    0   57
   58 A      57   59    0   58
   59 A      58   60    0   59
   60 U      59   61    0   60
   61 C      60   62    0   61
   62 C      61   63   10   62
   63 C      62   64    9   63
   64 G      63   65    8   64
   65 C      64   66    7   65
   66 C      65   67    6   66
   67 U      66   68    0   67
   68 C      67   69    5   68
   69 G      68   70    4   69
   70 G      69   71    3   70
   71 G      70   72    2   71
   72 C      71   73    1   72
   73 G      72   74    0   73
   74 C      73   75    0   74
   75 C      74   76    0   75
   76 A      75    0    0   76
   76  ENERGY = -45.0  RD0500
    1 G       0    2   74    1
    2 C       1    3   73    2
    3 C       2    4   70    3
    4 C       3    5   69    4
    5 G       4    6   68    5
    6 G       5    7   67    6
    7 G       6    8   66    7
    8 U       7    9    0    8
    9 G       8   10   20    9
   10 G       9   11   19   10
   11 U      10   12   18   11
   12 G      11   13    0   12
   13 U      12   14    0   13
   14 A      13   15    0   14
   15 G      14   16    0   15
   16 U      15   17    0   16
   17 G      16   18    0   17
   18 G      17   19   11   18
   19 C      18   20   10   19
   20 C      19   21    9   20
   21 C      20   22    0   21
   22 A      21   23    0   22
   23 U      22   24    0   23
   24 C      23   25    0   24
   25 A      24   26    0   25
   26 U      25   27    0   26
   27 A      26   28   45   27
   28 C      27   29   44   28
   29 G      28   30   43   29
   30 A      29   31   42   30
   31 C      30   32   41   31
   32 C      31   33   40   32
   33 C      32   34    0   33
   34 U      33   35    0   34
   35 G      34   36    0   35
   36 U      35   37    0   36
   37 C      36   38    0   37
   38 A      37   39    0   38
   39 C      38   40    0   39
   40 G      39   41   32   40
   41 G      40   42   31   41
   42 U      41   43   30   42
   43 C      42   44   29   43
   44 G      43   45   28   44
   45 U      44   46   27   45
   46 G      45   47    0   46
   47 A      46   48    0   47
   48 C      47   49    0   48
   49 G      48   50   65   49
   50 C      49   51   64   50
   51 G      50   52   63   51
   52 G      51   53   62   52
   53 G      52   54   61   53
   54 U      53   55    0   54
   55 U      54   56    0   55
   56 C      55   57    0   56
   57 g      56   58    0   57
   58 A      57   59    0   58
   59 A      58   60    0   59
   60 U      59   61    0   60
   61 C      60   62   53   61
   62 C      61   63   52   62
   63 C      62   64   51   63
   64 G      63   65   50   64
   65 C      64   66   49   65
   66 C      65   67    7   66
   67 U      66   68    6   67
   68 C      67   69    5   68
   69 G      68   70    4   69
   70 G      69   71    3   70
   71 G      70   72    0   71
   72 C      71   73    0   72
   73 G      72   74    2   73
   74 C      73   75    1   74
   75 C      74   76    0   75
   76 A      75    0    0   76
   76  ENERGY = -44.9  RD0500
    1 G       0    2   72    1
    2 C       1    3   71    2
    3 C       2    4   70    3
    4 C       3    5   69    4
    5 G       4    6   68    5
    6 G       5    7   67    6
    7 G       6    8   66    7
    8 U       7    9    0    8
    9 G       8   10    0    9
   10 G       9   11    0   10
   11 U      10   12    0   11
   12 G      11   13    0   12
   13 U      12   14    0   13
   14 A      13   15    0   14
   15 G      14   16   26   15
   16 U      15   17   25   16
   17 G      16   18   24   17
   18 G      17   19    0   18
   19 C      18   20    0   19
   20 C      19   21    0   20
   21 C      20   22    0   21
   22 A      21   23    0   22
   23 U      22   24    0   23
   24 C      23   25   17   24
   25 A      24   26   16   25
   26 U      25   27   15   26
   27 A      26   28   45   27
   28 C      27   29   44   28
   29 G      28   30   43   29
   30 A      29   31   42   30
   31 C      30   32   41   31
   32 C      31   33   40   32
   33 C      32   34    0   33
   34 U      33   35    0   34
   35 G      34   36    0   35
   36 U      35   37    0   36
   37 C      36   38    0   37
   38 A      37   39    0   38
   39 C      38   40    0   39
   40 G      39   41   32   40
   41 G      40   42   31   41
   42 U      41   43   30   42
   43 C      42   44   29   43
   44 G      43   45   28   44
   45 U      44   46   27   45
   46 G      45   47    0   46
   47 A      46   48    0   47
   48 C      47   49    0   48
   49 G      48   50   65   49
   50 C      49   51   64   50
   51 G      50   52   63   51
   52 G      51   53   62   52
   53 G      52   54   61   53
   54 U      53   55    0   54
   55 U      54   56    0   55
   56 C      55   57    0   56
   57 g      56   58    0   57
   58 A      57   59    0   58
   59 A      58   60    0   59
   60 U      59   61    0   60
   61 C      60   62   53   61
   62 C      61   63   52   62
   63 C      62   64   51   63
   64 G      63   65   50   64
   65 C      64   66   49   65
   66 C      65   67    7   66
   67 U      66   68    6   67
   68 C      67   69    5   68
   69 G      68   70    4   69
   70 G      69   71    3   70
   71 G      70   72    2   71
   72 C      71   73    1   72
   73 G      72   74    0   73
   74 C      73   75    0   74
   75 C      74   76    0   75
   76 A      75    0    0   76
   76  ENERGY = -44.9  RD0500
    1 G       0    2   72    1
    2 C       1    3   71    2
    3 C       2    4   70    3
    4 C       3    5   69    4
    5 G       4    6   68    5
    6 G       5    7   66    6
    7 G       6    8   65    7
    8 U       7    9   64    8
    9 G       8   10   63    9
   10 G       9   11   62   10
   11 U      10   12    0   11
   12 G      11   13    0   12
   13 U      12   14    0   13
   14 A      13   15    0   14
   15 G      14   16    0   15
   16 U      15   17    0   16
   17 G      16   18   55   17
   18 G      17   19   54   18
   19 C      18   20   53   19
   20 C      19   21   52   20
   21 C      20   22   51   21
   22 A      21   23    0   22
   23 U      22   24    0   23
   24 C      23   25    0   24
   25 A      24   26    0   25
   26 U      25   27   46   26
   27 A      26   28   45   27
   28 C      27   29   44   28
   29 G      28   30   43   29
   30 A      29   31   42   30
   31 C      30   32   41   31
   32 C      31   33   40   32
   33 C      32   34    0   33
   34 U      33   35    0   34
   35 G      34   36    0   35
   36 U      35   37    0   36
   37 C      36   38    0   37
   38 A      37   39    0   38
   39 C      38   40    0   39
   40 G      39   41   32   40
   41 G      40   42   31   41
   42 U      41   43   30   42
   43 C      42   44   29   43
   44 G      43   45   28   44
   45 U      44   46   27   45
   46 G      45   47   26   46
   47 A      46   48    0   47
   48 C      47   49    0   48
   49 G      48   50    0   49
   50 C      49   51    0   50
   51 G      50   52   21   51
   52 G      51   53   20   52
   53 G      52   54   19   53
   54 U      53   55   18   54
   55 U      54   56   17   55
   56 C      55   57    0   56
   57 g      56   58    0   57
   58 A      57   59    0   58
   59 A      58   60    0   59
   60 U      59   61    0   60
   61 C      60   62    0   61
   62 C      61   63   10   62
   63 C      62   64    9   63
   64 G      63   65    8   64
   65 C      64   66    7   65
   66 C      65   67    6   66
   67 U      66   68    0   67
   68 C      67   69    5   68
   69 G      68   70    4   69
   70 G      69   71    3   70
   71 G      70   72    2   71
   72 C      71   73    1   72
   73 G      72   74    0   73
   74 C      73   75    0   74
   75 C      74   76    0   75
   76 A      75    0    0   76
   76  ENERGY = -44.9  RD0500
    1 G       0    2   72    1
    2 C       1    3   71    2
    3 C       2    4   70    3
    4 C       3    5   69    4
    5 G       4    6   68    5
    6 G       5    7   67    6
    7 G       6    8   66    7
    8 U       7    9    0    8
    9 G       8   10   21    9
   10 G       9   11   20   10
   11 U      10   12    0   11
   12 G      11   13   19   12
   13 U      12   14   18   13
   14 A      13   15    0   14
   15 G      14   16    0   15
   16 U      15   17    0   16
   17 G      16   18    0   17
   18 G      17   19   13   18
   19 C      18   20   12   19
   20 C      19   21   10   20
   21 C      20   22    9   21
   22 A      21   23    0   22
   23 U      22   24    0   23
   24 C      23   25    0   24
   25 A      24   26    0   25
   26 U      25   27    0   26
   27 A      26   28   45   27
   28 C      27   29   44   28
   29 G      28   30   43   29
   30 A      29   31   42   30
   31 C      30   32   41   31
   32 C      31   33   40   32
   33 C      32   34    0   33
   34 U      33   35    0   34
   35 G      34   36    0   35
   36 U      35   37    0   36
   37 C      36   38    0   37
   38 A      37   39    0   38
   39 C      38   40    0   39
   40 G      39   41   32   40
   41 G      40   42   31   41
   42 U      41   43   30   42
   43 C      42   44   29   43
   44 G      43   45   28   44
   45 U      44   46   27   45
   46 G      45   47    0   46
   47 A      46   48    0   47
   48 C      47   49    0   48
   49 G      48   50   65   49
   50 C      49   51   64   50
   51 G      50   52   63   51
   52 G      51   53   62   52
   53 G      52   54   61   53
   54 U      53   55    0   54
   55 U      54   56    0   55
   56 C      55   57    0   56
   57 g      56   58    0   57
   58 A      57   59    0   58
   59 A      58   60    0   59
   60 U      59   61    0   60
   61 C      60   62   53   61
   62 C      61   63   52   62
   63 C      62   64   51   63
   64 G      63   65   50   64
   65 C      64   66   49   65
   66 C      65   67    7   66
   67 U      66   68    6   67
   68 C      67   69    5   68
   69 G      68   70    4   69
   70 G      69   71    3   70
   71 G      70   72    2   71
   72 C      71   73    1   72
   73 G      72   74    0   73
   74 C      73   75    0   74
   75 C      74   76    0   75
   76 A      75    0    0   76
   76  ENERGY = -44.9  RD0500
    1 G       0    2   72    1
    2 C       1    3   71    2
    3 C       2    4   70    3
    4 C       3    5   69    4
    5 G       4    6   68    5
    6 G       5    7   67    6
    7 G       6    8   66    7
    8 U       7    9    0    8
    9 G       8   10   21    9
   10 G       9   11   20   10
   11 U      10   12    0   11
   12 G      11   13   19   12
   13 U      12   14   18   13
   14 A      13   15    0   14
   15 G      14   16    0   15
   16 U      15   17    0   16
   17 G      16   18    0   17
   18 G      17   19   13   18
   19 C      18   20   12   19
   20 C      19   21   10   20
   21 C      20   22    9   21
   22 A      21   23    0   22
   23 U      22   24    0   23
   24 C      23   25    0   24
   25 A      24   26    0   25
   26 U      25   27   46   26
   27 A      26   28   45   27
   28 C      27   29   44   28
   29 G      28   30   43   29
   30 A      29   31   42   30
   31 C      30   32   41   31
   32 C      31   33   40   32
   33 C      32   34    0   33
   34 U      33   35    0   34
   35 G      34   36    0   35
   36 U      35   37    0   36
   37 C      36   38    0   37
   38 A      37   39    0   38
   39 C      38   40    0   39
   40 G      39   41   32   40
   41 G      40   42   31   41
   42 U      41   43   30   42
   43 C      42   44   29   43
   44 G      43   45   28   44
   45 U      44   46   27   45
   46 G      45   47   26   46
   47 A      46   48    0   47
   48 C      47   49    0   48
   49 G      48   50   65   49
   50 C      49   51   64   50
   51 G      50   52   63   51
   52 G      51   53   62   52
   53 G      52   54   61   53
   54 U      53   55    0   54
   55 U      54   56    0   55
   56 C      55   57    0   56
   57 g      56   58    0   57
   58 A      57   59    0   58
   59 A      58   60    0   59
   60 U      59   61    0   60
   61 C      60   62   53   61
   62 C      61   63   52   62
   63 C      62   64   51   63
   64 G      63   65   50   64
   65 C      64   66   49   65
   66 C      65   67    7   66
   67 U      66   68    6   67
   68 C      67   69    5   68
   69 G      68   70    4   69
   70 G      69   71    3   70
   71 G      70   72    2   71
   72 C      71   73    1   72
   73 G      72   74    0   73
   74 C      73   75    0   74
   75 C      74   76    0   75
   76 A      75    0    0   76
   76  ENERGY = -44.8  RD0500
    1 G       0    2   72    1
    2 C       1    3   71    2
    3 C       2    4   70    3
    4 C       3    5   69    4
    5 G       4    6   68    5
    6 G       5    7   67    6
    7 G       6    8   66    7
    8 U       7    9    0    8
    9 G       8   10   21    9
   10 G       9   11   20   10
   11 U      10   12    0   11
   12 G      11   13   19   12
   13 U      12   14   18   13
   14 A      13   15    0   14
   15 G      14   16    0   15
   16 U      15   17    0   16
   17 G      16   18    0   17
   18 G      17   19   13   18
   19 C      18   20   12   19
   20 C      19   21   10   20
   21 C      20   22    9   21
   22 A      21   23    0   22
   23 U      22   24    0   23
   24 C      23   25    0   24
   25 A      24   26    0   25
   26 U      25   27    0   26
   27 A      26   28   45   27
   28 C      27   29   44   28
   29 G      28   30   43   29
   30 A      29   31   42   30
   31 C      30   32   41   31
   32 C      31   33   40   32
   33 C      32   34    0   33
   34 U      33   35    0   34
   35 G      34   36    0   35
   36 U      35   37    0   36
   37 C      36   38    0   37
   38 A      37   39    0   38
   39 C      38   40    0   39
   40 G      39   41   32   40
   41 G      40   42   31   41
   42 U      41   43   30   42
   43 C      42   44   29   43
   44 G      43   45   28   44
   45 U      44   46   27   45
   46 G      45   47    0   46
   47 A      46   48    0   47
   48 C      47   49    0   48
   49 G      48   50   65   49
   50 C      49   51   64   50
   51 G      50   52   63   51
   52 G      51   53   62   52
   53 G      52   54   61   53
   54 U      53   55    0   54
   55 U      54   56    0   55
   56 C      55   57    0   56
   57 g      56   58    0   57
   58 A      57   59    0   58
   59 A      58   60    0   59
   60 U      59   61    0   60
   61 C      60   62   53   61
   62 C      61   63   52   62
   63 C      62   64   51   63
   64 G      63   65   50   64
   65 C      64   66   49   65
   66 C      65   67    7   66
   67 U      66   68    6   67
   68 C      67   69    5   68
   69 G      68   70    4   69
   70 G      69   71    3   70
   71 G      70   72    2   71
   72 C      71   73    1   72
   73 G      72   74    0   73
   74 C      73   75    0   74
   75 C      74   76    0   75
   76 A      75    0    0   76
   76  ENERGY = -44.8  RD0500
    1 G       0    2   72    1
    2 C       1    3   71    2
    3 C       2    4   70    3
    4 C       3    5   69    4
    5 G       4    6   68    5
    6 G       5    7   67    6
    7 G       6    8   66    7
    8 U       7    9    0    8
    9 G       8   10   20    9
   10 G       9   11   19   10
   11 U      10   12   18   11
   12 G      11   13    0   12
   13 U      12   14    0   13
   14 A      13   15    0   14
   15 G      14   16    0   15
   16 U      15   17    0   16
   17 G      16   18    0   17
   18 G      17   19   11   18
   19 C      18   20   10   19
   20 C      19   21    9   20
   21 C      20   22    0   21
   22 A      21   23    0   22
   23 U      22   24    0   23
   24 C      23   25    0   24
   25 A      24   26    0   25
   26 U      25   27   46   26
   27 A      26   28   45   27
   28 C      27   29   44   28
   29 G      28   30   43   29
   30 A      29   31   42   30
   31 C      30   32   41   31
   32 C      31   33   40   32
   33 C      32   34    0   33
   34 U      33   35    0   34
   35 G      34   36    0   35
   36 U      35   37    0   36
   37 C      36   38    0   37
   38 A      37   39    0   38
   39 C      38   40    0   39
   40 G      39   41   32   40
   41 G      40   42   31   41
   42 U      41   43   30   42
   43 C      42   44   29   43
   44 G      43   45   28   44
   45 U      44   46   27   45
   46 G      45   47   26   46
   47 A      46   48    0   47
   48 C      47   49    0   48
   49 G      48   50   65   49
   50 C      49   51   64   50
   51 G      50   52   63   51
   52 G      51   53   62   52
   53 G      52   54   61   53
   54 U      53   55    0   54
   55 U      54   56    0   55
   56 C      55   57    0   56
   57 g      56   58    0   57
   58 A      57   59    0   58
   59 A      58   60    0   59
   60 U      59   61    0   60
   61 C      60   62   53   61
   62 C      61   63   52   62
   63 C      62   64   51   63
   64 G      63   65   50   64
   65 C      64   66   49   65
   66 C      65   67    7   66
   67 U      66   68    6   67
   68 C      67   69    5   68
   69 G      68   70    4   69
   70 G      69   71    3   70
   71 G      70   72    2   71
   72 C      71   73    1   72
   73 G      72   74    0   73
   74 C      73   75    0   74
   75 C      74   76    0   75
   76 A      75    0    0   76
   76  ENERGY = -44.8  RD0500
    1 G       0    2   72    1
    2 C       1    3   71    2
    3 C       2    4   70    3
    4 C       3    5   69    4
    5 G       4    6   68    5
    6 G       5    7   67    6
    7 G       6    8   66    7
    8 U       7    9    0    8
    9 G       8   10    0    9
   10 G       9   11    0   10
   11 U      10   12    0   11
   12 G      11   13    0   12
   13 U      12   14    0   13
   14 A      13   15    0   14
   15 G      14   16    0   15
   16 U      15   17   25   16
   17 G      16   18   24   17
   18 G      17   19    0   18
   19 C      18   20    0   19
   20 C      19   21    0   20
   21 C      20   22    0   21
   22 A      21   23    0   22
   23 U      22   24    0   23
   24 C      23   25   17   24
   25 A      24   26   16   25
   26 U      25   27    0   26
   27 A      26   28   45   27
   28 C      27   29   44   28
   29 G      28   30   43   29
   30 A      29   31   42   30
   31 C      30   32   41   31
   32 C      31   33   40   32
   33 C      32   34    0   33
   34 U      33   35    0   34
   35 G      34   36    0   35
   36 U      35   37    0   36
   37 C      36   38    0   37
   38 A      37   39    0   38
   39 C      38   40    0   39
   40 G      39   41   32   40
   41 G      40   42   31   41
   42 U      41   43   30   42
   43 C      42   44   29   43
   44 G      43   45   28   44
   45 U      44   46   27   45
   46 G      45   47    0   46
   47 A      46   48    0   47
   48 C      47   49    0   48
   49 G      48   50   65   49
   50 C      49   51   64   50
   51 G      50   52   63   51
   52 G      51   53   62   52
   53 G      52   54   61   53
   54 U      53   55    0   54
   55 U      54   56    0   55
   56 C      55   57    0   56
   57 g      56   58    0   57
   58 A      57   59    0   58
   59 A      58   60    0   59
   60 U      59   61    0   60
   61 C      60   62   53   61
   62 C      61   63   52   62
   63 C      62   64   51   63
   64 G      63   65   50   64
   65 C      64   66   49   65
   66 C      65   67    7   66
   67 U      66   68    6   67
   68 C      67   69    5   68
   69 G      68   70    4   69
   70 G      69   71    3   70
   71 G      70   72    2   71
   72 C      71   73    1   72
   73 G      72   74    0   73
   74 C      73   75    0   74
   75 C      74   76    0   75
   76 A      75    0    0   76
   76  ENERGY = -44.8  RD0500
    1 G       0    2   72    1
    2 C       1    3   71    2
    3 C       2    4   70    3
    4 C       3    5   69    4
    5 G       4    6   68    5
    6 G       5    7   67    6
    7 G       6    8   66    7
    8 U       7    9    0    8
    9 G       8   10   20    9
   10 G       9   11   19   10
   11 U      10   12   18   11
   12 G      11   13    0   12
   13 U      12   14    0   13
   14 A      13   15    0   14
   15 G      14   16    0   15
   16 U      15   17    0   16
   17 G      16   18    0   17
   18 G      17   19   11   18
   19 C      18   20   10   19
   20 C      19   21    9   20
   21 C      20   22    0   21
   22 A      21   23    0   22
   23 U      22   24    0   23
   24 C      23   25    0   24
   25 A      24   26    0   25
   26 U      25   27   46   26
   27 A      26   28   45   27
   28 C      27   29   44   28
   29 G      28   30   43   29
   30 A      29   31   42   30
   31 C      30   32   41   31
   32 C      31   33   40   32
   33 C      32   34    0   33
   34 U      33   35    0   34
   35 G      34   36    0   35
   36 U      35   37    0   36
   37 C      36   38    0   37
   38 A      37   39    0   38
   39 C      38   40    0   39
   40 G      39   41   32   40
   41 G      40   42   31   41
   42 U      41   43   30   42
   43 C      42   44   29   43
   44 G      43   45   28   44
   45 U      44   46   27   45
   46 G      45   47   26   46
   47 A      46   48    0   47
   48 C      47   49    0   48
   49 G      48   50   65   49
   50 C      49   51   64   50
   51 G      50   52   63   51
   52 G      51   53   62   52
   53 G      52   54   61   53
   54 U      53   55    0   54
   55 U      54   56    0   55
   56 C      55   57    0   56
   57 g      56   58    0   57
   58 A      57   59    0   58
   59 A      58   60    0   59
   60 U      59   61    0   60
   61 C      60   62   53   61
   62 C      61   63   52   62
   63 C      62   64   51   63
   64 G      63   65   50   64
   65 C      64   66   49   65
   66 C      65   67    7   66
   67 U      66   68    6   67
   68 C      67   69    5   68
   69 G      68   70    4   69
   70 G      69   71    3   70
   71 G      70   72    2   71
   72 C      71   73    1   72
   73 G      72   74    0   73
   74 C      73   75    0   74
   75 C      74   76    0   75
   76 A      75    0    0   76
   76  ENERGY = -44.6  RD0500
    1 G       0    2   72    1
    2 C       1    3   71    2
    3 C       2    4   70    3
    4 C       3    5   69    4
    5 G       4    6   68    5
    6 G       5    7   66    6
    7 G       6    8   65    7
    8 U       7    9   64    8
    9 G       8   10   63    9
   10 G       9   11   62   10
   11 U      10   12    0   11
   12 G      11   13    0   12
   13 U      12   14    0   13
   14 A      13   15    0   14
   15 G      14   16   60   15
   16 U      15   17   59   16
   17 G      16   18   55   17
   18 G      17   19   54   18
   19 C      18   20   53   19
   20 C      19   21   52   20
   21 C      20   22   51   21
   22 A      21   23    0   22
   23 U      22   24    0   23
   24 C      23   25    0   24
   25 A      24   26    0   25
   26 U      25   27   46   26
   27 A      26   28   45   27
   28 C      27   29   44   28
   29 G      28   30   43   29
   30 A      29   31   42   30
   31 C      30   32   41   31
   32 C      31   33   40   32
   33 C      32   34    0   33
   34 U      33   35    0   34
   35 G      34   36    0   35
   36 U      35   37    0   36
   37 C      36   38    0   37
   38 A      37   39    0   38
   39 C      38   40    0   39
   40 G      39   41   32   40
   41 G      40   42   31   41
   42 U      41   43   30   42
   43 C      42   44   29   43
   44 G      43   45   28   44
   45 U      44   46   27   45
   46 G      45   47   26   46
   47 A      46   48    0   47
   48 C      47   49    0   48
   49 G      48   50    0   49
   50 C      49   51    0   50
   51 G      50   52   21   51
   52 G      51   53   20   52
   53 G      52   54   19   53
   54 U      53   55   18   54
   55 U      54   56   17   55
   56 C      55   57    0   56
   57 g      56   58    0   57
   58 A      57   59    0   58
   59 A      58   60   16   59
   60 U      59   61   15   60
   61 C      60   62    0   61
   62 C      61   63   10   62
   63 C      62   64    9   63
   64 G      63   65    8   64
   65 C      64   66    7   65
   66 C      65   67    6   66
   67 U      66   68    0   67
   68 C      67   69    5   68
   69 G      68   70    4   69
   70 G      69   71    3   70
   71 G      70   72    2   71
   72 C      71   73    1   72
   73 G      72   74    0   73
   74 C      73   75    0   74
   75 C      74   76    0   75
   76 A      75    0    0   76
   76  ENERGY = -44.6  RD0500
    1 G       0    2   72    1
    2 C       1    3   71    2
    3 C       2    4   70    3
    4 C       3    5   69    4
    5 G       4    6   68    5
    6 G       5    7   67    6
    7 G       6    8   66    7
    8 U       7    9    0    8
    9 G       8   10   21    9
   10 G       9   11   20   10
   11 U      10   12    0   11
   12 G      11   13   19   12
   13 U      12   14   18   13
   14 A      13   15    0   14
   15 G      14   16    0   15
   16 U      15   17    0   16
   17 G      16   18    0   17
   18 G      17   19   13   18
   19 C      18   20   12   19
   20 C      19   21   10   20
   21 C      20   22    9   21
   22 A      21   23    0   22
   23 U      22   24    0   23
   24 C      23   25    0   24
   25 A      24   26    0   25
   26 U      25   27    0   26
   27 A      26   28   45   27
   28 C      27   29   44   28
   29 G      28   30   43   29
   30 A      29   31   42   30
   31 C      30   32   41   31
   32 C      31   33   40   32
   33 C      32   34    0   33
   34 U      33   35    0   34
   35 G      34   36    0   35
   36 U      35   37    0   36
   37 C      36   38    0   37
   38 A      37   39    0   38
   39 C      38   40    0   39
   40 G      39   41   32   40
   41 G      40   42   31   41
   42 U      41   43   30   42
   43 C      42   44   29   43
   44 G      43   45   28   44
   45 U      44   46   27   45
   46 G      45   47    0   46
   47 A      46   48    0   47
   48 C      47   49    0   48
   49 G      48   50   65   49
   50 C      49   51   64   50
   51 G      50   52   63   51
   52 G      51   53   62   52
   53 G      52   54   61   53
   54 U      53   55    0   54
   55 U      54   56    0   55
   56 C      55   57    0   56
   57 g      56   58    0   57
   58 A      57   59    0   58
   59 A      58   60    0   59
   60 U      59   61    0   60
   61 C      60   62   53   61
   62 C      61   63   52   62
   63 C      62   64   51   63
   64 G      63   65   50   64
   65 C      64   66   49   65
   66 C      65   67    7   66
   67 U      66   68    6   67
   68 C      67   69    5   68
   69 G      68   70    4   69
   70 G      69   71    3   70
   71 G      70   72    2   71
   72 C      71   73    1   72
   73 G      72   74    0   73
   74 C      73   75    0   74
   75 C      74   76    0   75
   76 A      75    0    0   76
   76  ENERGY = -44.5  RD0500
    1 G       0    2   72    1
    2 C       1    3   71    2
    3 C       2    4   70    3
    4 C       3    5   69    4
    5 G       4    6   68    5
    6 G       5    7   24    6
    7 G       6    8   23    7
    8 U       7    9   22    8
    9 G       8   10   21    9
   10 G       9   11   20   10
   11 U      10   12    0   11
   12 G      11   13   19   12
   13 U      12   14   18   13
   14 A      13   15    0   14
   15 G      14   16    0   15
   16 U      15   17    0   16
   17 G      16   18    0   17
   18 G      17   19   13   18
   19 C      18   20   12   19
   20 C      19   21   10   20
   21 C      20   22    9   21
   22 A      21   23    8   22
   23 U      22   24    7   23
   24 C      23   25    6   24
   25 A      24   26    0   25
   26 U      25   27   46   26
   27 A      26   28   45   27
   28 C      27   29   44   28
   29 G      28   30   43   29
   30 A      29   31   42   30
   31 C      30   32   41   31
   32 C      31   33   40   32
   33 C      32   34    0   33
   34 U      33   35    0   34
   35 G      34   36    0   35
   36 U      35   37    0   36
   37 C      36   38    0   37
   38 A      37   39    0   38
   39 C      38   40    0   39
   40 G      39   41   32   40
   41 G      40   42   31   41
   42 U      41   43   30   42
   43 C      42   44   29   43
   44 G      43   45   28   44
   45 U      44   46   27   45
   46 G      45   47   26   46
   47 A      46   48    0   47
   48 C      47   49    0   48
   49 G      48   50   65   49
   50 C      49   51   64   50
   51 G      50   52   63   51
   52 G      51   53   62   52
   53 G      52   54   61   53
   54 U      53   55    0   54
   55 U      54   56    0   55
   56 C      55   57    0   56
   57 g      56   58    0   57
   58 A      57   59    0   58
   59 A      58   60    0   59
   60 U      59   61    0   60
   61 C      60   62   53   61
   62 C      61   63   52   62
   63 C      62   64   51   63
   64 G      63   65   50   64
   65 C      64   66   49   65
   66 C      65   67    0   66
   67 U      66   68    0   67
   68 C      67   69    5   68
   69 G      68   70    4   69
   70 G      69   71    3   70
   71 G      70   72    2   71
   72 C      71   73    1   72
   73 G      72   74    0   73
   74 C      73   75    0   74
   75 C      74   76    0   75
   76 A      75    0    0   76
   76  ENERGY = -44.3  RD0500
    1 G       0    2   72    1
    2 C       1    3   71    2
    3 C       2    4   70    3
    4 C       3    5   69    4
    5 G       4    6   68    5
    6 G       5    7   67    6
    7 G       6    8   66    7
    8 U       7    9    0    8
    9 G       8   10   20    9
   10 G       9   11   19   10
   11 U      10   12   18   11
   12 G      11   13    0   12
   13 U      12   14    0   13
   14 A      13   15    0   14
   15 G      14   16    0   15
   16 U      15   17    0   16
   17 G      16   18    0   17
   18 G      17   19   11   18
   19 C      18   20   10   19
   20 C      19   21    9   20
   21 C      20   22    0   21
   22 A      21   23    0   22
   23 U      22   24   47   23
   24 C      23   25   46   24
   25 A      24   26    0   25
   26 U      25   27    0   26
   27 A      26   28   45   27
   28 C      27   29   44   28
   29 G      28   30   43   29
   30 A      29   31   42   30
   31 C      30   32   41   31
   32 C      31   33   40   32
   33 C      32   34    0   33
   34 U      33   35    0   34
   35 G      34   36    0   35
   36 U      35   37    0   36
   37 C      36   38    0   37
   38 A      37   39    0   38
   39 C      38   40    0   39
   40 G      39   41   32   40
   41 G      40   42   31   41
   42 U      41   43   30   42
   43 C      42   44   29   43
   44 G      43   45   28   44
   45 U      44   46   27   45
   46 G      45   47   24   46
   47 A      46   48   23   47
   48 C      47   49    0   48
   49 G      48   50   65   49
   50 C      49   51   64   50
   51 G      50   52   63   51
   52 G      51   53   62   52
   53 G      52   54   61   53
   54 U      53   55    0   54
   55 U      54   56    0   55
   56 C      55   57    0   56
   57 g      56   58    0   57
   58 A      57   59    0   58
   59 A      58   60    0   59
   60 U      59   61    0   60
   61 C      60   62   53   61
   62 C      61   63   52   62
   63 C      62   64   51   63
   64 G      63   65   50   64
   65 C      64   66   49   65
   66 C      65   67    7   66
   67 U      66   68    6   67
   68 C      67   69    5   68
   69 G      68   70    4   69
   70 G      69   71    3   70
   71 G      70   72    2   71
   72 C      71   73    1   72
   73 G      72   74    0   73
   74 C      73   75    0   74
   75 C      74   76    0   75
   76 A      75    0    0   76
   76  ENERGY = -44.1  RD0500
    1 G       0    2   72    1
    2 C       1    3   71    2
    3 C       2    4   70    3
    4 C       3    5   69    4
    5 G       4    6   68    5
    6 G       5    7   67    6
    7 G       6    8   66    7
    8 U       7    9    0    8
    9 G       8   10   20    9
   10 G       9   11   19   10
   11 U      10   12   18   11
   12 G      11   13    0   12
   13 U      12   14    0   13
   14 A      13   15    0   14
   15 G      14   16    0   15
   16 U      15   17    0   16
   17 G      16   18    0   17
   18 G      17   19   11   18
   19 C      18   20   10   19
   20 C      19   21    9   20
   21 C      20   22    0   21
   22 A      21   23    0   22
   23 U      22   24    0   23
   24 C      23   25    0   24
   25 A      24   26    0   25
   26 U      25   27    0   26
   27 A      26   28   45   27
   28 C      27   29   44   28
   29 G      28   30   43   29
   30 A      29   31   42   30
   31 C      30   32   41   31
   32 C      31   33   40   32
   33 C      32   34    0   33
   34 U      33   35    0   34
   35 G      34   36    0   35
   36 U      35   37    0   36
   37 C      36   38    0   37
   38 A      37   39    0   38
   39 C      38   40    0   39
   40 G      39   41   32   40
   41 G      40   42   31   41
   42 U      41   43   30   42
   43 C      42   44   29   43
   44 G      43   45   28   44
   45 U      44   46   27   45
   46 G      45   47    0   46
   47 A      46   48    0   47
   48 C      47   49    0   48
   49 G      48   50   65   49
   50 C      49   51   64   50
   51 G      50   52   63   51
   52 G      51   53   62   52
   53 G      52   54   61   53
   54 U      53   55    0   54
   55 U      54   56    0   55
   56 C      55   57    0   56
   57 g      56   58    0   57
   58 A      57   59    0   58
   59 A      58   60    0   59
   60 U      59   61    0   60
   61 C      60   62   53   61
   62 C      61   63   52   62
   63 C      62   64   51   63
   64 G      63   65   50   64
   65 C      64   66   49   65
   66 C      65   67    7   66
   67 U      66   68    6   67
   68 C      67   69    5   68
   69 G      68   70    4   69
   70 G      69   71    3   70
   71 G      70   72    2   71
   72 C      71   73    1   72
   73 G      72   74    0   73
   74 C      73   75    0   74
   75 C      74   76    0   75
   76 A      75    0    0   76
   76  ENERGY = -44.1  RD0500
    1 G       0    2   72    1
    2 C       1    3   71    2
    3 C       2    4   70    3
    4 C       3    5   69    4
    5 G       4    6    0    5
    6 G       5    7   24    6
    7 G       6    8   23    7
    8 U       7    9   22    8
    9 G       8   10   21    9
   10 G       9   11   20   10
   11 U      10   12    0   11
   12 G      11   13   19   12
   13 U      12   14   18   13
   14 A      13   15    0   14
   15 G      14   16    0   15
   16 U      15   17    0   16
   17 G      16   18    0   17
   18 G      17   19   13   18
   19 C      18   20   12   19
   20 C      19   21   10   20
   21 C      20   22    9   21
   22 A      21   23    8   22
   23 U      22   24    7   23
   24 C      23   25    6   24
   25 A      24   26    0   25
   26 U      25   27    0   26
   27 A      26   28   45   27
   28 C      27   29   44   28
   29 G      28   30   43   29
   30 A      29   31   42   30
   31 C      30   32   41   31
   32 C      31   33   40   32
   33 C      32   34    0   33
   34 U      33   35    0   34
   35 G      34   36    0   35
   36 U      35   37    0   36
   37 C      36   38    0   37
   38 A      37   39    0   38
   39 C      38   40    0   39
   40 G      39   41   32   40
   41 G      40   42   31   41
   42 U      41   43   30   42
   43 C      42   44   29   43
   44 G      43   45   28   44
   45 U      44   46   27   45
   46 G      45   47    0   46
   47 A      46   48    0   47
   48 C      47   49    0   48
   49 G      48   50   65   49
   50 C      49   51   64   50
   51 G      50   52   63   51
   52 G      51   53   62   52
   53 G      52   54   61   53
   54 U      53   55    0   54
   55 U      54   56    0   55
   56 C      55   57    0   56
   57 g      56   58    0   57
   58 A      57   59    0   58
   59 A      58   60    0   59
   60 U      59   61    0   60
   61 C      60   62   53   61
   62 C      61   63   52   62
   63 C      62   64   51   63
   64 G      63   65   50   64
   65 C      64   66   49   65
   66 C      65   67    0   66
   67 U      66   68    0   67
   68 C      67   69    0   68
   69 G      68   70    4   69
   70 G      69   71    3   70
   71 G      70   72    2   71
   72 C      71   73    1   72
   73 G      72   74    0   73
   74 C      73   75    0   74
   75 C      74   76    0   75
   76 A      75    0    0   76
   76  ENERGY = -44.1  RD0500
    1 G       0    2   72    1
    2 C       1    3   71    2
    3 C       2    4   70    3
    4 C       3    5   69    4
    5 G       4    6    0    5
    6 G       5    7   24    6
    7 G       6    8   23    7
    8 U       7    9   22    8
    9 G       8   10   21    9
   10 G       9   11   20   10
   11 U      10   12    0   11
   12 G      11   13   19   12
   13 U      12   14   18   13
   14 A      13   15    0   14
   15 G      14   16    0   15
   16 U      15   17    0   16
   17 G      16   18    0   17
   18 G      17   19   13   18
   19 C      18   20   12   19
   20 C      19   21   10   20
   21 C      20   22    9   21
   22 A      21   23    8   22
   23 U      22   24    7   23
   24 C      23   25    6   24
   25 A      24   26    0   25
   26 U      25   27    0   26
   27 A      26   28   45   27
   28 C      27   29   44   28
   29 G      28   30   43   29
   30 A      29   31   42   30
   31 C      30   32   41   31
   32 C      31   33   40   32
   33 C      32   34    0   33
   34 U      33   35    0   34
   35 G      34   36    0   35
   36 U      35   37    0   36
   37 C      36   38    0   37
   38 A      37   39    0   38
   39 C      38   40    0   39
   40 G      39   41   32   40
   41 G      40   42   31   41
   42 U      41   43   30   42
   43 C      42   44   29   43
   44 G      43   45   28   44
   45 U      44   46   27   45
   46 G      45   47    0   46
   47 A      46   48    0   47
   48 C      47   49    0   48
   49 G      48   50   65   49
   50 C      49   51   64   50
   51 G      50   52   63   51
   52 G      51   53   62   52
   53 G      52   54   61   53
   54 U      53   55    0   54
   55 U      54   56    0   55
   56 C      55   57    0   56
   57 g      56   58    0   57
   58 A      57   59    0   58
   59 A      58   60    0   59
   60 U      59   61    0   60
   61 C      60   62   53   61
   62 C      61   63   52   62
   63 C      62   64   51   63
   64 G      63   65   50   64
   65 C      64   66   49   65
   66 C      65   67    0   66
   67 U      66   68    0   67
   68 C      67   69    0   68
   69 G      68   70    4   69
   70 G      69   71    3   70
   71 G      70   72    2   71
   72 C      71   73    1   72
   73 G      72   74    0   73
   74 C      73   75    0   74
   75 C      74   76    0   75
   76 A      75    0    0   76
   76  ENERGY = -44.1  RD0500
    1 G       0    2   72    1
    2 C       1    3   71    2
    3 C       2    4   70    3
    4 C       3    5   69    4
    5 G       4    6   68    5
    6 G       5    7   67    6
    7 G       6    8   66    7
    8 U       7    9    0    8
    9 G       8   10   20    9
   10 G       9   11   19   10
   11 U      10   12   18   11
   12 G      11   13    0   12
   13 U      12   14    0   13
   14 A      13   15    0   14
   15 G      14   16    0   15
   16 U      15   17    0   16
   17 G      16   18    0   17
   18 G      17   19   11   18
   19 C      18   20   10   19
   20 C      19   21    9   20
   21 C      20   22    0   21
   22 A      21   23    0   22
   23 U      22   24    0   23
   24 C      23   25    0   24
   25 A      24   26    0   25
   26 U      25   27    0   26
   27 A      26   28   45   27
   28 C      27   29   44   28
   29 G      28   30   43   29
   30 A      29   31   42   30
   31 C      30   32   41   31
   32 C      31   33   40   32
   33 C      32   34    0   33
   34 U      33   35    0   34
   35 G      34   36    0   35
   36 U      35   37    0   36
   37 C      36   38    0   37
   38 A      37   39    0   38
   39 C      38   40    0   39
   40 G      39   41   32   40
   41 G      40   42   31   41
   42 U      41   43   30   42
   43 C      42   44   29   43
   44 G      43   45   28   44
   45 U      44   46   27   45
   46 G      45   47    0   46
   47 A      46   48    0   47
   48 C      47   49    0   48
   49 G      48   50   65   49
   50 C      49   51   64   50
   51 G      50   52   63   51
   52 G      51   53   62   52
   53 G      52   54   61   53
   54 U      53   55    0   54
   55 U      54   56    0   55
   56 C      55   57    0   56
   57 g      56   58    0   57
   58 A      57   59    0   58
   59 A      58   60    0   59
   60 U      59   61    0   60
   61 C      60   62   53   61
   62 C      61   63   52   62
   63 C      62   64   51   63
   64 G      63   65   50   64
   65 C      64   66   49   65
   66 C      65   67    7   66
   67 U      66   68    6   67
   68 C      67   69    5   68
   69 G      68   70    4   69
   70 G      69   71    3   70
   71 G      70   72    2   71
   72 C      71   73    1   72
   73 G      72   74    0   73
   74 C      73   75    0   74
   75 C      74   76    0   75
   76 A      75    0    0   76
   76  ENERGY = -44.0  RD0500
    1 G       0    2   72    1
    2 C       1    3   71    2
    3 C       2    4   70    3
    4 C       3    5   69    4
    5 G       4    6    0    5
    6 G       5    7   24    6
    7 G       6    8   23    7
    8 U       7    9   22    8
    9 G       8   10   21    9
   10 G       9   11   20   10
   11 U      10   12    0   11
   12 G      11   13    0   12
   13 U      12   14    0   13
   14 A      13   15    0   14
   15 G      14   16    0   15
   16 U      15   17    0   16
   17 G      16   18    0   17
   18 G      17   19    0   18
   19 C      18   20    0   19
   20 C      19   21   10   20
   21 C      20   22    9   21
   22 A      21   23    8   22
   23 U      22   24    7   23
   24 C      23   25    6   24
   25 A      24   26    0   25
   26 U      25   27    0   26
   27 A      26   28   45   27
   28 C      27   29   44   28
   29 G      28   30   43   29
   30 A      29   31   42   30
   31 C      30   32   41   31
   32 C      31   33   40   32
   33 C      32   34    0   33
   34 U      33   35    0   34
   35 G      34   36    0   35
   36 U      35   37    0   36
   37 C      36   38    0   37
   38 A      37   39    0   38
   39 C      38   40    0   39
   40 G      39   41   32   40
   41 G      40   42   31   41
   42 U      41   43   30   42
   43 C      42   44   29   43
   44 G      43   45   28   44
   45 U      44   46   27   45
   46 G      45   47   68   46
   47 A      46   48   67   47
   48 C      47   49    0   48
   49 G      48   50   65   49
   50 C      49   51   64   50
   51 G      50   52   63   51
   52 G      51   53   62   52
   53 G      52   54   61   53
   54 U      53   55    0   54
   55 U      54   56    0   55
   56 C      55   57    0   56
   57 g      56   58    0   57
   58 A      57   59    0   58
   59 A      58   60    0   59
   60 U      59   61    0   60
   61 C      60   62   53   61
   62 C      61   63   52   62
   63 C      62   64   51   63
   64 G      63   65   50   64
   65 C      64   66   49   65
   66 C      65   67    0   66
   67 U      66   68   47   67
   68 C      67   69   46   68
   69 G      68   70    4   69
   70 G      69   71    3   70
   71 G      70   72    2   71
   72 C      71   73    1   72
   73 G      72   74    0   73
   74 C      73   75    0   74
   75 C      74   76    0   75
   76 A      75    0    0   76
   76  ENERGY = -43.9  RD0500
    1 G       0    2   72    1
    2 C       1    3   71    2
    3 C       2    4   70    3
    4 C       3    5   69    4
    5 G       4    6   68    5
    6 G       5    7   66    6
    7 G       6    8   65    7
    8 U       7    9   64    8
    9 G       8   10   63    9
   10 G       9   11   62   10
   11 U      10   12    0   11
   12 G      11   13   60   12
   13 U      12   14   59   13
   14 A      13   15    0   14
   15 G      14   16    0   15
   16 U      15   17    0   16
   17 G      16   18   55   17
   18 G      17   19   54   18
   19 C      18   20   53   19
   20 C      19   21   52   20
   21 C      20   22   51   21
   22 A      21   23    0   22
   23 U      22   24    0   23
   24 C      23   25    0   24
   25 A      24   26    0   25
   26 U      25   27   46   26
   27 A      26   28   45   27
   28 C      27   29   44   28
   29 G      28   30   43   29
   30 A      29   31   42   30
   31 C      30   32   41   31
   32 C      31   33   40   32
   33 C      32   34    0   33
   34 U      33   35    0   34
   35 G      34   36    0   35
   36 U      35   37    0   36
   37 C      36   38    0   37
   38 A      37   39    0   38
   39 C      38   40    0   39
   40 G      39   41   32   40
   41 G      40   42   31   41
   42 U      41   43   30   42
   43 C      42   44   29   43
   44 G      43   45   28   44
   45 U      44   46   27   45
   46 G      45   47   26   46
   47 A      46   48    0   47
   48 C      47   49    0   48
   49 G      48   50    0   49
   50 C      49   51    0   50
   51 G      50   52   21   51
   52 G      51   53   20   52
   53 G      52   54   19   53
   54 U      53   55   18   54
   55 U      54   56   17   55
   56 C      55   57    0   56
   57 g      56   58    0   57
   58 A      57   59    0   58
   59 A      58   60   13   59
   60 U      59   61   12   60
   61 C      60   62    0   61
   62 C      61   63   10   62
   63 C      62   64    9   63
   64 G      63   65    8   64
   65 C      64   66    7   65
   66 C      65   67    6   66
   67 U      66   68    0   67
   68 C      67   69    5   68
   69 G      68   70    4   69
   70 G      69   71    3   70
   71 G      70   72    2   71
   72 C      71   73    1   72
   73 G      72   74    0   73
   74 C      73   75    0   74
   75 C      74   76    0   75
   76 A      75    0    0   76
   76  ENERGY = -43.9  RD0500
    1 G       0    2   72    1
    2 C       1    3   71    2
    3 C       2    4   70    3
    4 C       3    5   69    4
    5 G       4    6   68    5
    6 G       5    7   67    6
    7 G       6    8   66    7
    8 U       7    9   14    8
    9 G       8   10   13    9
   10 G       9   11    0   10
   11 U      10   12    0   11
   12 G      11   13    0   12
   13 U      12   14    9   13
   14 A      13   15    8   14
   15 G      14   16    0   15
   16 U      15   17    0   16
   17 G      16   18    0   17
   18 G      17   19    0   18
   19 C      18   20    0   19
   20 C      19   21    0   20
   21 C      20   22    0   21
   22 A      21   23    0   22
   23 U      22   24    0   23
   24 C      23   25    0   24
   25 A      24   26    0   25
   26 U      25   27   46   26
   27 A      26   28   45   27
   28 C      27   29   44   28
   29 G      28   30   43   29
   30 A      29   31   42   30
   31 C      30   32   41   31
   32 C      31   33   40   32
   33 C      32   34    0   33
   34 U      33   35    0   34
   35 G      34   36    0   35
   36 U      35   37    0   36
   37 C      36   38    0   37
   38 A      37   39    0   38
   39 C      38   40    0   39
   40 G      39   41   32   40
   41 G      40   42   31   41
   42 U      41   43   30   42
   43 C      42   44   29   43
   44 G      43   45   28   44
   45 U      44   46   27   45
   46 G      45   47   26   46
   47 A      46   48    0   47
   48 C      47   49    0   48
   49 G      48   50   65   49
   50 C      49   51   64   50
   51 G      50   52   63   51
   52 G      51   53   62   52
   53 G      52   54   61   53
   54 U      53   55    0   54
   55 U      54   56    0   55
   56 C      55   57    0   56
   57 g      56   58    0   57
   58 A      57   59    0   58
   59 A      58   60    0   59
   60 U      59   61    0   60
   61 C      60   62   53   61
   62 C      61   63   52   62
   63 C      62   64   51   63
   64 G      63   65   50   64
   65 C      64   66   49   65
   66 C      65   67    7   66
   67 U      66   68    6   67
   68 C      67   69    5   68
   69 G      68   70    4   69
   70 G      69   71    3   70
   71 G      70   72    2   71
   72 C      71   73    1   72
   73 G      72   74    0   73
   74 C      73   75    0   74
   75 C      74   76    0   75
   76 A      75    0    0   76
   76  ENERGY = -43.9  RD0500
    1 G       0    2   72    1
    2 C       1    3   71    2
    3 C       2    4   70    3
    4 C       3    5   69    4
    5 G       4    6   68    5
    6 G       5    7   67    6
    7 G       6    8   66    7
    8 U       7    9    0    8
    9 G       8   10   20    9
   10 G       9   11   19   10
   11 U      10   12   17   11
   12 G      11   13   16   12
   13 U      12   14    0   13
   14 A      13   15    0   14
   15 G      14   16    0   15
   16 U      15   17   12   16
   17 G      16   18   11   17
   18 G      17   19    0   18
   19 C      18   20   10   19
   20 C      19   21    9   20
   21 C      20   22    0   21
   22 A      21   23    0   22
   23 U      22   24    0   23
   24 C      23   25    0   24
   25 A      24   26    0   25
   26 U      25   27   46   26
   27 A      26   28   45   27
   28 C      27   29   44   28
   29 G      28   30   43   29
   30 A      29   31   42   30
   31 C      30   32   41   31
   32 C      31   33   40   32
   33 C      32   34    0   33
   34 U      33   35    0   34
   35 G      34   36    0   35
   36 U      35   37    0   36
   37 C      36   38    0   37
   38 A      37   39    0   38
   39 C      38   40    0   39
   40 G      39   41   32   40
   41 G      40   42   31   41
   42 U      41   43   30   42
   43 C      42   44   29   43
   44 G      43   45   28   44
   45 U      44   46   27   45
   46 G      45   47   26   46
   47 A      46   48    0   47
   48 C      47   49    0   48
   49 G      48   50   65   49
   50 C      49   51   64   50
   51 G      50   52   63   51
   52 G      51   53   62   52
   53 G      52   54   61   53
   54 U      53   55    0   54
   55 U      54   56    0   55
   56 C      55   57    0   56
   57 g      56   58    0   57
   58 A      57   59    0   58
   59 A      58   60    0   59
   60 U      59   61    0   60
   61 C      60   62   53   61
   62 C      61   63   52   62
   63 C      62   64   51   63
   64 G      63   65   50   64
   65 C      64   66   49   65
   66 C      65   67    7   66
   67 U      66   68    6   67
   68 C      67   69    5   68
   69 G      68   70    4   69
   70 G      69   71    3   70
   71 G      70   72    2   71
   72 C      71   73    1   72
   73 G      72   74    0   73
   74 C      73   75    0   74
   75 C      74   76    0   75
   76 A      75    0    0   76
   76  ENERGY = -43.9  RD0500
    1 G       0    2   72    1
    2 C       1    3   71    2
    3 C       2    4   70    3
    4 C       3    5   69    4
    5 G       4    6   68    5
    6 G       5    7   67    6
    7 G       6    8   66    7
    8 U       7    9    0    8
    9 G       8   10   20    9
   10 G       9   11   19   10
   11 U      10   12   18   11
   12 G      11   13    0   12
   13 U      12   14    0   13
   14 A      13   15    0   14
   15 G      14   16    0   15
   16 U      15   17    0   16
   17 G      16   18    0   17
   18 G      17   19   11   18
   19 C      18   20   10   19
   20 C      19   21    9   20
   21 C      20   22    0   21
   22 A      21   23    0   22
   23 U      22   24    0   23
   24 C      23   25    0   24
   25 A      24   26    0   25
   26 U      25   27   46   26
   27 A      26   28   45   27
   28 C      27   29   44   28
   29 G      28   30   43   29
   30 A      29   31   42   30
   31 C      30   32   41   31
   32 C      31   33   40   32
   33 C      32   34    0   33
   34 U      33   35    0   34
   35 G      34   36    0   35
   36 U      35   37    0   36
   37 C      36   38    0   37
   38 A      37   39    0   38
   39 C      38   40    0   39
   40 G      39   41   32   40
   41 G      40   42   31   41
   42 U      41   43   30   42
   43 C      42   44   29   43
   44 G      43   45   28   44
   45 U      44   46   27   45
   46 G      45   47   26   46
   47 A      46   48    0   47
   48 C      47   49    0   48
   49 G      48   50   65   49
   50 C      49   51   64   50
   51 G      50   52   63   51
   52 G      51   53   62   52
   53 G      52   54   61   53
   54 U      53   55    0   54
   55 U      54   56    0   55
   56 C      55   57    0   56
   57 g      56   58    0   57
   58 A      57   59    0   58
   59 A      58   60    0   59
   60 U      59   61    0   60
   61 C      60   62   53   61
   62 C      61   63   52   62
   63 C      62   64   51   63
   64 G      63   65   50   64
   65 C      64   66   49   65
   66 C      65   67    7   66
   67 U      66   68    6   67
   68 C      67   69    5   68
   69 G      68   70    4   69
   70 G      69   71    3   70
   71 G      70   72    2   71
   72 C      71   73    1   72
   73 G      72   74    0   73
   74 C      73   75    0   74
   75 C      74   76    0   75
   76 A      75    0    0   76
   76  ENERGY = -43.8  RD0500
    1 G       0    2   72    1
    2 C       1    3   71    2
    3 C       2    4   70    3
    4 C       3    5   69    4
    5 G       4    6   68    5
    6 G       5    7   67    6
    7 G       6    8   66    7
    8 U       7    9    0    8
    9 G       8   10    0    9
   10 G       9   11    0   10
   11 U      10   12    0   11
   12 G      11   13    0   12
   13 U      12   14    0   13
   14 A      13   15    0   14
   15 G      14   16    0   15
   16 U      15   17    0   16
   17 G      16   18   24   17
   18 G      17   19    0   18
   19 C      18   20    0   19
   20 C      19   21    0   20
   21 C      20   22    0   21
   22 A      21   23    0   22
   23 U      22   24    0   23
   24 C      23   25   17   24
   25 A      24   26    0   25
   26 U      25   27    0   26
   27 A      26   28   45   27
   28 C      27   29   44   28
   29 G      28   30   43   29
   30 A      29   31   42   30
   31 C      30   32   41   31
   32 C      31   33   40   32
   33 C      32   34    0   33
   34 U      33   35    0   34
   35 G      34   36    0   35
   36 U      35   37    0   36
   37 C      36   38    0   37
   38 A      37   39    0   38
   39 C      38   40    0   39
   40 G      39   41   32   40
   41 G      40   42   31   41
   42 U      41   43   30   42
   43 C      42   44   29   43
   44 G      43   45   28   44
   45 U      44   46   27   45
   46 G      45   47    0   46
   47 A      46   48    0   47
   48 C      47   49    0   48
   49 G      48   50   65   49
   50 C      49   51   64   50
   51 G      50   52   63   51
   52 G      51   53   62   52
   53 G      52   54   61   53
   54 U      53   55    0   54
   55 U      54   56    0   55
   56 C      55   57    0   56
   57 g      56   58    0   57
   58 A      57   59    0   58
   59 A      58   60    0   59
   60 U      59   61    0   60
   61 C      60   62   53   61
   62 C      61   63   52   62
   63 C      62   64   51   63
   64 G      63   65   50   64
   65 C      64   66   49   65
   66 C      65   67    7   66
   67 U      66   68    6   67
   68 C      67   69    5   68
   69 G      68   70    4   69
   70 G      69   71    3   70
   71 G      70   72    2   71
   72 C      71   73    1   72
   73 G      72   74    0   73
   74 C      73   75    0   74
   75 C      74   76    0   75
   76 A      75    0    0   76
   76  ENERGY = -43.5  RD0500
    1 G       0    2   72    1
    2 C       1    3   71    2
    3 C       2    4   70    3
    4 C       3    5   69    4
    5 G       4    6   68    5
    6 G       5    7   67    6
    7 G       6    8    0    7
    8 U       7    9    0    8
    9 G       8   10   66    9
   10 G       9   11   65   10
   11 U      10   12   64   11
   12 G      11   13   63   12
   13 U      12   14    0   13
   14 A      13   15    0   14
   15 G      14   16    0   15
   16 U      15   17    0   16
   17 G      16   18   55   17
   18 G      17   19   54   18
   19 C      18   20   53   19
   20 C      19   21   52   20
   21 C      20   22   51   21
   22 A      21   23    0   22
   23 U      22   24    0   23
   24 C      23   25    0   24
   25 A      24   26    0   25
   26 U      25   27   46   26
   27 A      26   28   45   27
   28 C      27   29   44   28
   29 G      28   30   43   29
   30 A      29   31   42   30
   31 C      30   32   41   31
   32 C      31   33   40   32
   33 C      32   34    0   33
   34 U      33   35    0   34
   35 G      34   36    0   35
   36 U      35   37    0   36
   37 C      36   38    0   37
   38 A      37   39    0   38
   39 C      38   40    0   39
   40 G      39   41   32   40
   41 G      40   42   31   41
   42 U      41   43   30   42
   43 C      42   44   29   43
   44 G      43   45   28   44
   45 U      44   46   27   45
   46 G      45   47   26   46
   47 A      46   48    0   47
   48 C      47   49    0   48
   49 G      48   50    0   49
   50 C      49   51    0   50
   51 G      50   52   21   51
   52 G      51   53   20   52
   53 G      52   54   19   53
   54 U      53   55   18   54
   55 U      54   56   17   55
   56 C      55   57    0   56
   57 g      56   58    0   57
   58 A      57   59    0   58
   59 A      58   60    0   59
   60 U      59   61    0   60
   61 C      60   62    0   61
   62 C      61   63    0   62
   63 C      62   64   12   63
   64 G      63   65   11   64
   65 C      64   66   10   65
   66 C      65   67    9   66
   67 U      66   68    6   67
   68 C      67   69    5   68
   69 G      68   70    4   69
   70 G      69   71    3   70
   71 G      70   72    2   71
   72 C      71   73    1   72
   73 G      72   74    0   73
   74 C      73   75    0   74
   75 C      74   76    0   75
   76 A      75    0    0   76
   76  ENERGY = -43.5  RD0500
    1 G       0    2   72    1
    2 C       1    3   71    2
    3 C       2    4   70    3
    4 C       3    5   69    4
    5 G       4    6   68    5
    6 G       5    7   66    6
    7 G       6    8   65    7
    8 U       7    9   64    8
    9 G       8   10   63    9
   10 G       9   11   62   10
   11 U      10   12    0   11
   12 G      11   13    0   12
   13 U      12   14    0   13
   14 A      13   15    0   14
   15 G      14   16    0   15
   16 U      15   17    0   16
   17 G      16   18   55   17
   18 G      17   19   54   18
   19 C      18   20   53   19
   20 C      19   21   52   20
   21 C      20   22   51   21
   22 A      21   23    0   22
   23 U      22   24    0   23
   24 C      23   25    0   24
   25 A      24   26    0   25
   26 U      25   27   46   26
   27 A      26   28   45   27
   28 C      27   29   44   28
   29 G      28   30   43   29
   30 A      29   31   42   30
   31 C      30   32   41   31
   32 C      31   33   40   32
   33 C      32   34    0   33
   34 U      33   35    0   34
   35 G      34   36    0   35
   36 U      35   37    0   36
   37 C      36   38    0   37
   38 A      37   39    0   38
   39 C      38   40    0   39
   40 G      39   41   32   40
   41 G      40   42   31   41
   42 U      41   43   30   42
   43 C      42   44   29   43
   44 G      43   45   28   44
   45 U      44   46   27   45
   46 G      45   47   26   46
   47 A      46   48    0   47
   48 C      47   49    0   48
   49 G      48   50    0   49
   50 C      49   51    0   50
   51 G      50   52   21   51
   52 G      51   53   20   52
   53 G      52   54   19   53
   54 U      53   55   18   54
   55 U      54   56   17   55
   56 C      55   57    0   56
   57 g      56   58    0   57
   58 A      57   59    0   58
   59 A      58   60    0   59
   60 U      59   61    0   60
   61 C      60   62    0   61
   62 C      61   63   10   62
   63 C      62   64    9   63
   64 G      63   65    8   64
   65 C      64   66    7   65
   66 C      65   67    6   66
   67 U      66   68    0   67
   68 C      67   69    5   68
   69 G      68   70    4   69
   70 G      69   71    3   70
   71 G      70   72    2   71
   72 C      71   73    1   72
   73 G      72   74    0   73
   74 C      73   75    0   74
   75 C      74   76    0   75
   76 A      75    0    0   76
   76  ENERGY = -43.5  RD0500
    1 G       0    2   72    1
    2 C       1    3   71    2
    3 C       2    4   70    3
    4 C       3    5   69    4
    5 G       4    6   68    5
    6 G       5    7   67    6
    7 G       6    8   66    7
    8 U       7    9    0    8
    9 G       8   10    0    9
   10 G       9   11    0   10
   11 U      10   12    0   11
   12 G      11   13    0   12
   13 U      12   14    0   13
   14 A      13   15    0   14
   15 G      14   16   26   15
   16 U      15   17   25   16
   17 G      16   18   24   17
   18 G      17   19    0   18
   19 C      18   20    0   19
   20 C      19   21    0   20
   21 C      20   22    0   21
   22 A      21   23    0   22
   23 U      22   24    0   23
   24 C      23   25   17   24
   25 A      24   26   16   25
   26 U      25   27   15   26
   27 A      26   28   45   27
   28 C      27   29   44   28
   29 G      28   30   43   29
   30 A      29   31   42   30
   31 C      30   32   41   31
   32 C      31   33   40   32
   33 C      32   34    0   33
   34 U      33   35    0   34
   35 G      34   36    0   35
   36 U      35   37    0   36
   37 C      36   38    0   37
   38 A      37   39    0   38
   39 C      38   40    0   39
   40 G      39   41   32   40
   41 G      40   42   31   41
   42 U      41   43   30   42
   43 C      42   44   29   43
   44 G      43   45   28   44
   45 U      44   46   27   45
   46 G      45   47    0   46
   47 A      46   48    0   47
   48 C      47   49    0   48
   49 G      48   50   65   49
   50 C      49   51   64   50
   51 G      50   52   63   51
   52 G      51   53   62   52
   53 G      52   54   61   53
   54 U      53   55    0   54
   55 U      54   56    0   55
   56 C      55   57    0   56
   57 g      56   58    0   57
   58 A      57   59    0   58
   59 A      58   60    0   59
   60 U      59   61    0   60
   61 C      60   62   53   61
   62 C      61   63   52   62
   63 C      62   64   51   63
   64 G      63   65   50   64
   65 C      64   66   49   65
   66 C      65   67    7   66
   67 U      66   68    6   67
   68 C      67   69    5   68
   69 G      68   70    4   69
   70 G      69   71    3   70
   71 G      70   72    2   71
   72 C      71   73    1   72
   73 G      72   74    0   73
   74 C      73   75    0   74
   75 C      74   76    0   75
   76 A      75    0    0   76
   76  ENERGY = -43.5  RD0500
    1 G       0    2   72    1
    2 C       1    3   71    2
    3 C       2    4   70    3
    4 C       3    5   69    4
    5 G       4    6   68    5
    6 G       5    7   67    6
    7 G       6    8    0    7
    8 U       7    9    0    8
    9 G       8   10   66    9
   10 G       9   11   65   10
   11 U      10   12   64   11
   12 G      11   13   63   12
   13 U      12   14    0   13
   14 A      13   15    0   14
   15 G      14   16    0   15
   16 U      15   17    0   16
   17 G      16   18   55   17
   18 G      17   19   54   18
   19 C      18   20   53   19
   20 C      19   21   52   20
   21 C      20   22   51   21
   22 A      21   23    0   22
   23 U      22   24    0   23
   24 C      23   25    0   24
   25 A      24   26    0   25
   26 U      25   27   46   26
   27 A      26   28   45   27
   28 C      27   29   44   28
   29 G      28   30   43   29
   30 A      29   31   42   30
   31 C      30   32   41   31
   32 C      31   33   40   32
   33 C      32   34    0   33
   34 U      33   35    0   34
   35 G      34   36    0   35
   36 U      35   37    0   36
   37 C      36   38    0   37
   38 A      37   39    0   38
   39 C      38   40    0   39
   40 G      39   41   32   40
   41 G      40   42   31   41
   42 U      41   43   30   42
   43 C      42   44   29   43
   44 G      43   45   28   44
   45 U      44   46   27   45
   46 G      45   47   26   46
   47 A      46   48    0   47
   48 C      47   49    0   48
   49 G      48   50    0   49
   50 C      49   51    0   50
   51 G      50   52   21   51
   52 G      51   53   20   52
   53 G      52   54   19   53
   54 U      53   55   18   54
   55 U      54   56   17   55
   56 C      55   57    0   56
   57 g      56   58    0   57
   58 A      57   59    0   58
   59 A      58   60    0   59
   60 U      59   61    0   60
   61 C      60   62    0   61
   62 C      61   63    0   62
   63 C      62   64   12   63
   64 G      63   65   11   64
   65 C      64   66   10   65
   66 C      65   67    9   66
   67 U      66   68    6   67
   68 C      67   69    5   68
   69 G      68   70    4   69
   70 G      69   71    3   70
   71 G      70   72    2   71
   72 C      71   73    1   72
   73 G      72   74    0   73
   74 C      73   75    0   74
   75 C      74   76    0   75
   76 A      75    0    0   76
   76  ENERGY = -43.4  RD0500
    1 G       0    2   72    1
    2 C       1    3   71    2
    3 C       2    4   70    3
    4 C       3    5   69    4
    5 G       4    6   68    5
    6 G       5    7   66    6
    7 G       6    8   65    7
    8 U       7    9   64    8
    9 G       8   10   63    9
   10 G       9   11   62   10
   11 U      10   12    0   11
   12 G      11   13    0   12
   13 U      12   14    0   13
   14 A      13   15    0   14
   15 G      14   16    0   15
   16 U      15   17    0   16
   17 G      16   18   55   17
   18 G      17   19   54   18
   19 C      18   20   53   19
   20 C      19   21   52   20
   21 C      20   22    0   21
   22 A      21   23    0   22
   23 U      22   24    0   23
   24 C      23   25   51   24
   25 A      24   26    0   25
   26 U      25   27   46   26
   27 A      26   28   45   27
   28 C      27   29   44   28
   29 G      28   30   43   29
   30 A      29   31   42   30
   31 C      30   32   41   31
   32 C      31   33   40   32
   33 C      32   34    0   33
   34 U      33   35    0   34
   35 G      34   36    0   35
   36 U      35   37    0   36
   37 C      36   38    0   37
   38 A      37   39    0   38
   39 C      38   40    0   39
   40 G      39   41   32   40
   41 G      40   42   31   41
   42 U      41   43   30   42
   43 C      42   44   29   43
   44 G      43   45   28   44
   45 U      44   46   27   45
   46 G      45   47   26   46
   47 A      46   48    0   47
   48 C      47   49    0   48
   49 G      48   50    0   49
   50 C      49   51    0   50
   51 G      50   52   24   51
   52 G      51   53   20   52
   53 G      52   54   19   53
   54 U      53   55   18   54
   55 U      54   56   17   55
   56 C      55   57    0   56
   57 g      56   58    0   57
   58 A      57   59    0   58
   59 A      58   60    0   59
   60 U      59   61    0   60
   61 C      60   62    0   61
   62 C      61   63   10   62
   63 C      62   64    9   63
   64 G      63   65    8   64
   65 C      64   66    7   65
   66 C      65   67    6   66
   67 U      66   68    0   67
   68 C      67   69    5   68
   69 G      68   70    4   69
   70 G      69   71    3   70
   71 G      70   72    2   71
   72 C      71   73    1   72
   73 G      72   74    0   73
   74 C      73   75    0   74
   75 C      74   76    0   75
   76 A      75    0    0   76
   76  ENERGY = -43.2  RD0500
    1 G       0    2   72    1
    2 C       1    3   71    2
    3 C       2    4   70    3
    4 C       3    5   69    4
    5 G       4    6   68    5
    6 G       5    7   67    6
    7 G       6    8   66    7
    8 U       7    9    0    8
    9 G       8   10   20    9
   10 G       9   11   19   10
   11 U      10   12   18   11
   12 G      11   13    0   12
   13 U      12   14    0   13
   14 A      13   15    0   14
   15 G      14   16    0   15
   16 U      15   17    0   16
   17 G      16   18    0   17
   18 G      17   19   11   18
   19 C      18   20   10   19
   20 C      19   21    9   20
   21 C      20   22    0   21
   22 A      21   23    0   22
   23 U      22   24    0   23
   24 C      23   25    0   24
   25 A      24   26    0   25
   26 U      25   27    0   26
   27 A      26   28   45   27
   28 C      27   29   44   28
   29 G      28   30   43   29
   30 A      29   31   42   30
   31 C      30   32   41   31
   32 C      31   33   40   32
   33 C      32   34    0   33
   34 U      33   35    0   34
   35 G      34   36    0   35
   36 U      35   37    0   36
   37 C      36   38    0   37
   38 A      37   39    0   38
   39 C      38   40    0   39
   40 G      39   41   32   40
   41 G      40   42   31   41
   42 U      41   43   30   42
   43 C      42   44   29   43
   44 G      43   45   28   44
   45 U      44   46   27   45
   46 G      45   47    0   46
   47 A      46   48    0   47
   48 C      47   49    0   48
   49 G      48   50   65   49
   50 C      49   51   64   50
   51 G      50   52   63   51
   52 G      51   53   62   52
   53 G      52   54   61   53
   54 U      53   55    0   54
   55 U      54   56    0   55
   56 C      55   57    0   56
   57 g      56   58    0   57
   58 A      57   59    0   58
   59 A      58   60    0   59
   60 U      59   61    0   60
   61 C      60   62   53   61
   62 C      61   63   52   62
   63 C      62   64   51   63
   64 G      63   65   50   64
   65 C      64   66   49   65
   66 C      65   67    7   66
   67 U      66   68    6   67
   68 C      67   69    5   68
   69 G      68   70    4   69
   70 G      69   71    3   70
   71 G      70   72    2   71
   72 C      71   73    1   72
   73 G      72   74    0   73
   74 C      73   75    0   74
   75 C      74   76    0   75
   76 A      75    0    0   76
   76  ENERGY = -43.1  RD0500
    1 G       0    2   72    1
    2 C       1    3   71    2
    3 C       2    4   70    3
    4 C       3    5   69    4
    5 G       4    6   68    5
    6 G       5    7   67    6
    7 G       6    8   66    7
    8 U       7    9    0    8
    9 G       8   10    0    9
   10 G       9   11    0   10
   11 U      10   12    0   11
   12 G      11   13    0   12
   13 U      12   14    0   13
   14 A      13   15    0   14
   15 G      14   16   28   15
   16 U      15   17   27   16
   17 G      16   18   26   17
   18 G      17   19    0   18
   19 C      18   20    0   19
   20 C      19   21    0   20
   21 C      20   22    0   21
   22 A      21   23    0   22
   23 U      22   24    0   23
   24 C      23   25    0   24
   25 A      24   26    0   25
   26 U      25   27   17   26
   27 A      26   28   16   27
   28 C      27   29   15   28
   29 G      28   30   43   29
   30 A      29   31   42   30
   31 C      30   32   41   31
   32 C      31   33   40   32
   33 C      32   34    0   33
   34 U      33   35    0   34
   35 G      34   36    0   35
   36 U      35   37    0   36
   37 C      36   38    0   37
   38 A      37   39    0   38
   39 C      38   40    0   39
   40 G      39   41   32   40
   41 G      40   42   31   41
   42 U      41   43   30   42
   43 C      42   44   29   43
   44 G      43   45    0   44
   45 U      44   46    0   45
   46 G      45   47    0   46
   47 A      46   48    0   47
   48 C      47   49    0   48
   49 G      48   50   65   49
   50 C      49   51   64   50
   51 G      50   52   63   51
   52 G      51   53   62   52
   53 G      52   54   61   53
   54 U      53   55    0   54
   55 U      54   56    0   55
   56 C      55   57    0   56
   57 g      56   58    0   57
   58 A      57   59    0   58
   59 A      58   60    0   59
   60 U      59   61    0   60
   61 C      60   62   53   61
   62 C      61   63   52   62
   63 C      62   64   51   63
   64 G      63   65   50   64
   65 C      64   66   49   65
   66 C      65   67    7   66
   67 U      66   68    6   67
   68 C      67   69    5   68
   69 G      68   70    4   69
   70 G      69   71    3   70
   71 G      70   72    2   71
   72 C      71   73    1   72
   73 G      72   74    0   73
   74 C      73   75    0   74
   75 C      74   76    0   75
   76 A      75    0    0   76
   76  ENERGY = -43.0  RD0500
    1 G       0    2   72    1
    2 C       1    3   71    2
    3 C       2    4   70    3
    4 C       3    5   69    4
    5 G       4    6   68    5
    6 G       5    7   67    6
    7 G       6    8   66    7
    8 U       7    9    0    8
    9 G       8   10   21    9
   10 G       9   11   20   10
   11 U      10   12    0   11
   12 G      11   13   19   12
   13 U      12   14   18   13
   14 A      13   15    0   14
   15 G      14   16    0   15
   16 U      15   17    0   16
   17 G      16   18    0   17
   18 G      17   19   13   18
   19 C      18   20   12   19
   20 C      19   21   10   20
   21 C      20   22    9   21
   22 A      21   23    0   22
   23 U      22   24    0   23
   24 C      23   25    0   24
   25 A      24   26    0   25
   26 U      25   27    0   26
   27 A      26   28   45   27
   28 C      27   29   44   28
   29 G      28   30   43   29
   30 A      29   31   42   30
   31 C      30   32   41   31
   32 C      31   33   40   32
   33 C      32   34    0   33
   34 U      33   35    0   34
   35 G      34   36    0   35
   36 U      35   37    0   36
   37 C      36   38    0   37
   38 A      37   39    0   38
   39 C      38   40    0   39
   40 G      39   41   32   40
   41 G      40   42   31   41
   42 U      41   43   30   42
   43 C      42   44   29   43
   44 G      43   45   28   44
   45 U      44   46   27   45
   46 G      45   47    0   46
   47 A      46   48    0   47
   48 C      47   49    0   48
   49 G      48   50   65   49
   50 C      49   51   64   50
   51 G      50   52   63   51
   52 G      51   53   62   52
   53 G      52   54   61   53
   54 U      53   55    0   54
   55 U      54   56    0   55
   56 C      55   57    0   56
   57 g      56   58    0   57
   58 A      57   59    0   58
   59 A      58   60    0   59
   60 U      59   61    0   60
   61 C      60   62   53   61
   62 C      61   63   52   62
   63 C      62   64   51   63
   64 G      63   65   50   64
   65 C      64   66   49   65
   66 C      65   67    7   66
   67 U      66   68    6   67
   68 C      67   69    5   68
   69 G      68   70    4   69
   70 G      69   71    3   70
   71 G      70   72    2   71
   72 C      71   73    1   72
   73 G      72   74    0   73
   74 C      73   75    0   74
   75 C      74   76    0   75
   76 A      75    0    0   76
   76  ENERGY = -42.9  RD0500
    1 G       0    2   72    1
    2 C       1    3   71    2
    3 C       2    4   70    3
    4 C       3    5   69    4
    5 G       4    6   68    5
    6 G       5    7   67    6
    7 G       6    8   66    7
    8 U       7    9    0    8
    9 G       8   10   20    9
   10 G       9   11   19   10
   11 U      10   12   18   11
   12 G      11   13    0   12
   13 U      12   14    0   13
   14 A      13   15    0   14
   15 G      14   16    0   15
   16 U      15   17    0   16
   17 G      16   18    0   17
   18 G      17   19   11   18
   19 C      18   20   10   19
   20 C      19   21    9   20
   21 C      20   22   46   21
   22 A      21   23   45   22
   23 U      22   24   44   23
   24 C      23   25    0   24
   25 A      24   26    0   25
   26 U      25   27    0   26
   27 A      26   28    0   27
   28 C      27   29    0   28
   29 G      28   30   43   29
   30 A      29   31   42   30
   31 C      30   32   41   31
   32 C      31   33   40   32
   33 C      32   34    0   33
   34 U      33   35    0   34
   35 G      34   36    0   35
   36 U      35   37    0   36
   37 C      36   38    0   37
   38 A      37   39    0   38
   39 C      38   40    0   39
   40 G      39   41   32   40
   41 G      40   42   31   41
   42 U      41   43   30   42
   43 C      42   44   29   43
   44 G      43   45   23   44
   45 U      44   46   22   45
   46 G      45   47   21   46
   47 A      46   48    0   47
   48 C      47   49    0   48
   49 G      48   50   65   49
   50 C      49   51   64   50
   51 G      50   52   63   51
   52 G      51   53   62   52
   53 G      52   54   61   53
   54 U      53   55    0   54
   55 U      54   56    0   55
   56 C      55   57    0   56
   57 g      56   58    0   57
   58 A      57   59    0   58
   59 A      58   60    0   59
   60 U      59   61    0   60
   61 C      60   62   53   61
   62 C      61   63   52   62
   63 C      62   64   51   63
   64 G      63   65   50   64
   65 C      64   66   49   65
   66 C      65   67    7   66
   67 U      66   68    6   67
   68 C      67   69    5   68
   69 G      68   70    4   69
   70 G      69   71    3   70
   71 G      70   72    2   71
   72 C      71   73    1   72
   73 G      72   74    0   73
   74 C      73   75    0   74
   75 C      74   76    0   75
   76 A      75    0    0   76
   76  ENERGY = -42.9  RD0500
    1 G       0    2   72    1
    2 C       1    3   71    2
    3 C       2    4   70    3
    4 C       3    5   69    4
    5 G       4    6   68    5
    6 G       5    7   67    6
    7 G       6    8   66    7
    8 U       7    9    0    8
    9 G       8   10   21    9
   10 G       9   11   20   10
   11 U      10   12    0   11
   12 G      11   13   19   12
   13 U      12   14   18   13
   14 A      13   15    0   14
   15 G      14   16    0   15
   16 U      15   17    0   16
   17 G      16   18    0   17
   18 G      17   19   13   18
   19 C      18   20   12   19
   20 C      19   21   10   20
   21 C      20   22    9   21
   22 A      21   23    0   22
   23 U      22   24    0   23
   24 C      23   25    0   24
   25 A      24   26    0   25
   26 U      25   27   46   26
   27 A      26   28   45   27
   28 C      27   29   44   28
   29 G      28   30   43   29
   30 A      29   31   42   30
   31 C      30   32   41   31
   32 C      31   33   40   32
   33 C      32   34    0   33
   34 U      33   35    0   34
   35 G      34   36    0   35
   36 U      35   37    0   36
   37 C      36   38    0   37
   38 A      37   39    0   38
   39 C      38   40    0   39
   40 G      39   41   32   40
   41 G      40   42   31   41
   42 U      41   43   30   42
   43 C      42   44   29   43
   44 G      43   45   28   44
   45 U      44   46   27   45
   46 G      45   47   26   46
   47 A      46   48    0   47
   48 C      47   49    0   48
   49 G      48   50   65   49
   50 C      49   51   64   50
   51 G      50   52   63   51
   52 G      51   53   62   52
   53 G      52   54   61   53
   54 U      53   55    0   54
   55 U      54   56    0   55
   56 C      55   57    0   56
   57 g      56   58    0   57
   58 A      57   59    0   58
   59 A      58   60    0   59
   60 U      59   61    0   60
   61 C      60   62   53   61
   62 C      61   63   52   62
   63 C      62   64   51   63
   64 G      63   65   50   64
   65 C      64   66   49   65
   66 C      65   67    7   66
   67 U      66   68    6   67
   68 C      67   69    5   68
   69 G      68   70    4   69
   70 G      69   71    3   70
   71 G      70   72    2   71
   72 C      71   73    1   72
   73 G      72   74    0   73
   74 C      73   75    0   74
   75 C      74   76    0   75
   76 A      75    0    0   76
