# Supplementary material for: Dynalign II: common secondary structure prediction for RNA homologs with domain insertions
Source: Nucleic Acids Res. 2014 Nov 21;42(22):13939–48. doi: 10.1093/nar/gku1172 (PMC4267632; doi:10.1093/nar/gku1172)
Supplement: SUPPLEMENTARY DATA [file supp_gku1172_nar-02021-z-2014-File012.zip › examples/ali.ali]

Alignment #1 Score= -536
GCGACCGGGGCUGGCUU-GGUAAUGGUACUCCCCUGUCAC-GGGAGAGAAUGUGGGUUCAAAUCCCAUCGGUCGCGCCA
GCCCGGGU-GGUGUAGUGGCCCAUCAU-ACGACCCUGUCACGGU-CGUGACGCGGGUUCgAAUCCCGCCUCGGGCGCCA
^^^^^^^  ^^^      ^^^       ^^^^^^       ^^^ ^^^   ^^^^^       ^^^^^^^^^^^^    


Alignment #2 Score= -530
GCGACCGGGGCU----GGCUUGGUAAUGGUACUCCCCUGUCACGGGAGAGAAUGU--GGGUUCAAAU-CCCAUCG-GUCGCGCCA
GCCCGGGUGGUGUAGUGGCCCAUCAUA----CGACCCUGUCACGGUCG---UGACGCGGGUUCgAAUCCCG--CCUCGGGCGCCA
^^^^^^^^^^      ^^^^^    ^^    ^^^^^       ^^^^^   ^^    ^^^^^      ^^^  ^^ ^^^^^    


Alignment #3 Score= -528
GCGACCGGGGCUGGCUUGGUAAUGGUA-CUCCCCUGUCAC-GGGAGAGAAUGUGGGUUCAAAUCCCAUCGGUCGCGCCA
GCCCGGGU-GGUGUAGUGGCC-CAUCAUACGACCCUGUCACGGU-CGUGACGCGGGUUCgAAUCCCGCCUCGGGCGCCA
^^^^^^^  ^^^^         ^^^^  ^^^^^^       ^^^ ^^^   ^^^^^       ^^^^^^^^^^^^    


Alignment #4 Score= -528
GCGACCGGGGCUG---GCUUGGUAAUGGUAC-UCCCCUGUCACGGGA-GAGAAUGUGGGUUCAAAUCCCAUCG-GUCGCGCCA
GCCCGGGUGGUGUAGUGGCCCAUCAU----ACGACCCUGUCACGGUCGUGACGC-GGGUUCgAAUCCCG--CCUCGGGCGCCA
^^^^^^^^^^      ^^^^^         ^ ^^^^       ^^^^ ^      ^^^^^      ^^^  ^^ ^^^^^    


Alignment #5 Score= -524
GCGACCGGGGCUG---GCUUGGUAAUGGUACUC--CCCUGUCACGG--GAGAGAAUGUGGGUUCAAAUCCCAUCG-GUCGCGCCA
GCCCGGGUGGUGUAGUGGCCCAUCA-----UACGACCCUGUCACGGUCGUGACGC--GGGUUCgAAUCCCG--CCUCGGGCGCCA
^^^^^^^^^^      ^^^^^         ^^^  ^^       ^^  ^^^      ^^^^^      ^^^  ^^ ^^^^^    


Alignment #6 Score= -524
GCGACCGGGGCUG---GCUUGGUAAUGGUACUCCCCUGUCAC----GGGAGAGAAUGUGGGUUCAAAUCCCAUCG-GUCGCGCCA
GCCCGGGUGGUGUAGUGGCCCAUCA-----UACGACCCUGUCACGGUCGUGACGC--GGGUUCgAAUCCCG--CCUCGGGCGCCA
^^^^^^^^^^      ^^^^^         ^^^^^           ^^^^^      ^^^^^      ^^^  ^^ ^^^^^    


Alignment #7 Score= -522
GCGACCGGGGCUGGCUU-GGUAAUGGUACUCC-CCUGUCACGGGAGAGAAUGUGGGUUCAAAUCCCAUCGGUCGCGCCA
GCCCGGGU-GGUGUAGUGGCCCAUCAU-ACGACCCUGUCACGGU-CGUGACGCGGGUUCgAAUCCCGCCUCGGGCGCCA
^^^^^^^  ^^^      ^^^       ^^^^ ^^      ^^^ ^^^   ^^^^^       ^^^^^^^^^^^^    


Alignment #8 Score= -519
GCGACCGGGGCU----GGCUUGGUAAUGGUACUCCCCUGUCAC-GGGAGAGAAUGU--GGGUUCAAAU-CCCAUCG-GUCGCGCCA
GCCCGGGUGGUGUAGUGGCCCAUCA---U--ACGACCCUGUCACGGU-CGU--GACGCGGGUUCgAAUCCCG--CCUCGGGCGCCA
^^^^^^^^^^      ^^^^^       ^  ^^^^^^       ^^^ ^^^  ^    ^^^^^      ^^^  ^^ ^^^^^    


Alignment #9 Score= -519
GCGACCGGGGCU----GGCUUGGUAAUGGUACUCCCCUGUCAC-GGGAGAGAAUGU--GGGUUCAAAU-CCCAUCG-GUCGCGCCA
GCCCGGGUGGUGUAGUGGCCCAUCA---UACG--ACCCUGUCACGGU---CGUGACGCGGGUUCgAAUCCCG--CCUCGGGCGCCA
^^^^^^^^^^      ^^^^^       ^^^^  ^^^       ^^^   ^^^^    ^^^^^      ^^^  ^^ ^^^^^    


Alignment #10 Score= -519
GCGACCGGGGCU----GGCUUGGUAAUGGUACUCCCCUGUCAC-GGGAGAGAAUGU--GGGUUCAAAU-CCCAUCG-GUCGCGCCA
GCCCGGGUGGUGUAGUGGCCCAUCA---UACGAC--CCUGUCACG---GUCGUGACGCGGGUUCgAAUCCCG--CCUCGGGCGCCA
^^^^^^^^^^      ^^^^^       ^^^^^^  ^       ^   ^^^^^^    ^^^^^      ^^^  ^^ ^^^^^    


Alignment #11 Score= -519
GCGACCGGGGCU----GGCUUGGUAAUGGUACUCCCCUGUCACGGGAGAGAAUGU--GGGUUCAAAU-CCCAUCG-GUCGCGCCA
GCCCGGGUGGUGUAGUGGCCCAUCA---UACGACCCUGUCAC---G-GUCGUGACGCGGGUUCgAAUCCCG--CCUCGGGCGCCA
^^^^^^^^^^      ^^^^^       ^^^^^^^          ^ ^^^^^^    ^^^^^      ^^^  ^^ ^^^^^    


Alignment #12 Score= -517
GCGACCGGGGC-UGGCUU-GGUAAUGGUACUCCCCUGUCAC-GGGAGAGAAUGUGGGUUCAAAUCCCAUCGGUCGCGCCA
GCCCGGGU-GGUGUAGUGGCCCAUCAU--ACGACCCUGUCACGGU-CGUGACGCGGGUUCgAAUCCCGCCUCGGGCGCCA
^^^^^^^  ^^ ^      ^^^       ^^^^^^       ^^^ ^^^   ^^^^^       ^^^^^^^^^^^^    


Alignment #13 Score= -517
GCGACCGGGGC-UGGCU-UGGUAAUGGUACUCCCCUGUCAC-GGGAGAGAAUGUGGGUUCAAAUCCCAUCGGUCGCGCCA
GCCCGGGU-GGUGUAGUGGCCCAUCAU--ACGACCCUGUCACGGU-CGUGACGCGGGUUCgAAUCCCGCCUCGGGCGCCA
^^^^^^^  ^^ ^^    ^^^^       ^^^^^^       ^^^ ^^^   ^^^^^       ^^^^^^^^^^^^    


Alignment #14 Score= -516
GCGACCGGGGCUGGCUU-GGUAAUGGUACUC--CCCUGUCAC-GGGA-GAGAAUGUGGGUUCAAAUCCCAUCGGUCGCGCCA
GCCCGGGU-GGUGUAGUGGCCCAUCA--U-ACGACCCUGUCACGGUCGU-GAC-GCGGGUUCgAAUCCCGCCUCGGGCGCCA
^^^^^^^  ^^^      ^^^       ^ ^  ^^^       ^^^  ^ ^   ^^^^^       ^^^^^^^^^^^^    


Alignment #15 Score= -516
GCGACCGGGGCUGGCUU-GGUAAUGGUACUCCC--CUGUCAC-G--GGAGAGAAUGUGGGUUCAAAUCCCAUCGGUCGCGCCA
GCCCGGGU-GGUGUAGUGGCCCAUCA--UAC-GACCCUGUCACGGUC--GUGAC-GCGGGUUCgAAUCCCGCCUCGGGCGCCA
^^^^^^^  ^^^      ^^^       ^^^ ^  ^       ^  ^  ^^^   ^^^^^       ^^^^^^^^^^^^    


Alignment #16 Score= -514
GCGACCGGGGCU----GGCUUGGUAAUGGUACUCCCCUGUCACGGGAGAGAAUGU--GGGUUCAAAU-CCCAUCG-GUCGCGCCA
GCCCGGGUGGUGUAGUGGCCCAUCAUA----CGACCCUGUCACGGUCG---UGACGCGGGUUCgAAUCCCG--CCUCGGGCGCCA
^^^^^^^^ ^      ^^^^^    ^^    ^^^^^       ^^^^^   ^^    ^^^^^      ^ ^  ^^ ^^^^^    


Alignment #17 Score= -514
GCGACCGGGGCU-----GGCUUGGUAAUGGUACUCCCCUGUCACGGGAGAGAAUGU--GGGUUCAAAU--CCCAUCG-GUCGCGCCA
GCCCGGGU-GGUGUAGUGGCCCAUCAUA----CGACCCUGUCACGGUCG---UGACGCGGGUUCgAAUCCC-G--CCUCGGGCGCCA
^^^^^^^^ ^       ^^^^^    ^^    ^^^^^       ^^^^^   ^^    ^^^^^       ^ ^  ^^ ^^^^^    


Alignment #18 Score= -514
GCGACCGG-GGCU----GGCUUGGUAAUGGUACUCCCCUGUCACGGGAGAGAAUGU--GGGUUCAAAU-CC-CAUCG-GUCGCGCCA
GCCCGG-GUGGUGUAGUGGCCCAUCAUA----CGACCCUGUCACGGUCG---UGACGCGGGUUCgAAUCCCGC---CUCGGGCGCCA
^^^^^^ ^ ^^      ^^^^^    ^^    ^^^^^       ^^^^^   ^^    ^^^^^      ^^ ^   ^ ^^^^^    


Alignment #19 Score= -514
GCGACCGGGGCUG---GCUUGGUAAUGGUA-CUCCCCUGUCACGGGAGAGAA--UGUGGGUUCAAAUCCCAUCG-GUCGCGCCA
GCCCGGGUGGUGUAGUGGCC----CAUCAUACGACCCUGUCACGGUCGUGACGCG--GGUUCgAAUCCCG--CCUCGGGCGCCA
^^^^^^^^^^      ^^^^    ^      ^^^^^       ^^^^^      ^  ^^^^      ^^^  ^^ ^^^^^    


Alignment #20 Score= -514
GCGACCGGGGCU----GGCUUGGUAAUGGUACUCCCCUGUCACGGGAGAGAAUGU--GGGUUCAAAU-CCCAUCG-GUCGCGCCA
GCCCGGGUGGUGUAGUGGCCCAUCAUAC----GACCCUGUCACGGUCG---UGACGCGGGUUCgAAUCCCG--CCUCGGGCGCCA
^^^^^^^^^^      ^^^^^    ^^     ^^^^       ^^^^    ^^    ^^^^^      ^^^  ^^ ^^^^^    


Alignment #21 Score= -514
GCGACCGGGGCU----GGCUUGGUAAUGGUACUCCCCUGUCACGGGAGAGAAUGU--GGGUUCAAAU-CCCAUCG-GUCGCGCCA
GCCCGGGUGGUGUAGUGGCCCAUCAUA----CGACCCUGUCACGGUCG---UGACGCGGGUUCgAAUCCCGC--CUCGGGCGCCA
^^^^^^ ^^^      ^^^^^    ^^    ^^^^^       ^^^^^   ^^    ^^^^^      ^^^   ^ ^^^^^    


Alignment #22 Score= -512
GCGACCGGGGCUG---GCUU-GGUAAUGGUACUCCCCUGUCACGGGAGAGAAUGU-GGGUUCAAAUCCCAUCG-GUCGCGCCA
GCCCGGGUGGUGUAGUGG-CCCAUCAUA---CGACCCUGUCACGGUCGUGACGCGGG-UUCgAAUCCCG--CCUCGGGCGCCA
^^^^^^^^^^      ^^ ^ ^         ^^^^^       ^^^^^      ^ ^ ^^      ^^^  ^^ ^^^^^    


Alignment #23 Score= -512
GCGACCGGGGCUG---GCUUGGUAAUGGUACUCCCCUGUCACGGGAGAGAAUGUGGGUUCAAAUCCCAUCG-GUCGCGCCA
GCCCGGGUGGUGUAGUGGC---CCAUCAUACGACCCUGUCACGGUCGUGACGCGGGUUCgAAUCCCG--CCUCGGGCGCCA
^^^^^^^^^^      ^^^   ^^      ^^^^^       ^^^^^      ^^^^^      ^^^  ^^ ^^^^^    


Alignment #24 Score= -510
GCGACCGGGGCUGGC-UUGGUAAU-G-GUA-CUCCCCUGUCAC-GGGAGAGAAUGUGGGUUCAAAUCCCAUCGGUCGCGCCA
GCCCGGGU-----GGUGUAGUGGCCCAUCAUACGACCCUGUCACGGU-CGUGACGCGGGUUCgAAUCCCGCCUCGGGCGCCA
^^^^^^^      ^^ ^        ^ ^^  ^^^^^^       ^^^ ^^^   ^^^^^       ^^^^^^^^^^^^    


Alignment #25 Score= -509
GCGACCGGGGCU----GGCUUGGUAAUGGUACUCCCCUGUCACGGGAGAGAAUGU--GGGUUCAAA--UCCCAUCG-GUCGCGCCA
GCCCGGGUGGUGUAGUGGCCCAUCAUA----CGACCCUGUCACGGUCG---UGACGCGGGUUCgAAUCCCGC---CUCGGGCGCCA
^^^^^^^^^^      ^^^^^    ^^    ^^^^^       ^^^^^   ^^    ^^^^^      ^^^^   ^ ^^^^^    


Alignment #26 Score= -507
GCGACCGG--GGCU--GGCUUGGUAAUGGUACUCCCCUGUCACGGGAGAGAAUGU--GGGUUCAAAUCC--CAUCG-GUCGCGCCA
GCCCGGGUGGUGUAGUGGCCCAUCAUA----CGACCCUGUCACGGUCG---UGACGCGGGUUCgAA-UCCCG--CCUCGGGCGCCA
^^^^^^^^  ^^    ^^^^^    ^^    ^^^^^       ^^^^^   ^^    ^^^^^     ^^  ^  ^^ ^^^^^    


Alignment #27 Score= -507
GCGACCGGGGCU----GGCUUGGUAAUGGUACUCCCCUGUCACGGGAGAGAAUGU--GGGUUCAAAUCCCAUCG-GUCGCGCCA
GCCCGGGUGGUGUAGUGGCCCAUCAUA----CGACCCUGUCACGGUCG---UGACGCGGGUUCgAAUCCC-GCCUCGGGCGCCA
^^^^^^^^ ^      ^^^^^    ^^    ^^^^^       ^^^^^   ^^    ^^^^^      ^  ^^^ ^^^^^    


Alignment #28 Score= -507
G--CGACCGGGGCU--GGCUUGGUAAUGGUACUCCCCUGUCACGGGAGAGAAUGU--GGGUUCAAAUCCCAUCGGU-CG--CGCCA
GCCCGGGUGGUGUAGUGGCCCAUCAUA----CGACCCUGUCACGGUCG---UGACGCGGGUUCgAA-UCC--CGCCUCGGGCGCCA
^  ^^^^^^^^^    ^^^^^    ^^    ^^^^^       ^^^^^   ^^    ^^^^^     ^^^  ^^^^ ^^  ^    


Alignment #29 Score= -507
GCGACCGGGGCU----GGCUUGGUAAUGGUACUCCCCUGUCACGGGAGAGAAUGU-GGGUUCAAAU-CCCAUCG-GUCGCGCCA
GCCCGGGUGGUGUAGUGGCCCA---UCAUA-CGACCCUGUCACGGUCGU--GACGCGGGUUCgAAUCCCG--CCUCGGGCGCCA
^^^^^^^^^^      ^^^^^    ^^    ^^^^^       ^^^^^   ^^   ^^^^^      ^^^  ^^ ^^^^^    


Alignment #30 Score= -506
GCGACCGGGGCUGGCUUGGUAAUGGUA-----CUCCCCUGUCAC-GGGAGAGAAUGUGGGUUCAAAUCCCAUCGGUCGCGCCA
GCCCGGGU-----GGUGUAGUG-GCCCAUCAUACGACCCUGUCACGGU-CGUGACGCGGGUUCgAAUCCCGCCUCGGGCGCCA
^^^^^^^      ^^^       ^^^      ^^^^^^       ^^^ ^^^   ^^^^^       ^^^^^^^^^^^^    


Alignment #31 Score= -506
GCGACCG--GGGCU----GGCUUGGUAAUGGUACUCCCCUGUCACGGGAGAGAAUGU--GGGUUCAAAU-CCCAU-CGGUCGCGCCA
GC--CCGGGUGGUGUAGUGGCCCAUCAUA----CGACCCUGUCACGGUCG---UGACGCGGGUUCgAAUCCCGCCUCGG--GCGCCA
^^  ^^^  ^^^      ^^^^^    ^^    ^^^^^       ^^^^^   ^^    ^^^^^      ^^^   ^^^  ^^    


Alignment #32 Score= -506
GCGACCG--GGGCU----GGCUUGGUAAUGGUACUCCCCUGUCACGGGAGAGAAUGU--GGGUUCAAAU-CCCAU-CGGUCGCGCCA
--GCCCGGGUGGUGUAGUGGCCCAUCAUA----CGACCCUGUCACGGUCG---UGACGCGGGUUCgAAUCCCGCCUCGGGCGCCA--
  ^^^^^  ^^^      ^^^^^    ^^    ^^^^^       ^^^^^   ^^    ^^^^^      ^^^   ^^^^^      


Alignment #33 Score= -506
GCGACCGGG--GCU----GGCUUGGUAAUGGUACUCCCCUGUCACGGGAGAGAAUGU--GGGUUCAAAU-C--CCAUCGGUCGCGCCA
GCCC--GGGUGGUGUAGUGGCCCAUCAUA----CGACCCUGUCACGGUCG---UGACGCGGGUUCgAAUCCCGCCU-C--GGGCGCCA
^^^^  ^^^  ^      ^^^^^    ^^    ^^^^^       ^^^^^   ^^    ^^^^^      ^  ^^  ^  ^^^^    


Alignment #34 Score= -505
GCGACCGGGGC-----UGGCUUGGUAAUGGUACUCCCCUGUCACGGGAGAGAAUGU--GGGUUCAAAU--CCCAUCG-GUCGCGCCA
GCCCGGGUGGUGUAGUG-GCCCAUCAUA----CGACCCUGUCACGGUCG---UGACGCGGGUU-CgAAUCCCG--CCUCGGGCGCCA
^^^^^^^^^^      ^ ^^^^    ^^    ^^^^^       ^^^^^   ^^    ^^^ ^ ^     ^^^  ^^ ^^^^^    


Alignment #35 Score= -505
GCGACCGGGGCU----GGCUUGGUAAUGGUACU-CCCCUGUCACGGGAGAGAAUGU--GGGUUCAAAU-CCCAUCG-GUCGCGCCA
GCCCGGGUGGUGUAGUGGCCCAUCA---UACGACCCUGUCAC----G-GUCGUGACGCGGGUUCgAAUCCCG--CCUCGGGCGCCA
^^^^^^^^^^      ^^^^^       ^^^^^ ^^          ^ ^^^^^^    ^^^^^      ^^^  ^^ ^^^^^    


Alignment #36 Score= -504
GCGACCGGGGCUGGCUU-----GGUAAUGGUACUCCCCUGUCAC-GGGAGAGAAUGUGGGUUCAAAUCCCAUCGGUCGCGCCA
GCCCGGGU---GGUGUAGUGGCCCAUCAU---ACGACCCUGUCACGGU-CGUGACGCGGGUUCgAAUCCCGCCUCGGGCGCCA
^^^^^^^    ^          ^         ^^^^^^       ^^^ ^^^   ^^^^^       ^^^^^^^^^^^^    


Alignment #37 Score= -504
GCGACCGGGGCUGGCUU-GGUAAUGGUACUCCCCUGUCACGGGAGAGA-AUGUGGGUUCAAA-UCCCAUCGGUCGCGCCA
GCCCGGGU-GGUGUAGUGGCCCAUCAUACGACCCUGUCACGGUCGUGACG-C-GGGUUCgAAUCCCG-CCUCGGGCGCCA
^^^^^^^  ^^^      ^^^       ^^^^^       ^^^^^    ^ ^ ^^^       ^^^^ ^^^^^^^^    


Alignment #38 Score= -504
GCGACCGGGGCUGGCUU-GGUAAUGGUACUCCCCUGUCAC-GGGAGAGAAUGUGGGUUCAAAUCCCAUCGGUCGCGCCA
GCCCGGGU-GGUGUAGUGGCCCAUCAU-ACGACCCUGUCACGGU-CGUGACGCGGGUUCgAAUCCCGCCUCGGGCGCCA
^^^^  ^  ^^^      ^^^       ^^^^^^       ^^^ ^^^   ^^^^^       ^^^^^^  ^^^^    


Alignment #39 Score= -504
GCGACCGGGGCUGGCUU-GGUAAUGGUACUCCCCUGUCAC-GGGAGAGAAUGUG--GGUUCAAAUCC--CAUCGGUCGCGCCA
GCCCGGGU-GGUGUAGUGGCCCAUCAU-ACGACCCUGUCACGGU-CGUGAC--GCGGGUUCgAAUCCCGC--CUCGGGCGCCA
^^^^^^^  ^^^      ^^^       ^^^^^^       ^^^ ^^^     ^  ^^       ^^  ^  ^^^^^^^    


Alignment #40 Score= -504
GCGACCGGGGCUGGCUU-GGUAAUGGUACUCCCCUGUCAC-GGGAGAGAAUGUGGGUUCAAAUCCCAUCGGUCGCGCCA
GCCCGGGU-GGUGUAGUGGCCCAUCAU-ACGACCCUGUCACGGU-CGUGACGCGGGUUCgAAUCCCGCCUCGGGCGCCA
^^^^^^^  ^^^      ^^^       ^^^^^^       ^^^ ^^^   ^^^           ^^^^^^^^^^    


Alignment #41 Score= -504
GCGACCGGGGCUGGCUUGG-UAAUGGUACUCCCCUGUCAC-GGGAGAGAAUGUGGGUUCAAAUCCCAUCGGUCGCGCCA
GCCCGGGU-GGUGUAGUGGCCCAUCAU-ACGACCCUGUCACGGU-CGUGACGCGGGUUCgAAUCCCGCCUCGGGCGCCA
^^^^^^^  ^          ^       ^^^^^^       ^^^ ^^^   ^^^^^       ^^^^^^^^^^^^    


Alignment #42 Score= -503
GCGACCGGGGCU----GGCUUGGUAAUGGUACUCCCCUGUCACGGGAGAGAAUGU--GGGUUCAAA--UCCCAUCG-GUCGCGCCA
GCCCGGGUGGUGUAGUGGCCCAUCAUA----CGACCCUGUCACGGUCG---UGACGCGGGUUCgAAUCCCGC---CUCGGGCGCCA
^^^^^^^^^^      ^^^^^    ^^    ^^^^^       ^^^^^   ^^    ^^^^^      ^^^^   ^ ^^^^^    


Alignment #43 Score= -503
GCGACCGGGGCUG-GCUUGGUAAUGGUACUCCCCUGUCAC-GGGAGAGAAUGUGGGUUCAAAUCCCAUCGGUCGCGCCA
GCCCGGGUGGUGUAGUGGCCCAU-CAU-ACGACCCUGUCACGGU-CGUGACGCGGGUUCgAAUCCCGCCUCGGGCGCCA
^^^^^^^       ^^^       ^^^ ^^^^^^       ^^^ ^^^   ^^^^^       ^^^^^^^^^^^^    


Alignment #44 Score= -503
GCGACCGGGGC-UGGCUU---G-GUAAUGGUACUCCCCUGUCAC-GGGAGAGAAUGUGGGUUCAAAUCCCAUCGGUCGCGCCA
GCCCGGGU-GGUGUAGUGGCCCAUCAU-----ACGACCCUGUCACGGU-CGUGACGCGGGUUCgAAUCCCGCCUCGGGCGCCA
^^^^^^^  ^^ ^        ^ ^^       ^^^^^^       ^^^ ^^^   ^^^^^       ^^^^^^^^^^^^    


Alignment #45 Score= -503
GCGACCGGGGCU----GGCUUGGUAAUGGUACUCCCCUGUCAC-GGGAGAGAAUGU--GGGUUCAAAU-CCCAUCG-GUCGCGCCA
GCCCGGGUGGUGUAGUGGCCCAUCA---UAC--GACCCUGUCACGGU-CG--UGACGCGGGUUCgAAUCCCG--CCUCGGGCGCCA
^^^^^^^^^^      ^^^^^       ^^   ^^^^       ^^^ ^   ^^    ^^^^^      ^^^  ^^ ^^^^^    


Alignment #46 Score= -503
G---CGACCGGGGCU-GGCUUGGUAAUGGUACUCCCCUGUCACGGGAGAGAAUGU--GGGUUCAAAUCCCAUCGGUC-G---CGCCA
GCCCGGGUGGUGUAGUGGCCCAUCAUA----CGACCCUGUCACGGUCG---UGACGCGGGUUCgA-AUCC---CGCCUCGGGCGCCA
^   ^^^^^^^^^   ^^^^^    ^^    ^^^^^       ^^^^^   ^^    ^^^^^    ^^^^   ^^^^ ^   ^    


Alignment #47 Score= -502
GCGACCGGGGCUGGCUU-GGUAAUGGUACUCCC-CUGUCAC-GGGAGAGAAUGUGGGUUCAAAUCCCAUCGGUCGCGCCA
GCCCGGGU-GGUGUAGUGGCCCAUCA--UACGACCCUGUCACGGUCGUGAC-GCGGGUUCgAAUCCCGCCUCGGGCGCCA
^^^^^^^  ^^^      ^^^       ^^^^^ ^^      ^^^^^^^   ^^^^^       ^^^^^^^^^^^^    


Alignment #48 Score= -501
GCGACCGGGGCUGGCUUGG--UAAUGGUACUCCCCUGUCAC-GGGAGAGAAUGUGGGUUCAAAUCCCAUCGGUCGCGCCA
GCCCGGGU---GGUGUAGUGGCCCAUCAUACGACCCUGUCACGGU-CGUGACGCGGGUUCgAAUCCCGCCUCGGGCGCCA
^^^^^^^    ^^        ^^      ^^^^^^       ^^^ ^^^   ^^^^^       ^^^^^^^^^^^^    


Alignment #49 Score= -501
GCGACCGGGGCUGGCUUGG--UAAUGGUACUCCCCUGUCAC-GGGAGAGAAUGUGGGUUCAAAUCCCAUCGGUCGCGCCA
GCCCGGGU---GGUGUAGUGGCCCAUCAUACGACCCUGUCACGGU-CGUGACGCGGGUUCgAAUCCCGCCUCGGGCGCCA
^^^^^^^    ^^        ^^      ^^^^^^       ^^^ ^^^   ^^^^^       ^^^^^^^^^^^^    


Alignment #50 Score= -498
GCGACCGGGGCUGGCUUGGUAAU-----GGUACUCCCCUGUCAC-GGGAGAGAAUGUGGGUUCAAAUCCCAUCGGUCGCGCCA
GCCCGGG------UGGUGUAGUGGCCCAUCAUACGACCCUGUCACGGU-CGUGACGCGGGUUCgAAUCCCGCCUCGGGCGCCA
^^^^^^^      ^^^            ^^^ ^^^^^^       ^^^ ^^^   ^^^^^       ^^^^^^^^^^^^    


Alignment #51 Score= -498
GCGACCGGGGCUGGCUUGGUAAUGGUA--CUCCCCUGUCAC-GGGAGAGAAUG-UGGGUUCAAAUC-CCAUCG-GUCGCGCCA
GCCCGGGUGGU-GUAGUGGC--CCAUCAUACGACCCUGUCACGGU-CGUGACGCGGG--UUCgAAUCCC-GCCUCGGGCGCCA
^^^^^^^^^^  ^^   ^^   ^^     ^^^^^^       ^^^ ^^^     ^^   ^^   ^^ ^^ ^^^ ^^^^^    


Alignment #52 Score= -497
GCGACCGGGGCUGGCUUGGUA-AUGGUA--CUCCCCUGUCAC-GGGAGAGAAUG-UGGGU-UCAAAUCCCAUCG-GUCGCGCCA
GCCCGGGU---G-GUGUAGUGGCCCAUCAUACGACCCUGUCACGGU-CGUGACGCG--GGUUCgAAUCC-CGCCUCGGGCGCCA
^^^^^^^^   ^ ^      ^ ^^^     ^^^^^^       ^^^ ^^^     ^  ^^ ^      ^ ^^^^ ^^^^^    


Alignment #53 Score= -496
GCGACCGGG-GCUGGC-U-UGGUAAUGGUACUCCCCUGUCAC-GGGAGAGAAUGUGGGUUCAAAUCCCAUCGGUCGCGCCA
GCCCGGGUGGUGUAGUGGCCCAUCAU----ACGACCCUGUCACGGU-CGUGACGCGGGUUCgAAUCCCGCCUCGGGCGCCA
^^^^^^^ ^ ^      ^ ^          ^^^^^^       ^^^ ^^^   ^^^^^       ^^^^^^^^^^^^    


Alignment #54 Score= -495
GCGACCGGGGCUG---GCUUGGUAAUGGUACUCCCCUGUCACGGGAGAGAA--UGUGGGUUCAAAUCCCAUCG-GUCGCGCCA
GCCCGGGUGGUGUAGUGGCC-CAUCAUA--CGACCCUGUCACGGUCGUGACGCG--GGUUCgAAUCCCG--CCUCGGGCGCCA
^^^^^^^^^^      ^^^^ ^        ^^^^^       ^^^^^      ^  ^^^^      ^^^  ^^ ^^^^^    


Alignment #55 Score= -494
GCGACCGGGGCUGGCUUGGUAAUGGUA-----CUCCCCUGUCAC-GGGAGAGAAUG-UGGGUUCAAAUCCCAUCG-GUCGCGCCA
GCCCGGGU---G-GUGUAGUGGC--CCAUCAUACGACCCUGUCACGGU-CGUGACGCGG-GUUCgAAUCC-CGCCUCGGGCGCCA
^^^^^^^^   ^ ^      ^^^  ^^     ^^^^^^       ^^^ ^^^     ^^ ^^^      ^ ^^^^ ^^^^^    


Alignment #56 Score= -494
GCGACCGGGGCUGGC-UUGGUAAU-GG-UA-CUCCCCUGUCAC-GGGAGAGAAUGUGGGUUCAAAUCCCAUCGGUCGCGCCA
GCCCGGGU-----GGUGUAGUGGCCCAUCAUACGACCCUGUCACGGU-CGUGACGCGGGUUCgAAUCCCGCCUCGGGCGCCA
^^^^^^^      ^  ^        ^  ^  ^^^^^^       ^^^ ^^^   ^^^^^       ^^^^^^^^^^^^    


Alignment #57 Score= -492
GCGACCGGGGCU----GGCUUGGUAAUGGUACUCCCCUGUCACGGGAGAGAAUGU---GGGUUCAAAU-CCCAUCG-GUCGCGCCA
GCCCGGGUGGUGUAGUGGCCCA---UCAUA-CGACCCUGUCACGGUCG----UGACGCGGGUUCgAAUCCCG--CCUCGGGCGCCA
^^^^^^^^^^      ^^^^^    ^^^   ^^^^^       ^^^^^    ^^^   ^^^^^      ^^^  ^^ ^^^^^    


Alignment #58 Score= -492
GCGACCGGGGCUG---GCUUGGUAAUGGUACUC----CCCUGUCACGG----GAGAGAAUGUGGGUUCAAAUCCCAUCG-GUCGCGCCA
GCCCGGGUGGUGUAGUGGCCCAUCA-------UACGACCCUGUCACGGUCGUGACGC----GGGUUCgAAUCCCG--CCUCGGGCGCCA
^^^^^^^^^^      ^^^^^           ^    ^^       ^^    ^        ^^^^^      ^^^  ^^ ^^^^^    


Alignment #59 Score= -492
GCGACCGGGGCUG---GCUUGGUAAUGGUACUCCCCUGUCAC--------GGGAGAGAAUGUGGGUUCAAAUCCCAUCG-GUCGCGCCA
GCCCGGGUGGUGUAGUGGCCCAUCA-----UA--CGACCCUGUCACGGUCG--UGACGC--GGGUUCgAAUCCCG--CCUCGGGCGCCA
^^^^^^^^^^      ^^^^^         ^^  ^               ^  ^^      ^^^^^      ^^^  ^^ ^^^^^    


Alignment #60 Score= -491
GCGACCGGG-GCUGGCUU-GGUAAUGGUACUCCCCUGUCAC-GGGAGAGAAUGUGGGUUCAAAUCCCA--UCGGUCGCGCCA
GCCCG--GGUGGUGUAGUGGCCCAUCAU-ACGACCCUGUCACGGU-CGUGACGCGGGUUCgAAUCCCGCCU--CGGGCGCCA
^^^^^  ^  ^^^      ^^^       ^^^^^^       ^^^ ^^^    ^^^^       ^^^^  ^  ^^^^^    


Alignment #61 Score= -491
GCGACCGGGGCU----GGCUUGGUAAUGGUAC--UCCCCUGUCAC-GGGAGAGAAUGU-GGGUUCAAAU-CCCAUCG-GUCGCGCCA
GCCCGGGUGGUGUAGUGGCCCA------UC-AUACGACCCUGUCACGGU-CGU-GACGCGGGUUCgAAUCCCG--CCUCGGGCGCCA
^^^^^^^^^^      ^^^^^       ^^ ^  ^^^^^       ^^^ ^^^ ^^   ^^^^^      ^^^  ^^ ^^^^^    


Alignment #62 Score= -489
GCGACCGGGGCUGGCUUGGUAAUGGUACUCCCCUGUCAC-GGGAGAGAAUGUGGGUUCAAAUCCCAUCGGUCGCGCCA
GCCCGGGUGGUGUAGUGGCCCAUCAU-ACGACCCUGUCACGGU-CGUGACGCGGGUUCgAAUCCCGCCUCGGGCGCCA
^^^^^^^  ^^^           ^^^ ^^^^^^       ^^^ ^^^   ^^^^^       ^^^^^^^^^^^^    


Alignment #63 Score= -488
GCGACCGGGGCUGGCUU-GGUAAUGGUACUCCC-CU-GUCACGGGAGAGAAUGUGGGUUCAAAUCCCAUCGGUCGCGCCA
GCCCGGGU-GGUGUAGUGGCCCAUCA--UACGACCCUGUCACGGUCGUGAC-GCGGGUUCgAAUCCCGCCUCGGGCGCCA
^^^^^^^  ^^^      ^^^       ^^^^^ ^^ ^   ^^^^^^^^   ^^^^^       ^^^^^^^^^^^^    


Alignment #64 Score= -487
GCGACCGGGGC-UGGCUUGGUAAUG-GUA-CUCCCCUGUCAC-GGGAGAGAAUGUGGGUUCAAAUCCCAU--CGGUCGCGCCA
GCCC--G--GGUGGUGUAGUGGCCCAUCAUACGACCCUGUCACGGU-CGUGACGCGGGUUCgAAUCCCGCCUC--GGGCGCCA
^^^^  ^  ^^ ^^         ^^ ^^  ^^^^^^       ^^^ ^^^   ^^^^^       ^^^^^  ^  ^^^^    


Alignment #65 Score= -487
GCGACCGGGGCU----GGCUUGGUAAUGGUACUCCCCUGUCAC-GGGAGAGAAUGU--GGGUUCAAAU-CCCAUCG-GUCGCGCCA
GCCCGGGUGGUGUAGUGGCCCAUCA---UAC--GACCCUGUCACGGU-CGU--GACGCGGGUUCgAAUCCCG--CCUCGGGCGCCA
^^^^^^^^^^      ^^^^^       ^    ^^^^       ^^^ ^    ^    ^^^^^      ^^^  ^^ ^^^^^    


Alignment #66 Score= -487
GCGACCGGGGCU----GGCUUGGUAAUGGUACUCCCCUGUCAC-GGGAGAGAAUGU--GGGUUCAAAU-CCCAUCG-GUCGCGCCA
GCCCGGGUGGUGUAGUGGCCCAUCA---UACGAC--CCUGUCACGGU---CGUGACGCGGGUUCgAAUCCCG--CCUCGGGCGCCA
^^^^^^^^^^      ^^^^^       ^^^^    ^       ^     ^^^^    ^^^^^      ^^^  ^^ ^^^^^    


Alignment #67 Score= -486
GCGACCGGGGCUG-GCUUGGUAAUGGUACUCCCCUGUCAC-GGGAGAGAAUGUGGGUUCAAAUCCCAUCGGUCGCGCCA
GCCCGGGUGGUGUAGUGGCCCAU-CAU-ACGACCCUGUCACGGU-CGUGACGCGGGUUCgAAUCCCGCCUCGGGCGCCA
^^^^^^^       ^^^       ^^^ ^^^^^^       ^^^ ^^^   ^^^^^       ^^^^^^^^^^^^    


Alignment #68 Score= -486
GCGACCGGGGCUGGCUU-GGUAAUGGUACUCCCCUGUCAC-GGGAGAGAAUGUGGGUUCAA---AUCCCAUCGGUCGCGCCA
GCCCGGGU-GGUGUAGUGGCCCAUCAU-ACGACCCUGUCACGGU-CGUGACGCGG-GUUCgAAUC--CCGCCUCGGGCGCCA
^^^^^^^  ^^^      ^^^       ^^^^^^       ^^^ ^^^   ^^^^ ^       ^  ^^^^^^^^^^^    


Alignment #69 Score= -485
GCGACCGGGGCUGGCUUGGU-AAUGGUA--CUCCCCUGUCAC-GGGAGAGAAUG-UGGGUUCA--AAUCCCAUCG-GUCGCGCCA
GCCCGGGU----GGUGUAGUGGCCCAUCAUACGACCCUGUCACGGU-CGUGACGCG--GGUUCgAAUCCC--GCCUCGGGCGCCA
^^^^^^^^    ^^ ^^    ^^^^     ^^^^^^       ^^^ ^^^     ^  ^^^    ^^ ^^  ^^^ ^^^^^    


Alignment #70 Score= -485
GCGACCGGGGCU----GGCUUGGUAAUGGUACUCCCCUGUCACGGGAGAGAAUGU--GGGUUCAAAUCCCAUCG-GUCGCGCCA
GCCCGGGUGGUGUAGUGGCCCAUCAUA----CGACCCUGUCACGGUCG---UGACGCGGGUUCgAAUC-CCGCCUCGGGCGCCA
^^^^^^^^^       ^^^^^    ^^    ^^^^^       ^^^^^   ^^    ^^^^^       ^ ^^^ ^^^^^    


Alignment #71 Score= -484
GCGACCG-GGGCU---GGCUUGGUAAUGGUACUCCCCUGUCACGGGAGAGAAUGU--GGGUUCAAAUCCCAUCG-GUCGCGCCA
GCCCGGGUGGUGUAGUGGCCCAUCAUA----CGACCCUGUCACGGUCG---UGACGCGGGUUCgAAUC-CCGCCUCGGGCGCCA
^^^^^^^ ^       ^^^^^    ^^    ^^^^^       ^^^^^   ^^    ^^^^^       ^  ^^ ^^^^^    


Alignment #72 Score= -484
GCGACCGGGGCU----GGCUUGGUAAUGGUACUCCCCUGUCACGGGAGAGAAUGU--GGGUUCAAAU--CCCAUCG-GUCGCGCCA
GCCCGGGUGGUGUAGUGGCCCAUCAUA----CGACCCUGUCACGGUCG---UGACGCGGG-UUCgAAUCCCG--CCUCGGGCGCCA
^^^^^^^^^^ ^    ^^^^^    ^^    ^^^^^       ^^^^^   ^^    ^^^ ^^^     ^^^  ^^ ^^^^^    


Alignment #73 Score= -484
GCGACCGGGGCUGGCUU-GGUAAUGGUACUCCCCUGUCAC-GGGAGAGAAUGUGGGUUCAAAUCCC-AUCGGUCGCGCCA
GCCCGGGU-GGUGUAGUGGCCCAUCAU-ACGACCCUGUCACGGU-CGUGACGCGGGUUCgAA-UCCCGCCUCGGGCGCCA
^^^^^^^  ^^^      ^^^       ^^^^^^       ^^^ ^^^   ^^^ ^       ^ ^ ^^^^^^^^^    


Alignment #74 Score= -484
GCGACCGGGGCUGGCUU-GGUAAUGGUACUCCCCUGUCAC-GGGAGAGAAUGUGGGUUCAAAUCCCAUCGGUCGCGCCA
GCCCGGGU-GGUGUAGUGGCCCAUCAU-ACGACCCUGUCACGGU-CGUGACGCGGGUUCgAAUCCCGCCUCGGGCGCCA
^^^^^^^  ^^^      ^^^       ^^^^^^       ^^^ ^^^   ^^^^^^    ^ ^^^^^^^^^^^^    


Alignment #75 Score= -484
GCGACCGGGG--CUGGCUU---GG--UAAUGGUACUCCCCUGUCAC-GGGAGAGAAUGUGGGUUCAAAUCCCAUCGGUCGCGCCA
GCCCGGG--UGGUGUAGUGGCCCAUCAU------ACGACCCUGUCACGGU-CGUGACGCGGGUUCgAAUCCCGCCUCGGGCGCCA
^^^^^^^  ^  ^^        ^^  ^       ^^^^^^       ^^^ ^^^   ^^^^^       ^^^^^^^^^^^^    


Alignment #76 Score= -483
GCGACCGGGGCUGGCUUG-----GUAAUGGUACUCCCCUGUCAC-GGGAGAGAAUGUGGGUUCAAAUCCCAUCGGUCGCGCCA
GCCCGGG--UGG-UGUAGUGGCCCA---UCAUACGACCCUGUCACGGU-CGUGACGCGGGUUCgAAUCCCGCCUCGGGCGCCA
^^^^^^^  ^^^ ^^        ^^   ^^^ ^^^^^^       ^^^ ^^^   ^^^^^       ^^^^^^^^^^^^    


Alignment #77 Score= -482
GCGACCGGGGCU----GGCUUGGUAAUGGUACUCCCCUGUCACGGGAGAGAAUGU--GGGUUCAAAU-CCCAUCG-GUCGCGCCA
GCCCGGGUGGUGUAGUGGCCCAUCAUA----CGACCCUGUCACGGUCG---UGACGCGGGUUCgAAUCCCG--CCUCGGGCGCCA
^^^^^^^^^^      ^^^^^    ^^    ^   ^       ^   ^   ^^    ^^^^^      ^^^  ^^ ^^^^^    


Alignment #78 Score= -481
GCGACCGG--GGCU----GGCUUGGUAAUGGUACUCCCCUGUCACGGGAGAGAAUGU--GGGUUCAAAU-CC---CAUCGGUCGCGCCA
GCCCG--GGUGGUGUAGUGGCCCAUCAUA----CGACCCUGUCACGGUCG---UGACGCGGGUUCgAAUCCCGCCU----CGGGCGCCA
^^^^^  ^  ^^      ^^^^^    ^^    ^^^^^       ^^^^^   ^^    ^^^^^      ^^   ^    ^^^^^    


Alignment #79 Score= -479
GCGACCGGGGCUGGCUUGGUAAUGGUA----CUCCCCUGUCAC-GGGAGAGAAUGUGGGUUCAAAUCCCAUCGGUCGCGCCA
GCCCGGGU-----GGUGUAGUGGCCCAUCAUACGACCCUGUCACGGU-CGUGACGCGGGUUCgAAUCCCGCCUCGGGCGCCA
^^^^^^^      ^^ ^^    ^^^^     ^^^^^^       ^^^ ^^^   ^^^^^       ^^^^^^^^^^^^    


Alignment #80 Score= -479
GCGACCGGGGCUG---GCUUGGUAAUGGUACUCCCCUGUCACGGGAGAGAAUG----UGGGUUCAAAUCCCAUCG-GUCGCGCCA
GCCCGGGUGGUGUAGUGGCCCAUCAUAC---GACCCUGUCACGGUCG----UGACGCGGGUUCgAAUCCCG--CCUCGGGCGCCA
^^^^^^^^^^      ^^^^^    ^^    ^^^^       ^^^^     ^^    ^^^^^      ^^^  ^^ ^^^^^    


Alignment #81 Score= -479
GCGACCGGGGCUGGCUUGGUAAUGGUAC------UCCCCUGUCAC-GGGAGAGAAU--GUGGGUUCAAAUCCCAUCG-GUCGCGCCA
GCCCGGGU---G-GUGUAGUGGC--C-CAUCAUACGACCCUGUCACGGU-CGUGACGCG-G-GUUCgAAUCC-CGCCUCGGGCGCCA
^^^^^^^^   ^ ^      ^^^  ^ ^      ^^^^^       ^^^ ^^      ^ ^ ^^^      ^ ^^^^ ^^^^^    


Alignment #82 Score= -479
GCGACCGGGGCUG-GCUUGGUAAUGGUA--CUCCCCUGUCAC-GGGAGAGAAUGUGGGUUCAAAUCCCAUCGGUCGCGCCA
GCCCGGGUGGUGUAGUGGCC----CAUCAUACGACCCUGUCACGGU-CGUGACGCGGGUUCgAAUCCCGCCUCGGGCGCCA
^^^^^^^       ^^^       ^^^   ^^^^^^       ^^^ ^^^   ^^^^^       ^^^^^^^^^^^^    


Alignment #83 Score= -475
GCGACCGGGGCUGGCUU-GGUAAUGGUAC----UCCCCUGUCAC-GGGAGA--GAAUGUGGGUUCAAAUCCCAUCGGUCGCGCCA
GCCCGGGU-GGUGUAGUGGCCCA-----UCAUACGACCCUGUCACGGU-CGUGAC--GCGGGUUCgAAUCCCGCCUCGGGCGCCA
^^^^^^^  ^^^      ^^^       ^    ^^^^^       ^^^ ^^  ^   ^^^^^       ^^^^^^^^^^^^    


Alignment #84 Score= -474
GCGACCGGGGCUGGCUUGGU-AAUGGUA---CUCCCCUGUCAC-GGGAGAGAAUGUGGGUUCAAAUCCCAUCGGUCGCGCCA
GCCCGGG--UGGU--GUAGUGGC-CCAUCAUACGACCCUGUCACGGU-CGUGACGCGGGUUCgAAUCCCGCCUCGGGCGCCA
^^^^^^^  ^^^   ^^    ^^ ^^^    ^^^^^^       ^^^ ^^^   ^^^^^       ^^^^^^^^^^^^    


Alignment #85 Score= -474
GCGACCG----GGGCU----GGCUUGGUAAUGGUACUCCCCUGUCACGGGAGAGAAUGU--GGGUUCAAAU-CCCAU---CGGUCGCGCCA
GC----CCGGGUGGUGUAGUGGCCCAUCAUA----CGACCCUGUCACGGUCG---UGACGCGGGUUCgAAUCCCGCCUCGG----GCGCCA
^^    ^    ^^^      ^^^^^    ^^    ^^^^^       ^^^^^   ^^    ^^^^^      ^^^     ^    ^^    


Alignment #86 Score= -474
GCGACC--G--GGGCU----GGCUUGGUAAUGGUACUCCCCUGUCACGGGAGAGAAUGU--GGGUUCAAAU-CCCAU-C--GGUCGCGCCA
G----CCCGGGUGGUGUAGUGGCCCAUCAUA----CGACCCUGUCACGGUCG---UGACGCGGGUUCgAAUCCCGCCUCGGG----CGCCA
^    ^  ^  ^^^      ^^^^^    ^^    ^^^^^       ^^^^^   ^^    ^^^^^      ^^^   ^  ^    ^    


Alignment #87 Score= -474
GCGACCGGGGCUGGCUU-GGUAAUGGUACUC----CCCUGUCAC-GGGA-GAGAAUGUGGGUUCAAAUCCCAUCGGUCGCGCCA
GCCCGGGU-GGUGUAGUGGCCCA-----UCAUACGACCCUGUCACGGUCGUGAC--GCGGGUUCgAAUCCCGCCUCGGGCGCCA
^^^^^^^  ^^^      ^^^       ^^^    ^^^       ^^^  ^^^   ^^^^^       ^^^^^^^^^^^^    


Alignment #88 Score= -474
GCGACCGGGGCUGGCUUGGUAAUGGUA-----CUCCCCUGUCAC-GGGAGAGAAUGUGGGUUCAAAUCCCAUCGGUCGCGCCA
GCCCGGGU-----GGUGUAGUGGC-CCAUCAUACGACCCUGUCACGGU-CGUGACGCGGGUUCgAAUCCCGCCUCGGGCGCCA
^^^^^^^      ^           ^      ^^^^^^       ^^^ ^^^   ^^^^^       ^^^^^^^^^^^^    


Alignment #89 Score= -473
GCGACCGGGGCUG---GCUUGGUAAUGGUAC-----UCCCCUGUCACGGGA---GAGAAUGUGGGUUCAAAUCCCAUCG-GUCGCGCCA
GCCCGGGUGGUGUAGUGGCCCA--------UCAUACGACCCUGUCACGGUCGUGACGC---GGGUUCgAAUCCCG--CCUCGGGCGCCA
^^^^^^^^^^      ^^^^^         ^     ^^^^       ^^^^   ^      ^^^^^      ^^^  ^^ ^^^^^    


Alignment #90 Score= -472
GCGACCGGGGCUGGCUU-GGUAAUGGUACUCCCCUGUCAC-GGGAGAGAAUGUGGGUUCAAAUCCCAUCGGUCGCGCCA
GCCCGGGU-GGUGUAGUGGCCCAUCAU-ACGACCCUGUCACGGU-CGUGACGCGGGUUCgAAUCCCGCCUCGGGCGCCA
^^^      ^^^      ^^^       ^^^^^^       ^^^ ^^^   ^^^^^       ^^^^^    ^^^    


Alignment #91 Score= -471
GCGACCGGGGCUGGCUUGGUAAU---GGUACUCCCCUGUCAC-GGGAGAGAAUGUGGGUUCAAAUCCCAUCGGUCGCGCCA
GCCCGGGUGGUGUA-GUGGCCCAUCAU---ACGACCCUGUCACGGU-CGUGACGCGGGUUCgAAUCCCGCCUCGGGCGCCA
^^^^^^^        ^          ^   ^^^^^^       ^^^ ^^^   ^^^^^       ^^^^^^^^^^^^    


Alignment #92 Score= -468
GCGACCGGGGCUGGCUUGGUAAUGGUA--CUCCCCUGUCAC-GGGAGAGAAUG-UGGGUUCAAAUCCCA-UCG-GUCGCGCCA
GCCCGGGU---GGUGUAGUGGCCCAUCAUACGACCCUGUCACGGU-CGUGACGCG--GGUUCgAAU-CCCGCCUCGGGCGCCA
^^^^^^^^   ^^       ^^^^     ^^^^^^       ^^^ ^^^     ^  ^^^       ^^ ^^^ ^^^^^    


Alignment #93 Score= -468
GCGACCGGGGCUGGCUUGGUAAUGGUA-----CUCCCCUGUCAC-GGGAGAGAAUGUGGGUUCAAAUCCCAUCGGUCGCGCCA
GCCCGGGU-GGUGUAGUGGC-----CCAUCAUACGACCCUGUCACGGU-CGUGACGCGGGUUCgAAUCCCGCCUCGGGCGCCA
^^^^^^^  ^               ^      ^^^^^^       ^^^ ^^^   ^^^^^       ^^^^^^^^^^^^    


Alignment #94 Score= -467
GCGACC--GGGGCU--GGCUUGGUAAUGGUACUCCCCUGUCACGGGAGAGAAUGU--GGGUUCAAAU--CCCAUCGGUCGCGCCA
GCCCGGGUGGUGUAGUGGCCCAUCAUA----CGACCCUGUCACGGUCG---UGACGCGGGUUCgAAUCCCGC--CUCGGGCGCCA
^^^^^^  ^^^^    ^^^^^    ^^    ^^^^^       ^^^^^   ^^    ^^^^^       ^^^  ^^^^^^^    


Alignment #95 Score= -467
GCGACCGG----GGCU----GGCUUGGUAAUGGUACUCCCCUGUCACGGGAGAGAAUGU--GGGUUCAAAUCCCA----UCGGUCGCGCCA
GCC----CGGGUGGUGUAGUGGCCCAUCAUA----CGACCCUGUCACGGUCG---UGACGCGGGUUCgAAUCCCGCCUCG----GGCGCCA
^^^    ^    ^^      ^^^^^    ^^    ^^^^^       ^^^^^   ^^    ^^^^^      ^^     ^    ^^^    


Alignment #96 Score= -467
GCGACCGGGGCUGGCUUG-GUAAUGGUACUCCCCUGUCAC-GGGAGAGAAUGUGGGUUCAAAUCCCAUCGGUCGCGCCA
GCCCGGGU-GGUGUAGUGGCCCAUCAU-ACGACCCUGUCACGGU-CGUGACGCGGGUUCgAAUCCCGCCUCGGGCGCCA
^^^^^^^  ^^^     ^ ^^       ^^^^^^       ^^^ ^^^   ^^^^^       ^^^^^^^^^^^^    


Alignment #97 Score= -467
GCGACCGGGGCUGGCUU-GGUAAUGGUACUCCCCUGUCACGGGAGAG--AAUGUGGGUUCAAA-UCCCAUCGGUCGCGCCA
GCCCGGGU-GGUGUAGUGGCCCAUCAUACGACCCUGUCACGGUCGUGACG--C-GGGUUCgAAUCCCG-CCUCGGGCGCCA
^^^^^^^  ^^^      ^^^       ^^^^^       ^^^^^    ^  ^ ^^^       ^^^^ ^^^^^^^^    


Alignment #98 Score= -466
GCGACCGGGGCUGGCUUGGUAAU------GGUA-CUCCCCUGUCAC-GGGAGAGAAUGUGGGUUCAAAUCCCAU--CGGUCGCGCCA
GCCC--G------GGUGGUGUAGUGGCCCAUCAUACGACCCUGUCACGGU-CGUGACGCGGGUUCgAAUCCCGCCUC--GGGCGCCA
^^^^  ^      ^^^             ^^^  ^^^^^^       ^^^ ^^^   ^^^^^       ^^^^^  ^  ^^^^    


Alignment #99 Score= -465
GCGACCGGGG----CUGGCUUGGUAAUGGUACUCCCCUGUCAC-GGGAGAGAAUGUGGGUUCAAAUCCCAUCGGUCGCGCCA
GCCCGGGUGGUGUAGUGGCCCAU---CAU--ACGACCCUGUCACGGU-CGUGACGCGGGUUCgAAUCCCGCCUCGGGCGCCA
^^^^^^^       ^^^         ^^^  ^^^^^^       ^^^ ^^^   ^^^^^       ^^^^^^^^^^^^    


Alignment #100 Score= -464
GCGACCGGGGCUGG------CUUGGUAAUGGUACUCCCCUGUCAC-GGGAGAGAAUGUGGGUUCAAAUCCCAUCGGUCGCGCCA
GCCCGGGUGGUGUAGUGGCCCAUCAU-------ACGACCCUGUCACGGU-CGUGACGCGGGUUCgAAUCCCGCCUCGGGCGCCA
^^^^^^^ ^           ^            ^^^^^^       ^^^ ^^^   ^^^^^       ^^^^^^^^^^^^    


Alignment #101 Score= -463
GCGACCGGGGCUGGCU---------UGGUAAUGGUACUCCCCUGUCAC-GGGAGAGAAUGUGGGUUCAAAUCCCAUCGGUCGCGCCA
GCCCGGGU-G--GUGUAGUGGCCCAU--CAU-----ACGACCCUGUCACGGU-CGUGACGCGGGUUCgAAUCCCGCCUCGGGCGCCA
^^^^^^^  ^  ^            ^  ^       ^^^^^^       ^^^ ^^^   ^^^^^       ^^^^^^^^^^^^    


Alignment #102 Score= -463
GCGACCGGGGCUG-GCUUGGUAAU-GGUACUCCCCUGUCACGGGAGAGAAUGUGGGUUCAAAUCCCAUCGGUCGCGCCA
GCCCGGGUGGUGUAGUGGCCCAUCAUAC-G-ACCCUGUCACGGU-CGUGACGCGGGUUCgAAUCCCGCCUCGGGCGCCA
^^^^^^^       ^^^        ^^^ ^ ^^^       ^^^ ^     ^^^^^       ^^^^^^^^^^^^    


Alignment #103 Score= -462
GCGACCGGGGC-----UGGCUUGGUAAUGGUACUCCCCUGUCACGGGAGAGAAUGU--GGGUUCAAAU--CCCAUCG-GUCGCGCCA
GCCCGGGUGGUGUAGUG-GCCCAUCAUA----CGACCCUGUCACGGUCG---UGACGCGGGUU-CgAAUCCCG--CCUCGGGCGCCA
^^^^^^^^^^      ^ ^^^^    ^^    ^^^^^       ^^^^^   ^^    ^^^ ^ ^     ^^^  ^^ ^^^^^    


Alignment #104 Score= -462
GCGACCGGGG-CUGGCUUGGUAAUGGUACUCCCCUGUCAC-GGGAGAGAAUGUGGGUUCAAAUCCCAUCGGUCGCGCCA
GCCCGGGUGGUGUAGUG-GCCCAUCAU-ACGACCCUGUCACGGU-CGUGACGCGGGUUCgAAUCCCGCCUCGGGCGCCA
^^^^^^^^^^ ^^     ^^^^^^^   ^^^^^^       ^^^ ^^^   ^^^^^       ^^^^^  ^^^^^    


Alignment #105 Score= -462
GCGACCGGGGCUGGCUUGGUAAUGGUA-CUCCCCUGUCAC-GGGAGAGAAUGUGGGUUCAAAUCCCAUCGGUCGCGCCA
GCCCGGG--UGGUGUAGUGGCCCAUCAUACGACCCUGUCACGGU-CGUGACGCGGGUUCgAAUCCCGCCUCGGGCGCCA
^^^^^^^  ^^^     ^^^        ^^^^^^       ^^^ ^^^   ^^^^^       ^^^^^^^^^^^^    


Alignment #106 Score= -461
GCGACCGGGGCUGGCUUGGUAAUGGUA----CUCCCCUGUCAC-GGGAGAGAAUGUGGGUUCAAAUCCCAU---CGGUCGCGCCA
GCC---C--GGGUGGUGUAGUGGCCCAUCAUACGACCCUGUCACGGU-CGUGACGCGGGUUCgAAUCCCGCCUCG---GGCGCCA
^^^   ^  ^^^^         ^^^^     ^^^^^^       ^^^ ^^^   ^^^^^       ^^^^^   ^   ^^^    


Alignment #107 Score= -461
GCGACC-GGGGCUGGCUU-GGUAAUGGUACUCCCCUGUCAC-GGGAGAGAAUGUGGGUUCAAAUCCCAUCGGUCGCGCCA
GCCCGGGUGGUGUAGUGGCCCAUCAU---ACGACCCUGUCACGGU-CGUGACGCGGGUUCgAAUCCCGCCUCGGGCGCCA
^^^^^^ ^^^     ^^^ ^^        ^^^^^^       ^^^ ^^^   ^^^^^       ^^^^^   ^^^^    


Alignment #108 Score= -460
GCGACCGGGGCUGGCUUGGUAA--UGGUA----CUCCCCUGUCAC-GGGAGAGAAUGUGGGUUCAAAUCCCAUCGGUCGCGCCA
GCCCGGGU-------GGUGUAGUGGCCCAUCAUACGACCCUGUCACGGU-CGUGACGCGGGUUCgAAUCCCGCCUCGGGCGCCA
^^^^^^^        ^^^      ^^^      ^^^^^^       ^^^ ^^^   ^^^^^       ^^^^^^^^^^^^    


Alignment #109 Score= -459
GCGACCGGGGCUGGCUU-GGUAAUGGUACUCCCCUGUCAC-GGGAGAGAAUGUGGGUUCAAAUCCCAUCGGUCGCGCCA--
GCCCGGGU-GGUGUAGUGGCCCAUCAU-ACGACCCUGUCACGGU-CGUGACGCGGGUUCgAAUCCCGCCUCGG--GCGCCA
^^^^^^^  ^^^      ^^^       ^^^^^^       ^^^ ^^^   ^^^^^       ^^^^^^^^^^  ^^    


Alignment #110 Score= -456
GCGACCGGGGCUGGCUUGGU----AAUGGUA--CUCCCCUGUCAC-GGGAGAGAAUG-UGGGUUCAA-AUCCCAUCG-GUCGCGCCA
GCCCGGGU---G-GU---GUAGUGGCCCAUCAUACGACCCUGUCACGGU-CGUGACGCG--GGUUCgAAUCC-CGCCUCGGGCGCCA
^^^^^^^^   ^ ^    ^^    ^^^^     ^^^^^^       ^^^ ^^^     ^  ^^^    ^^ ^ ^^^^ ^^^^^    


Alignment #111 Score= -455
GCGACCGGGGCUGGCUUGGUAAUGGUACUCCCCUGUCACGGGAGAGAAUGUGGGUU-CAAAUCCCAUCG-GUCGCGCCA
GCCCGGGUGGUGUAGUGGCCCAUCAUACGACCCUGUCACGGUCGUGACGCGG--GUUCgAAUCCC-GCCUCGGGCGCCA
^^^^^^^^^^                 ^^^^^       ^^^^^ ^^^      ^^ ^     ^^ ^^^ ^^^^^    


Alignment #112 Score= -455
GCGACCGGGGCUG--GCUUGGUAAUGGUACUCCCCUGUCACGGGAGAGAAUGUGGGUUCAAAUCCCAUCGGUCGCGCCA
GCCCGGGUGGUGUAGUGGCCCAUCAUAC-G-ACCCUGUCACGGU-CGUGACGCGGGUUCgAAUCCCGCCUCGGGCGCCA
^^^^^^^  ^^^^  ^^   ^^  ^^^^ ^ ^^^       ^^^ ^     ^^^^^       ^^^^^^^^^^^^    


Alignment #113 Score= -455
GCGACCGGGGCUGGCUUGGUAAUGGUA----CUCCCCUGUCAC-GGGAGAGAAUGUGGGUUCAAAUCCCAUCGGUCGCGCCA
GCCCGGGU-----GGUGUAGUGGCCCAUCAUACGACCCUGUCACGGU-CGUGACGCGGGUUCgAAUCCCGCCUCGGGCGCCA
^^^^^^^      ^           ^     ^^^^^^       ^^^ ^^^   ^^^^^       ^^^^^^^^^^^^    


Alignment #114 Score= -452
GCGACCGGGGCUGGCUU-GGUAAUGGU-ACUCCCCUGUCAC-GGGAGAGAAUGUGGGUUCAAAUCCCAUCGGUCGCGCCA
GCCCGGGUGGUGUA--GUGGCCCAU-CAUACGACCCUGUCACGGU-CGUGACGCGGGUUCgAAUCCCGCCUCGGGCGCCA
^^^^^^^         ^ ^       ^ ^^^^^^^       ^^^ ^^^   ^^^^^       ^^^^^^^^^^^^    


Alignment #115 Score= -452
GCGACCGGGGCUGGCUUGGUAAUGGUA-CUCCCCUGUCAC-GGGAGAGAAUGUGGGUUCAAAU--CCCAUCG-GUCGCGCCA
GCCCGGGUGGUGUAGUG--GCCCAUCAUACGACCCUGUCACGGU-CGU-GACGCGGGUUCgAAUCCCG--CCUCGGGCGCCA
^^^^^^^^^^         ^^   ^^  ^^^^^^       ^^^ ^^^ ^^ ^^           ^^^  ^^ ^^^^^    


Alignment #116 Score= -450
GCGACCGGGGCUGGCUU-GGUAAUGGUACUCCCCUGUCAC-GGGAGAGAAUGUGGGUUCAAAUCCCAUCGGUC--GCGCCA
GCCCGGGU-GGUGUAGUGGCCCAUCAU-ACGACCCUGUCACGGU-CGUGACGCGGGUUCgAAUCCCGCCUCGGGCGCCA--
^^^^^^^  ^^^      ^^^       ^^^^^^       ^^^ ^^^   ^^^^^       ^^^^^^^^^^  ^^    


Alignment #117 Score= -449
GCGACCGGG-----GCUGGCUUGGUAAUGGUACUCCCCUGUCAC-GGGAGAGAAUGUGGGUUCAAAUCCCAUCGGUCGCGCCA
GCCCGGGUGGUGUAGUGGCCCAUC-----AU-ACGACCCUGUCACGGU-CGUGACGCGGGUUCgAAUCCCGCCUCGGGCGCCA
^^^^^^^       ^^             ^^ ^^^^^^       ^^^ ^^^   ^^^^^       ^^^^^^^^^^^^    


Alignment #118 Score= -449
GCGACCGGGGCU---GGCUUGGU-AAUGGUA--CUCCCCUGUCAC-GGGAGAGAAUG-UGGGUUCAAAUC-CC----AUCGGUCGCGCCA
GCCC-------GGGUGGUGUAGUGGCCCAUCAUACGACCCUGUCACGGU-CGUGACGCG--GGUUCgAAUCCCGCCUC----GGGCGCCA
^^^^       ^   ^^       ^^^^     ^^^^^^       ^^^ ^^^     ^  ^^^       ^^    ^    ^^^^    


Alignment #119 Score= -449
GCGACCG-GGGCUGGCU---UGGUAAUGGUACUCCCCUGUCAC-GGGAGAGAAUGUGGGUUCAAAUCCCAUCGGUCGCGCCA
GCCCGGGUGGUGUAGUGGCCCAUCAU-----ACGACCCUGUCACGGU-CGUGACGCGGGUUCgAAUCCCGCCUCGGGCGCCA
^^^^^^^ ^           ^          ^^^^^^       ^^^ ^^^   ^^^^^       ^^^^^^^^^^^^    


Alignment #120 Score= -449
GCGACCGGGGCUGGCUUGGUAAUGGUA----CUCCCCUGUCAC-GGGAGAGAAUGUGGGUUCAAAUCCCAUCGGUCGCGCCA
GCCCGGGU-GGUGUAGUGGCC----CAUCAUACGACCCUGUCACGGU-CGUGACGCGGGUUCgAAUCCCGCCUCGGGCGCCA
^^^^^^^  ^               ^     ^^^^^^       ^^^ ^^^   ^^^^^       ^^^^^^^^^^^^    


Alignment #121 Score= -448
GCGACCG-GGGCUGGC----UUGGUAAUGGUACUCCCCUGUCAC-GGGAGAGAAUGUGGGUUCAAAUCCCAUCGGUCGCGCCA
GCCCGGGUGGUGUAGUGGCCCAUCAU------ACGACCCUGUCACGGU-CGUGACGCGGGUUCgAAUCCCGCCUCGGGCGCCA
^^^^^^^ ^           ^           ^^^^^^       ^^^ ^^^   ^^^^^       ^^^^^^^^^^^^    


Alignment #122 Score= -448
GCGACCGGGGCUGGCUUGGUAAUGGUA------CUCCCCUGUCAC-GGGAGAGAAUGUGGGUUCAAAUCCCAUCGGUCGCGCCA
GCCCGGGU---GGUGUAGUGG----CCCAUCAUACGACCCUGUCACGGU-CGUGACGCGGGUUCgAAUCCCGCCUCGGGCGCCA
^^^^^^^    ^^            ^^      ^^^^^^       ^^^ ^^^   ^^^^^       ^^^^^^^^^^^^    


Alignment #123 Score= -448
GCGACCGGG------GCUGGCUUGGUAAUGGUACUCCCCUGUCAC-GGGAGAGAAUGUGGGUUCAAAUCCCAUCGGUCGCGCCA
GCCCGGGUGGUGUAGUGGCCCAU-CAU------ACGACCCUGUCACGGU-CGUGACGCGGGUUCgAAUCCCGCCUCGGGCGCCA
^^^^^^^        ^^       ^^       ^^^^^^       ^^^ ^^^   ^^^^^       ^^^^^^^^^^^^    


Alignment #124 Score= -448
GCGACCGGGGCUGGCUU-GGUAAUGGUACUCCCCUGUCACGGGAGA---GAAUGUGGGUUCAAA-UCCCAUC-GGUCGCGCCA
GCCCGGGU-GGUGUAGUGGCCCAUCAUACGACCCUGUCACGGUCGUGACG---C-GGGUUCgAAUCCCG--CCUCGGGCGCCA
^^^^^^   ^^^      ^^^       ^^^^^       ^^^^^    ^   ^ ^^^       ^^^^  ^ ^^^^^^    


Alignment #125 Score= -446
GCGACCGGG------GCUGGCUUGGUAAUGGUACUCCCCUGUCACGGGAGAGAAUGU--GGGUUCAAAU---CCCAUCG-GUCGCGCCA
GCCCGGGUGGUGUAGU--GGCCCAUCAUA----CGACCCUGUCACGGUCG---UGACGCGGGUUCgA-AUCCCGC---CUCGGGCGCCA
^^^^^^^^^      ^  ^^^^^    ^^    ^^^^^       ^^^^^   ^^    ^^^^^    ^   ^^^   ^ ^^^^^    


Alignment #126 Score= -446
GCGACCG-GGGCUGG-----CUUGGUAAUGGUACUCCCCUGUCAC-GGGAGAGAAUGUGGGUUCAAAUCCCAUCGGUCGCGCCA
GCCCGGGUGGUGUAGUGGCCCAUCAU-------ACGACCCUGUCACGGU-CGUGACGCGGGUUCgAAUCCCGCCUCGGGCGCCA
^^^^^^^ ^           ^            ^^^^^^       ^^^ ^^^   ^^^^^       ^^^^^^^^^^^^    


Alignment #127 Score= -445
GCGACCGGGGCUGGCUUGGUAA-------UGGUA-CUCCCCUGUCAC-GGGAGAGAAUGUGGGUUCAAAUCCCAU--CGGUCGCGCCA
GCCC--G------GG-UGGUGUAGUGGCCCAUCAUACGACCCUGUCACGGU-CGUGACGCGGGUUCgAAUCCCGCCUC--GGGCGCCA
^^^^  ^      ^^ ^^           ^^^^  ^^^^^^       ^^^ ^^^   ^^^^^       ^^^^^  ^  ^^^^    


Alignment #128 Score= -443
GCGACCGGGGCUGGCUU-GGUAAUGGUACUC------CCCUGUCAC-GGGA---GAGAAUGUGGGUUCAAAUCCCAUCGGUCGCGCCA
GCCCGGGU-GGUGUAGUGGCCCA-------UCAUACGACCCUGUCACGGUCGUGAC----GCGGGUUCgAAUCCCGCCUCGGGCGCCA
^^^^^^^  ^^^      ^^^         ^      ^^^       ^^^    ^     ^^^^^       ^^^^^^^^^^^^    


Alignment #129 Score= -441
GCGACC--GGGGCUGGCU-UGGUAAUGGUACUCCCCUGUCAC-GGGAGAGAAUGUGGGUUCAAAUCCCAUCGGUCGCGCCA
GCCCGGGUGGUGUAGUGGCCCAUCAU----ACGACCCUGUCACGGU-CGUGACGCGGGUUCgAAUCCCGCCUCGGGCGCCA
^^^^^^  ^          ^          ^^^^^^       ^^^ ^^^   ^^^^^       ^^^^^ ^^^^^^    


Alignment #130 Score= -441
GCGA-CC--G-GGGCUGGCUUG--GUAAUGGUACUCCCCUGUCAC-GGGAGAGAAUGUGGGUUCAAAUCCCAUCGGUCGCGCCA
GCCCGGGUGGUGUAGUG-GCCCAUCAU------ACGACCCUGUCACGGU-CGUGACGCGGGUUCgAAUCCCGCCUCGGGCGCCA
^^^^ ^   ^ ^^     ^^^   ^        ^^^^^^       ^^^ ^^^   ^^^^^       ^^^^^   ^^^^    


Alignment #131 Score= -441
GCGA-CCGG---GGCUGGCU--UGGUAAUGGUACUCCCCUGUCAC-GGGAGAGAAUGUGGGUUCAAAUCCCAUCGGUCGCGCCA
GCCCGGGUGGUGUAGUG-GCCCAUCAU------ACGACCCUGUCACGGU-CGUGACGCGGGUUCgAAUCCCGCCUCGGGCGCCA
^^^^ ^^^    ^     ^   ^^^        ^^^^^^       ^^^ ^^^   ^^^^^       ^^^^^   ^^^^    


Alignment #132 Score= -441
GCGACC--GGGGCUGGC--UUGGUAAUGGUACUCCCCUGUCAC-GGGAGAGAAUGUGGGUUCAAAUCCCAUCGGUCGCGCCA
GCCCGGGUGGUGUAGUGGCCCAUCAU-----ACGACCCUGUCACGGU-CGUGACGCGGGUUCgAAUCCCGCCUCGGGCGCCA
^^^^^^  ^          ^           ^^^^^^       ^^^ ^^^   ^^^^^       ^^^^^ ^^^^^^    


Alignment #133 Score= -440
GCGACCGGGGCUGGCUUGGUAAUGGUA--CUCCCCUGUCAC-GGGAGAGAAUG---UGGGUUCAAAUCCCA---UCGGUCGCGCCA
GCC---CGGGUGGUGUAGUGGCCCAUCAUACGACCCUGUCACGGU-CGU---GACGCGGGUUCgAAUCCCGCCUCG---GGCGCCA
^^^   ^  ^^^^         ^^^^   ^^^^^^       ^^^ ^^^   ^   ^^^^       ^^^^   ^^   ^^^    


Alignment #134 Score= -439
GCGACCGGGGCUGGCUUGGUAAUGGUAC------UCCCCUGUCAC-GGGAGAGAAU--GUGGGUUCAA-AUC-CCAUCG-GUCGCGCCA
GCCCGGGU---G-GU--G-UAGUGGCCCAUCAUACGACCCUGUCACGGU-CGUGACGCGGG---UUCgAA-UCC-CGCCUCGGGCGCCA
^^^^^^^^   ^ ^   ^ ^   ^^^^^      ^^^^^       ^^^ ^^      ^^^   ^^   ^ ^ ^ ^^^^ ^^^^^    


Alignment #135 Score= -439
GCGACCGGGGCUGGCUUGGUAAUGGUA-CUCCCCUGUCAC-GGGAGAGAAUGUGGGUUCAAAUCCCAUCGGUCGCGCCA
GCCCGGG-UGGUG-UAGUGGCCCAUCAUACGACCCUGUCACGGU-CGUGACGCGGGUUCgAAUCCCGCCUCGGGCGCCA
^^^^^^^ ^^    ^^            ^^^^^^       ^^^ ^^^   ^^^^^       ^^^^^^^^^^^^    


Alignment #136 Score= -439
GCGACCGGGGCUGGCUUGGUAAUG-GUA-----CUCCCCUGUCAC-GGGAGAGAAUGUGGGUUCAAAUCCCAUCGGUCGCGCCA
GCCCGGGU-GGUGUAG------UGGCCCAUCAUACGACCCUGUCACGGU-CGUGACGCGGGUUCgAAUCCCGCCUCGGGCGCCA
^^^^^^^  ^^^^         ^^ ^^      ^^^^^^       ^^^ ^^^   ^^^^^       ^^^^^^^^^^^^    


Alignment #137 Score= -439
GCGACCGGGGCUGGCUUGGUAAUGG-UA------CUCCCCUGUCAC-GGGAGAGAAUGUGGGUUCAAAUCCCAUCGGUCGCGCCA
GCCCGGGU--------GGUGUAGUGGCCCAUCAUACGACCCUGUCACGGU-CGUGACGCGGGUUCgAAUCCCGCCUCGGGCGCCA
^^^^^^^         ^^        ^^      ^^^^^^       ^^^ ^^^   ^^^^^       ^^^^^^^^^^^^    


Alignment #138 Score= -438
GCGACCGGGGCUGGCUUGGUAAUG--GUACUCCCCUGUCAC-GGGAGAGAAUGUGGGUUCAAAUCCCAUCGGUCGCGCCA
GCCCGGGUGGUGUAGU---GGCCCAUCAUACGACCCUGUCACGGU-CGUGACGCGGGUUCgAAUCCCGCCUCGGGCGCCA
^^^^^^^            ^      ^  ^^^^^^       ^^^ ^^^   ^^^^^       ^^^^^^^^^^^^    


Alignment #139 Score= -435
GCGACC--GGGGCU--GGCUUGGUAAUGGUACUCCCCUGUCACGGGAGAGAAUGU--GGGUUCAAAU--CCCAUCGGUCGCGCCA
GCCCGGGUGGUGUAGUGGCCCAUCAUA----CGACCCUGUCACGGUCG---UGACGCGGGUUCgAAUCCCGC--CUCGGGCGCCA
^^^^^^  ^  ^    ^^^^^    ^^    ^^^^^       ^^^^^   ^^    ^^^^^       ^    ^^^^^^^    


Alignment #140 Score= -435
GCGACCGGGGCUG---GCUUGGUAAUGGUACUCCCCUGUCAC-GGGAGAGAAUG----UGGGUUCAAAUCCCAUCG-GUCGCGCCA
GCCCGGGUGGUGUAGUGGCCCAUCA---UACGAC-CCUGUCACGG----UCGUGACGCGGGUUCgAAUCCCG--CCUCGGGCGCCA
^^^^^^^^^^      ^^^^^       ^^^^^  ^       ^     ^^^^^    ^^^^^      ^^^  ^^ ^^^^^    


Alignment #141 Score= -435
GCGACCGGGGCUGGCUUGGU-AAUGG--U-ACUCCCCUGUCAC-GGGAGAGAAUGUGGGUUCAAAUCCCAUCGGUCGCGCCA
GCCCGGGUGGUGUA-----GUGGCCCAUCAUACGACCCUGUCACGGU-CGUGACGCGGGUUCgAAUCCCGCCUCGGGCGCCA
^^^^^^^            ^ ^      ^ ^^^^^^^       ^^^ ^^^   ^^^^^       ^^^^^^^^^^^^    


Alignment #142 Score= -435
GCGACCG--GGGCU--GGCUUGGUAAUGGUACUCCCCUGUCACGGGAGAGAAUGU--GGGUUCAAAU--CCCAUCGGUCGCGCCA
GCCCGGGUGGUGUAGUGGCCCAUCAUA----CGACCCUGUCACGGUCG---UGACGCGGGUUCgAAUCCCGCCU--CGGGCGCCA
^^^^^    ^^^    ^^^^^    ^^    ^^^^^       ^^^^^   ^^    ^^^^^       ^^^    ^^^^^    


Alignment #143 Score= -434
GCGACCGGGGCUG---GCUUGGUAAUGGUACUCCCCUGUCACGGGAGAGA---AUGUGGGUUCAAAUCCCAUCG-GUCGCGCCA
GCCCGGGUGGUGUAGUGGCCCAU--CAUA-CGACCCUGUCACGGUCGUGACGCG---GGUUCgAAUCCCG--CCUCGGGCGCCA
^^^^^^^^^^      ^^^^     ^    ^^^^^       ^^^^^      ^   ^^^^      ^^^  ^^ ^^^^^    


Alignment #144 Score= -432
GCGA----CCGGGGCUGG-CUUGGUAAUGGUACUCCCCUGUCAC-GGGAGAGAAUGUGGGUUCAAAUCCCAUCGGUCGCGCCA
GCCCGGGUG--GUGUAGUGGC--CCAUCAU--ACGACCCUGUCACGGU-CGUGACGCGGGUUCgAAUCCCGCCUCGGGCGCCA
^^^^    ^  ^^      ^^  ^        ^^^^^^       ^^^ ^^^   ^^^^^       ^^^^^   ^^^^    


Alignment #145 Score= -431
GCGACCGGGGCUGGCUUGGUAAU-----GGUACUCCCCUGUCACGGGAGAGAAUGUGGGUUCAAAUCCCAUCGGUCGCGCCA
GCCCGGGUGGUGUA-GUGGCCCAUCAUAC---G-ACCCUGUCACGGU-CGUGACGCGGGUUCgAAUCCCGCCUCGGGCGCCA
^^^^^^^        ^            ^   ^ ^^^       ^^^ ^     ^^^^^       ^^^^^^^^^^^^    


Alignment #146 Score= -430
GCGACC--G---GGGCUGGC--UUGGUAAUGGUACUCCCCUGUCAC-GGGAGAGAAUGUGGGUUCAAAUCCCAUCGGUCGCGCCA
GCCCGGGUGGUGUAGUG--GCCCAUCAU------ACGACCCUGUCACGGU-CGUGACGCGGGUUCgAAUCCCGCCUCGGGCGCCA
^^^^^^  ^   ^      ^  ^           ^^^^^^       ^^^ ^^^   ^^^^^       ^^^^^ ^^^^^^    


Alignment #147 Score= -429
GCGACCGGGGCUGGCUUGGUAAUGGUACUC------CCCUGUCAC-GGGAGAGAAUGUGGGUUCAAAUCCCAUCGGUCGCGCCA
GCCCGGGU-----GGUGUAGUG-GCC-CAUCAUACGACCCUGUCACGGUCGUGAC-GCGGGUUCgAAUCCCGCCUCGGGCGCCA
^^^^^^^      ^^^       ^^^ ^^^      ^^^       ^^^ ^^^   ^^^^^       ^^^^^^^^^^^^    


Alignment #148 Score= -429
GCGACCGGGGCUGGCUUGGUAAUGGUA-----CUCCCCUGUCAC-GGGAGAGAAUGUGGGUUCAAAUCCCAUCGGUCGCGCCA
GCCCGGGU---GGUGUAGUGGC---CCAUCAUACGACCCUGUCACGGU-CGUGACGCGGGUUCgAAUCCCGCCUCGGGCGCCA
^^^^^^^    ^^            ^^     ^^^^^^       ^^^ ^^^   ^^^^^       ^^^^^^^^^^^^    
