# Supplementary material for: Dynalign II: common secondary structure prediction for RNA homologs with domain insertions
Source: Nucleic Acids Res. 2014 Nov 21;42(22):13939–48. doi: 10.1093/nar/gku1172 (PMC4267632; doi:10.1093/nar/gku1172)
Supplement: SUPPLEMENTARY DATA [file supp_gku1172_nar-02021-z-2014-File012.zip › examples/alignment.FASTA]

>NZ_GG697986.1 44776 45325
TCGT-----------TCTTTCCCTTGAATCTCTATGATTAGAACACTATCGTCCAACTGG-------------------AAATGATAATTTAATAATGTACACTTTTTATTTTGTAAGAA
>NC_002953.3 2279812 2280398
TTTTCGTCCCGTAG-TTCTTCCATTGAGCCTCTATGATTAGAACACAATCGTCCGGTTATCATACGGCCTCCGCAAGCTAAATGATAATTTAATAATGGACACTTTTGATTGTTTAAGCA
>NC_017337.1 2316381 2316961
TCGT-----------TCTTTCCCTTGAATATCTATGATTAGAACACTATCGTGCGTTTATCGTCCAGCCTCCGCAAGCTAAATGACAATTTAATAATGTACACTTTTGATTGTGTAAGCA
>NC_003923.1 2300707 2301293
TTTTCGTCCCGTAG-TTCTTCCATTGAGCCTCTATGATTAGAACACAATCGTCCGGTTATCATACGGCCTCCGCAAGCTAAATGATAATTTAATAATGGACACTTTTGATTGTTTAAGCA
>NC_017338.1 2290333 2290748
TCGT-----------TCTTTCCCTTGAATATCTATGATTAGAACAC-----------------------------------------------TAATGTACACTTTTGATTGTGTAAACA
>NZ_JH806555.1 46083 46649
TCGT-----------TCTTTCCCTTGAACCACTATGATTAGAACACAATCGTCTGGTTATCGTCCACCCTCCGCAAGCTAAATGACAATTTAATAATGTACACTTTTGATTGTGTAAACA
>NC_002951.2 2282533 2283102
TTATCATCCGATAGCTCTTTCCCTTGAATATCTATTATTAGAACACTATCGTACGGT-----------CTCCGCAAGCTAAATGACAATTTAATAATGTACACTTTTGATTGTGTAAGCA
>NC_017340.1 2295263 2295829
TCGT-----------TCTTTCCCTTGAACCACTATGATTAGAACACAATCGTCTGGTTATCGTCCACCCTCCGCAAGCTAAATGACAATTTAATAATGTACACTTTTGATTGTGTAAACA
