# Supplementary material for: Dynalign II: common secondary structure prediction for RNA homologs with domain insertions
Source: Nucleic Acids Res. 2014 Nov 21;42(22):13939–48. doi: 10.1093/nar/gku1172 (PMC4267632; doi:10.1093/nar/gku1172)
Supplement: SUPPLEMENTARY DATA [file supp_gku1172_nar-02021-z-2014-File012.zip › examples/bmorivector.ct]

  300  ENERGY = -89.7  bmori in vector
    1 G       0    2   22    1
    2 G       1    3   21    2
    3 G       2    4   20    3
    4 C       3    5   19    4
    5 G       4    6    0    5
    6 A       5    7    0    6
    7 A       6    8    0    7
    8 U       7    9   18    8
    9 U       8   10   17    9
   10 G       9   11   16   10
   11 G      10   12   15   11
   12 G      11   13    0   12
   13 U      12   14    0   13
   14 A      13   15    0   14
   15 C      14   16   11   15
   16 C      15   17   10   16
   17 G      16   18    9   17
   18 G      17   19    8   18
   19 G      18   20    4   19
   20 C      19   21    3   20
   21 C      20   22    2   21
   22 C      21   23    1   22
   23 C      22   24  205   23
   24 C      23   25  204   24
   25 C      24   26  203   25
   26 C      25   27  201   26
   27 U      26   28  200   27
   28 C      27   29  199   28
   29 G      28   30  198   29
   30 A      29   31  197   30
   31 G      30   32  192   31
   32 G      31   33  191   32
   33 U      32   34  190   33
   34 C      33   35  189   34
   35 G      34   36  188   35
   36 A      35   37  186   36
   37 C      36   38  185   37
   38 G      37   39  184   38
   39 U      38   40  183   39
   40 U      39   41  182   40
   41 G      40   42  181   41
   42 G      41   43  180   42
   43 U      42   44  179   43
   44 U      43   45    0   44
   45 G      44   46  178   45
   46 A      45   47  177   46
   47 G      46   48    0   47
   48 C      47   49   73   48
   49 C      48   50   72   49
   50 T      49   51   71   50
   51 T      50   52   70   51
   52 G      51   53   69   52
   53 C      52   54   68   53
   54 A      53   55    0   54
   55 C      54   56    0   55
   56 A      55   57    0   56
   57 G      56   58   66   57
   58 T      57   59   65   58
   59 A      58   60    0   59
   60 G      59   61    0   60
   61 T      60   62    0   61
   62 C      61   63    0   62
   63 C      62   64    0   63
   64 A      63   65    0   64
   65 G      64   66   58   65
   66 C      65   67   57   66
   67 G      66   68    0   67
   68 G      67   69   53   68
   69 T      68   70   52   69
   70 A      69   71   51   70
   71 A      70   72   50   71
   72 G      71   73   49   72
   73 G      72   74   48   73
   74 G      73   75    0   74
   75 T      74   76    0   75
   76 G      75   77  166   76
   77 T      76   78  165   77
   78 A      77   79  164   78
   79 G      78   80  163   79
   80 A      79   81  162   80
   81 T      80   82  161   81
   82 C      81   83    0   82
   83 A      82   84    0   83
   84 G      83   85    0   84
   85 G      84   86    0   85
   86 C      85   87    0   86
   87 C      86   88    0   87
   88 C      87   89    0   88
   89 G      88   90  153   89
   90 T      89   91  152   90
   91 C      90   92  151   91
   92 T      91   93  150   92
   93 G      92   94  149   93
   94 T      93   95  148   94
   95 T      94   96  147   95
   96 T      95   97  146   96
   97 C      96   98  145   97
   98 T      97   99  144   98
   99 C      98  100  120   99
  100 C      99  101  119  100
  101 C     100  102    0  101
  102 C     101  103    0  102
  103 C     102  104    0  103
  104 G     103  105  115  104
  105 G     104  106  114  105
  106 A     105  107  113  106
  107 G     106  108  112  107
  108 C     107  109    0  108
  109 T     108  110    0  109
  110 C     109  111    0  110
  111 G     110  112    0  111
  112 C     111  113  107  112
  113 T     112  114  106  113
  114 C     113  115  105  114
  115 C     114  116  104  115
  116 C     115  117    0  116
  117 T     116  118    0  117
  118 T     117  119    0  118
  119 G     118  120  100  119
  120 G     119  121   99  120
  121 C     120  122    0  121
  122 T     121  123    0  122
  123 T     122  124    0  123
  124 C     123  125    0  124
  125 C     124  126    0  125
  126 C     125  127    0  126
  127 T     126  128    0  127
  128 T     127  129    0  128
  129 A     128  130    0  129
  130 T     129  131    0  130
  131 A     130  132    0  131
  132 T     131  133    0  132
  133 A     132  134    0  133
  134 T     133  135    0  134
  135 T     134  136    0  135
  136 T     135  137    0  136
  137 T     136  138    0  137
  138 A     137  139    0  138
  139 A     138  140    0  139
  140 C     139  141    0  140
  141 A     140  142    0  141
  142 T     141  143    0  142
  143 C     142  144    0  143
  144 A     143  145   98  144
  145 G     144  146   97  145
  146 A     145  147   96  146
  147 A     146  148   95  147
  148 A     147  149   94  148
  149 C     148  150   93  149
  150 A     149  151   92  150
  151 G     150  152   91  151
  152 A     151  153   90  152
  153 C     152  154   89  153
  154 A     153  155    0  154
  155 T     154  156    0  155
  156 T     155  157    0  156
  157 A     156  158    0  157
  158 A     157  159    0  158
  159 A     158  160    0  159
  160 C     159  161    0  160
  161 A     160  162   81  161
  162 T     161  163   80  162
  163 C     162  164   79  163
  164 T     163  165   78  164
  165 A     164  166   77  165
  166 C     165  167   76  166
  167 T     166  168    0  167
  168 G     167  169    0  168
  169 A     168  170    0  169
  170 T     169  171    0  170
  171 C     170  172    0  171
  172 C     171  173    0  172
  173 A     172  174    0  173
  174 A     173  175    0  174
  175 T     174  176    0  175
  176 T     175  177    0  176
  177 T     176  178   46  177
  178 C     177  179   45  178
  179 G     178  180   43  179
  180 C     179  181   42  180
  181 C     180  182   41  181
  182 G     181  183   40  182
  183 G     182  184   39  183
  184 C     183  185   38  184
  185 G     184  186   37  185
  186 T     185  187   36  186
  187 A     186  188    0  187
  188 C     187  189   35  188
  189 G     188  190   34  189
  190 G     189  191   33  190
  191 C     190  192   32  191
  192 C     191  193   31  192
  193 A     192  194    0  193
  194 C     193  195    0  194
  195 G     194  196    0  195
  196 A     195  197    0  196
  197 T     196  198   30  197
  198 C     197  199   29  198
  199 G     198  200   28  199
  200 G     199  201   27  200
  201 G     200  202   26  201
  202 A     201  203    0  202
  203 G     202  204   25  203
  204 G     203  205   24  204
  205 G     204  206   23  205
  206 T     205  207  233  206
  207 G     206  208  232  207
  208 G     207  209  231  208
  209 G     208  210  230  209
  210 A     209  211  229  210
  211 A     210  212    0  211
  212 T     211  213    0  212
  213 C     212  214    0  213
  214 T     213  215  228  214
  215 C     214  216  227  215
  216 G     215  217  226  216
  217 G     216  218  225  217
  218 G     217  219  224  218
  219 G     218  220    0  219
  220 G     219  221    0  220
  221 T     220  222    0  221
  222 C     221  223    0  222
  223 T     222  224    0  223
  224 T     223  225  218  224
  225 C     224  226  217  225
  226 C     225  227  216  226
  227 G     226  228  215  227
  228 A     227  229  214  228
  229 T     228  230  210  229
  230 C     229  231  209  230
  231 C     230  232  208  231
  232 T     231  233  207  232
  233 A     232  234  206  233
  234 A     233  235    0  234
  235 T     234  236    0  235
  236 C     235  237  285  236
  237 C     236  238  284  237
  238 A     237  239    0  238
  239 T     238  240    0  239
  240 G     239  241  282  240
  241 A     240  242  281  241
  242 T     241  243  280  242
  243 G     242  244    0  243
  244 A     243  245  278  244
  245 T     244  246  277  245
  246 T     245  247  276  246
  247 A     246  248  275  247
  248 C     247  249    0  248
  249 G     248  250    0  249
  250 A     249  251    0  250
  251 C     250  252  272  251
  252 C     251  253  271  252
  253 T     252  254    0  253
  254 G     253  255    0  254
  255 A     254  256    0  255
  256 G     255  257  267  256
  257 T     256  258  266  257
  258 C     257  259  265  258
  259 A     258  260    0  259
  260 C     259  261    0  260
  261 T     260  262    0  261
  262 A     261  263    0  262
  263 A     262  264    0  263
  264 A     263  265    0  264
  265 G     264  266  258  265
  266 A     265  267  257  266
  267 C     266  268  256  267
  268 G     267  269    0  268
  269 A     268  270    0  269
  270 T     269  271    0  270
  271 G     270  272  252  271
  272 G     271  273  251  272
  273 C     272  274    0  273
  274 A     273  275    0  274
  275 T     274  276  247  275
  276 G     275  277  246  276
  277 A     276  278  245  277
  278 T     277  279  244  278
  279 G     278  280    0  279
  280 A     279  281  242  280
  281 T     280  282  241  281
  282 C     281  283  240  282
  283 C     282  284    0  283
  284 G     283  285  237  284
  285 G     284  286  236  285
  286 C     285  287  300  286
  287 G     286  288  299  287
  288 A     287  289  298  288
  289 T     288  290    0  289
  290 G     289  291    0  290
  291 A     290  292    0  291
  292 A     291  293    0  292
  293 A     292  294    0  293
  294 A     293  295    0  294
  295 U     294  296    0  295
  296 A     295  297    0  296
  297 U     296  298    0  297
  298 U     297  299  288  298
  299 C     298  300  287  299
  300 G     299    0  286  300
  300  ENERGY = -89.5  bmori in vector
    1 G       0    2   22    1
    2 G       1    3   21    2
    3 G       2    4   20    3
    4 C       3    5   19    4
    5 G       4    6    0    5
    6 A       5    7    0    6
    7 A       6    8    0    7
    8 U       7    9   18    8
    9 U       8   10   17    9
   10 G       9   11   16   10
   11 G      10   12   15   11
   12 G      11   13    0   12
   13 U      12   14    0   13
   14 A      13   15    0   14
   15 C      14   16   11   15
   16 C      15   17   10   16
   17 G      16   18    9   17
   18 G      17   19    8   18
   19 G      18   20    4   19
   20 C      19   21    3   20
   21 C      20   22    2   21
   22 C      21   23    1   22
   23 C      22   24  205   23
   24 C      23   25  204   24
   25 C      24   26  203   25
   26 C      25   27  201   26
   27 U      26   28  200   27
   28 C      27   29  199   28
   29 G      28   30  198   29
   30 A      29   31  197   30
   31 G      30   32  192   31
   32 G      31   33  191   32
   33 U      32   34  190   33
   34 C      33   35  189   34
   35 G      34   36  188   35
   36 A      35   37  186   36
   37 C      36   38  185   37
   38 G      37   39  184   38
   39 U      38   40  183   39
   40 U      39   41  182   40
   41 G      40   42  181   41
   42 G      41   43  180   42
   43 U      42   44    0   43
   44 U      43   45  179   44
   45 G      44   46  178   45
   46 A      45   47  177   46
   47 G      46   48  176   47
   48 C      47   49    0   48
   49 C      48   50    0   49
   50 T      49   51  174   50
   51 T      50   52  173   51
   52 G      51   53  172   52
   53 C      52   54    0   53
   54 A      53   55    0   54
   55 C      54   56  168   55
   56 A      55   57  167   56
   57 G      56   58  166   57
   58 T      57   59  165   58
   59 A      58   60  164   59
   60 G      59   61  163   60
   61 T      60   62    0   61
   62 C      61   63   68   62
   63 C      62   64   67   63
   64 A      63   65    0   64
   65 G      64   66    0   65
   66 C      65   67    0   66
   67 G      66   68   63   67
   68 G      67   69   62   68
   69 T      68   70    0   69
   70 A      69   71    0   70
   71 A      70   72    0   71
   72 G      71   73   88   72
   73 G      72   74   87   73
   74 G      73   75   86   74
   75 T      74   76   85   75
   76 G      75   77    0   76
   77 T      76   78    0   77
   78 A      77   79    0   78
   79 G      78   80    0   79
   80 A      79   81    0   80
   81 T      80   82    0   81
   82 C      81   83    0   82
   83 A      82   84    0   83
   84 G      83   85    0   84
   85 G      84   86   75   85
   86 C      85   87   74   86
   87 C      86   88   73   87
   88 C      87   89   72   88
   89 G      88   90  153   89
   90 T      89   91  152   90
   91 C      90   92  151   91
   92 T      91   93  150   92
   93 G      92   94  149   93
   94 T      93   95  148   94
   95 T      94   96  147   95
   96 T      95   97  146   96
   97 C      96   98  145   97
   98 T      97   99  144   98
   99 C      98  100  120   99
  100 C      99  101  119  100
  101 C     100  102    0  101
  102 C     101  103    0  102
  103 C     102  104    0  103
  104 G     103  105  115  104
  105 G     104  106  114  105
  106 A     105  107  113  106
  107 G     106  108  112  107
  108 C     107  109    0  108
  109 T     108  110    0  109
  110 C     109  111    0  110
  111 G     110  112    0  111
  112 C     111  113  107  112
  113 T     112  114  106  113
  114 C     113  115  105  114
  115 C     114  116  104  115
  116 C     115  117    0  116
  117 T     116  118    0  117
  118 T     117  119    0  118
  119 G     118  120  100  119
  120 G     119  121   99  120
  121 C     120  122    0  121
  122 T     121  123    0  122
  123 T     122  124    0  123
  124 C     123  125    0  124
  125 C     124  126    0  125
  126 C     125  127    0  126
  127 T     126  128    0  127
  128 T     127  129    0  128
  129 A     128  130    0  129
  130 T     129  131    0  130
  131 A     130  132    0  131
  132 T     131  133    0  132
  133 A     132  134    0  133
  134 T     133  135    0  134
  135 T     134  136    0  135
  136 T     135  137    0  136
  137 T     136  138    0  137
  138 A     137  139    0  138
  139 A     138  140    0  139
  140 C     139  141    0  140
  141 A     140  142    0  141
  142 T     141  143    0  142
  143 C     142  144    0  143
  144 A     143  145   98  144
  145 G     144  146   97  145
  146 A     145  147   96  146
  147 A     146  148   95  147
  148 A     147  149   94  148
  149 C     148  150   93  149
  150 A     149  151   92  150
  151 G     150  152   91  151
  152 A     151  153   90  152
  153 C     152  154   89  153
  154 A     153  155    0  154
  155 T     154  156    0  155
  156 T     155  157    0  156
  157 A     156  158    0  157
  158 A     157  159    0  158
  159 A     158  160    0  159
  160 C     159  161    0  160
  161 A     160  162    0  161
  162 T     161  163    0  162
  163 C     162  164   60  163
  164 T     163  165   59  164
  165 A     164  166   58  165
  166 C     165  167   57  166
  167 T     166  168   56  167
  168 G     167  169   55  168
  169 A     168  170    0  169
  170 T     169  171    0  170
  171 C     170  172    0  171
  172 C     171  173   52  172
  173 A     172  174   51  173
  174 A     173  175   50  174
  175 T     174  176    0  175
  176 T     175  177   47  176
  177 T     176  178   46  177
  178 C     177  179   45  178
  179 G     178  180   44  179
  180 C     179  181   42  180
  181 C     180  182   41  181
  182 G     181  183   40  182
  183 G     182  184   39  183
  184 C     183  185   38  184
  185 G     184  186   37  185
  186 T     185  187   36  186
  187 A     186  188    0  187
  188 C     187  189   35  188
  189 G     188  190   34  189
  190 G     189  191   33  190
  191 C     190  192   32  191
  192 C     191  193   31  192
  193 A     192  194    0  193
  194 C     193  195    0  194
  195 G     194  196    0  195
  196 A     195  197    0  196
  197 T     196  198   30  197
  198 C     197  199   29  198
  199 G     198  200   28  199
  200 G     199  201   27  200
  201 G     200  202   26  201
  202 A     201  203    0  202
  203 G     202  204   25  203
  204 G     203  205   24  204
  205 G     204  206   23  205
  206 T     205  207  233  206
  207 G     206  208  232  207
  208 G     207  209  231  208
  209 G     208  210  230  209
  210 A     209  211  229  210
  211 A     210  212    0  211
  212 T     211  213    0  212
  213 C     212  214    0  213
  214 T     213  215  228  214
  215 C     214  216  227  215
  216 G     215  217  226  216
  217 G     216  218  225  217
  218 G     217  219  224  218
  219 G     218  220    0  219
  220 G     219  221    0  220
  221 T     220  222    0  221
  222 C     221  223    0  222
  223 T     222  224    0  223
  224 T     223  225  218  224
  225 C     224  226  217  225
  226 C     225  227  216  226
  227 G     226  228  215  227
  228 A     227  229  214  228
  229 T     228  230  210  229
  230 C     229  231  209  230
  231 C     230  232  208  231
  232 T     231  233  207  232
  233 A     232  234  206  233
  234 A     233  235    0  234
  235 T     234  236    0  235
  236 C     235  237  285  236
  237 C     236  238  284  237
  238 A     237  239    0  238
  239 T     238  240    0  239
  240 G     239  241  282  240
  241 A     240  242  281  241
  242 T     241  243  280  242
  243 G     242  244    0  243
  244 A     243  245  278  244
  245 T     244  246  277  245
  246 T     245  247  276  246
  247 A     246  248  275  247
  248 C     247  249    0  248
  249 G     248  250    0  249
  250 A     249  251    0  250
  251 C     250  252  272  251
  252 C     251  253  271  252
  253 T     252  254    0  253
  254 G     253  255    0  254
  255 A     254  256    0  255
  256 G     255  257  267  256
  257 T     256  258  266  257
  258 C     257  259  265  258
  259 A     258  260    0  259
  260 C     259  261    0  260
  261 T     260  262    0  261
  262 A     261  263    0  262
  263 A     262  264    0  263
  264 A     263  265    0  264
  265 G     264  266  258  265
  266 A     265  267  257  266
  267 C     266  268  256  267
  268 G     267  269    0  268
  269 A     268  270    0  269
  270 T     269  271    0  270
  271 G     270  272  252  271
  272 G     271  273  251  272
  273 C     272  274    0  273
  274 A     273  275    0  274
  275 T     274  276  247  275
  276 G     275  277  246  276
  277 A     276  278  245  277
  278 T     277  279  244  278
  279 G     278  280    0  279
  280 A     279  281  242  280
  281 T     280  282  241  281
  282 C     281  283  240  282
  283 C     282  284    0  283
  284 G     283  285  237  284
  285 G     284  286  236  285
  286 C     285  287  300  286
  287 G     286  288  299  287
  288 A     287  289  298  288
  289 T     288  290    0  289
  290 G     289  291    0  290
  291 A     290  292    0  291
  292 A     291  293    0  292
  293 A     292  294    0  293
  294 A     293  295    0  294
  295 U     294  296    0  295
  296 A     295  297    0  296
  297 U     296  298    0  297
  298 U     297  299  288  298
  299 C     298  300  287  299
  300 G     299    0  286  300
  300  ENERGY = -87.7  bmori in vector
    1 G       0    2    0    1
    2 G       1    3    0    2
    3 G       2    4    0    3
    4 C       3    5    0    4
    5 G       4    6    0    5
    6 A       5    7    0    6
    7 A       6    8    0    7
    8 U       7    9    0    8
    9 U       8   10    0    9
   10 G       9   11    0   10
   11 G      10   12    0   11
   12 G      11   13    0   12
   13 U      12   14    0   13
   14 A      13   15    0   14
   15 C      14   16  217   15
   16 C      15   17  216   16
   17 G      16   18  215   17
   18 G      17   19  214   18
   19 G      18   20  213   19
   20 C      19   21    0   20
   21 C      20   22  209   21
   22 C      21   23  208   22
   23 C      22   24  207   23
   24 C      23   25  205   24
   25 C      24   26  204   25
   26 C      25   27  203   26
   27 U      26   28  202   27
   28 C      27   29  201   28
   29 G      28   30    0   29
   30 A      29   31    0   30
   31 G      30   32  198   31
   32 G      31   33  197   32
   33 U      32   34  196   33
   34 C      33   35  195   34
   35 G      34   36  194   35
   36 A      35   37    0   36
   37 C      36   38   67   37
   38 G      37   39   66   38
   39 U      38   40   65   39
   40 U      39   41   64   40
   41 G      40   42   63   41
   42 G      41   43   62   42
   43 U      42   44   57   43
   44 U      43   45   56   44
   45 G      44   46   55   45
   46 A      45   47    0   46
   47 G      46   48   53   47
   48 C      47   49   52   48
   49 C      48   50    0   49
   50 T      49   51    0   50
   51 T      50   52    0   51
   52 G      51   53   48   52
   53 C      52   54   47   53
   54 A      53   55    0   54
   55 C      54   56   45   55
   56 A      55   57   44   56
   57 G      56   58   43   57
   58 T      57   59    0   58
   59 A      58   60    0   59
   60 G      59   61    0   60
   61 T      60   62    0   61
   62 C      61   63   42   62
   63 C      62   64   41   63
   64 A      63   65   40   64
   65 G      64   66   39   65
   66 C      65   67   38   66
   67 G      66   68   37   67
   68 G      67   69    0   68
   69 T      68   70    0   69
   70 A      69   71    0   70
   71 A      70   72    0   71
   72 G      71   73  172   72
   73 G      72   74  171   73
   74 G      73   75  170   74
   75 T      74   76  169   75
   76 G      75   77  166   76
   77 T      76   78  165   77
   78 A      77   79  164   78
   79 G      78   80  163   79
   80 A      79   81  162   80
   81 T      80   82  161   81
   82 C      81   83    0   82
   83 A      82   84    0   83
   84 G      83   85    0   84
   85 G      84   86    0   85
   86 C      85   87    0   86
   87 C      86   88    0   87
   88 C      87   89    0   88
   89 G      88   90  153   89
   90 T      89   91  152   90
   91 C      90   92  151   91
   92 T      91   93  150   92
   93 G      92   94  149   93
   94 T      93   95  148   94
   95 T      94   96  147   95
   96 T      95   97  146   96
   97 C      96   98  145   97
   98 T      97   99  144   98
   99 C      98  100  120   99
  100 C      99  101  119  100
  101 C     100  102    0  101
  102 C     101  103    0  102
  103 C     102  104    0  103
  104 G     103  105  115  104
  105 G     104  106  114  105
  106 A     105  107  113  106
  107 G     106  108  112  107
  108 C     107  109    0  108
  109 T     108  110    0  109
  110 C     109  111    0  110
  111 G     110  112    0  111
  112 C     111  113  107  112
  113 T     112  114  106  113
  114 C     113  115  105  114
  115 C     114  116  104  115
  116 C     115  117    0  116
  117 T     116  118    0  117
  118 T     117  119    0  118
  119 G     118  120  100  119
  120 G     119  121   99  120
  121 C     120  122    0  121
  122 T     121  123    0  122
  123 T     122  124    0  123
  124 C     123  125    0  124
  125 C     124  126    0  125
  126 C     125  127    0  126
  127 T     126  128    0  127
  128 T     127  129    0  128
  129 A     128  130    0  129
  130 T     129  131    0  130
  131 A     130  132    0  131
  132 T     131  133    0  132
  133 A     132  134    0  133
  134 T     133  135    0  134
  135 T     134  136    0  135
  136 T     135  137    0  136
  137 T     136  138    0  137
  138 A     137  139    0  138
  139 A     138  140    0  139
  140 C     139  141    0  140
  141 A     140  142    0  141
  142 T     141  143    0  142
  143 C     142  144    0  143
  144 A     143  145   98  144
  145 G     144  146   97  145
  146 A     145  147   96  146
  147 A     146  148   95  147
  148 A     147  149   94  148
  149 C     148  150   93  149
  150 A     149  151   92  150
  151 G     150  152   91  151
  152 A     151  153   90  152
  153 C     152  154   89  153
  154 A     153  155    0  154
  155 T     154  156    0  155
  156 T     155  157    0  156
  157 A     156  158    0  157
  158 A     157  159    0  158
  159 A     158  160    0  159
  160 C     159  161    0  160
  161 A     160  162   81  161
  162 T     161  163   80  162
  163 C     162  164   79  163
  164 T     163  165   78  164
  165 A     164  166   77  165
  166 C     165  167   76  166
  167 T     166  168    0  167
  168 G     167  169    0  168
  169 A     168  170   75  169
  170 T     169  171   74  170
  171 C     170  172   73  171
  172 C     171  173   72  172
  173 A     172  174    0  173
  174 A     173  175    0  174
  175 T     174  176    0  175
  176 T     175  177    0  176
  177 T     176  178    0  177
  178 C     177  179    0  178
  179 G     178  180  191  179
  180 C     179  181  190  180
  181 C     180  182  189  181
  182 G     181  183  188  182
  183 G     182  184    0  183
  184 C     183  185    0  184
  185 G     184  186    0  185
  186 T     185  187    0  186
  187 A     186  188    0  187
  188 C     187  189  182  188
  189 G     188  190  181  189
  190 G     189  191  180  190
  191 C     190  192  179  191
  192 C     191  193    0  192
  193 A     192  194    0  193
  194 C     193  195   35  194
  195 G     194  196   34  195
  196 A     195  197   33  196
  197 T     196  198   32  197
  198 C     197  199   31  198
  199 G     198  200    0  199
  200 G     199  201    0  200
  201 G     200  202   28  201
  202 A     201  203   27  202
  203 G     202  204   26  203
  204 G     203  205   25  204
  205 G     204  206   24  205
  206 T     205  207    0  206
  207 G     206  208   23  207
  208 G     207  209   22  208
  209 G     208  210   21  209
  210 A     209  211    0  210
  211 A     210  212    0  211
  212 T     211  213    0  212
  213 C     212  214   19  213
  214 T     213  215   18  214
  215 C     214  216   17  215
  216 G     215  217   16  216
  217 G     216  218   15  217
  218 G     217  219  231  218
  219 G     218  220  230  219
  220 G     219  221  229  220
  221 T     220  222  228  221
  222 C     221  223  227  222
  223 T     222  224    0  223
  224 T     223  225    0  224
  225 C     224  226    0  225
  226 C     225  227    0  226
  227 G     226  228  222  227
  228 A     227  229  221  228
  229 T     228  230  220  229
  230 C     229  231  219  230
  231 C     230  232  218  231
  232 T     231  233    0  232
  233 A     232  234    0  233
  234 A     233  235    0  234
  235 T     234  236    0  235
  236 C     235  237  285  236
  237 C     236  238  284  237
  238 A     237  239    0  238
  239 T     238  240    0  239
  240 G     239  241  282  240
  241 A     240  242  281  241
  242 T     241  243  280  242
  243 G     242  244    0  243
  244 A     243  245  278  244
  245 T     244  246  277  245
  246 T     245  247  276  246
  247 A     246  248  275  247
  248 C     247  249    0  248
  249 G     248  250    0  249
  250 A     249  251    0  250
  251 C     250  252  272  251
  252 C     251  253  271  252
  253 T     252  254    0  253
  254 G     253  255    0  254
  255 A     254  256    0  255
  256 G     255  257  267  256
  257 T     256  258  266  257
  258 C     257  259  265  258
  259 A     258  260    0  259
  260 C     259  261    0  260
  261 T     260  262    0  261
  262 A     261  263    0  262
  263 A     262  264    0  263
  264 A     263  265    0  264
  265 G     264  266  258  265
  266 A     265  267  257  266
  267 C     266  268  256  267
  268 G     267  269    0  268
  269 A     268  270    0  269
  270 T     269  271    0  270
  271 G     270  272  252  271
  272 G     271  273  251  272
  273 C     272  274    0  273
  274 A     273  275    0  274
  275 T     274  276  247  275
  276 G     275  277  246  276
  277 A     276  278  245  277
  278 T     277  279  244  278
  279 G     278  280    0  279
  280 A     279  281  242  280
  281 T     280  282  241  281
  282 C     281  283  240  282
  283 C     282  284    0  283
  284 G     283  285  237  284
  285 G     284  286  236  285
  286 C     285  287  300  286
  287 G     286  288  299  287
  288 A     287  289  298  288
  289 T     288  290    0  289
  290 G     289  291    0  290
  291 A     290  292    0  291
  292 A     291  293    0  292
  293 A     292  294    0  293
  294 A     293  295    0  294
  295 U     294  296    0  295
  296 A     295  297    0  296
  297 U     296  298    0  297
  298 U     297  299  288  298
  299 C     298  300  287  299
  300 G     299    0  286  300
  300  ENERGY = -87.7  bmori in vector
    1 G       0    2    0    1
    2 G       1    3  261    2
    3 G       2    4  260    3
    4 C       3    5    0    4
    5 G       4    6  258    5
    6 A       5    7  257    6
    7 A       6    8    0    7
    8 U       7    9  255    8
    9 U       8   10  254    9
   10 G       9   11  253   10
   11 G      10   12  252   11
   12 G      11   13  251   12
   13 U      12   14  250   13
   14 A      13   15    0   14
   15 C      14   16  217   15
   16 C      15   17  216   16
   17 G      16   18  215   17
   18 G      17   19  214   18
   19 G      18   20  213   19
   20 C      19   21  209   20
   21 C      20   22  208   21
   22 C      21   23  207   22
   23 C      22   24  205   23
   24 C      23   25  204   24
   25 C      24   26  203   25
   26 C      25   27  201   26
   27 U      26   28  200   27
   28 C      27   29  199   28
   29 G      28   30  198   29
   30 A      29   31  197   30
   31 G      30   32  192   31
   32 G      31   33  191   32
   33 U      32   34  190   33
   34 C      33   35  189   34
   35 G      34   36  188   35
   36 A      35   37  186   36
   37 C      36   38  185   37
   38 G      37   39  184   38
   39 U      38   40  183   39
   40 U      39   41  182   40
   41 G      40   42  181   41
   42 G      41   43  180   42
   43 U      42   44  179   43
   44 U      43   45    0   44
   45 G      44   46  178   45
   46 A      45   47  177   46
   47 G      46   48    0   47
   48 C      47   49   73   48
   49 C      48   50   72   49
   50 T      49   51   71   50
   51 T      50   52   70   51
   52 G      51   53   69   52
   53 C      52   54   68   53
   54 A      53   55    0   54
   55 C      54   56    0   55
   56 A      55   57    0   56
   57 G      56   58   66   57
   58 T      57   59   65   58
   59 A      58   60    0   59
   60 G      59   61    0   60
   61 T      60   62    0   61
   62 C      61   63    0   62
   63 C      62   64    0   63
   64 A      63   65    0   64
   65 G      64   66   58   65
   66 C      65   67   57   66
   67 G      66   68    0   67
   68 G      67   69   53   68
   69 T      68   70   52   69
   70 A      69   71   51   70
   71 A      70   72   50   71
   72 G      71   73   49   72
   73 G      72   74   48   73
   74 G      73   75    0   74
   75 T      74   76    0   75
   76 G      75   77  166   76
   77 T      76   78  165   77
   78 A      77   79  164   78
   79 G      78   80  163   79
   80 A      79   81  162   80
   81 T      80   82  161   81
   82 C      81   83    0   82
   83 A      82   84    0   83
   84 G      83   85    0   84
   85 G      84   86    0   85
   86 C      85   87    0   86
   87 C      86   88    0   87
   88 C      87   89    0   88
   89 G      88   90  153   89
   90 T      89   91  152   90
   91 C      90   92  151   91
   92 T      91   93  150   92
   93 G      92   94  149   93
   94 T      93   95  148   94
   95 T      94   96  147   95
   96 T      95   97  146   96
   97 C      96   98  145   97
   98 T      97   99  144   98
   99 C      98  100  120   99
  100 C      99  101  119  100
  101 C     100  102    0  101
  102 C     101  103    0  102
  103 C     102  104    0  103
  104 G     103  105  115  104
  105 G     104  106  114  105
  106 A     105  107  113  106
  107 G     106  108  112  107
  108 C     107  109    0  108
  109 T     108  110    0  109
  110 C     109  111    0  110
  111 G     110  112    0  111
  112 C     111  113  107  112
  113 T     112  114  106  113
  114 C     113  115  105  114
  115 C     114  116  104  115
  116 C     115  117    0  116
  117 T     116  118    0  117
  118 T     117  119    0  118
  119 G     118  120  100  119
  120 G     119  121   99  120
  121 C     120  122    0  121
  122 T     121  123    0  122
  123 T     122  124    0  123
  124 C     123  125    0  124
  125 C     124  126    0  125
  126 C     125  127    0  126
  127 T     126  128    0  127
  128 T     127  129    0  128
  129 A     128  130    0  129
  130 T     129  131    0  130
  131 A     130  132    0  131
  132 T     131  133    0  132
  133 A     132  134    0  133
  134 T     133  135    0  134
  135 T     134  136    0  135
  136 T     135  137    0  136
  137 T     136  138    0  137
  138 A     137  139    0  138
  139 A     138  140    0  139
  140 C     139  141    0  140
  141 A     140  142    0  141
  142 T     141  143    0  142
  143 C     142  144    0  143
  144 A     143  145   98  144
  145 G     144  146   97  145
  146 A     145  147   96  146
  147 A     146  148   95  147
  148 A     147  149   94  148
  149 C     148  150   93  149
  150 A     149  151   92  150
  151 G     150  152   91  151
  152 A     151  153   90  152
  153 C     152  154   89  153
  154 A     153  155    0  154
  155 T     154  156    0  155
  156 T     155  157    0  156
  157 A     156  158    0  157
  158 A     157  159    0  158
  159 A     158  160    0  159
  160 C     159  161    0  160
  161 A     160  162   81  161
  162 T     161  163   80  162
  163 C     162  164   79  163
  164 T     163  165   78  164
  165 A     164  166   77  165
  166 C     165  167   76  166
  167 T     166  168    0  167
  168 G     167  169    0  168
  169 A     168  170    0  169
  170 T     169  171    0  170
  171 C     170  172    0  171
  172 C     171  173    0  172
  173 A     172  174    0  173
  174 A     173  175    0  174
  175 T     174  176    0  175
  176 T     175  177    0  176
  177 T     176  178   46  177
  178 C     177  179   45  178
  179 G     178  180   43  179
  180 C     179  181   42  180
  181 C     180  182   41  181
  182 G     181  183   40  182
  183 G     182  184   39  183
  184 C     183  185   38  184
  185 G     184  186   37  185
  186 T     185  187   36  186
  187 A     186  188    0  187
  188 C     187  189   35  188
  189 G     188  190   34  189
  190 G     189  191   33  190
  191 C     190  192   32  191
  192 C     191  193   31  192
  193 A     192  194    0  193
  194 C     193  195    0  194
  195 G     194  196    0  195
  196 A     195  197    0  196
  197 T     196  198   30  197
  198 C     197  199   29  198
  199 G     198  200   28  199
  200 G     199  201   27  200
  201 G     200  202   26  201
  202 A     201  203    0  202
  203 G     202  204   25  203
  204 G     203  205   24  204
  205 G     204  206   23  205
  206 T     205  207    0  206
  207 G     206  208   22  207
  208 G     207  209   21  208
  209 G     208  210   20  209
  210 A     209  211    0  210
  211 A     210  212    0  211
  212 T     211  213    0  212
  213 C     212  214   19  213
  214 T     213  215   18  214
  215 C     214  216   17  215
  216 G     215  217   16  216
  217 G     216  218   15  217
  218 G     217  219  231  218
  219 G     218  220  230  219
  220 G     219  221  229  220
  221 T     220  222  228  221
  222 C     221  223  227  222
  223 T     222  224    0  223
  224 T     223  225    0  224
  225 C     224  226    0  225
  226 C     225  227    0  226
  227 G     226  228  222  227
  228 A     227  229  221  228
  229 T     228  230  220  229
  230 C     229  231  219  230
  231 C     230  232  218  231
  232 T     231  233  247  232
  233 A     232  234  246  233
  234 A     233  235  245  234
  235 T     234  236  244  235
  236 C     235  237  243  236
  237 C     236  238    0  237
  238 A     237  239    0  238
  239 T     238  240    0  239
  240 G     239  241    0  240
  241 A     240  242    0  241
  242 T     241  243    0  242
  243 G     242  244  236  243
  244 A     243  245  235  244
  245 T     244  246  234  245
  246 T     245  247  233  246
  247 A     246  248  232  247
  248 C     247  249    0  248
  249 G     248  250    0  249
  250 A     249  251   13  250
  251 C     250  252   12  251
  252 C     251  253   11  252
  253 T     252  254   10  253
  254 G     253  255    9  254
  255 A     254  256    8  255
  256 G     255  257    0  256
  257 T     256  258    6  257
  258 C     257  259    5  258
  259 A     258  260    0  259
  260 C     259  261    3  260
  261 T     260  262    2  261
  262 A     261  263    0  262
  263 A     262  264    0  263
  264 A     263  265    0  264
  265 G     264  266    0  265
  266 A     265  267    0  266
  267 C     266  268  287  267
  268 G     267  269  286  268
  269 A     268  270    0  269
  270 T     269  271  284  270
  271 G     270  272  283  271
  272 G     271  273  282  272
  273 C     272  274    0  273
  274 A     273  275  281  274
  275 T     274  276  280  275
  276 G     275  277    0  276
  277 A     276  278    0  277
  278 T     277  279    0  278
  279 G     278  280    0  279
  280 A     279  281  275  280
  281 T     280  282  274  281
  282 C     281  283  272  282
  283 C     282  284  271  283
  284 G     283  285  270  284
  285 G     284  286    0  285
  286 C     285  287  268  286
  287 G     286  288  267  287
  288 A     287  289    0  288
  289 T     288  290  300  289
  290 G     289  291  299  290
  291 A     290  292  298  291
  292 A     291  293  297  292
  293 A     292  294    0  293
  294 A     293  295    0  294
  295 U     294  296    0  295
  296 A     295  297    0  296
  297 U     296  298  292  297
  298 U     297  299  291  298
  299 C     298  300  290  299
  300 G     299    0  289  300
  300  ENERGY = -87.7  bmori in vector
    1 G       0    2  232    1
    2 G       1    3  231    2
    3 G       2    4  230    3
    4 C       3    5    0    4
    5 G       4    6    0    5
    6 A       5    7    0    6
    7 A       6    8  229    7
    8 U       7    9  228    8
    9 U       8   10  227    9
   10 G       9   11  226   10
   11 G      10   12  225   11
   12 G      11   13  224   12
   13 U      12   14    0   13
   14 A      13   15    0   14
   15 C      14   16  217   15
   16 C      15   17  216   16
   17 G      16   18  215   17
   18 G      17   19  214   18
   19 G      18   20  213   19
   20 C      19   21  209   20
   21 C      20   22  208   21
   22 C      21   23  207   22
   23 C      22   24  205   23
   24 C      23   25  204   24
   25 C      24   26  203   25
   26 C      25   27  201   26
   27 U      26   28  200   27
   28 C      27   29  199   28
   29 G      28   30  198   29
   30 A      29   31  197   30
   31 G      30   32  192   31
   32 G      31   33  191   32
   33 U      32   34  190   33
   34 C      33   35  189   34
   35 G      34   36  188   35
   36 A      35   37  186   36
   37 C      36   38  185   37
   38 G      37   39  184   38
   39 U      38   40  183   39
   40 U      39   41  182   40
   41 G      40   42  181   41
   42 G      41   43  180   42
   43 U      42   44  179   43
   44 U      43   45    0   44
   45 G      44   46  178   45
   46 A      45   47  177   46
   47 G      46   48    0   47
   48 C      47   49   73   48
   49 C      48   50   72   49
   50 T      49   51   71   50
   51 T      50   52   70   51
   52 G      51   53   69   52
   53 C      52   54   68   53
   54 A      53   55    0   54
   55 C      54   56    0   55
   56 A      55   57    0   56
   57 G      56   58   66   57
   58 T      57   59   65   58
   59 A      58   60    0   59
   60 G      59   61    0   60
   61 T      60   62    0   61
   62 C      61   63    0   62
   63 C      62   64    0   63
   64 A      63   65    0   64
   65 G      64   66   58   65
   66 C      65   67   57   66
   67 G      66   68    0   67
   68 G      67   69   53   68
   69 T      68   70   52   69
   70 A      69   71   51   70
   71 A      70   72   50   71
   72 G      71   73   49   72
   73 G      72   74   48   73
   74 G      73   75    0   74
   75 T      74   76    0   75
   76 G      75   77  166   76
   77 T      76   78  165   77
   78 A      77   79  164   78
   79 G      78   80  163   79
   80 A      79   81  162   80
   81 T      80   82  161   81
   82 C      81   83    0   82
   83 A      82   84    0   83
   84 G      83   85    0   84
   85 G      84   86    0   85
   86 C      85   87    0   86
   87 C      86   88    0   87
   88 C      87   89    0   88
   89 G      88   90  153   89
   90 T      89   91  152   90
   91 C      90   92  151   91
   92 T      91   93  150   92
   93 G      92   94  149   93
   94 T      93   95  148   94
   95 T      94   96  147   95
   96 T      95   97  146   96
   97 C      96   98  145   97
   98 T      97   99  144   98
   99 C      98  100  120   99
  100 C      99  101  119  100
  101 C     100  102    0  101
  102 C     101  103    0  102
  103 C     102  104    0  103
  104 G     103  105  115  104
  105 G     104  106  114  105
  106 A     105  107  113  106
  107 G     106  108  112  107
  108 C     107  109    0  108
  109 T     108  110    0  109
  110 C     109  111    0  110
  111 G     110  112    0  111
  112 C     111  113  107  112
  113 T     112  114  106  113
  114 C     113  115  105  114
  115 C     114  116  104  115
  116 C     115  117    0  116
  117 T     116  118    0  117
  118 T     117  119    0  118
  119 G     118  120  100  119
  120 G     119  121   99  120
  121 C     120  122    0  121
  122 T     121  123    0  122
  123 T     122  124    0  123
  124 C     123  125    0  124
  125 C     124  126    0  125
  126 C     125  127    0  126
  127 T     126  128    0  127
  128 T     127  129    0  128
  129 A     128  130    0  129
  130 T     129  131    0  130
  131 A     130  132    0  131
  132 T     131  133    0  132
  133 A     132  134    0  133
  134 T     133  135    0  134
  135 T     134  136    0  135
  136 T     135  137    0  136
  137 T     136  138    0  137
  138 A     137  139    0  138
  139 A     138  140    0  139
  140 C     139  141    0  140
  141 A     140  142    0  141
  142 T     141  143    0  142
  143 C     142  144    0  143
  144 A     143  145   98  144
  145 G     144  146   97  145
  146 A     145  147   96  146
  147 A     146  148   95  147
  148 A     147  149   94  148
  149 C     148  150   93  149
  150 A     149  151   92  150
  151 G     150  152   91  151
  152 A     151  153   90  152
  153 C     152  154   89  153
  154 A     153  155    0  154
  155 T     154  156    0  155
  156 T     155  157    0  156
  157 A     156  158    0  157
  158 A     157  159    0  158
  159 A     158  160    0  159
  160 C     159  161    0  160
  161 A     160  162   81  161
  162 T     161  163   80  162
  163 C     162  164   79  163
  164 T     163  165   78  164
  165 A     164  166   77  165
  166 C     165  167   76  166
  167 T     166  168    0  167
  168 G     167  169    0  168
  169 A     168  170    0  169
  170 T     169  171    0  170
  171 C     170  172    0  171
  172 C     171  173    0  172
  173 A     172  174    0  173
  174 A     173  175    0  174
  175 T     174  176    0  175
  176 T     175  177    0  176
  177 T     176  178   46  177
  178 C     177  179   45  178
  179 G     178  180   43  179
  180 C     179  181   42  180
  181 C     180  182   41  181
  182 G     181  183   40  182
  183 G     182  184   39  183
  184 C     183  185   38  184
  185 G     184  186   37  185
  186 T     185  187   36  186
  187 A     186  188    0  187
  188 C     187  189   35  188
  189 G     188  190   34  189
  190 G     189  191   33  190
  191 C     190  192   32  191
  192 C     191  193   31  192
  193 A     192  194    0  193
  194 C     193  195    0  194
  195 G     194  196    0  195
  196 A     195  197    0  196
  197 T     196  198   30  197
  198 C     197  199   29  198
  199 G     198  200   28  199
  200 G     199  201   27  200
  201 G     200  202   26  201
  202 A     201  203    0  202
  203 G     202  204   25  203
  204 G     203  205   24  204
  205 G     204  206   23  205
  206 T     205  207    0  206
  207 G     206  208   22  207
  208 G     207  209   21  208
  209 G     208  210   20  209
  210 A     209  211    0  210
  211 A     210  212    0  211
  212 T     211  213    0  212
  213 C     212  214   19  213
  214 T     213  215   18  214
  215 C     214  216   17  215
  216 G     215  217   16  216
  217 G     216  218   15  217
  218 G     217  219    0  218
  219 G     218  220    0  219
  220 G     219  221    0  220
  221 T     220  222    0  221
  222 C     221  223    0  222
  223 T     222  224    0  223
  224 T     223  225   12  224
  225 C     224  226   11  225
  226 C     225  227   10  226
  227 G     226  228    9  227
  228 A     227  229    8  228
  229 T     228  230    7  229
  230 C     229  231    3  230
  231 C     230  232    2  231
  232 T     231  233    1  232
  233 A     232  234    0  233
  234 A     233  235    0  234
  235 T     234  236    0  235
  236 C     235  237  285  236
  237 C     236  238  284  237
  238 A     237  239    0  238
  239 T     238  240    0  239
  240 G     239  241  282  240
  241 A     240  242  281  241
  242 T     241  243  280  242
  243 G     242  244    0  243
  244 A     243  245  278  244
  245 T     244  246  277  245
  246 T     245  247  276  246
  247 A     246  248  275  247
  248 C     247  249    0  248
  249 G     248  250    0  249
  250 A     249  251    0  250
  251 C     250  252  272  251
  252 C     251  253  271  252
  253 T     252  254    0  253
  254 G     253  255    0  254
  255 A     254  256    0  255
  256 G     255  257  267  256
  257 T     256  258  266  257
  258 C     257  259  265  258
  259 A     258  260    0  259
  260 C     259  261    0  260
  261 T     260  262    0  261
  262 A     261  263    0  262
  263 A     262  264    0  263
  264 A     263  265    0  264
  265 G     264  266  258  265
  266 A     265  267  257  266
  267 C     266  268  256  267
  268 G     267  269    0  268
  269 A     268  270    0  269
  270 T     269  271    0  270
  271 G     270  272  252  271
  272 G     271  273  251  272
  273 C     272  274    0  273
  274 A     273  275    0  274
  275 T     274  276  247  275
  276 G     275  277  246  276
  277 A     276  278  245  277
  278 T     277  279  244  278
  279 G     278  280    0  279
  280 A     279  281  242  280
  281 T     280  282  241  281
  282 C     281  283  240  282
  283 C     282  284    0  283
  284 G     283  285  237  284
  285 G     284  286  236  285
  286 C     285  287  300  286
  287 G     286  288  299  287
  288 A     287  289  298  288
  289 T     288  290    0  289
  290 G     289  291    0  290
  291 A     290  292    0  291
  292 A     291  293    0  292
  293 A     292  294    0  293
  294 A     293  295    0  294
  295 U     294  296    0  295
  296 A     295  297    0  296
  297 U     296  298    0  297
  298 U     297  299  288  298
  299 C     298  300  287  299
  300 G     299    0  286  300
  300  ENERGY = -87.6  bmori in vector
    1 G       0    2    0    1
    2 G       1    3  181    2
    3 G       2    4  180    3
    4 C       3    5  179    4
    5 G       4    6  178    5
    6 A       5    7  176    6
    7 A       6    8  175    7
    8 U       7    9  174    8
    9 U       8   10  173    9
   10 G       9   11  172   10
   11 G      10   12  171   11
   12 G      11   13    0   12
   13 U      12   14   70   13
   14 A      13   15   69   14
   15 C      14   16   68   15
   16 C      15   17   67   16
   17 G      16   18   63   17
   18 G      17   19   62   18
   19 G      18   20   61   19
   20 C      19   21   60   20
   21 C      20   22    0   21
   22 C      21   23    0   22
   23 C      22   24    0   23
   24 C      23   25    0   24
   25 C      24   26    0   25
   26 C      25   27    0   26
   27 U      26   28    0   27
   28 C      27   29   52   28
   29 G      28   30   51   29
   30 A      29   31   50   30
   31 G      30   32   49   31
   32 G      31   33   48   32
   33 U      32   34   46   33
   34 C      33   35   45   34
   35 G      34   36   44   35
   36 A      35   37   43   36
   37 C      36   38   42   37
   38 G      37   39    0   38
   39 U      38   40    0   39
   40 U      39   41    0   40
   41 G      40   42    0   41
   42 G      41   43   37   42
   43 U      42   44   36   43
   44 U      43   45   35   44
   45 G      44   46   34   45
   46 A      45   47   33   46
   47 G      46   48    0   47
   48 C      47   49   32   48
   49 C      48   50   31   49
   50 T      49   51   30   50
   51 T      50   52   29   51
   52 G      51   53   28   52
   53 C      52   54    0   53
   54 A      53   55    0   54
   55 C      54   56    0   55
   56 A      55   57    0   56
   57 G      56   58    0   57
   58 T      57   59    0   58
   59 A      58   60    0   59
   60 G      59   61   20   60
   61 T      60   62   19   61
   62 C      61   63   18   62
   63 C      62   64   17   63
   64 A      63   65    0   64
   65 G      64   66    0   65
   66 C      65   67    0   66
   67 G      66   68   16   67
   68 G      67   69   15   68
   69 T      68   70   14   69
   70 A      69   71   13   70
   71 A      70   72    0   71
   72 G      71   73   88   72
   73 G      72   74   87   73
   74 G      73   75   86   74
   75 T      74   76   85   75
   76 G      75   77    0   76
   77 T      76   78    0   77
   78 A      77   79    0   78
   79 G      78   80    0   79
   80 A      79   81    0   80
   81 T      80   82    0   81
   82 C      81   83    0   82
   83 A      82   84    0   83
   84 G      83   85    0   84
   85 G      84   86   75   85
   86 C      85   87   74   86
   87 C      86   88   73   87
   88 C      87   89   72   88
   89 G      88   90  153   89
   90 T      89   91  152   90
   91 C      90   92  151   91
   92 T      91   93  150   92
   93 G      92   94  149   93
   94 T      93   95  148   94
   95 T      94   96  147   95
   96 T      95   97  146   96
   97 C      96   98  145   97
   98 T      97   99  144   98
   99 C      98  100  120   99
  100 C      99  101  119  100
  101 C     100  102    0  101
  102 C     101  103    0  102
  103 C     102  104    0  103
  104 G     103  105  115  104
  105 G     104  106  114  105
  106 A     105  107  113  106
  107 G     106  108  112  107
  108 C     107  109    0  108
  109 T     108  110    0  109
  110 C     109  111    0  110
  111 G     110  112    0  111
  112 C     111  113  107  112
  113 T     112  114  106  113
  114 C     113  115  105  114
  115 C     114  116  104  115
  116 C     115  117    0  116
  117 T     116  118    0  117
  118 T     117  119    0  118
  119 G     118  120  100  119
  120 G     119  121   99  120
  121 C     120  122    0  121
  122 T     121  123    0  122
  123 T     122  124    0  123
  124 C     123  125    0  124
  125 C     124  126    0  125
  126 C     125  127    0  126
  127 T     126  128    0  127
  128 T     127  129    0  128
  129 A     128  130    0  129
  130 T     129  131    0  130
  131 A     130  132    0  131
  132 T     131  133    0  132
  133 A     132  134    0  133
  134 T     133  135    0  134
  135 T     134  136    0  135
  136 T     135  137    0  136
  137 T     136  138    0  137
  138 A     137  139    0  138
  139 A     138  140    0  139
  140 C     139  141    0  140
  141 A     140  142    0  141
  142 T     141  143    0  142
  143 C     142  144    0  143
  144 A     143  145   98  144
  145 G     144  146   97  145
  146 A     145  147   96  146
  147 A     146  148   95  147
  148 A     147  149   94  148
  149 C     148  150   93  149
  150 A     149  151   92  150
  151 G     150  152   91  151
  152 A     151  153   90  152
  153 C     152  154   89  153
  154 A     153  155    0  154
  155 T     154  156    0  155
  156 T     155  157    0  156
  157 A     156  158    0  157
  158 A     157  159    0  158
  159 A     158  160    0  159
  160 C     159  161    0  160
  161 A     160  162  170  161
  162 T     161  163  169  162
  163 C     162  164  168  163
  164 T     163  165    0  164
  165 A     164  166    0  165
  166 C     165  167    0  166
  167 T     166  168    0  167
  168 G     167  169  163  168
  169 A     168  170  162  169
  170 T     169  171  161  170
  171 C     170  172   11  171
  172 C     171  173   10  172
  173 A     172  174    9  173
  174 A     173  175    8  174
  175 T     174  176    7  175
  176 T     175  177    6  176
  177 T     176  178    0  177
  178 C     177  179    5  178
  179 G     178  180    4  179
  180 C     179  181    3  180
  181 C     180  182    2  181
  182 G     181  183  192  182
  183 G     182  184  191  183
  184 C     183  185  190  184
  185 G     184  186    0  185
  186 T     185  187    0  186
  187 A     186  188    0  187
  188 C     187  189    0  188
  189 G     188  190    0  189
  190 G     189  191  184  190
  191 C     190  192  183  191
  192 C     191  193  182  192
  193 A     192  194    0  193
  194 C     193  195    0  194
  195 G     194  196  230  195
  196 A     195  197  229  196
  197 T     196  198  228  197
  198 C     197  199  227  198
  199 G     198  200  226  199
  200 G     199  201  225  200
  201 G     200  202  224  201
  202 A     201  203  223  202
  203 G     202  204  222  203
  204 G     203  205  221  204
  205 G     204  206    0  205
  206 T     205  207    0  206
  207 G     206  208    0  207
  208 G     207  209  215  208
  209 G     208  210  214  209
  210 A     209  211    0  210
  211 A     210  212    0  211
  212 T     211  213    0  212
  213 C     212  214    0  213
  214 T     213  215  209  214
  215 C     214  216  208  215
  216 G     215  217    0  216
  217 G     216  218    0  217
  218 G     217  219    0  218
  219 G     218  220    0  219
  220 G     219  221    0  220
  221 T     220  222  204  221
  222 C     221  223  203  222
  223 T     222  224  202  223
  224 T     223  225  201  224
  225 C     224  226  200  225
  226 C     225  227  199  226
  227 G     226  228  198  227
  228 A     227  229  197  228
  229 T     228  230  196  229
  230 C     229  231  195  230
  231 C     230  232    0  231
  232 T     231  233    0  232
  233 A     232  234    0  233
  234 A     233  235    0  234
  235 T     234  236    0  235
  236 C     235  237  285  236
  237 C     236  238  284  237
  238 A     237  239    0  238
  239 T     238  240    0  239
  240 G     239  241  282  240
  241 A     240  242  281  241
  242 T     241  243  280  242
  243 G     242  244    0  243
  244 A     243  245  278  244
  245 T     244  246  277  245
  246 T     245  247  276  246
  247 A     246  248  275  247
  248 C     247  249    0  248
  249 G     248  250    0  249
  250 A     249  251    0  250
  251 C     250  252  272  251
  252 C     251  253  271  252
  253 T     252  254    0  253
  254 G     253  255    0  254
  255 A     254  256    0  255
  256 G     255  257  267  256
  257 T     256  258  266  257
  258 C     257  259  265  258
  259 A     258  260    0  259
  260 C     259  261    0  260
  261 T     260  262    0  261
  262 A     261  263    0  262
  263 A     262  264    0  263
  264 A     263  265    0  264
  265 G     264  266  258  265
  266 A     265  267  257  266
  267 C     266  268  256  267
  268 G     267  269    0  268
  269 A     268  270    0  269
  270 T     269  271    0  270
  271 G     270  272  252  271
  272 G     271  273  251  272
  273 C     272  274    0  273
  274 A     273  275    0  274
  275 T     274  276  247  275
  276 G     275  277  246  276
  277 A     276  278  245  277
  278 T     277  279  244  278
  279 G     278  280    0  279
  280 A     279  281  242  280
  281 T     280  282  241  281
  282 C     281  283  240  282
  283 C     282  284    0  283
  284 G     283  285  237  284
  285 G     284  286  236  285
  286 C     285  287  300  286
  287 G     286  288  299  287
  288 A     287  289  298  288
  289 T     288  290    0  289
  290 G     289  291    0  290
  291 A     290  292    0  291
  292 A     291  293    0  292
  293 A     292  294    0  293
  294 A     293  295    0  294
  295 U     294  296    0  295
  296 A     295  297    0  296
  297 U     296  298    0  297
  298 U     297  299  288  298
  299 C     298  300  287  299
  300 G     299    0  286  300
  300  ENERGY = -87.0  bmori in vector
    1 G       0    2    0    1
    2 G       1    3    0    2
    3 G       2    4    0    3
    4 C       3    5    0    4
    5 G       4    6    0    5
    6 A       5    7    0    6
    7 A       6    8  175    7
    8 U       7    9  174    8
    9 U       8   10  173    9
   10 G       9   11  172   10
   11 G      10   12  171   11
   12 G      11   13    0   12
   13 U      12   14   70   13
   14 A      13   15   69   14
   15 C      14   16   68   15
   16 C      15   17   67   16
   17 G      16   18   63   17
   18 G      17   19   62   18
   19 G      18   20   61   19
   20 C      19   21   60   20
   21 C      20   22    0   21
   22 C      21   23    0   22
   23 C      22   24    0   23
   24 C      23   25    0   24
   25 C      24   26    0   25
   26 C      25   27    0   26
   27 U      26   28    0   27
   28 C      27   29   52   28
   29 G      28   30   51   29
   30 A      29   31   50   30
   31 G      30   32   49   31
   32 G      31   33   48   32
   33 U      32   34   46   33
   34 C      33   35   45   34
   35 G      34   36   44   35
   36 A      35   37   43   36
   37 C      36   38   42   37
   38 G      37   39    0   38
   39 U      38   40    0   39
   40 U      39   41    0   40
   41 G      40   42    0   41
   42 G      41   43   37   42
   43 U      42   44   36   43
   44 U      43   45   35   44
   45 G      44   46   34   45
   46 A      45   47   33   46
   47 G      46   48    0   47
   48 C      47   49   32   48
   49 C      48   50   31   49
   50 T      49   51   30   50
   51 T      50   52   29   51
   52 G      51   53   28   52
   53 C      52   54    0   53
   54 A      53   55    0   54
   55 C      54   56    0   55
   56 A      55   57    0   56
   57 G      56   58    0   57
   58 T      57   59    0   58
   59 A      58   60    0   59
   60 G      59   61   20   60
   61 T      60   62   19   61
   62 C      61   63   18   62
   63 C      62   64   17   63
   64 A      63   65    0   64
   65 G      64   66    0   65
   66 C      65   67    0   66
   67 G      66   68   16   67
   68 G      67   69   15   68
   69 T      68   70   14   69
   70 A      69   71   13   70
   71 A      70   72    0   71
   72 G      71   73   88   72
   73 G      72   74   87   73
   74 G      73   75   86   74
   75 T      74   76   85   75
   76 G      75   77    0   76
   77 T      76   78    0   77
   78 A      77   79    0   78
   79 G      78   80    0   79
   80 A      79   81    0   80
   81 T      80   82    0   81
   82 C      81   83    0   82
   83 A      82   84    0   83
   84 G      83   85    0   84
   85 G      84   86   75   85
   86 C      85   87   74   86
   87 C      86   88   73   87
   88 C      87   89   72   88
   89 G      88   90  153   89
   90 T      89   91  152   90
   91 C      90   92  151   91
   92 T      91   93  150   92
   93 G      92   94  149   93
   94 T      93   95  148   94
   95 T      94   96  147   95
   96 T      95   97  146   96
   97 C      96   98  145   97
   98 T      97   99  144   98
   99 C      98  100  120   99
  100 C      99  101  119  100
  101 C     100  102    0  101
  102 C     101  103    0  102
  103 C     102  104    0  103
  104 G     103  105  115  104
  105 G     104  106  114  105
  106 A     105  107  113  106
  107 G     106  108  112  107
  108 C     107  109    0  108
  109 T     108  110    0  109
  110 C     109  111    0  110
  111 G     110  112    0  111
  112 C     111  113  107  112
  113 T     112  114  106  113
  114 C     113  115  105  114
  115 C     114  116  104  115
  116 C     115  117    0  116
  117 T     116  118    0  117
  118 T     117  119    0  118
  119 G     118  120  100  119
  120 G     119  121   99  120
  121 C     120  122    0  121
  122 T     121  123    0  122
  123 T     122  124    0  123
  124 C     123  125    0  124
  125 C     124  126    0  125
  126 C     125  127    0  126
  127 T     126  128    0  127
  128 T     127  129    0  128
  129 A     128  130    0  129
  130 T     129  131    0  130
  131 A     130  132    0  131
  132 T     131  133    0  132
  133 A     132  134    0  133
  134 T     133  135    0  134
  135 T     134  136    0  135
  136 T     135  137    0  136
  137 T     136  138    0  137
  138 A     137  139    0  138
  139 A     138  140    0  139
  140 C     139  141    0  140
  141 A     140  142    0  141
  142 T     141  143    0  142
  143 C     142  144    0  143
  144 A     143  145   98  144
  145 G     144  146   97  145
  146 A     145  147   96  146
  147 A     146  148   95  147
  148 A     147  149   94  148
  149 C     148  150   93  149
  150 A     149  151   92  150
  151 G     150  152   91  151
  152 A     151  153   90  152
  153 C     152  154   89  153
  154 A     153  155    0  154
  155 T     154  156    0  155
  156 T     155  157    0  156
  157 A     156  158    0  157
  158 A     157  159    0  158
  159 A     158  160    0  159
  160 C     159  161    0  160
  161 A     160  162  170  161
  162 T     161  163  169  162
  163 C     162  164  168  163
  164 T     163  165    0  164
  165 A     164  166    0  165
  166 C     165  167    0  166
  167 T     166  168    0  167
  168 G     167  169  163  168
  169 A     168  170  162  169
  170 T     169  171  161  170
  171 C     170  172   11  171
  172 C     171  173   10  172
  173 A     172  174    9  173
  174 A     173  175    8  174
  175 T     174  176    7  175
  176 T     175  177    0  176
  177 T     176  178  288  177
  178 C     177  179  287  178
  179 G     178  180  286  179
  180 C     179  181  285  180
  181 C     180  182  284  181
  182 G     181  183  283  182
  183 G     182  184  282  183
  184 C     183  185  279  184
  185 G     184  186  278  185
  186 T     185  187  277  186
  187 A     186  188    0  187
  188 C     187  189    0  188
  189 G     188  190    0  189
  190 G     189  191  273  190
  191 C     190  192  272  191
  192 C     191  193  271  192
  193 A     192  194  270  193
  194 C     193  195    0  194
  195 G     194  196  246  195
  196 A     195  197  245  196
  197 T     196  198  244  197
  198 C     197  199  243  198
  199 G     198  200  242  199
  200 G     199  201    0  200
  201 G     200  202    0  201
  202 A     201  203    0  202
  203 G     202  204  237  203
  204 G     203  205  236  204
  205 G     204  206  235  205
  206 T     205  207  234  206
  207 G     206  208  232  207
  208 G     207  209  231  208
  209 G     208  210  230  209
  210 A     209  211  229  210
  211 A     210  212    0  211
  212 T     211  213    0  212
  213 C     212  214    0  213
  214 T     213  215  228  214
  215 C     214  216  227  215
  216 G     215  217  226  216
  217 G     216  218  225  217
  218 G     217  219  224  218
  219 G     218  220    0  219
  220 G     219  221    0  220
  221 T     220  222    0  221
  222 C     221  223    0  222
  223 T     222  224    0  223
  224 T     223  225  218  224
  225 C     224  226  217  225
  226 C     225  227  216  226
  227 G     226  228  215  227
  228 A     227  229  214  228
  229 T     228  230  210  229
  230 C     229  231  209  230
  231 C     230  232  208  231
  232 T     231  233  207  232
  233 A     232  234    0  233
  234 A     233  235  206  234
  235 T     234  236  205  235
  236 C     235  237  204  236
  237 C     236  238  203  237
  238 A     237  239    0  238
  239 T     238  240    0  239
  240 G     239  241    0  240
  241 A     240  242    0  241
  242 T     241  243  199  242
  243 G     242  244  198  243
  244 A     243  245  197  244
  245 T     244  246  196  245
  246 T     245  247  195  246
  247 A     246  248    0  247
  248 C     247  249    0  248
  249 G     248  250    0  249
  250 A     249  251    0  250
  251 C     250  252    0  251
  252 C     251  253    0  252
  253 T     252  254    0  253
  254 G     253  255    0  254
  255 A     254  256    0  255
  256 G     255  257  267  256
  257 T     256  258  266  257
  258 C     257  259  265  258
  259 A     258  260    0  259
  260 C     259  261    0  260
  261 T     260  262    0  261
  262 A     261  263    0  262
  263 A     262  264    0  263
  264 A     263  265    0  264
  265 G     264  266  258  265
  266 A     265  267  257  266
  267 C     266  268  256  267
  268 G     267  269    0  268
  269 A     268  270    0  269
  270 T     269  271  193  270
  271 G     270  272  192  271
  272 G     271  273  191  272
  273 C     272  274  190  273
  274 A     273  275    0  274
  275 T     274  276    0  275
  276 G     275  277    0  276
  277 A     276  278  186  277
  278 T     277  279  185  278
  279 G     278  280  184  279
  280 A     279  281    0  280
  281 T     280  282    0  281
  282 C     281  283  183  282
  283 C     282  284  182  283
  284 G     283  285  181  284
  285 G     284  286  180  285
  286 C     285  287  179  286
  287 G     286  288  178  287
  288 A     287  289  177  288
  289 T     288  290    0  289
  290 G     289  291    0  290
  291 A     290  292    0  291
  292 A     291  293    0  292
  293 A     292  294    0  293
  294 A     293  295    0  294
  295 U     294  296    0  295
  296 A     295  297    0  296
  297 U     296  298    0  297
  298 U     297  299    0  298
  299 C     298  300    0  299
  300 G     299    0    0  300
  300  ENERGY = -85.3  bmori in vector
    1 G       0    2    0    1
    2 G       1    3    0    2
    3 G       2    4    0    3
    4 C       3    5    0    4
    5 G       4    6    0    5
    6 A       5    7    0    6
    7 A       6    8    0    7
    8 U       7    9    0    8
    9 U       8   10    0    9
   10 G       9   11    0   10
   11 G      10   12    0   11
   12 G      11   13    0   12
   13 U      12   14    0   13
   14 A      13   15    0   14
   15 C      14   16  217   15
   16 C      15   17  216   16
   17 G      16   18  215   17
   18 G      17   19  214   18
   19 G      18   20  213   19
   20 C      19   21    0   20
   21 C      20   22  209   21
   22 C      21   23  208   22
   23 C      22   24  207   23
   24 C      23   25  205   24
   25 C      24   26  204   25
   26 C      25   27  203   26
   27 U      26   28  202   27
   28 C      27   29  201   28
   29 G      28   30   51   29
   30 A      29   31   50   30
   31 G      30   32   49   31
   32 G      31   33   48   32
   33 U      32   34   46   33
   34 C      33   35   45   34
   35 G      34   36   44   35
   36 A      35   37   43   36
   37 C      36   38   42   37
   38 G      37   39    0   38
   39 U      38   40    0   39
   40 U      39   41    0   40
   41 G      40   42    0   41
   42 G      41   43   37   42
   43 U      42   44   36   43
   44 U      43   45   35   44
   45 G      44   46   34   45
   46 A      45   47   33   46
   47 G      46   48    0   47
   48 C      47   49   32   48
   49 C      48   50   31   49
   50 T      49   51   30   50
   51 T      50   52   29   51
   52 G      51   53    0   52
   53 C      52   54    0   53
   54 A      53   55    0   54
   55 C      54   56    0   55
   56 A      55   57    0   56
   57 G      56   58  188   57
   58 T      57   59  187   58
   59 A      58   60  186   59
   60 G      59   61    0   60
   61 T      60   62    0   61
   62 C      61   63  183   62
   63 C      62   64  182   63
   64 A      63   65    0   64
   65 G      64   66  180   65
   66 C      65   67  179   66
   67 G      66   68  178   67
   68 G      67   69  177   68
   69 T      68   70    0   69
   70 A      69   71    0   70
   71 A      70   72    0   71
   72 G      71   73  172   72
   73 G      72   74  171   73
   74 G      73   75  170   74
   75 T      74   76  169   75
   76 G      75   77  166   76
   77 T      76   78  165   77
   78 A      77   79  164   78
   79 G      78   80  163   79
   80 A      79   81  162   80
   81 T      80   82  161   81
   82 C      81   83    0   82
   83 A      82   84    0   83
   84 G      83   85    0   84
   85 G      84   86    0   85
   86 C      85   87    0   86
   87 C      86   88    0   87
   88 C      87   89    0   88
   89 G      88   90  153   89
   90 T      89   91  152   90
   91 C      90   92  151   91
   92 T      91   93  150   92
   93 G      92   94  149   93
   94 T      93   95  148   94
   95 T      94   96  147   95
   96 T      95   97  146   96
   97 C      96   98  145   97
   98 T      97   99  144   98
   99 C      98  100  120   99
  100 C      99  101  119  100
  101 C     100  102    0  101
  102 C     101  103    0  102
  103 C     102  104    0  103
  104 G     103  105  115  104
  105 G     104  106  114  105
  106 A     105  107  113  106
  107 G     106  108  112  107
  108 C     107  109    0  108
  109 T     108  110    0  109
  110 C     109  111    0  110
  111 G     110  112    0  111
  112 C     111  113  107  112
  113 T     112  114  106  113
  114 C     113  115  105  114
  115 C     114  116  104  115
  116 C     115  117    0  116
  117 T     116  118    0  117
  118 T     117  119    0  118
  119 G     118  120  100  119
  120 G     119  121   99  120
  121 C     120  122    0  121
  122 T     121  123    0  122
  123 T     122  124    0  123
  124 C     123  125    0  124
  125 C     124  126    0  125
  126 C     125  127    0  126
  127 T     126  128    0  127
  128 T     127  129    0  128
  129 A     128  130    0  129
  130 T     129  131    0  130
  131 A     130  132    0  131
  132 T     131  133    0  132
  133 A     132  134    0  133
  134 T     133  135    0  134
  135 T     134  136    0  135
  136 T     135  137    0  136
  137 T     136  138    0  137
  138 A     137  139    0  138
  139 A     138  140    0  139
  140 C     139  141    0  140
  141 A     140  142    0  141
  142 T     141  143    0  142
  143 C     142  144    0  143
  144 A     143  145   98  144
  145 G     144  146   97  145
  146 A     145  147   96  146
  147 A     146  148   95  147
  148 A     147  149   94  148
  149 C     148  150   93  149
  150 A     149  151   92  150
  151 G     150  152   91  151
  152 A     151  153   90  152
  153 C     152  154   89  153
  154 A     153  155    0  154
  155 T     154  156    0  155
  156 T     155  157    0  156
  157 A     156  158    0  157
  158 A     157  159    0  158
  159 A     158  160    0  159
  160 C     159  161    0  160
  161 A     160  162   81  161
  162 T     161  163   80  162
  163 C     162  164   79  163
  164 T     163  165   78  164
  165 A     164  166   77  165
  166 C     165  167   76  166
  167 T     166  168    0  167
  168 G     167  169    0  168
  169 A     168  170   75  169
  170 T     169  171   74  170
  171 C     170  172   73  171
  172 C     171  173   72  172
  173 A     172  174    0  173
  174 A     173  175    0  174
  175 T     174  176    0  175
  176 T     175  177    0  176
  177 T     176  178   68  177
  178 C     177  179   67  178
  179 G     178  180   66  179
  180 C     179  181   65  180
  181 C     180  182    0  181
  182 G     181  183   63  182
  183 G     182  184   62  183
  184 C     183  185    0  184
  185 G     184  186    0  185
  186 T     185  187   59  186
  187 A     186  188   58  187
  188 C     187  189   57  188
  189 G     188  190    0  189
  190 G     189  191    0  190
  191 C     190  192  200  191
  192 C     191  193  199  192
  193 A     192  194    0  193
  194 C     193  195    0  194
  195 G     194  196    0  195
  196 A     195  197    0  196
  197 T     196  198    0  197
  198 C     197  199    0  198
  199 G     198  200  192  199
  200 G     199  201  191  200
  201 G     200  202   28  201
  202 A     201  203   27  202
  203 G     202  204   26  203
  204 G     203  205   25  204
  205 G     204  206   24  205
  206 T     205  207    0  206
  207 G     206  208   23  207
  208 G     207  209   22  208
  209 G     208  210   21  209
  210 A     209  211    0  210
  211 A     210  212    0  211
  212 T     211  213    0  212
  213 C     212  214   19  213
  214 T     213  215   18  214
  215 C     214  216   17  215
  216 G     215  217   16  216
  217 G     216  218   15  217
  218 G     217  219  231  218
  219 G     218  220  230  219
  220 G     219  221  229  220
  221 T     220  222  228  221
  222 C     221  223  227  222
  223 T     222  224    0  223
  224 T     223  225    0  224
  225 C     224  226    0  225
  226 C     225  227    0  226
  227 G     226  228  222  227
  228 A     227  229  221  228
  229 T     228  230  220  229
  230 C     229  231  219  230
  231 C     230  232  218  231
  232 T     231  233    0  232
  233 A     232  234    0  233
  234 A     233  235    0  234
  235 T     234  236    0  235
  236 C     235  237  285  236
  237 C     236  238  284  237
  238 A     237  239    0  238
  239 T     238  240    0  239
  240 G     239  241  282  240
  241 A     240  242  281  241
  242 T     241  243  280  242
  243 G     242  244    0  243
  244 A     243  245  278  244
  245 T     244  246  277  245
  246 T     245  247  276  246
  247 A     246  248  275  247
  248 C     247  249    0  248
  249 G     248  250    0  249
  250 A     249  251    0  250
  251 C     250  252  272  251
  252 C     251  253  271  252
  253 T     252  254    0  253
  254 G     253  255    0  254
  255 A     254  256    0  255
  256 G     255  257  267  256
  257 T     256  258  266  257
  258 C     257  259  265  258
  259 A     258  260    0  259
  260 C     259  261    0  260
  261 T     260  262    0  261
  262 A     261  263    0  262
  263 A     262  264    0  263
  264 A     263  265    0  264
  265 G     264  266  258  265
  266 A     265  267  257  266
  267 C     266  268  256  267
  268 G     267  269    0  268
  269 A     268  270    0  269
  270 T     269  271    0  270
  271 G     270  272  252  271
  272 G     271  273  251  272
  273 C     272  274    0  273
  274 A     273  275    0  274
  275 T     274  276  247  275
  276 G     275  277  246  276
  277 A     276  278  245  277
  278 T     277  279  244  278
  279 G     278  280    0  279
  280 A     279  281  242  280
  281 T     280  282  241  281
  282 C     281  283  240  282
  283 C     282  284    0  283
  284 G     283  285  237  284
  285 G     284  286  236  285
  286 C     285  287  300  286
  287 G     286  288  299  287
  288 A     287  289  298  288
  289 T     288  290    0  289
  290 G     289  291    0  290
  291 A     290  292    0  291
  292 A     291  293    0  292
  293 A     292  294    0  293
  294 A     293  295    0  294
  295 U     294  296    0  295
  296 A     295  297    0  296
  297 U     296  298    0  297
  298 U     297  299  288  298
  299 C     298  300  287  299
  300 G     299    0  286  300
  300  ENERGY = -85.0  bmori in vector
    1 G       0    2   22    1
    2 G       1    3   21    2
    3 G       2    4   20    3
    4 C       3    5   19    4
    5 G       4    6    0    5
    6 A       5    7    0    6
    7 A       6    8    0    7
    8 U       7    9   18    8
    9 U       8   10   17    9
   10 G       9   11   16   10
   11 G      10   12   15   11
   12 G      11   13    0   12
   13 U      12   14    0   13
   14 A      13   15    0   14
   15 C      14   16   11   15
   16 C      15   17   10   16
   17 G      16   18    9   17
   18 G      17   19    8   18
   19 G      18   20    4   19
   20 C      19   21    3   20
   21 C      20   22    2   21
   22 C      21   23    1   22
   23 C      22   24  205   23
   24 C      23   25  204   24
   25 C      24   26  203   25
   26 C      25   27  201   26
   27 U      26   28  200   27
   28 C      27   29  199   28
   29 G      28   30  198   29
   30 A      29   31  197   30
   31 G      30   32  192   31
   32 G      31   33  191   32
   33 U      32   34  190   33
   34 C      33   35  189   34
   35 G      34   36  188   35
   36 A      35   37  186   36
   37 C      36   38  185   37
   38 G      37   39  184   38
   39 U      38   40  183   39
   40 U      39   41  182   40
   41 G      40   42  181   41
   42 G      41   43  180   42
   43 U      42   44    0   43
   44 U      43   45  179   44
   45 G      44   46  178   45
   46 A      45   47  177   46
   47 G      46   48  176   47
   48 C      47   49    0   48
   49 C      48   50    0   49
   50 T      49   51  174   50
   51 T      50   52  173   51
   52 G      51   53  172   52
   53 C      52   54    0   53
   54 A      53   55    0   54
   55 C      54   56  168   55
   56 A      55   57  167   56
   57 G      56   58  166   57
   58 T      57   59  165   58
   59 A      58   60  164   59
   60 G      59   61  163   60
   61 T      60   62    0   61
   62 C      61   63    0   62
   63 C      62   64    0   63
   64 A      63   65    0   64
   65 G      64   66    0   65
   66 C      65   67    0   66
   67 G      66   68    0   67
   68 G      67   69  130   68
   69 T      68   70  129   69
   70 A      69   71  128   70
   71 A      70   72  127   71
   72 G      71   73  126   72
   73 G      72   74  125   73
   74 G      73   75  124   74
   75 T      74   76    0   75
   76 G      75   77    0   76
   77 T      76   78    0   77
   78 A      77   79  122   78
   79 G      78   80  121   79
   80 A      79   81    0   80
   81 T      80   82  120   81
   82 C      81   83  119   82
   83 A      82   84  118   83
   84 G      83   85  117   84
   85 G      84   86  116   85
   86 C      85   87    0   86
   87 C      86   88    0   87
   88 C      87   89    0   88
   89 G      88   90  112   89
   90 T      89   91  111   90
   91 C      90   92    0   91
   92 T      91   93    0   92
   93 G      92   94  108   93
   94 T      93   95  107   94
   95 T      94   96  106   95
   96 T      95   97  105   96
   97 C      96   98  104   97
   98 T      97   99    0   98
   99 C      98  100    0   99
  100 C      99  101    0  100
  101 C     100  102    0  101
  102 C     101  103    0  102
  103 C     102  104    0  103
  104 G     103  105   97  104
  105 G     104  106   96  105
  106 A     105  107   95  106
  107 G     106  108   94  107
  108 C     107  109   93  108
  109 T     108  110    0  109
  110 C     109  111    0  110
  111 G     110  112   90  111
  112 C     111  113   89  112
  113 T     112  114    0  113
  114 C     113  115    0  114
  115 C     114  116    0  115
  116 C     115  117   85  116
  117 T     116  118   84  117
  118 T     117  119   83  118
  119 G     118  120   82  119
  120 G     119  121   81  120
  121 C     120  122   79  121
  122 T     121  123   78  122
  123 T     122  124    0  123
  124 C     123  125   74  124
  125 C     124  126   73  125
  126 C     125  127   72  126
  127 T     126  128   71  127
  128 T     127  129   70  128
  129 A     128  130   69  129
  130 T     129  131   68  130
  131 A     130  132    0  131
  132 T     131  133    0  132
  133 A     132  134    0  133
  134 T     133  135    0  134
  135 T     134  136  159  135
  136 T     135  137  158  136
  137 T     136  138  157  137
  138 A     137  139  156  138
  139 A     138  140  155  139
  140 C     139  141    0  140
  141 A     140  142    0  141
  142 T     141  143  152  142
  143 C     142  144  151  143
  144 A     143  145    0  144
  145 G     144  146    0  145
  146 A     145  147    0  146
  147 A     146  148    0  147
  148 A     147  149    0  148
  149 C     148  150    0  149
  150 A     149  151    0  150
  151 G     150  152  143  151
  152 A     151  153  142  152
  153 C     152  154    0  153
  154 A     153  155    0  154
  155 T     154  156  139  155
  156 T     155  157  138  156
  157 A     156  158  137  157
  158 A     157  159  136  158
  159 A     158  160  135  159
  160 C     159  161    0  160
  161 A     160  162    0  161
  162 T     161  163    0  162
  163 C     162  164   60  163
  164 T     163  165   59  164
  165 A     164  166   58  165
  166 C     165  167   57  166
  167 T     166  168   56  167
  168 G     167  169   55  168
  169 A     168  170    0  169
  170 T     169  171    0  170
  171 C     170  172    0  171
  172 C     171  173   52  172
  173 A     172  174   51  173
  174 A     173  175   50  174
  175 T     174  176    0  175
  176 T     175  177   47  176
  177 T     176  178   46  177
  178 C     177  179   45  178
  179 G     178  180   44  179
  180 C     179  181   42  180
  181 C     180  182   41  181
  182 G     181  183   40  182
  183 G     182  184   39  183
  184 C     183  185   38  184
  185 G     184  186   37  185
  186 T     185  187   36  186
  187 A     186  188    0  187
  188 C     187  189   35  188
  189 G     188  190   34  189
  190 G     189  191   33  190
  191 C     190  192   32  191
  192 C     191  193   31  192
  193 A     192  194    0  193
  194 C     193  195    0  194
  195 G     194  196    0  195
  196 A     195  197    0  196
  197 T     196  198   30  197
  198 C     197  199   29  198
  199 G     198  200   28  199
  200 G     199  201   27  200
  201 G     200  202   26  201
  202 A     201  203    0  202
  203 G     202  204   25  203
  204 G     203  205   24  204
  205 G     204  206   23  205
  206 T     205  207  233  206
  207 G     206  208  232  207
  208 G     207  209  231  208
  209 G     208  210  230  209
  210 A     209  211  229  210
  211 A     210  212    0  211
  212 T     211  213    0  212
  213 C     212  214    0  213
  214 T     213  215  228  214
  215 C     214  216  227  215
  216 G     215  217  226  216
  217 G     216  218  225  217
  218 G     217  219  224  218
  219 G     218  220    0  219
  220 G     219  221    0  220
  221 T     220  222    0  221
  222 C     221  223    0  222
  223 T     222  224    0  223
  224 T     223  225  218  224
  225 C     224  226  217  225
  226 C     225  227  216  226
  227 G     226  228  215  227
  228 A     227  229  214  228
  229 T     228  230  210  229
  230 C     229  231  209  230
  231 C     230  232  208  231
  232 T     231  233  207  232
  233 A     232  234  206  233
  234 A     233  235    0  234
  235 T     234  236    0  235
  236 C     235  237  285  236
  237 C     236  238  284  237
  238 A     237  239    0  238
  239 T     238  240    0  239
  240 G     239  241  282  240
  241 A     240  242  281  241
  242 T     241  243  280  242
  243 G     242  244    0  243
  244 A     243  245  278  244
  245 T     244  246  277  245
  246 T     245  247  276  246
  247 A     246  248  275  247
  248 C     247  249    0  248
  249 G     248  250    0  249
  250 A     249  251    0  250
  251 C     250  252  272  251
  252 C     251  253  271  252
  253 T     252  254    0  253
  254 G     253  255    0  254
  255 A     254  256    0  255
  256 G     255  257  267  256
  257 T     256  258  266  257
  258 C     257  259  265  258
  259 A     258  260    0  259
  260 C     259  261    0  260
  261 T     260  262    0  261
  262 A     261  263    0  262
  263 A     262  264    0  263
  264 A     263  265    0  264
  265 G     264  266  258  265
  266 A     265  267  257  266
  267 C     266  268  256  267
  268 G     267  269    0  268
  269 A     268  270    0  269
  270 T     269  271    0  270
  271 G     270  272  252  271
  272 G     271  273  251  272
  273 C     272  274    0  273
  274 A     273  275    0  274
  275 T     274  276  247  275
  276 G     275  277  246  276
  277 A     276  278  245  277
  278 T     277  279  244  278
  279 G     278  280    0  279
  280 A     279  281  242  280
  281 T     280  282  241  281
  282 C     281  283  240  282
  283 C     282  284    0  283
  284 G     283  285  237  284
  285 G     284  286  236  285
  286 C     285  287  300  286
  287 G     286  288  299  287
  288 A     287  289  298  288
  289 T     288  290    0  289
  290 G     289  291    0  290
  291 A     290  292    0  291
  292 A     291  293    0  292
  293 A     292  294    0  293
  294 A     293  295    0  294
  295 U     294  296    0  295
  296 A     295  297    0  296
  297 U     296  298    0  297
  298 U     297  299  288  298
  299 C     298  300  287  299
  300 G     299    0  286  300
  300  ENERGY = -84.9  bmori in vector
    1 G       0    2   22    1
    2 G       1    3   21    2
    3 G       2    4   20    3
    4 C       3    5   19    4
    5 G       4    6    0    5
    6 A       5    7    0    6
    7 A       6    8    0    7
    8 U       7    9   18    8
    9 U       8   10   17    9
   10 G       9   11   16   10
   11 G      10   12   15   11
   12 G      11   13    0   12
   13 U      12   14    0   13
   14 A      13   15    0   14
   15 C      14   16   11   15
   16 C      15   17   10   16
   17 G      16   18    9   17
   18 G      17   19    8   18
   19 G      18   20    4   19
   20 C      19   21    3   20
   21 C      20   22    2   21
   22 C      21   23    1   22
   23 C      22   24    0   23
   24 C      23   25  220   24
   25 C      24   26  219   25
   26 C      25   27  218   26
   27 U      26   28  217   27
   28 C      27   29  216   28
   29 G      28   30  215   29
   30 A      29   31  214   30
   31 G      30   32  213   31
   32 G      31   33  212   32
   33 U      32   34  211   33
   34 C      33   35   45   34
   35 G      34   36   44   35
   36 A      35   37   43   36
   37 C      36   38   42   37
   38 G      37   39    0   38
   39 U      38   40    0   39
   40 U      39   41    0   40
   41 G      40   42    0   41
   42 G      41   43   37   42
   43 U      42   44   36   43
   44 U      43   45   35   44
   45 G      44   46   34   45
   46 A      45   47    0   46
   47 G      46   48   69   47
   48 C      47   49   68   48
   49 C      48   50   67   49
   50 T      49   51   65   50
   51 T      50   52   64   51
   52 G      51   53   63   52
   53 C      52   54    0   53
   54 A      53   55   61   54
   55 C      54   56   60   55
   56 A      55   57    0   56
   57 G      56   58    0   57
   58 T      57   59    0   58
   59 A      58   60    0   59
   60 G      59   61   55   60
   61 T      60   62   54   61
   62 C      61   63    0   62
   63 C      62   64   52   63
   64 A      63   65   51   64
   65 G      64   66   50   65
   66 C      65   67    0   66
   67 G      66   68   49   67
   68 G      67   69   48   68
   69 T      68   70   47   69
   70 A      69   71    0   70
   71 A      70   72    0   71
   72 G      71   73   88   72
   73 G      72   74   87   73
   74 G      73   75   86   74
   75 T      74   76   85   75
   76 G      75   77    0   76
   77 T      76   78    0   77
   78 A      77   79    0   78
   79 G      78   80    0   79
   80 A      79   81    0   80
   81 T      80   82    0   81
   82 C      81   83    0   82
   83 A      82   84    0   83
   84 G      83   85    0   84
   85 G      84   86   75   85
   86 C      85   87   74   86
   87 C      86   88   73   87
   88 C      87   89   72   88
   89 G      88   90  153   89
   90 T      89   91  152   90
   91 C      90   92  151   91
   92 T      91   93  150   92
   93 G      92   94  149   93
   94 T      93   95  148   94
   95 T      94   96  147   95
   96 T      95   97  146   96
   97 C      96   98  145   97
   98 T      97   99  144   98
   99 C      98  100  120   99
  100 C      99  101  119  100
  101 C     100  102    0  101
  102 C     101  103    0  102
  103 C     102  104    0  103
  104 G     103  105  115  104
  105 G     104  106  114  105
  106 A     105  107  113  106
  107 G     106  108  112  107
  108 C     107  109    0  108
  109 T     108  110    0  109
  110 C     109  111    0  110
  111 G     110  112    0  111
  112 C     111  113  107  112
  113 T     112  114  106  113
  114 C     113  115  105  114
  115 C     114  116  104  115
  116 C     115  117    0  116
  117 T     116  118    0  117
  118 T     117  119    0  118
  119 G     118  120  100  119
  120 G     119  121   99  120
  121 C     120  122    0  121
  122 T     121  123    0  122
  123 T     122  124    0  123
  124 C     123  125    0  124
  125 C     124  126    0  125
  126 C     125  127    0  126
  127 T     126  128    0  127
  128 T     127  129    0  128
  129 A     128  130    0  129
  130 T     129  131    0  130
  131 A     130  132    0  131
  132 T     131  133    0  132
  133 A     132  134    0  133
  134 T     133  135    0  134
  135 T     134  136    0  135
  136 T     135  137    0  136
  137 T     136  138    0  137
  138 A     137  139    0  138
  139 A     138  140    0  139
  140 C     139  141    0  140
  141 A     140  142    0  141
  142 T     141  143    0  142
  143 C     142  144    0  143
  144 A     143  145   98  144
  145 G     144  146   97  145
  146 A     145  147   96  146
  147 A     146  148   95  147
  148 A     147  149   94  148
  149 C     148  150   93  149
  150 A     149  151   92  150
  151 G     150  152   91  151
  152 A     151  153   90  152
  153 C     152  154   89  153
  154 A     153  155    0  154
  155 T     154  156    0  155
  156 T     155  157    0  156
  157 A     156  158    0  157
  158 A     157  159    0  158
  159 A     158  160    0  159
  160 C     159  161    0  160
  161 A     160  162    0  161
  162 T     161  163  209  162
  163 C     162  164  208  163
  164 T     163  165  207  164
  165 A     164  166  206  165
  166 C     165  167  205  166
  167 T     166  168  204  167
  168 G     167  169    0  168
  169 A     168  170    0  169
  170 T     169  171  202  170
  171 C     170  172  201  171
  172 C     171  173  200  172
  173 A     172  174    0  173
  174 A     173  175    0  174
  175 T     174  176    0  175
  176 T     175  177    0  176
  177 T     176  178  196  177
  178 C     177  179  195  178
  179 G     178  180  194  179
  180 C     179  181    0  180
  181 C     180  182    0  181
  182 G     181  183  192  182
  183 G     182  184  191  183
  184 C     183  185  190  184
  185 G     184  186    0  185
  186 T     185  187    0  186
  187 A     186  188    0  187
  188 C     187  189    0  188
  189 G     188  190    0  189
  190 G     189  191  184  190
  191 C     190  192  183  191
  192 C     191  193  182  192
  193 A     192  194    0  193
  194 C     193  195  179  194
  195 G     194  196  178  195
  196 A     195  197  177  196
  197 T     196  198    0  197
  198 C     197  199    0  198
  199 G     198  200    0  199
  200 G     199  201  172  200
  201 G     200  202  171  201
  202 A     201  203  170  202
  203 G     202  204    0  203
  204 G     203  205  167  204
  205 G     204  206  166  205
  206 T     205  207  165  206
  207 G     206  208  164  207
  208 G     207  209  163  208
  209 G     208  210  162  209
  210 A     209  211    0  210
  211 A     210  212   33  211
  212 T     211  213   32  212
  213 C     212  214   31  213
  214 T     213  215   30  214
  215 C     214  216   29  215
  216 G     215  217   28  216
  217 G     216  218   27  217
  218 G     217  219   26  218
  219 G     218  220   25  219
  220 G     219  221   24  220
  221 T     220  222    0  221
  222 C     221  223    0  222
  223 T     222  224    0  223
  224 T     223  225    0  224
  225 C     224  226  285  225
  226 C     225  227  284  226
  227 G     226  228  283  227
  228 A     227  229  281  228
  229 T     228  230  280  229
  230 C     229  231  279  230
  231 C     230  232    0  231
  232 T     231  233    0  232
  233 A     232  234    0  233
  234 A     233  235  278  234
  235 T     234  236  277  235
  236 C     235  237  276  236
  237 C     236  238    0  237
  238 A     237  239  275  238
  239 T     238  240  274  239
  240 G     239  241  273  240
  241 A     240  242    0  241
  242 T     241  243    0  242
  243 G     242  244    0  243
  244 A     243  245    0  244
  245 T     244  246    0  245
  246 T     245  247    0  246
  247 A     246  248    0  247
  248 C     247  249    0  248
  249 G     248  250    0  249
  250 A     249  251    0  250
  251 C     250  252  272  251
  252 C     251  253  271  252
  253 T     252  254    0  253
  254 G     253  255    0  254
  255 A     254  256    0  255
  256 G     255  257  267  256
  257 T     256  258  266  257
  258 C     257  259  265  258
  259 A     258  260    0  259
  260 C     259  261    0  260
  261 T     260  262    0  261
  262 A     261  263    0  262
  263 A     262  264    0  263
  264 A     263  265    0  264
  265 G     264  266  258  265
  266 A     265  267  257  266
  267 C     266  268  256  267
  268 G     267  269    0  268
  269 A     268  270    0  269
  270 T     269  271    0  270
  271 G     270  272  252  271
  272 G     271  273  251  272
  273 C     272  274  240  273
  274 A     273  275  239  274
  275 T     274  276  238  275
  276 G     275  277  236  276
  277 A     276  278  235  277
  278 T     277  279  234  278
  279 G     278  280  230  279
  280 A     279  281  229  280
  281 T     280  282  228  281
  282 C     281  283    0  282
  283 C     282  284  227  283
  284 G     283  285  226  284
  285 G     284  286  225  285
  286 C     285  287  300  286
  287 G     286  288  299  287
  288 A     287  289  298  288
  289 T     288  290    0  289
  290 G     289  291    0  290
  291 A     290  292    0  291
  292 A     291  293    0  292
  293 A     292  294    0  293
  294 A     293  295    0  294
  295 U     294  296    0  295
  296 A     295  297    0  296
  297 U     296  298    0  297
  298 U     297  299  288  298
  299 C     298  300  287  299
  300 G     299    0  286  300
  300  ENERGY = -84.8  bmori in vector
    1 G       0    2    0    1
    2 G       1    3    0    2
    3 G       2    4    0    3
    4 C       3    5    0    4
    5 G       4    6    0    5
    6 A       5    7    0    6
    7 A       6    8  175    7
    8 U       7    9  174    8
    9 U       8   10  173    9
   10 G       9   11  172   10
   11 G      10   12  171   11
   12 G      11   13    0   12
   13 U      12   14   70   13
   14 A      13   15   69   14
   15 C      14   16   68   15
   16 C      15   17   67   16
   17 G      16   18   63   17
   18 G      17   19   62   18
   19 G      18   20   61   19
   20 C      19   21   60   20
   21 C      20   22    0   21
   22 C      21   23    0   22
   23 C      22   24    0   23
   24 C      23   25    0   24
   25 C      24   26    0   25
   26 C      25   27    0   26
   27 U      26   28    0   27
   28 C      27   29   52   28
   29 G      28   30   51   29
   30 A      29   31   50   30
   31 G      30   32   49   31
   32 G      31   33   48   32
   33 U      32   34   46   33
   34 C      33   35   45   34
   35 G      34   36   44   35
   36 A      35   37   43   36
   37 C      36   38   42   37
   38 G      37   39    0   38
   39 U      38   40    0   39
   40 U      39   41    0   40
   41 G      40   42    0   41
   42 G      41   43   37   42
   43 U      42   44   36   43
   44 U      43   45   35   44
   45 G      44   46   34   45
   46 A      45   47   33   46
   47 G      46   48    0   47
   48 C      47   49   32   48
   49 C      48   50   31   49
   50 T      49   51   30   50
   51 T      50   52   29   51
   52 G      51   53   28   52
   53 C      52   54    0   53
   54 A      53   55    0   54
   55 C      54   56    0   55
   56 A      55   57    0   56
   57 G      56   58    0   57
   58 T      57   59    0   58
   59 A      58   60    0   59
   60 G      59   61   20   60
   61 T      60   62   19   61
   62 C      61   63   18   62
   63 C      62   64   17   63
   64 A      63   65    0   64
   65 G      64   66    0   65
   66 C      65   67    0   66
   67 G      66   68   16   67
   68 G      67   69   15   68
   69 T      68   70   14   69
   70 A      69   71   13   70
   71 A      70   72    0   71
   72 G      71   73   88   72
   73 G      72   74   87   73
   74 G      73   75   86   74
   75 T      74   76   85   75
   76 G      75   77    0   76
   77 T      76   78    0   77
   78 A      77   79    0   78
   79 G      78   80    0   79
   80 A      79   81    0   80
   81 T      80   82    0   81
   82 C      81   83    0   82
   83 A      82   84    0   83
   84 G      83   85    0   84
   85 G      84   86   75   85
   86 C      85   87   74   86
   87 C      86   88   73   87
   88 C      87   89   72   88
   89 G      88   90  153   89
   90 T      89   91  152   90
   91 C      90   92  151   91
   92 T      91   93  150   92
   93 G      92   94  149   93
   94 T      93   95  148   94
   95 T      94   96  147   95
   96 T      95   97  146   96
   97 C      96   98  145   97
   98 T      97   99  144   98
   99 C      98  100  120   99
  100 C      99  101  119  100
  101 C     100  102    0  101
  102 C     101  103    0  102
  103 C     102  104    0  103
  104 G     103  105  115  104
  105 G     104  106  114  105
  106 A     105  107  113  106
  107 G     106  108  112  107
  108 C     107  109    0  108
  109 T     108  110    0  109
  110 C     109  111    0  110
  111 G     110  112    0  111
  112 C     111  113  107  112
  113 T     112  114  106  113
  114 C     113  115  105  114
  115 C     114  116  104  115
  116 C     115  117    0  116
  117 T     116  118    0  117
  118 T     117  119    0  118
  119 G     118  120  100  119
  120 G     119  121   99  120
  121 C     120  122    0  121
  122 T     121  123    0  122
  123 T     122  124    0  123
  124 C     123  125    0  124
  125 C     124  126    0  125
  126 C     125  127    0  126
  127 T     126  128    0  127
  128 T     127  129    0  128
  129 A     128  130    0  129
  130 T     129  131    0  130
  131 A     130  132    0  131
  132 T     131  133    0  132
  133 A     132  134    0  133
  134 T     133  135    0  134
  135 T     134  136    0  135
  136 T     135  137    0  136
  137 T     136  138    0  137
  138 A     137  139    0  138
  139 A     138  140    0  139
  140 C     139  141    0  140
  141 A     140  142    0  141
  142 T     141  143    0  142
  143 C     142  144    0  143
  144 A     143  145   98  144
  145 G     144  146   97  145
  146 A     145  147   96  146
  147 A     146  148   95  147
  148 A     147  149   94  148
  149 C     148  150   93  149
  150 A     149  151   92  150
  151 G     150  152   91  151
  152 A     151  153   90  152
  153 C     152  154   89  153
  154 A     153  155    0  154
  155 T     154  156    0  155
  156 T     155  157    0  156
  157 A     156  158    0  157
  158 A     157  159    0  158
  159 A     158  160    0  159
  160 C     159  161    0  160
  161 A     160  162  170  161
  162 T     161  163  169  162
  163 C     162  164  168  163
  164 T     163  165    0  164
  165 A     164  166    0  165
  166 C     165  167    0  166
  167 T     166  168    0  167
  168 G     167  169  163  168
  169 A     168  170  162  169
  170 T     169  171  161  170
  171 C     170  172   11  171
  172 C     171  173   10  172
  173 A     172  174    9  173
  174 A     173  175    8  174
  175 T     174  176    7  175
  176 T     175  177    0  176
  177 T     176  178  288  177
  178 C     177  179  287  178
  179 G     178  180  286  179
  180 C     179  181  285  180
  181 C     180  182  284  181
  182 G     181  183  283  182
  183 G     182  184  282  183
  184 C     183  185  279  184
  185 G     184  186  278  185
  186 T     185  187  277  186
  187 A     186  188    0  187
  188 C     187  189    0  188
  189 G     188  190    0  189
  190 G     189  191  273  190
  191 C     190  192  272  191
  192 C     191  193  271  192
  193 A     192  194  270  193
  194 C     193  195  268  194
  195 G     194  196  267  195
  196 A     195  197    0  196
  197 T     196  198  266  197
  198 C     197  199  265  198
  199 G     198  200    0  199
  200 G     199  201    0  200
  201 G     200  202    0  201
  202 A     201  203    0  202
  203 G     202  204    0  203
  204 G     203  205  261  204
  205 G     204  206  260  205
  206 T     205  207  259  206
  207 G     206  208  258  207
  208 G     207  209  257  208
  209 G     208  210    0  209
  210 A     209  211    0  210
  211 A     210  212    0  211
  212 T     211  213    0  212
  213 C     212  214  256  213
  214 T     213  215  255  214
  215 C     214  216  254  215
  216 G     215  217  253  216
  217 G     216  218  252  217
  218 G     217  219  251  218
  219 G     218  220  230  219
  220 G     219  221  229  220
  221 T     220  222  228  221
  222 C     221  223  227  222
  223 T     222  224    0  223
  224 T     223  225    0  224
  225 C     224  226    0  225
  226 C     225  227    0  226
  227 G     226  228  222  227
  228 A     227  229  221  228
  229 T     228  230  220  229
  230 C     229  231  219  230
  231 C     230  232    0  231
  232 T     231  233  247  232
  233 A     232  234  246  233
  234 A     233  235  245  234
  235 T     234  236  244  235
  236 C     235  237  243  236
  237 C     236  238    0  237
  238 A     237  239    0  238
  239 T     238  240    0  239
  240 G     239  241    0  240
  241 A     240  242    0  241
  242 T     241  243    0  242
  243 G     242  244  236  243
  244 A     243  245  235  244
  245 T     244  246  234  245
  246 T     245  247  233  246
  247 A     246  248  232  247
  248 C     247  249    0  248
  249 G     248  250    0  249
  250 A     249  251    0  250
  251 C     250  252  218  251
  252 C     251  253  217  252
  253 T     252  254  216  253
  254 G     253  255  215  254
  255 A     254  256  214  255
  256 G     255  257  213  256
  257 T     256  258  208  257
  258 C     257  259  207  258
  259 A     258  260  206  259
  260 C     259  261  205  260
  261 T     260  262  204  261
  262 A     261  263    0  262
  263 A     262  264    0  263
  264 A     263  265    0  264
  265 G     264  266  198  265
  266 A     265  267  197  266
  267 C     266  268  195  267
  268 G     267  269  194  268
  269 A     268  270    0  269
  270 T     269  271  193  270
  271 G     270  272  192  271
  272 G     271  273  191  272
  273 C     272  274  190  273
  274 A     273  275    0  274
  275 T     274  276    0  275
  276 G     275  277    0  276
  277 A     276  278  186  277
  278 T     277  279  185  278
  279 G     278  280  184  279
  280 A     279  281    0  280
  281 T     280  282    0  281
  282 C     281  283  183  282
  283 C     282  284  182  283
  284 G     283  285  181  284
  285 G     284  286  180  285
  286 C     285  287  179  286
  287 G     286  288  178  287
  288 A     287  289  177  288
  289 T     288  290    0  289
  290 G     289  291    0  290
  291 A     290  292    0  291
  292 A     291  293    0  292
  293 A     292  294    0  293
  294 A     293  295    0  294
  295 U     294  296    0  295
  296 A     295  297    0  296
  297 U     296  298    0  297
  298 U     297  299    0  298
  299 C     298  300    0  299
  300 G     299    0    0  300
  300  ENERGY = -84.8  bmori in vector
    1 G       0    2   22    1
    2 G       1    3   21    2
    3 G       2    4   20    3
    4 C       3    5   19    4
    5 G       4    6    0    5
    6 A       5    7    0    6
    7 A       6    8    0    7
    8 U       7    9   18    8
    9 U       8   10   17    9
   10 G       9   11   16   10
   11 G      10   12   15   11
   12 G      11   13    0   12
   13 U      12   14    0   13
   14 A      13   15    0   14
   15 C      14   16   11   15
   16 C      15   17   10   16
   17 G      16   18    9   17
   18 G      17   19    8   18
   19 G      18   20    4   19
   20 C      19   21    3   20
   21 C      20   22    2   21
   22 C      21   23    1   22
   23 C      22   24    0   23
   24 C      23   25  201   24
   25 C      24   26  200   25
   26 C      25   27  199   26
   27 U      26   28  196   27
   28 C      27   29  195   28
   29 G      28   30  194   29
   30 A      29   31    0   30
   31 G      30   32  192   31
   32 G      31   33  191   32
   33 U      32   34  190   33
   34 C      33   35  189   34
   35 G      34   36  188   35
   36 A      35   37  186   36
   37 C      36   38  185   37
   38 G      37   39  184   38
   39 U      38   40  183   39
   40 U      39   41  182   40
   41 G      40   42  181   41
   42 G      41   43  180   42
   43 U      42   44  179   43
   44 U      43   45    0   44
   45 G      44   46  178   45
   46 A      45   47  177   46
   47 G      46   48    0   47
   48 C      47   49   73   48
   49 C      48   50   72   49
   50 T      49   51   71   50
   51 T      50   52   70   51
   52 G      51   53   69   52
   53 C      52   54   68   53
   54 A      53   55    0   54
   55 C      54   56    0   55
   56 A      55   57    0   56
   57 G      56   58   66   57
   58 T      57   59   65   58
   59 A      58   60    0   59
   60 G      59   61    0   60
   61 T      60   62    0   61
   62 C      61   63    0   62
   63 C      62   64    0   63
   64 A      63   65    0   64
   65 G      64   66   58   65
   66 C      65   67   57   66
   67 G      66   68    0   67
   68 G      67   69   53   68
   69 T      68   70   52   69
   70 A      69   71   51   70
   71 A      70   72   50   71
   72 G      71   73   49   72
   73 G      72   74   48   73
   74 G      73   75    0   74
   75 T      74   76    0   75
   76 G      75   77  166   76
   77 T      76   78  165   77
   78 A      77   79  164   78
   79 G      78   80  163   79
   80 A      79   81  162   80
   81 T      80   82  161   81
   82 C      81   83    0   82
   83 A      82   84    0   83
   84 G      83   85    0   84
   85 G      84   86    0   85
   86 C      85   87    0   86
   87 C      86   88    0   87
   88 C      87   89    0   88
   89 G      88   90  153   89
   90 T      89   91  152   90
   91 C      90   92  151   91
   92 T      91   93  150   92
   93 G      92   94  149   93
   94 T      93   95  148   94
   95 T      94   96  147   95
   96 T      95   97  146   96
   97 C      96   98  145   97
   98 T      97   99  144   98
   99 C      98  100  120   99
  100 C      99  101  119  100
  101 C     100  102    0  101
  102 C     101  103    0  102
  103 C     102  104    0  103
  104 G     103  105  115  104
  105 G     104  106  114  105
  106 A     105  107  113  106
  107 G     106  108  112  107
  108 C     107  109    0  108
  109 T     108  110    0  109
  110 C     109  111    0  110
  111 G     110  112    0  111
  112 C     111  113  107  112
  113 T     112  114  106  113
  114 C     113  115  105  114
  115 C     114  116  104  115
  116 C     115  117    0  116
  117 T     116  118    0  117
  118 T     117  119    0  118
  119 G     118  120  100  119
  120 G     119  121   99  120
  121 C     120  122    0  121
  122 T     121  123    0  122
  123 T     122  124    0  123
  124 C     123  125    0  124
  125 C     124  126    0  125
  126 C     125  127    0  126
  127 T     126  128    0  127
  128 T     127  129    0  128
  129 A     128  130    0  129
  130 T     129  131    0  130
  131 A     130  132    0  131
  132 T     131  133    0  132
  133 A     132  134    0  133
  134 T     133  135    0  134
  135 T     134  136    0  135
  136 T     135  137    0  136
  137 T     136  138    0  137
  138 A     137  139    0  138
  139 A     138  140    0  139
  140 C     139  141    0  140
  141 A     140  142    0  141
  142 T     141  143    0  142
  143 C     142  144    0  143
  144 A     143  145   98  144
  145 G     144  146   97  145
  146 A     145  147   96  146
  147 A     146  148   95  147
  148 A     147  149   94  148
  149 C     148  150   93  149
  150 A     149  151   92  150
  151 G     150  152   91  151
  152 A     151  153   90  152
  153 C     152  154   89  153
  154 A     153  155    0  154
  155 T     154  156    0  155
  156 T     155  157    0  156
  157 A     156  158    0  157
  158 A     157  159    0  158
  159 A     158  160    0  159
  160 C     159  161    0  160
  161 A     160  162   81  161
  162 T     161  163   80  162
  163 C     162  164   79  163
  164 T     163  165   78  164
  165 A     164  166   77  165
  166 C     165  167   76  166
  167 T     166  168    0  167
  168 G     167  169    0  168
  169 A     168  170    0  169
  170 T     169  171    0  170
  171 C     170  172    0  171
  172 C     171  173    0  172
  173 A     172  174    0  173
  174 A     173  175    0  174
  175 T     174  176    0  175
  176 T     175  177    0  176
  177 T     176  178   46  177
  178 C     177  179   45  178
  179 G     178  180   43  179
  180 C     179  181   42  180
  181 C     180  182   41  181
  182 G     181  183   40  182
  183 G     182  184   39  183
  184 C     183  185   38  184
  185 G     184  186   37  185
  186 T     185  187   36  186
  187 A     186  188    0  187
  188 C     187  189   35  188
  189 G     188  190   34  189
  190 G     189  191   33  190
  191 C     190  192   32  191
  192 C     191  193   31  192
  193 A     192  194    0  193
  194 C     193  195   29  194
  195 G     194  196   28  195
  196 A     195  197   27  196
  197 T     196  198    0  197
  198 C     197  199    0  198
  199 G     198  200   26  199
  200 G     199  201   25  200
  201 G     200  202   24  201
  202 A     201  203    0  202
  203 G     202  204  237  203
  204 G     203  205  236  204
  205 G     204  206  235  205
  206 T     205  207  234  206
  207 G     206  208  232  207
  208 G     207  209  231  208
  209 G     208  210  230  209
  210 A     209  211  229  210
  211 A     210  212    0  211
  212 T     211  213    0  212
  213 C     212  214    0  213
  214 T     213  215  228  214
  215 C     214  216  227  215
  216 G     215  217  226  216
  217 G     216  218  225  217
  218 G     217  219  224  218
  219 G     218  220    0  219
  220 G     219  221    0  220
  221 T     220  222    0  221
  222 C     221  223    0  222
  223 T     222  224    0  223
  224 T     223  225  218  224
  225 C     224  226  217  225
  226 C     225  227  216  226
  227 G     226  228  215  227
  228 A     227  229  214  228
  229 T     228  230  210  229
  230 C     229  231  209  230
  231 C     230  232  208  231
  232 T     231  233  207  232
  233 A     232  234    0  233
  234 A     233  235  206  234
  235 T     234  236  205  235
  236 C     235  237  204  236
  237 C     236  238  203  237
  238 A     237  239    0  238
  239 T     238  240    0  239
  240 G     239  241    0  240
  241 A     240  242    0  241
  242 T     241  243    0  242
  243 G     242  244    0  243
  244 A     243  245    0  244
  245 T     244  246    0  245
  246 T     245  247    0  246
  247 A     246  248    0  247
  248 C     247  249  287  248
  249 G     248  250  286  249
  250 A     249  251    0  250
  251 C     250  252  285  251
  252 C     251  253  284  252
  253 T     252  254    0  253
  254 G     253  255  282  254
  255 A     254  256  281  255
  256 G     255  257  278  256
  257 T     256  258  277  257
  258 C     257  259  276  258
  259 A     258  260  275  259
  260 C     259  261  272  260
  261 T     260  262  271  261
  262 A     261  263  270  262
  263 A     262  264    0  263
  264 A     263  265    0  264
  265 G     264  266    0  265
  266 A     265  267    0  266
  267 C     266  268    0  267
  268 G     267  269    0  268
  269 A     268  270    0  269
  270 T     269  271  262  270
  271 G     270  272  261  271
  272 G     271  273  260  272
  273 C     272  274    0  273
  274 A     273  275    0  274
  275 T     274  276  259  275
  276 G     275  277  258  276
  277 A     276  278  257  277
  278 T     277  279  256  278
  279 G     278  280    0  279
  280 A     279  281    0  280
  281 T     280  282  255  281
  282 C     281  283  254  282
  283 C     282  284    0  283
  284 G     283  285  252  284
  285 G     284  286  251  285
  286 C     285  287  249  286
  287 G     286  288  248  287
  288 A     287  289    0  288
  289 T     288  290  300  289
  290 G     289  291  299  290
  291 A     290  292  298  291
  292 A     291  293  297  292
  293 A     292  294    0  293
  294 A     293  295    0  294
  295 U     294  296    0  295
  296 A     295  297    0  296
  297 U     296  298  292  297
  298 U     297  299  291  298
  299 C     298  300  290  299
  300 G     299    0  289  300
  300  ENERGY = -84.2  bmori in vector
    1 G       0    2   22    1
    2 G       1    3   21    2
    3 G       2    4   20    3
    4 C       3    5   19    4
    5 G       4    6    0    5
    6 A       5    7    0    6
    7 A       6    8    0    7
    8 U       7    9   18    8
    9 U       8   10   17    9
   10 G       9   11   16   10
   11 G      10   12   15   11
   12 G      11   13    0   12
   13 U      12   14    0   13
   14 A      13   15    0   14
   15 C      14   16   11   15
   16 C      15   17   10   16
   17 G      16   18    9   17
   18 G      17   19    8   18
   19 G      18   20    4   19
   20 C      19   21    3   20
   21 C      20   22    2   21
   22 C      21   23    1   22
   23 C      22   24  201   23
   24 C      23   25  200   24
   25 C      24   26  199   25
   26 C      25   27    0   26
   27 U      26   28  196   27
   28 C      27   29  195   28
   29 G      28   30  194   29
   30 A      29   31    0   30
   31 G      30   32  192   31
   32 G      31   33  191   32
   33 U      32   34  190   33
   34 C      33   35  189   34
   35 G      34   36  188   35
   36 A      35   37  186   36
   37 C      36   38  185   37
   38 G      37   39  184   38
   39 U      38   40  183   39
   40 U      39   41  182   40
   41 G      40   42  181   41
   42 G      41   43  180   42
   43 U      42   44  179   43
   44 U      43   45    0   44
   45 G      44   46  178   45
   46 A      45   47  177   46
   47 G      46   48    0   47
   48 C      47   49   73   48
   49 C      48   50   72   49
   50 T      49   51   71   50
   51 T      50   52   70   51
   52 G      51   53   69   52
   53 C      52   54   68   53
   54 A      53   55    0   54
   55 C      54   56    0   55
   56 A      55   57    0   56
   57 G      56   58   66   57
   58 T      57   59   65   58
   59 A      58   60    0   59
   60 G      59   61    0   60
   61 T      60   62    0   61
   62 C      61   63    0   62
   63 C      62   64    0   63
   64 A      63   65    0   64
   65 G      64   66   58   65
   66 C      65   67   57   66
   67 G      66   68    0   67
   68 G      67   69   53   68
   69 T      68   70   52   69
   70 A      69   71   51   70
   71 A      70   72   50   71
   72 G      71   73   49   72
   73 G      72   74   48   73
   74 G      73   75    0   74
   75 T      74   76    0   75
   76 G      75   77  166   76
   77 T      76   78  165   77
   78 A      77   79  164   78
   79 G      78   80  163   79
   80 A      79   81  162   80
   81 T      80   82  161   81
   82 C      81   83    0   82
   83 A      82   84    0   83
   84 G      83   85    0   84
   85 G      84   86    0   85
   86 C      85   87    0   86
   87 C      86   88    0   87
   88 C      87   89    0   88
   89 G      88   90  153   89
   90 T      89   91  152   90
   91 C      90   92  151   91
   92 T      91   93  150   92
   93 G      92   94  149   93
   94 T      93   95  148   94
   95 T      94   96  147   95
   96 T      95   97  146   96
   97 C      96   98  145   97
   98 T      97   99  144   98
   99 C      98  100  120   99
  100 C      99  101  119  100
  101 C     100  102    0  101
  102 C     101  103    0  102
  103 C     102  104    0  103
  104 G     103  105  115  104
  105 G     104  106  114  105
  106 A     105  107  113  106
  107 G     106  108  112  107
  108 C     107  109    0  108
  109 T     108  110    0  109
  110 C     109  111    0  110
  111 G     110  112    0  111
  112 C     111  113  107  112
  113 T     112  114  106  113
  114 C     113  115  105  114
  115 C     114  116  104  115
  116 C     115  117    0  116
  117 T     116  118    0  117
  118 T     117  119    0  118
  119 G     118  120  100  119
  120 G     119  121   99  120
  121 C     120  122    0  121
  122 T     121  123    0  122
  123 T     122  124    0  123
  124 C     123  125    0  124
  125 C     124  126    0  125
  126 C     125  127    0  126
  127 T     126  128    0  127
  128 T     127  129    0  128
  129 A     128  130    0  129
  130 T     129  131    0  130
  131 A     130  132    0  131
  132 T     131  133    0  132
  133 A     132  134    0  133
  134 T     133  135    0  134
  135 T     134  136    0  135
  136 T     135  137    0  136
  137 T     136  138    0  137
  138 A     137  139    0  138
  139 A     138  140    0  139
  140 C     139  141    0  140
  141 A     140  142    0  141
  142 T     141  143    0  142
  143 C     142  144    0  143
  144 A     143  145   98  144
  145 G     144  146   97  145
  146 A     145  147   96  146
  147 A     146  148   95  147
  148 A     147  149   94  148
  149 C     148  150   93  149
  150 A     149  151   92  150
  151 G     150  152   91  151
  152 A     151  153   90  152
  153 C     152  154   89  153
  154 A     153  155    0  154
  155 T     154  156    0  155
  156 T     155  157    0  156
  157 A     156  158    0  157
  158 A     157  159    0  158
  159 A     158  160    0  159
  160 C     159  161    0  160
  161 A     160  162   81  161
  162 T     161  163   80  162
  163 C     162  164   79  163
  164 T     163  165   78  164
  165 A     164  166   77  165
  166 C     165  167   76  166
  167 T     166  168    0  167
  168 G     167  169    0  168
  169 A     168  170    0  169
  170 T     169  171    0  170
  171 C     170  172    0  171
  172 C     171  173    0  172
  173 A     172  174    0  173
  174 A     173  175    0  174
  175 T     174  176    0  175
  176 T     175  177    0  176
  177 T     176  178   46  177
  178 C     177  179   45  178
  179 G     178  180   43  179
  180 C     179  181   42  180
  181 C     180  182   41  181
  182 G     181  183   40  182
  183 G     182  184   39  183
  184 C     183  185   38  184
  185 G     184  186   37  185
  186 T     185  187   36  186
  187 A     186  188    0  187
  188 C     187  189   35  188
  189 G     188  190   34  189
  190 G     189  191   33  190
  191 C     190  192   32  191
  192 C     191  193   31  192
  193 A     192  194    0  193
  194 C     193  195   29  194
  195 G     194  196   28  195
  196 A     195  197   27  196
  197 T     196  198    0  197
  198 C     197  199    0  198
  199 G     198  200   25  199
  200 G     199  201   24  200
  201 G     200  202   23  201
  202 A     201  203    0  202
  203 G     202  204  237  203
  204 G     203  205  236  204
  205 G     204  206  235  205
  206 T     205  207  234  206
  207 G     206  208  232  207
  208 G     207  209  231  208
  209 G     208  210  230  209
  210 A     209  211  229  210
  211 A     210  212    0  211
  212 T     211  213    0  212
  213 C     212  214    0  213
  214 T     213  215  228  214
  215 C     214  216  227  215
  216 G     215  217  226  216
  217 G     216  218  225  217
  218 G     217  219  224  218
  219 G     218  220    0  219
  220 G     219  221    0  220
  221 T     220  222    0  221
  222 C     221  223    0  222
  223 T     222  224    0  223
  224 T     223  225  218  224
  225 C     224  226  217  225
  226 C     225  227  216  226
  227 G     226  228  215  227
  228 A     227  229  214  228
  229 T     228  230  210  229
  230 C     229  231  209  230
  231 C     230  232  208  231
  232 T     231  233  207  232
  233 A     232  234    0  233
  234 A     233  235  206  234
  235 T     234  236  205  235
  236 C     235  237  204  236
  237 C     236  238  203  237
  238 A     237  239    0  238
  239 T     238  240  300  239
  240 G     239  241  299  240
  241 A     240  242  298  241
  242 T     241  243    0  242
  243 G     242  244    0  243
  244 A     243  245  295  244
  245 T     244  246  294  245
  246 T     245  247  293  246
  247 A     246  248    0  247
  248 C     247  249    0  248
  249 G     248  250    0  249
  250 A     249  251    0  250
  251 C     250  252    0  251
  252 C     251  253    0  252
  253 T     252  254    0  253
  254 G     253  255    0  254
  255 A     254  256    0  255
  256 G     255  257  267  256
  257 T     256  258  266  257
  258 C     257  259  265  258
  259 A     258  260    0  259
  260 C     259  261    0  260
  261 T     260  262    0  261
  262 A     261  263    0  262
  263 A     262  264    0  263
  264 A     263  265    0  264
  265 G     264  266  258  265
  266 A     265  267  257  266
  267 C     266  268  256  267
  268 G     267  269    0  268
  269 A     268  270  289  269
  270 T     269  271  288  270
  271 G     270  272    0  271
  272 G     271  273  286  272
  273 C     272  274  285  273
  274 A     273  275    0  274
  275 T     274  276  284  275
  276 G     275  277  283  276
  277 A     276  278    0  277
  278 T     277  279    0  278
  279 G     278  280    0  279
  280 A     279  281    0  280
  281 T     280  282    0  281
  282 C     281  283    0  282
  283 C     282  284  276  283
  284 G     283  285  275  284
  285 G     284  286  273  285
  286 C     285  287  272  286
  287 G     286  288    0  287
  288 A     287  289  270  288
  289 T     288  290  269  289
  290 G     289  291    0  290
  291 A     290  292    0  291
  292 A     291  293    0  292
  293 A     292  294  246  293
  294 A     293  295  245  294
  295 U     294  296  244  295
  296 A     295  297    0  296
  297 U     296  298    0  297
  298 U     297  299  241  298
  299 C     298  300  240  299
  300 G     299    0  239  300
  300  ENERGY = -83.8  bmori in vector
    1 G       0    2   25    1
    2 G       1    3   24    2
    3 G       2    4   23    3
    4 C       3    5    0    4
    5 G       4    6    0    5
    6 A       5    7    0    6
    7 A       6    8    0    7
    8 U       7    9    0    8
    9 U       8   10    0    9
   10 G       9   11   22   10
   11 G      10   12   21   11
   12 G      11   13   20   12
   13 U      12   14   19   13
   14 A      13   15    0   14
   15 C      14   16    0   15
   16 C      15   17    0   16
   17 G      16   18    0   17
   18 G      17   19    0   18
   19 G      18   20   13   19
   20 C      19   21   12   20
   21 C      20   22   11   21
   22 C      21   23   10   22
   23 C      22   24    3   23
   24 C      23   25    2   24
   25 C      24   26    1   25
   26 C      25   27  256   26
   27 U      26   28  255   27
   28 C      27   29  254   28
   29 G      28   30    0   29
   30 A      29   31  253   30
   31 G      30   32  252   31
   32 G      31   33  251   32
   33 U      32   34  250   33
   34 C      33   35  249   34
   35 G      34   36  248   35
   36 A      35   37    0   36
   37 C      36   38   67   37
   38 G      37   39   66   38
   39 U      38   40   65   39
   40 U      39   41   64   40
   41 G      40   42   63   41
   42 G      41   43   62   42
   43 U      42   44   57   43
   44 U      43   45   56   44
   45 G      44   46   55   45
   46 A      45   47    0   46
   47 G      46   48   53   47
   48 C      47   49   52   48
   49 C      48   50    0   49
   50 T      49   51    0   50
   51 T      50   52    0   51
   52 G      51   53   48   52
   53 C      52   54   47   53
   54 A      53   55    0   54
   55 C      54   56   45   55
   56 A      55   57   44   56
   57 G      56   58   43   57
   58 T      57   59    0   58
   59 A      58   60    0   59
   60 G      59   61    0   60
   61 T      60   62    0   61
   62 C      61   63   42   62
   63 C      62   64   41   63
   64 A      63   65   40   64
   65 G      64   66   39   65
   66 C      65   67   38   66
   67 G      66   68   37   67
   68 G      67   69    0   68
   69 T      68   70    0   69
   70 A      69   71    0   70
   71 A      70   72    0   71
   72 G      71   73  172   72
   73 G      72   74  171   73
   74 G      73   75  170   74
   75 T      74   76  169   75
   76 G      75   77  166   76
   77 T      76   78  165   77
   78 A      77   79  164   78
   79 G      78   80  163   79
   80 A      79   81  162   80
   81 T      80   82  161   81
   82 C      81   83    0   82
   83 A      82   84    0   83
   84 G      83   85    0   84
   85 G      84   86    0   85
   86 C      85   87    0   86
   87 C      86   88    0   87
   88 C      87   89    0   88
   89 G      88   90  153   89
   90 T      89   91  152   90
   91 C      90   92  151   91
   92 T      91   93  150   92
   93 G      92   94  149   93
   94 T      93   95  148   94
   95 T      94   96  147   95
   96 T      95   97  146   96
   97 C      96   98  145   97
   98 T      97   99  144   98
   99 C      98  100  120   99
  100 C      99  101  119  100
  101 C     100  102    0  101
  102 C     101  103    0  102
  103 C     102  104    0  103
  104 G     103  105  115  104
  105 G     104  106  114  105
  106 A     105  107  113  106
  107 G     106  108  112  107
  108 C     107  109    0  108
  109 T     108  110    0  109
  110 C     109  111    0  110
  111 G     110  112    0  111
  112 C     111  113  107  112
  113 T     112  114  106  113
  114 C     113  115  105  114
  115 C     114  116  104  115
  116 C     115  117    0  116
  117 T     116  118    0  117
  118 T     117  119    0  118
  119 G     118  120  100  119
  120 G     119  121   99  120
  121 C     120  122    0  121
  122 T     121  123    0  122
  123 T     122  124    0  123
  124 C     123  125    0  124
  125 C     124  126    0  125
  126 C     125  127    0  126
  127 T     126  128    0  127
  128 T     127  129    0  128
  129 A     128  130    0  129
  130 T     129  131    0  130
  131 A     130  132    0  131
  132 T     131  133    0  132
  133 A     132  134    0  133
  134 T     133  135    0  134
  135 T     134  136    0  135
  136 T     135  137    0  136
  137 T     136  138    0  137
  138 A     137  139    0  138
  139 A     138  140    0  139
  140 C     139  141    0  140
  141 A     140  142    0  141
  142 T     141  143    0  142
  143 C     142  144    0  143
  144 A     143  145   98  144
  145 G     144  146   97  145
  146 A     145  147   96  146
  147 A     146  148   95  147
  148 A     147  149   94  148
  149 C     148  150   93  149
  150 A     149  151   92  150
  151 G     150  152   91  151
  152 A     151  153   90  152
  153 C     152  154   89  153
  154 A     153  155    0  154
  155 T     154  156    0  155
  156 T     155  157    0  156
  157 A     156  158    0  157
  158 A     157  159    0  158
  159 A     158  160    0  159
  160 C     159  161    0  160
  161 A     160  162   81  161
  162 T     161  163   80  162
  163 C     162  164   79  163
  164 T     163  165   78  164
  165 A     164  166   77  165
  166 C     165  167   76  166
  167 T     166  168    0  167
  168 G     167  169    0  168
  169 A     168  170   75  169
  170 T     169  171   74  170
  171 C     170  172   73  171
  172 C     171  173   72  172
  173 A     172  174    0  173
  174 A     173  175    0  174
  175 T     174  176    0  175
  176 T     175  177    0  176
  177 T     176  178    0  177
  178 C     177  179    0  178
  179 G     178  180  191  179
  180 C     179  181  190  180
  181 C     180  182  189  181
  182 G     181  183  188  182
  183 G     182  184    0  183
  184 C     183  185    0  184
  185 G     184  186    0  185
  186 T     185  187    0  186
  187 A     186  188    0  187
  188 C     187  189  182  188
  189 G     188  190  181  189
  190 G     189  191  180  190
  191 C     190  192  179  191
  192 C     191  193    0  192
  193 A     192  194    0  193
  194 C     193  195    0  194
  195 G     194  196  230  195
  196 A     195  197  229  196
  197 T     196  198  228  197
  198 C     197  199  227  198
  199 G     198  200  226  199
  200 G     199  201  225  200
  201 G     200  202  224  201
  202 A     201  203  223  202
  203 G     202  204  222  203
  204 G     203  205  221  204
  205 G     204  206    0  205
  206 T     205  207    0  206
  207 G     206  208    0  207
  208 G     207  209  215  208
  209 G     208  210  214  209
  210 A     209  211    0  210
  211 A     210  212    0  211
  212 T     211  213    0  212
  213 C     212  214    0  213
  214 T     213  215  209  214
  215 C     214  216  208  215
  216 G     215  217    0  216
  217 G     216  218    0  217
  218 G     217  219    0  218
  219 G     218  220    0  219
  220 G     219  221    0  220
  221 T     220  222  204  221
  222 C     221  223  203  222
  223 T     222  224  202  223
  224 T     223  225  201  224
  225 C     224  226  200  225
  226 C     225  227  199  226
  227 G     226  228  198  227
  228 A     227  229  197  228
  229 T     228  230  196  229
  230 C     229  231  195  230
  231 C     230  232    0  231
  232 T     231  233  247  232
  233 A     232  234  246  233
  234 A     233  235  245  234
  235 T     234  236  244  235
  236 C     235  237  243  236
  237 C     236  238    0  237
  238 A     237  239    0  238
  239 T     238  240    0  239
  240 G     239  241    0  240
  241 A     240  242    0  241
  242 T     241  243    0  242
  243 G     242  244  236  243
  244 A     243  245  235  244
  245 T     244  246  234  245
  246 T     245  247  233  246
  247 A     246  248  232  247
  248 C     247  249   35  248
  249 G     248  250   34  249
  250 A     249  251   33  250
  251 C     250  252   32  251
  252 C     251  253   31  252
  253 T     252  254   30  253
  254 G     253  255   28  254
  255 A     254  256   27  255
  256 G     255  257   26  256
  257 T     256  258    0  257
  258 C     257  259    0  258
  259 A     258  260    0  259
  260 C     259  261    0  260
  261 T     260  262    0  261
  262 A     261  263    0  262
  263 A     262  264    0  263
  264 A     263  265    0  264
  265 G     264  266    0  265
  266 A     265  267    0  266
  267 C     266  268  287  267
  268 G     267  269  286  268
  269 A     268  270    0  269
  270 T     269  271  284  270
  271 G     270  272  283  271
  272 G     271  273  282  272
  273 C     272  274    0  273
  274 A     273  275  281  274
  275 T     274  276  280  275
  276 G     275  277    0  276
  277 A     276  278    0  277
  278 T     277  279    0  278
  279 G     278  280    0  279
  280 A     279  281  275  280
  281 T     280  282  274  281
  282 C     281  283  272  282
  283 C     282  284  271  283
  284 G     283  285  270  284
  285 G     284  286    0  285
  286 C     285  287  268  286
  287 G     286  288  267  287
  288 A     287  289    0  288
  289 T     288  290  300  289
  290 G     289  291  299  290
  291 A     290  292  298  291
  292 A     291  293  297  292
  293 A     292  294    0  293
  294 A     293  295    0  294
  295 U     294  296    0  295
  296 A     295  297    0  296
  297 U     296  298  292  297
  298 U     297  299  291  298
  299 C     298  300  290  299
  300 G     299    0  289  300
  300  ENERGY = -83.8  bmori in vector
    1 G       0    2    0    1
    2 G       1    3    0    2
    3 G       2    4    0    3
    4 C       3    5    0    4
    5 G       4    6    0    5
    6 A       5    7    0    6
    7 A       6    8  175    7
    8 U       7    9  174    8
    9 U       8   10  173    9
   10 G       9   11  172   10
   11 G      10   12  171   11
   12 G      11   13    0   12
   13 U      12   14   70   13
   14 A      13   15   69   14
   15 C      14   16   68   15
   16 C      15   17   67   16
   17 G      16   18   63   17
   18 G      17   19   62   18
   19 G      18   20   61   19
   20 C      19   21   60   20
   21 C      20   22    0   21
   22 C      21   23    0   22
   23 C      22   24    0   23
   24 C      23   25    0   24
   25 C      24   26    0   25
   26 C      25   27    0   26
   27 U      26   28    0   27
   28 C      27   29   52   28
   29 G      28   30   51   29
   30 A      29   31   50   30
   31 G      30   32   49   31
   32 G      31   33   48   32
   33 U      32   34   46   33
   34 C      33   35   45   34
   35 G      34   36   44   35
   36 A      35   37   43   36
   37 C      36   38   42   37
   38 G      37   39    0   38
   39 U      38   40    0   39
   40 U      39   41    0   40
   41 G      40   42    0   41
   42 G      41   43   37   42
   43 U      42   44   36   43
   44 U      43   45   35   44
   45 G      44   46   34   45
   46 A      45   47   33   46
   47 G      46   48    0   47
   48 C      47   49   32   48
   49 C      48   50   31   49
   50 T      49   51   30   50
   51 T      50   52   29   51
   52 G      51   53   28   52
   53 C      52   54    0   53
   54 A      53   55    0   54
   55 C      54   56    0   55
   56 A      55   57    0   56
   57 G      56   58    0   57
   58 T      57   59    0   58
   59 A      58   60    0   59
   60 G      59   61   20   60
   61 T      60   62   19   61
   62 C      61   63   18   62
   63 C      62   64   17   63
   64 A      63   65    0   64
   65 G      64   66    0   65
   66 C      65   67    0   66
   67 G      66   68   16   67
   68 G      67   69   15   68
   69 T      68   70   14   69
   70 A      69   71   13   70
   71 A      70   72    0   71
   72 G      71   73   88   72
   73 G      72   74   87   73
   74 G      73   75   86   74
   75 T      74   76   85   75
   76 G      75   77    0   76
   77 T      76   78    0   77
   78 A      77   79    0   78
   79 G      78   80    0   79
   80 A      79   81    0   80
   81 T      80   82    0   81
   82 C      81   83    0   82
   83 A      82   84    0   83
   84 G      83   85    0   84
   85 G      84   86   75   85
   86 C      85   87   74   86
   87 C      86   88   73   87
   88 C      87   89   72   88
   89 G      88   90  153   89
   90 T      89   91  152   90
   91 C      90   92  151   91
   92 T      91   93  150   92
   93 G      92   94  149   93
   94 T      93   95  148   94
   95 T      94   96  147   95
   96 T      95   97  146   96
   97 C      96   98  145   97
   98 T      97   99  144   98
   99 C      98  100  120   99
  100 C      99  101  119  100
  101 C     100  102    0  101
  102 C     101  103    0  102
  103 C     102  104    0  103
  104 G     103  105  115  104
  105 G     104  106  114  105
  106 A     105  107  113  106
  107 G     106  108  112  107
  108 C     107  109    0  108
  109 T     108  110    0  109
  110 C     109  111    0  110
  111 G     110  112    0  111
  112 C     111  113  107  112
  113 T     112  114  106  113
  114 C     113  115  105  114
  115 C     114  116  104  115
  116 C     115  117    0  116
  117 T     116  118    0  117
  118 T     117  119    0  118
  119 G     118  120  100  119
  120 G     119  121   99  120
  121 C     120  122    0  121
  122 T     121  123    0  122
  123 T     122  124    0  123
  124 C     123  125    0  124
  125 C     124  126    0  125
  126 C     125  127    0  126
  127 T     126  128    0  127
  128 T     127  129    0  128
  129 A     128  130    0  129
  130 T     129  131    0  130
  131 A     130  132    0  131
  132 T     131  133    0  132
  133 A     132  134    0  133
  134 T     133  135    0  134
  135 T     134  136    0  135
  136 T     135  137    0  136
  137 T     136  138    0  137
  138 A     137  139    0  138
  139 A     138  140    0  139
  140 C     139  141    0  140
  141 A     140  142    0  141
  142 T     141  143    0  142
  143 C     142  144    0  143
  144 A     143  145   98  144
  145 G     144  146   97  145
  146 A     145  147   96  146
  147 A     146  148   95  147
  148 A     147  149   94  148
  149 C     148  150   93  149
  150 A     149  151   92  150
  151 G     150  152   91  151
  152 A     151  153   90  152
  153 C     152  154   89  153
  154 A     153  155    0  154
  155 T     154  156    0  155
  156 T     155  157    0  156
  157 A     156  158    0  157
  158 A     157  159    0  158
  159 A     158  160    0  159
  160 C     159  161    0  160
  161 A     160  162  170  161
  162 T     161  163  169  162
  163 C     162  164  168  163
  164 T     163  165    0  164
  165 A     164  166    0  165
  166 C     165  167    0  166
  167 T     166  168    0  167
  168 G     167  169  163  168
  169 A     168  170  162  169
  170 T     169  171  161  170
  171 C     170  172   11  171
  172 C     171  173   10  172
  173 A     172  174    9  173
  174 A     173  175    8  174
  175 T     174  176    7  175
  176 T     175  177    0  176
  177 T     176  178  288  177
  178 C     177  179  287  178
  179 G     178  180  286  179
  180 C     179  181  285  180
  181 C     180  182  284  181
  182 G     181  183  283  182
  183 G     182  184  282  183
  184 C     183  185  279  184
  185 G     184  186  278  185
  186 T     185  187  277  186
  187 A     186  188    0  187
  188 C     187  189    0  188
  189 G     188  190    0  189
  190 G     189  191  273  190
  191 C     190  192  272  191
  192 C     191  193  271  192
  193 A     192  194  270  193
  194 C     193  195    0  194
  195 G     194  196    0  195
  196 A     195  197    0  196
  197 T     196  198  255  197
  198 C     197  199  254  198
  199 G     198  200  253  199
  200 G     199  201  252  200
  201 G     200  202  251  201
  202 A     201  203    0  202
  203 G     202  204    0  203
  204 G     203  205    0  204
  205 G     204  206  248  205
  206 T     205  207  247  206
  207 G     206  208  246  207
  208 G     207  209  245  208
  209 G     208  210    0  209
  210 A     209  211    0  210
  211 A     210  212  242  211
  212 T     211  213  241  212
  213 C     212  214  240  213
  214 T     213  215    0  214
  215 C     214  216    0  215
  216 G     215  217  237  216
  217 G     216  218  236  217
  218 G     217  219  231  218
  219 G     218  220  230  219
  220 G     219  221  229  220
  221 T     220  222  228  221
  222 C     221  223  227  222
  223 T     222  224    0  223
  224 T     223  225    0  224
  225 C     224  226    0  225
  226 C     225  227    0  226
  227 G     226  228  222  227
  228 A     227  229  221  228
  229 T     228  230  220  229
  230 C     229  231  219  230
  231 C     230  232  218  231
  232 T     231  233    0  232
  233 A     232  234    0  233
  234 A     233  235    0  234
  235 T     234  236    0  235
  236 C     235  237  217  236
  237 C     236  238  216  237
  238 A     237  239    0  238
  239 T     238  240    0  239
  240 G     239  241  213  240
  241 A     240  242  212  241
  242 T     241  243  211  242
  243 G     242  244    0  243
  244 A     243  245    0  244
  245 T     244  246  208  245
  246 T     245  247  207  246
  247 A     246  248  206  247
  248 C     247  249  205  248
  249 G     248  250    0  249
  250 A     249  251    0  250
  251 C     250  252  201  251
  252 C     251  253  200  252
  253 T     252  254  199  253
  254 G     253  255  198  254
  255 A     254  256  197  255
  256 G     255  257  267  256
  257 T     256  258  266  257
  258 C     257  259  265  258
  259 A     258  260    0  259
  260 C     259  261    0  260
  261 T     260  262    0  261
  262 A     261  263    0  262
  263 A     262  264    0  263
  264 A     263  265    0  264
  265 G     264  266  258  265
  266 A     265  267  257  266
  267 C     266  268  256  267
  268 G     267  269    0  268
  269 A     268  270    0  269
  270 T     269  271  193  270
  271 G     270  272  192  271
  272 G     271  273  191  272
  273 C     272  274  190  273
  274 A     273  275    0  274
  275 T     274  276    0  275
  276 G     275  277    0  276
  277 A     276  278  186  277
  278 T     277  279  185  278
  279 G     278  280  184  279
  280 A     279  281    0  280
  281 T     280  282    0  281
  282 C     281  283  183  282
  283 C     282  284  182  283
  284 G     283  285  181  284
  285 G     284  286  180  285
  286 C     285  287  179  286
  287 G     286  288  178  287
  288 A     287  289  177  288
  289 T     288  290    0  289
  290 G     289  291    0  290
  291 A     290  292    0  291
  292 A     291  293    0  292
  293 A     292  294    0  293
  294 A     293  295    0  294
  295 U     294  296    0  295
  296 A     295  297    0  296
  297 U     296  298    0  297
  298 U     297  299    0  298
  299 C     298  300    0  299
  300 G     299    0    0  300
  300  ENERGY = -83.3  bmori in vector
    1 G       0    2    0    1
    2 G       1    3    0    2
    3 G       2    4    0    3
    4 C       3    5    0    4
    5 G       4    6    0    5
    6 A       5    7    0    6
    7 A       6    8    0    7
    8 U       7    9    0    8
    9 U       8   10    0    9
   10 G       9   11    0   10
   11 G      10   12    0   11
   12 G      11   13    0   12
   13 U      12   14   70   13
   14 A      13   15   69   14
   15 C      14   16   68   15
   16 C      15   17   67   16
   17 G      16   18   63   17
   18 G      17   19   62   18
   19 G      18   20   61   19
   20 C      19   21   60   20
   21 C      20   22    0   21
   22 C      21   23    0   22
   23 C      22   24    0   23
   24 C      23   25    0   24
   25 C      24   26    0   25
   26 C      25   27    0   26
   27 U      26   28    0   27
   28 C      27   29   52   28
   29 G      28   30   51   29
   30 A      29   31   50   30
   31 G      30   32   49   31
   32 G      31   33   48   32
   33 U      32   34   46   33
   34 C      33   35   45   34
   35 G      34   36   44   35
   36 A      35   37   43   36
   37 C      36   38   42   37
   38 G      37   39    0   38
   39 U      38   40    0   39
   40 U      39   41    0   40
   41 G      40   42    0   41
   42 G      41   43   37   42
   43 U      42   44   36   43
   44 U      43   45   35   44
   45 G      44   46   34   45
   46 A      45   47   33   46
   47 G      46   48    0   47
   48 C      47   49   32   48
   49 C      48   50   31   49
   50 T      49   51   30   50
   51 T      50   52   29   51
   52 G      51   53   28   52
   53 C      52   54    0   53
   54 A      53   55    0   54
   55 C      54   56    0   55
   56 A      55   57    0   56
   57 G      56   58    0   57
   58 T      57   59    0   58
   59 A      58   60    0   59
   60 G      59   61   20   60
   61 T      60   62   19   61
   62 C      61   63   18   62
   63 C      62   64   17   63
   64 A      63   65    0   64
   65 G      64   66    0   65
   66 C      65   67    0   66
   67 G      66   68   16   67
   68 G      67   69   15   68
   69 T      68   70   14   69
   70 A      69   71   13   70
   71 A      70   72    0   71
   72 G      71   73  299   72
   73 G      72   74  298   73
   74 G      73   75  297   74
   75 T      74   76  296   75
   76 G      75   77  295   76
   77 T      76   78  294   77
   78 A      77   79    0   78
   79 G      78   80  171   79
   80 A      79   81  170   80
   81 T      80   82  169   81
   82 C      81   83  168   82
   83 A      82   84  167   83
   84 G      83   85  166   84
   85 G      84   86    0   85
   86 C      85   87    0   86
   87 C      86   88    0   87
   88 C      87   89    0   88
   89 G      88   90  153   89
   90 T      89   91  152   90
   91 C      90   92  151   91
   92 T      91   93  150   92
   93 G      92   94  149   93
   94 T      93   95  148   94
   95 T      94   96  147   95
   96 T      95   97  146   96
   97 C      96   98  145   97
   98 T      97   99  144   98
   99 C      98  100  120   99
  100 C      99  101  119  100
  101 C     100  102    0  101
  102 C     101  103    0  102
  103 C     102  104    0  103
  104 G     103  105  115  104
  105 G     104  106  114  105
  106 A     105  107  113  106
  107 G     106  108  112  107
  108 C     107  109    0  108
  109 T     108  110    0  109
  110 C     109  111    0  110
  111 G     110  112    0  111
  112 C     111  113  107  112
  113 T     112  114  106  113
  114 C     113  115  105  114
  115 C     114  116  104  115
  116 C     115  117    0  116
  117 T     116  118    0  117
  118 T     117  119    0  118
  119 G     118  120  100  119
  120 G     119  121   99  120
  121 C     120  122    0  121
  122 T     121  123    0  122
  123 T     122  124    0  123
  124 C     123  125    0  124
  125 C     124  126    0  125
  126 C     125  127    0  126
  127 T     126  128    0  127
  128 T     127  129    0  128
  129 A     128  130    0  129
  130 T     129  131    0  130
  131 A     130  132    0  131
  132 T     131  133    0  132
  133 A     132  134    0  133
  134 T     133  135    0  134
  135 T     134  136    0  135
  136 T     135  137    0  136
  137 T     136  138    0  137
  138 A     137  139    0  138
  139 A     138  140    0  139
  140 C     139  141    0  140
  141 A     140  142    0  141
  142 T     141  143    0  142
  143 C     142  144    0  143
  144 A     143  145   98  144
  145 G     144  146   97  145
  146 A     145  147   96  146
  147 A     146  148   95  147
  148 A     147  149   94  148
  149 C     148  150   93  149
  150 A     149  151   92  150
  151 G     150  152   91  151
  152 A     151  153   90  152
  153 C     152  154   89  153
  154 A     153  155    0  154
  155 T     154  156    0  155
  156 T     155  157    0  156
  157 A     156  158    0  157
  158 A     157  159    0  158
  159 A     158  160    0  159
  160 C     159  161    0  160
  161 A     160  162    0  161
  162 T     161  163    0  162
  163 C     162  164    0  163
  164 T     163  165    0  164
  165 A     164  166    0  165
  166 C     165  167   84  166
  167 T     166  168   83  167
  168 G     167  169   82  168
  169 A     168  170   81  169
  170 T     169  171   80  170
  171 C     170  172   79  171
  172 C     171  173    0  172
  173 A     172  174    0  173
  174 A     173  175    0  174
  175 T     174  176    0  175
  176 T     175  177    0  176
  177 T     176  178  288  177
  178 C     177  179  287  178
  179 G     178  180  286  179
  180 C     179  181  285  180
  181 C     180  182  284  181
  182 G     181  183  283  182
  183 G     182  184  282  183
  184 C     183  185  279  184
  185 G     184  186  278  185
  186 T     185  187  277  186
  187 A     186  188    0  187
  188 C     187  189    0  188
  189 G     188  190    0  189
  190 G     189  191  273  190
  191 C     190  192  272  191
  192 C     191  193  271  192
  193 A     192  194  270  193
  194 C     193  195    0  194
  195 G     194  196  246  195
  196 A     195  197  245  196
  197 T     196  198  244  197
  198 C     197  199  243  198
  199 G     198  200  242  199
  200 G     199  201    0  200
  201 G     200  202    0  201
  202 A     201  203    0  202
  203 G     202  204  237  203
  204 G     203  205  236  204
  205 G     204  206  235  205
  206 T     205  207  234  206
  207 G     206  208  232  207
  208 G     207  209  231  208
  209 G     208  210  230  209
  210 A     209  211  229  210
  211 A     210  212    0  211
  212 T     211  213    0  212
  213 C     212  214    0  213
  214 T     213  215  228  214
  215 C     214  216  227  215
  216 G     215  217  226  216
  217 G     216  218  225  217
  218 G     217  219  224  218
  219 G     218  220    0  219
  220 G     219  221    0  220
  221 T     220  222    0  221
  222 C     221  223    0  222
  223 T     222  224    0  223
  224 T     223  225  218  224
  225 C     224  226  217  225
  226 C     225  227  216  226
  227 G     226  228  215  227
  228 A     227  229  214  228
  229 T     228  230  210  229
  230 C     229  231  209  230
  231 C     230  232  208  231
  232 T     231  233  207  232
  233 A     232  234    0  233
  234 A     233  235  206  234
  235 T     234  236  205  235
  236 C     235  237  204  236
  237 C     236  238  203  237
  238 A     237  239    0  238
  239 T     238  240    0  239
  240 G     239  241    0  240
  241 A     240  242    0  241
  242 T     241  243  199  242
  243 G     242  244  198  243
  244 A     243  245  197  244
  245 T     244  246  196  245
  246 T     245  247  195  246
  247 A     246  248    0  247
  248 C     247  249    0  248
  249 G     248  250    0  249
  250 A     249  251    0  250
  251 C     250  252    0  251
  252 C     251  253    0  252
  253 T     252  254    0  253
  254 G     253  255    0  254
  255 A     254  256    0  255
  256 G     255  257  267  256
  257 T     256  258  266  257
  258 C     257  259  265  258
  259 A     258  260    0  259
  260 C     259  261    0  260
  261 T     260  262    0  261
  262 A     261  263    0  262
  263 A     262  264    0  263
  264 A     263  265    0  264
  265 G     264  266  258  265
  266 A     265  267  257  266
  267 C     266  268  256  267
  268 G     267  269    0  268
  269 A     268  270    0  269
  270 T     269  271  193  270
  271 G     270  272  192  271
  272 G     271  273  191  272
  273 C     272  274  190  273
  274 A     273  275    0  274
  275 T     274  276    0  275
  276 G     275  277    0  276
  277 A     276  278  186  277
  278 T     277  279  185  278
  279 G     278  280  184  279
  280 A     279  281    0  280
  281 T     280  282    0  281
  282 C     281  283  183  282
  283 C     282  284  182  283
  284 G     283  285  181  284
  285 G     284  286  180  285
  286 C     285  287  179  286
  287 G     286  288  178  287
  288 A     287  289  177  288
  289 T     288  290    0  289
  290 G     289  291    0  290
  291 A     290  292    0  291
  292 A     291  293    0  292
  293 A     292  294    0  293
  294 A     293  295   77  294
  295 U     294  296   76  295
  296 A     295  297   75  296
  297 U     296  298   74  297
  298 U     297  299   73  298
  299 C     298  300   72  299
  300 G     299    0    0  300
  300  ENERGY = -82.6  bmori in vector
    1 G       0    2  232    1
    2 G       1    3  231    2
    3 G       2    4  230    3
    4 C       3    5    0    4
    5 G       4    6    0    5
    6 A       5    7    0    6
    7 A       6    8  229    7
    8 U       7    9  228    8
    9 U       8   10  227    9
   10 G       9   11  226   10
   11 G      10   12  225   11
   12 G      11   13  224   12
   13 U      12   14    0   13
   14 A      13   15    0   14
   15 C      14   16    0   15
   16 C      15   17    0   16
   17 G      16   18  223   17
   18 G      17   19  222   18
   19 G      18   20  221   19
   20 C      19   21  220   20
   21 C      20   22  219   21
   22 C      21   23  218   22
   23 C      22   24  217   23
   24 C      23   25  216   24
   25 C      24   26    0   25
   26 C      25   27    0   26
   27 U      26   28    0   27
   28 C      27   29   52   28
   29 G      28   30   51   29
   30 A      29   31   50   30
   31 G      30   32   49   31
   32 G      31   33   48   32
   33 U      32   34   46   33
   34 C      33   35   45   34
   35 G      34   36   44   35
   36 A      35   37   43   36
   37 C      36   38   42   37
   38 G      37   39    0   38
   39 U      38   40    0   39
   40 U      39   41    0   40
   41 G      40   42    0   41
   42 G      41   43   37   42
   43 U      42   44   36   43
   44 U      43   45   35   44
   45 G      44   46   34   45
   46 A      45   47   33   46
   47 G      46   48    0   47
   48 C      47   49   32   48
   49 C      48   50   31   49
   50 T      49   51   30   50
   51 T      50   52   29   51
   52 G      51   53   28   52
   53 C      52   54   76   53
   54 A      53   55   75   54
   55 C      54   56   74   55
   56 A      55   57    0   56
   57 G      56   58    0   57
   58 T      57   59    0   58
   59 A      58   60    0   59
   60 G      59   61    0   60
   61 T      60   62    0   61
   62 C      61   63   68   62
   63 C      62   64   67   63
   64 A      63   65    0   64
   65 G      64   66    0   65
   66 C      65   67    0   66
   67 G      66   68   63   67
   68 G      67   69   62   68
   69 T      68   70    0   69
   70 A      69   71    0   70
   71 A      70   72    0   71
   72 G      71   73    0   72
   73 G      72   74    0   73
   74 G      73   75   55   74
   75 T      74   76   54   75
   76 G      75   77   53   76
   77 T      76   78    0   77
   78 A      77   79  214   78
   79 G      78   80  213   79
   80 A      79   81  212   80
   81 T      80   82  211   81
   82 C      81   83  209   82
   83 A      82   84    0   83
   84 G      83   85    0   84
   85 G      84   86  206   85
   86 C      85   87  205   86
   87 C      86   88  204   87
   88 C      87   89  203   88
   89 G      88   90  153   89
   90 T      89   91  152   90
   91 C      90   92  151   91
   92 T      91   93  150   92
   93 G      92   94  149   93
   94 T      93   95  148   94
   95 T      94   96  147   95
   96 T      95   97  146   96
   97 C      96   98  145   97
   98 T      97   99  144   98
   99 C      98  100  120   99
  100 C      99  101  119  100
  101 C     100  102    0  101
  102 C     101  103    0  102
  103 C     102  104    0  103
  104 G     103  105  115  104
  105 G     104  106  114  105
  106 A     105  107  113  106
  107 G     106  108  112  107
  108 C     107  109    0  108
  109 T     108  110    0  109
  110 C     109  111    0  110
  111 G     110  112    0  111
  112 C     111  113  107  112
  113 T     112  114  106  113
  114 C     113  115  105  114
  115 C     114  116  104  115
  116 C     115  117    0  116
  117 T     116  118    0  117
  118 T     117  119    0  118
  119 G     118  120  100  119
  120 G     119  121   99  120
  121 C     120  122    0  121
  122 T     121  123    0  122
  123 T     122  124    0  123
  124 C     123  125    0  124
  125 C     124  126    0  125
  126 C     125  127    0  126
  127 T     126  128    0  127
  128 T     127  129    0  128
  129 A     128  130    0  129
  130 T     129  131    0  130
  131 A     130  132    0  131
  132 T     131  133    0  132
  133 A     132  134    0  133
  134 T     133  135    0  134
  135 T     134  136    0  135
  136 T     135  137    0  136
  137 T     136  138    0  137
  138 A     137  139    0  138
  139 A     138  140    0  139
  140 C     139  141    0  140
  141 A     140  142    0  141
  142 T     141  143    0  142
  143 C     142  144    0  143
  144 A     143  145   98  144
  145 G     144  146   97  145
  146 A     145  147   96  146
  147 A     146  148   95  147
  148 A     147  149   94  148
  149 C     148  150   93  149
  150 A     149  151   92  150
  151 G     150  152   91  151
  152 A     151  153   90  152
  153 C     152  154   89  153
  154 A     153  155    0  154
  155 T     154  156    0  155
  156 T     155  157    0  156
  157 A     156  158    0  157
  158 A     157  159    0  158
  159 A     158  160    0  159
  160 C     159  161    0  160
  161 A     160  162    0  161
  162 T     161  163    0  162
  163 C     162  164    0  163
  164 T     163  165    0  164
  165 A     164  166    0  165
  166 C     165  167  200  166
  167 T     166  168  199  167
  168 G     167  169  198  168
  169 A     168  170  197  169
  170 T     169  171  196  170
  171 C     170  172  195  171
  172 C     171  173    0  172
  173 A     172  174    0  173
  174 A     173  175    0  174
  175 T     174  176    0  175
  176 T     175  177    0  176
  177 T     176  178    0  177
  178 C     177  179    0  178
  179 G     178  180  191  179
  180 C     179  181  190  180
  181 C     180  182  189  181
  182 G     181  183  188  182
  183 G     182  184    0  183
  184 C     183  185    0  184
  185 G     184  186    0  185
  186 T     185  187    0  186
  187 A     186  188    0  187
  188 C     187  189  182  188
  189 G     188  190  181  189
  190 G     189  191  180  190
  191 C     190  192  179  191
  192 C     191  193    0  192
  193 A     192  194    0  193
  194 C     193  195    0  194
  195 G     194  196  171  195
  196 A     195  197  170  196
  197 T     196  198  169  197
  198 C     197  199  168  198
  199 G     198  200  167  199
  200 G     199  201  166  200
  201 G     200  202    0  201
  202 A     201  203    0  202
  203 G     202  204   88  203
  204 G     203  205   87  204
  205 G     204  206   86  205
  206 T     205  207   85  206
  207 G     206  208    0  207
  208 G     207  209    0  208
  209 G     208  210   82  209
  210 A     209  211    0  210
  211 A     210  212   81  211
  212 T     211  213   80  212
  213 C     212  214   79  213
  214 T     213  215   78  214
  215 C     214  216    0  215
  216 G     215  217   24  216
  217 G     216  218   23  217
  218 G     217  219   22  218
  219 G     218  220   21  219
  220 G     219  221   20  220
  221 T     220  222   19  221
  222 C     221  223   18  222
  223 T     222  224   17  223
  224 T     223  225   12  224
  225 C     224  226   11  225
  226 C     225  227   10  226
  227 G     226  228    9  227
  228 A     227  229    8  228
  229 T     228  230    7  229
  230 C     229  231    3  230
  231 C     230  232    2  231
  232 T     231  233    1  232
  233 A     232  234    0  233
  234 A     233  235    0  234
  235 T     234  236    0  235
  236 C     235  237  285  236
  237 C     236  238  284  237
  238 A     237  239    0  238
  239 T     238  240    0  239
  240 G     239  241  282  240
  241 A     240  242  281  241
  242 T     241  243  280  242
  243 G     242  244    0  243
  244 A     243  245  278  244
  245 T     244  246  277  245
  246 T     245  247  276  246
  247 A     246  248  275  247
  248 C     247  249    0  248
  249 G     248  250    0  249
  250 A     249  251    0  250
  251 C     250  252  272  251
  252 C     251  253  271  252
  253 T     252  254    0  253
  254 G     253  255    0  254
  255 A     254  256    0  255
  256 G     255  257  267  256
  257 T     256  258  266  257
  258 C     257  259  265  258
  259 A     258  260    0  259
  260 C     259  261    0  260
  261 T     260  262    0  261
  262 A     261  263    0  262
  263 A     262  264    0  263
  264 A     263  265    0  264
  265 G     264  266  258  265
  266 A     265  267  257  266
  267 C     266  268  256  267
  268 G     267  269    0  268
  269 A     268  270    0  269
  270 T     269  271    0  270
  271 G     270  272  252  271
  272 G     271  273  251  272
  273 C     272  274    0  273
  274 A     273  275    0  274
  275 T     274  276  247  275
  276 G     275  277  246  276
  277 A     276  278  245  277
  278 T     277  279  244  278
  279 G     278  280    0  279
  280 A     279  281  242  280
  281 T     280  282  241  281
  282 C     281  283  240  282
  283 C     282  284    0  283
  284 G     283  285  237  284
  285 G     284  286  236  285
  286 C     285  287  300  286
  287 G     286  288  299  287
  288 A     287  289  298  288
  289 T     288  290    0  289
  290 G     289  291    0  290
  291 A     290  292    0  291
  292 A     291  293    0  292
  293 A     292  294    0  293
  294 A     293  295    0  294
  295 U     294  296    0  295
  296 A     295  297    0  296
  297 U     296  298    0  297
  298 U     297  299  288  298
  299 C     298  300  287  299
  300 G     299    0  286  300
  300  ENERGY = -82.4  bmori in vector
    1 G       0    2  101    1
    2 G       1    3  100    2
    3 G       2    4   99    3
    4 C       3    5    0    4
    5 G       4    6   97    5
    6 A       5    7   96    6
    7 A       6    8   95    7
    8 U       7    9    0    8
    9 U       8   10   93    9
   10 G       9   11   92   10
   11 G      10   12   91   11
   12 G      11   13   90   12
   13 U      12   14    0   13
   14 A      13   15    0   14
   15 C      14   16    0   15
   16 C      15   17   89   16
   17 G      16   18   88   17
   18 G      17   19   87   18
   19 G      18   20   86   19
   20 C      19   21   85   20
   21 C      20   22   84   21
   22 C      21   23    0   22
   23 C      22   24    0   23
   24 C      23   25    0   24
   25 C      24   26    0   25
   26 C      25   27    0   26
   27 U      26   28    0   27
   28 C      27   29   52   28
   29 G      28   30   51   29
   30 A      29   31   50   30
   31 G      30   32   49   31
   32 G      31   33   48   32
   33 U      32   34   46   33
   34 C      33   35   45   34
   35 G      34   36   44   35
   36 A      35   37   43   36
   37 C      36   38   42   37
   38 G      37   39    0   38
   39 U      38   40    0   39
   40 U      39   41    0   40
   41 G      40   42    0   41
   42 G      41   43   37   42
   43 U      42   44   36   43
   44 U      43   45   35   44
   45 G      44   46   34   45
   46 A      45   47   33   46
   47 G      46   48    0   47
   48 C      47   49   32   48
   49 C      48   50   31   49
   50 T      49   51   30   50
   51 T      50   52   29   51
   52 G      51   53   28   52
   53 C      52   54   76   53
   54 A      53   55   75   54
   55 C      54   56   74   55
   56 A      55   57    0   56
   57 G      56   58    0   57
   58 T      57   59    0   58
   59 A      58   60    0   59
   60 G      59   61    0   60
   61 T      60   62    0   61
   62 C      61   63   68   62
   63 C      62   64   67   63
   64 A      63   65    0   64
   65 G      64   66    0   65
   66 C      65   67    0   66
   67 G      66   68   63   67
   68 G      67   69   62   68
   69 T      68   70    0   69
   70 A      69   71    0   70
   71 A      70   72    0   71
   72 G      71   73    0   72
   73 G      72   74    0   73
   74 G      73   75   55   74
   75 T      74   76   54   75
   76 G      75   77   53   76
   77 T      76   78    0   77
   78 A      77   79    0   78
   79 G      78   80    0   79
   80 A      79   81    0   80
   81 T      80   82    0   81
   82 C      81   83    0   82
   83 A      82   84    0   83
   84 G      83   85   21   84
   85 G      84   86   20   85
   86 C      85   87   19   86
   87 C      86   88   18   87
   88 C      87   89   17   88
   89 G      88   90   16   89
   90 T      89   91   12   90
   91 C      90   92   11   91
   92 T      91   93   10   92
   93 G      92   94    9   93
   94 T      93   95    0   94
   95 T      94   96    7   95
   96 T      95   97    6   96
   97 C      96   98    5   97
   98 T      97   99    0   98
   99 C      98  100    3   99
  100 C      99  101    2  100
  101 C     100  102    1  101
  102 C     101  103    0  102
  103 C     102  104  227  103
  104 G     103  105  226  104
  105 G     104  106  225  105
  106 A     105  107  224  106
  107 G     106  108  223  107
  108 C     107  109    0  108
  109 T     108  110    0  109
  110 C     109  111    0  110
  111 G     110  112  221  111
  112 C     111  113  220  112
  113 T     112  114  219  113
  114 C     113  115  218  114
  115 C     114  116  217  115
  116 C     115  117  216  116
  117 T     116  118    0  117
  118 T     117  119    0  118
  119 G     118  120  213  119
  120 G     119  121  212  120
  121 C     120  122    0  121
  122 T     121  123  211  122
  123 T     122  124  210  123
  124 C     123  125  209  124
  125 C     124  126  208  125
  126 C     125  127  207  126
  127 T     126  128    0  127
  128 T     127  129    0  128
  129 A     128  130    0  129
  130 T     129  131    0  130
  131 A     130  132    0  131
  132 T     131  133    0  132
  133 A     132  134    0  133
  134 T     133  135    0  134
  135 T     134  136  159  135
  136 T     135  137  158  136
  137 T     136  138  157  137
  138 A     137  139  156  138
  139 A     138  140  155  139
  140 C     139  141    0  140
  141 A     140  142    0  141
  142 T     141  143  152  142
  143 C     142  144  151  143
  144 A     143  145    0  144
  145 G     144  146    0  145
  146 A     145  147    0  146
  147 A     146  148    0  147
  148 A     147  149    0  148
  149 C     148  150    0  149
  150 A     149  151    0  150
  151 G     150  152  143  151
  152 A     151  153  142  152
  153 C     152  154    0  153
  154 A     153  155    0  154
  155 T     154  156  139  155
  156 T     155  157  138  156
  157 A     156  158  137  157
  158 A     157  159  136  158
  159 A     158  160  135  159
  160 C     159  161    0  160
  161 A     160  162  206  161
  162 T     161  163  205  162
  163 C     162  164  204  163
  164 T     163  165  203  164
  165 A     164  166    0  165
  166 C     165  167  200  166
  167 T     166  168  199  167
  168 G     167  169  198  168
  169 A     168  170  197  169
  170 T     169  171  196  170
  171 C     170  172  195  171
  172 C     171  173    0  172
  173 A     172  174    0  173
  174 A     173  175    0  174
  175 T     174  176    0  175
  176 T     175  177    0  176
  177 T     176  178    0  177
  178 C     177  179    0  178
  179 G     178  180  191  179
  180 C     179  181  190  180
  181 C     180  182  189  181
  182 G     181  183  188  182
  183 G     182  184    0  183
  184 C     183  185    0  184
  185 G     184  186    0  185
  186 T     185  187    0  186
  187 A     186  188    0  187
  188 C     187  189  182  188
  189 G     188  190  181  189
  190 G     189  191  180  190
  191 C     190  192  179  191
  192 C     191  193    0  192
  193 A     192  194    0  193
  194 C     193  195    0  194
  195 G     194  196  171  195
  196 A     195  197  170  196
  197 T     196  198  169  197
  198 C     197  199  168  198
  199 G     198  200  167  199
  200 G     199  201  166  200
  201 G     200  202    0  201
  202 A     201  203    0  202
  203 G     202  204  164  203
  204 G     203  205  163  204
  205 G     204  206  162  205
  206 T     205  207  161  206
  207 G     206  208  126  207
  208 G     207  209  125  208
  209 G     208  210  124  209
  210 A     209  211  123  210
  211 A     210  212  122  211
  212 T     211  213  120  212
  213 C     212  214  119  213
  214 T     213  215    0  214
  215 C     214  216    0  215
  216 G     215  217  116  216
  217 G     216  218  115  217
  218 G     217  219  114  218
  219 G     218  220  113  219
  220 G     219  221  112  220
  221 T     220  222  111  221
  222 C     221  223    0  222
  223 T     222  224  107  223
  224 T     223  225  106  224
  225 C     224  226  105  225
  226 C     225  227  104  226
  227 G     226  228  103  227
  228 A     227  229    0  228
  229 T     228  230    0  229
  230 C     229  231    0  230
  231 C     230  232    0  231
  232 T     231  233    0  232
  233 A     232  234    0  233
  234 A     233  235    0  234
  235 T     234  236    0  235
  236 C     235  237  285  236
  237 C     236  238  284  237
  238 A     237  239    0  238
  239 T     238  240    0  239
  240 G     239  241  282  240
  241 A     240  242  281  241
  242 T     241  243  280  242
  243 G     242  244    0  243
  244 A     243  245  278  244
  245 T     244  246  277  245
  246 T     245  247  276  246
  247 A     246  248  275  247
  248 C     247  249    0  248
  249 G     248  250    0  249
  250 A     249  251    0  250
  251 C     250  252  272  251
  252 C     251  253  271  252
  253 T     252  254    0  253
  254 G     253  255    0  254
  255 A     254  256    0  255
  256 G     255  257  267  256
  257 T     256  258  266  257
  258 C     257  259  265  258
  259 A     258  260    0  259
  260 C     259  261    0  260
  261 T     260  262    0  261
  262 A     261  263    0  262
  263 A     262  264    0  263
  264 A     263  265    0  264
  265 G     264  266  258  265
  266 A     265  267  257  266
  267 C     266  268  256  267
  268 G     267  269    0  268
  269 A     268  270    0  269
  270 T     269  271    0  270
  271 G     270  272  252  271
  272 G     271  273  251  272
  273 C     272  274    0  273
  274 A     273  275    0  274
  275 T     274  276  247  275
  276 G     275  277  246  276
  277 A     276  278  245  277
  278 T     277  279  244  278
  279 G     278  280    0  279
  280 A     279  281  242  280
  281 T     280  282  241  281
  282 C     281  283  240  282
  283 C     282  284    0  283
  284 G     283  285  237  284
  285 G     284  286  236  285
  286 C     285  287  300  286
  287 G     286  288  299  287
  288 A     287  289  298  288
  289 T     288  290    0  289
  290 G     289  291    0  290
  291 A     290  292    0  291
  292 A     291  293    0  292
  293 A     292  294    0  293
  294 A     293  295    0  294
  295 U     294  296    0  295
  296 A     295  297    0  296
  297 U     296  298    0  297
  298 U     297  299  288  298
  299 C     298  300  287  299
  300 G     299    0  286  300
  300  ENERGY = -82.2  bmori in vector
    1 G       0    2    0    1
    2 G       1    3    0    2
    3 G       2    4    0    3
    4 C       3    5    0    4
    5 G       4    6    0    5
    6 A       5    7    0    6
    7 A       6    8    0    7
    8 U       7    9    0    8
    9 U       8   10    0    9
   10 G       9   11    0   10
   11 G      10   12    0   11
   12 G      11   13    0   12
   13 U      12   14    0   13
   14 A      13   15    0   14
   15 C      14   16  217   15
   16 C      15   17  216   16
   17 G      16   18  215   17
   18 G      17   19  214   18
   19 G      18   20  213   19
   20 C      19   21    0   20
   21 C      20   22  209   21
   22 C      21   23  208   22
   23 C      22   24  207   23
   24 C      23   25  205   24
   25 C      24   26  204   25
   26 C      25   27  203   26
   27 U      26   28  202   27
   28 C      27   29  201   28
   29 G      28   30    0   29
   30 A      29   31    0   30
   31 G      30   32  198   31
   32 G      31   33  197   32
   33 U      32   34  196   33
   34 C      33   35  195   34
   35 G      34   36  194   35
   36 A      35   37    0   36
   37 C      36   38   67   37
   38 G      37   39   66   38
   39 U      38   40   65   39
   40 U      39   41   64   40
   41 G      40   42   63   41
   42 G      41   43   62   42
   43 U      42   44   57   43
   44 U      43   45   56   44
   45 G      44   46   55   45
   46 A      45   47    0   46
   47 G      46   48   53   47
   48 C      47   49   52   48
   49 C      48   50    0   49
   50 T      49   51    0   50
   51 T      50   52    0   51
   52 G      51   53   48   52
   53 C      52   54   47   53
   54 A      53   55    0   54
   55 C      54   56   45   55
   56 A      55   57   44   56
   57 G      56   58   43   57
   58 T      57   59    0   58
   59 A      58   60    0   59
   60 G      59   61    0   60
   61 T      60   62    0   61
   62 C      61   63   42   62
   63 C      62   64   41   63
   64 A      63   65   40   64
   65 G      64   66   39   65
   66 C      65   67   38   66
   67 G      66   68   37   67
   68 G      67   69    0   68
   69 T      68   70    0   69
   70 A      69   71    0   70
   71 A      70   72    0   71
   72 G      71   73  192   72
   73 G      72   74  191   73
   74 G      73   75    0   74
   75 T      74   76  189   75
   76 G      75   77  188   76
   77 T      76   78  187   77
   78 A      77   79  186   78
   79 G      78   80    0   79
   80 A      79   81    0   80
   81 T      80   82  183   81
   82 C      81   83  182   82
   83 A      82   84    0   83
   84 G      83   85  181   84
   85 G      84   86  180   85
   86 C      85   87  179   86
   87 C      86   88    0   87
   88 C      87   89    0   88
   89 G      88   90  153   89
   90 T      89   91  152   90
   91 C      90   92  151   91
   92 T      91   93  150   92
   93 G      92   94  149   93
   94 T      93   95  148   94
   95 T      94   96  147   95
   96 T      95   97  146   96
   97 C      96   98  145   97
   98 T      97   99  144   98
   99 C      98  100  120   99
  100 C      99  101  119  100
  101 C     100  102    0  101
  102 C     101  103    0  102
  103 C     102  104    0  103
  104 G     103  105  115  104
  105 G     104  106  114  105
  106 A     105  107  113  106
  107 G     106  108  112  107
  108 C     107  109    0  108
  109 T     108  110    0  109
  110 C     109  111    0  110
  111 G     110  112    0  111
  112 C     111  113  107  112
  113 T     112  114  106  113
  114 C     113  115  105  114
  115 C     114  116  104  115
  116 C     115  117    0  116
  117 T     116  118    0  117
  118 T     117  119    0  118
  119 G     118  120  100  119
  120 G     119  121   99  120
  121 C     120  122    0  121
  122 T     121  123    0  122
  123 T     122  124    0  123
  124 C     123  125    0  124
  125 C     124  126    0  125
  126 C     125  127    0  126
  127 T     126  128    0  127
  128 T     127  129    0  128
  129 A     128  130    0  129
  130 T     129  131    0  130
  131 A     130  132    0  131
  132 T     131  133    0  132
  133 A     132  134    0  133
  134 T     133  135    0  134
  135 T     134  136    0  135
  136 T     135  137    0  136
  137 T     136  138    0  137
  138 A     137  139    0  138
  139 A     138  140    0  139
  140 C     139  141    0  140
  141 A     140  142    0  141
  142 T     141  143    0  142
  143 C     142  144    0  143
  144 A     143  145   98  144
  145 G     144  146   97  145
  146 A     145  147   96  146
  147 A     146  148   95  147
  148 A     147  149   94  148
  149 C     148  150   93  149
  150 A     149  151   92  150
  151 G     150  152   91  151
  152 A     151  153   90  152
  153 C     152  154   89  153
  154 A     153  155    0  154
  155 T     154  156    0  155
  156 T     155  157    0  156
  157 A     156  158    0  157
  158 A     157  159    0  158
  159 A     158  160    0  159
  160 C     159  161    0  160
  161 A     160  162  170  161
  162 T     161  163  169  162
  163 C     162  164  168  163
  164 T     163  165    0  164
  165 A     164  166    0  165
  166 C     165  167    0  166
  167 T     166  168    0  167
  168 G     167  169  163  168
  169 A     168  170  162  169
  170 T     169  171  161  170
  171 C     170  172    0  171
  172 C     171  173    0  172
  173 A     172  174    0  173
  174 A     173  175    0  174
  175 T     174  176    0  175
  176 T     175  177    0  176
  177 T     176  178    0  177
  178 C     177  179    0  178
  179 G     178  180   86  179
  180 C     179  181   85  180
  181 C     180  182   84  181
  182 G     181  183   82  182
  183 G     182  184   81  183
  184 C     183  185    0  184
  185 G     184  186    0  185
  186 T     185  187   78  186
  187 A     186  188   77  187
  188 C     187  189   76  188
  189 G     188  190   75  189
  190 G     189  191    0  190
  191 C     190  192   73  191
  192 C     191  193   72  192
  193 A     192  194    0  193
  194 C     193  195   35  194
  195 G     194  196   34  195
  196 A     195  197   33  196
  197 T     196  198   32  197
  198 C     197  199   31  198
  199 G     198  200    0  199
  200 G     199  201    0  200
  201 G     200  202   28  201
  202 A     201  203   27  202
  203 G     202  204   26  203
  204 G     203  205   25  204
  205 G     204  206   24  205
  206 T     205  207    0  206
  207 G     206  208   23  207
  208 G     207  209   22  208
  209 G     208  210   21  209
  210 A     209  211    0  210
  211 A     210  212    0  211
  212 T     211  213    0  212
  213 C     212  214   19  213
  214 T     213  215   18  214
  215 C     214  216   17  215
  216 G     215  217   16  216
  217 G     216  218   15  217
  218 G     217  219  231  218
  219 G     218  220  230  219
  220 G     219  221  229  220
  221 T     220  222  228  221
  222 C     221  223  227  222
  223 T     222  224    0  223
  224 T     223  225    0  224
  225 C     224  226    0  225
  226 C     225  227    0  226
  227 G     226  228  222  227
  228 A     227  229  221  228
  229 T     228  230  220  229
  230 C     229  231  219  230
  231 C     230  232  218  231
  232 T     231  233    0  232
  233 A     232  234    0  233
  234 A     233  235    0  234
  235 T     234  236    0  235
  236 C     235  237  285  236
  237 C     236  238  284  237
  238 A     237  239    0  238
  239 T     238  240    0  239
  240 G     239  241  282  240
  241 A     240  242  281  241
  242 T     241  243  280  242
  243 G     242  244    0  243
  244 A     243  245  278  244
  245 T     244  246  277  245
  246 T     245  247  276  246
  247 A     246  248  275  247
  248 C     247  249    0  248
  249 G     248  250    0  249
  250 A     249  251    0  250
  251 C     250  252  272  251
  252 C     251  253  271  252
  253 T     252  254    0  253
  254 G     253  255    0  254
  255 A     254  256    0  255
  256 G     255  257  267  256
  257 T     256  258  266  257
  258 C     257  259  265  258
  259 A     258  260    0  259
  260 C     259  261    0  260
  261 T     260  262    0  261
  262 A     261  263    0  262
  263 A     262  264    0  263
  264 A     263  265    0  264
  265 G     264  266  258  265
  266 A     265  267  257  266
  267 C     266  268  256  267
  268 G     267  269    0  268
  269 A     268  270    0  269
  270 T     269  271    0  270
  271 G     270  272  252  271
  272 G     271  273  251  272
  273 C     272  274    0  273
  274 A     273  275    0  274
  275 T     274  276  247  275
  276 G     275  277  246  276
  277 A     276  278  245  277
  278 T     277  279  244  278
  279 G     278  280    0  279
  280 A     279  281  242  280
  281 T     280  282  241  281
  282 C     281  283  240  282
  283 C     282  284    0  283
  284 G     283  285  237  284
  285 G     284  286  236  285
  286 C     285  287  300  286
  287 G     286  288  299  287
  288 A     287  289  298  288
  289 T     288  290    0  289
  290 G     289  291    0  290
  291 A     290  292    0  291
  292 A     291  293    0  292
  293 A     292  294    0  293
  294 A     293  295    0  294
  295 U     294  296    0  295
  296 A     295  297    0  296
  297 U     296  298    0  297
  298 U     297  299  288  298
  299 C     298  300  287  299
  300 G     299    0  286  300
  300  ENERGY = -82.2  bmori in vector
    1 G       0    2  232    1
    2 G       1    3  231    2
    3 G       2    4  230    3
    4 C       3    5    0    4
    5 G       4    6    0    5
    6 A       5    7    0    6
    7 A       6    8  229    7
    8 U       7    9  228    8
    9 U       8   10  227    9
   10 G       9   11  226   10
   11 G      10   12  225   11
   12 G      11   13  224   12
   13 U      12   14    0   13
   14 A      13   15    0   14
   15 C      14   16    0   15
   16 C      15   17    0   16
   17 G      16   18  223   17
   18 G      17   19  222   18
   19 G      18   20  221   19
   20 C      19   21  220   20
   21 C      20   22  219   21
   22 C      21   23  218   22
   23 C      22   24  217   23
   24 C      23   25  216   24
   25 C      24   26    0   25
   26 C      25   27    0   26
   27 U      26   28    0   27
   28 C      27   29   52   28
   29 G      28   30   51   29
   30 A      29   31   50   30
   31 G      30   32   49   31
   32 G      31   33   48   32
   33 U      32   34   46   33
   34 C      33   35   45   34
   35 G      34   36   44   35
   36 A      35   37   43   36
   37 C      36   38   42   37
   38 G      37   39    0   38
   39 U      38   40    0   39
   40 U      39   41    0   40
   41 G      40   42    0   41
   42 G      41   43   37   42
   43 U      42   44   36   43
   44 U      43   45   35   44
   45 G      44   46   34   45
   46 A      45   47   33   46
   47 G      46   48    0   47
   48 C      47   49   32   48
   49 C      48   50   31   49
   50 T      49   51   30   50
   51 T      50   52   29   51
   52 G      51   53   28   52
   53 C      52   54  207   53
   54 A      53   55  206   54
   55 C      54   56  205   55
   56 A      55   57    0   56
   57 G      56   58    0   57
   58 T      57   59    0   58
   59 A      58   60    0   59
   60 G      59   61    0   60
   61 T      60   62  202   61
   62 C      61   63  201   62
   63 C      62   64  200   63
   64 A      63   65    0   64
   65 G      64   66  180   65
   66 C      65   67  179   66
   67 G      66   68  178   67
   68 G      67   69  177   68
   69 T      68   70    0   69
   70 A      69   71    0   70
   71 A      70   72    0   71
   72 G      71   73  172   72
   73 G      72   74  171   73
   74 G      73   75  170   74
   75 T      74   76  169   75
   76 G      75   77  166   76
   77 T      76   78  165   77
   78 A      77   79  164   78
   79 G      78   80  163   79
   80 A      79   81  162   80
   81 T      80   82  161   81
   82 C      81   83    0   82
   83 A      82   84    0   83
   84 G      83   85    0   84
   85 G      84   86    0   85
   86 C      85   87    0   86
   87 C      86   88    0   87
   88 C      87   89    0   88
   89 G      88   90  153   89
   90 T      89   91  152   90
   91 C      90   92  151   91
   92 T      91   93  150   92
   93 G      92   94  149   93
   94 T      93   95  148   94
   95 T      94   96  147   95
   96 T      95   97  146   96
   97 C      96   98  145   97
   98 T      97   99  144   98
   99 C      98  100  120   99
  100 C      99  101  119  100
  101 C     100  102    0  101
  102 C     101  103    0  102
  103 C     102  104    0  103
  104 G     103  105  115  104
  105 G     104  106  114  105
  106 A     105  107  113  106
  107 G     106  108  112  107
  108 C     107  109    0  108
  109 T     108  110    0  109
  110 C     109  111    0  110
  111 G     110  112    0  111
  112 C     111  113  107  112
  113 T     112  114  106  113
  114 C     113  115  105  114
  115 C     114  116  104  115
  116 C     115  117    0  116
  117 T     116  118    0  117
  118 T     117  119    0  118
  119 G     118  120  100  119
  120 G     119  121   99  120
  121 C     120  122    0  121
  122 T     121  123    0  122
  123 T     122  124    0  123
  124 C     123  125    0  124
  125 C     124  126    0  125
  126 C     125  127    0  126
  127 T     126  128    0  127
  128 T     127  129    0  128
  129 A     128  130    0  129
  130 T     129  131    0  130
  131 A     130  132    0  131
  132 T     131  133    0  132
  133 A     132  134    0  133
  134 T     133  135    0  134
  135 T     134  136    0  135
  136 T     135  137    0  136
  137 T     136  138    0  137
  138 A     137  139    0  138
  139 A     138  140    0  139
  140 C     139  141    0  140
  141 A     140  142    0  141
  142 T     141  143    0  142
  143 C     142  144    0  143
  144 A     143  145   98  144
  145 G     144  146   97  145
  146 A     145  147   96  146
  147 A     146  148   95  147
  148 A     147  149   94  148
  149 C     148  150   93  149
  150 A     149  151   92  150
  151 G     150  152   91  151
  152 A     151  153   90  152
  153 C     152  154   89  153
  154 A     153  155    0  154
  155 T     154  156    0  155
  156 T     155  157    0  156
  157 A     156  158    0  157
  158 A     157  159    0  158
  159 A     158  160    0  159
  160 C     159  161    0  160
  161 A     160  162   81  161
  162 T     161  163   80  162
  163 C     162  164   79  163
  164 T     163  165   78  164
  165 A     164  166   77  165
  166 C     165  167   76  166
  167 T     166  168    0  167
  168 G     167  169    0  168
  169 A     168  170   75  169
  170 T     169  171   74  170
  171 C     170  172   73  171
  172 C     171  173   72  172
  173 A     172  174    0  173
  174 A     173  175    0  174
  175 T     174  176    0  175
  176 T     175  177    0  176
  177 T     176  178   68  177
  178 C     177  179   67  178
  179 G     178  180   66  179
  180 C     179  181   65  180
  181 C     180  182    0  181
  182 G     181  183  192  182
  183 G     182  184  191  183
  184 C     183  185  190  184
  185 G     184  186    0  185
  186 T     185  187    0  186
  187 A     186  188    0  187
  188 C     187  189    0  188
  189 G     188  190    0  189
  190 G     189  191  184  190
  191 C     190  192  183  191
  192 C     191  193  182  192
  193 A     192  194    0  193
  194 C     193  195    0  194
  195 G     194  196    0  195
  196 A     195  197    0  196
  197 T     196  198    0  197
  198 C     197  199    0  198
  199 G     198  200    0  199
  200 G     199  201   63  200
  201 G     200  202   62  201
  202 A     201  203   61  202
  203 G     202  204    0  203
  204 G     203  205    0  204
  205 G     204  206   55  205
  206 T     205  207   54  206
  207 G     206  208   53  207
  208 G     207  209  215  208
  209 G     208  210  214  209
  210 A     209  211    0  210
  211 A     210  212    0  211
  212 T     211  213    0  212
  213 C     212  214    0  213
  214 T     213  215  209  214
  215 C     214  216  208  215
  216 G     215  217   24  216
  217 G     216  218   23  217
  218 G     217  219   22  218
  219 G     218  220   21  219
  220 G     219  221   20  220
  221 T     220  222   19  221
  222 C     221  223   18  222
  223 T     222  224   17  223
  224 T     223  225   12  224
  225 C     224  226   11  225
  226 C     225  227   10  226
  227 G     226  228    9  227
  228 A     227  229    8  228
  229 T     228  230    7  229
  230 C     229  231    3  230
  231 C     230  232    2  231
  232 T     231  233    1  232
  233 A     232  234    0  233
  234 A     233  235    0  234
  235 T     234  236    0  235
  236 C     235  237  285  236
  237 C     236  238  284  237
  238 A     237  239    0  238
  239 T     238  240    0  239
  240 G     239  241  282  240
  241 A     240  242  281  241
  242 T     241  243  280  242
  243 G     242  244    0  243
  244 A     243  245  278  244
  245 T     244  246  277  245
  246 T     245  247  276  246
  247 A     246  248  275  247
  248 C     247  249    0  248
  249 G     248  250    0  249
  250 A     249  251    0  250
  251 C     250  252  272  251
  252 C     251  253  271  252
  253 T     252  254    0  253
  254 G     253  255    0  254
  255 A     254  256    0  255
  256 G     255  257  267  256
  257 T     256  258  266  257
  258 C     257  259  265  258
  259 A     258  260    0  259
  260 C     259  261    0  260
  261 T     260  262    0  261
  262 A     261  263    0  262
  263 A     262  264    0  263
  264 A     263  265    0  264
  265 G     264  266  258  265
  266 A     265  267  257  266
  267 C     266  268  256  267
  268 G     267  269    0  268
  269 A     268  270    0  269
  270 T     269  271    0  270
  271 G     270  272  252  271
  272 G     271  273  251  272
  273 C     272  274    0  273
  274 A     273  275    0  274
  275 T     274  276  247  275
  276 G     275  277  246  276
  277 A     276  278  245  277
  278 T     277  279  244  278
  279 G     278  280    0  279
  280 A     279  281  242  280
  281 T     280  282  241  281
  282 C     281  283  240  282
  283 C     282  284    0  283
  284 G     283  285  237  284
  285 G     284  286  236  285
  286 C     285  287  300  286
  287 G     286  288  299  287
  288 A     287  289  298  288
  289 T     288  290    0  289
  290 G     289  291    0  290
  291 A     290  292    0  291
  292 A     291  293    0  292
  293 A     292  294    0  293
  294 A     293  295    0  294
  295 U     294  296    0  295
  296 A     295  297    0  296
  297 U     296  298    0  297
  298 U     297  299  288  298
  299 C     298  300  287  299
  300 G     299    0  286  300
