# Supplementary material for: Dynalign II: common secondary structure prediction for RNA homologs with domain insertions
Source: Nucleic Acids Res. 2014 Nov 21;42(22):13939–48. doi: 10.1093/nar/gku1172 (PMC4267632; doi:10.1093/nar/gku1172)
Supplement: SUPPLEMENTARY DATA [file supp_gku1172_nar-02021-z-2014-File012.zip › examples/bmorivector.seq]

;
;
;
bmori in vector
GGGCGAAUUG GGUACCGGGC CCCCCCUCGA GGUCGACGUU GGUUGAGCCT TGCACAGTAG
TCCAGCGGTA AGGGTGTAGA TCAGGCCCGT CTGTTTCTCC CCCGGAGCTC GCTCCCTTGG
CTTCCCTTAT ATATTTTAAC ATCAGAAACA GACATTAAAC ATCTACTGAT CCAATTTCGC
CGGCGTACGG CCACGATCGG GAGGGTGGGA ATCTCGGGGG TCTTCCGATC CTAATCCATG
ATGATTACGA CCTGAGTCAC TAAAGACGAT GGCATGATGA TCCGGCGATG AAAAUAUUCG
1
