# Supplementary material for: Dynalign II: common secondary structure prediction for RNA homologs with domain insertions
Source: Nucleic Acids Res. 2014 Nov 21;42(22):13939–48. doi: 10.1093/nar/gku1172 (PMC4267632; doi:10.1093/nar/gku1172)
Supplement: SUPPLEMENTARY DATA [file supp_gku1172_nar-02021-z-2014-File012.zip › examples/ec16s.seq]

;
 Escherichia coli                                                      
AAAUUGAAG
AGUUUGAUCA
UGGCUCAGAU
UGAACGCUGG
CGGCAGGCCU
AACACAUGCA
AGUCGAACGG
UAACAGGAAG
AAGCUUGCUU
CUUUGCUGAC
GAGUGGCGGA
CGGGUGAGUA
AUGUCUGGGA
AACUGCCUGA
UGGAGGGGGA
UAACUACUGG
AAACGGUAGC
UAAUACCGCA
UAACGUCGCA
AGACCAAAGA
GGGGGACCUU
CGGGCCUCUU
GCCAUCGGAU
GUGCCCAGAU
GGGAUUAGCU
AGUAGGUGGG
GUAACGGCUC
ACCUAGGCGA
CGAUCCCUAG
CUGGUCUGAG
AGGAUGACCA
GCCACACUGG
AACUGAGACA
CGGUCCAGAC
UCCUACGGGA
GGCAGCAGUG
GGGAAUAUUG
CACAAUGGGC
GCAAGCCUGA
UGCAGCCAUG
CCGCGUGUAU
GAAGAAGGCC
UUCGGGUUGU
AAAGUACUUU
CAGCGGGGAG
GAAGGGAGUA
AAGUUAAUAC
CUUUGCUCAU
UGACGUUACC
CGCAGAAGAA
GCACCGGCUA
ACUCCGUGCC
AGCAGCCGCG
GUAAUACGGA
GGGUGCAAGC
GUUAAUCGGA
AUUACUGGGC
GUAAAGCGCA
CGCAGGCGGU
UUGUUAAGUC
AGAUGUGAAA
UCCCCGGGCU
CAACCUGGGA
ACUGCAUCUG
AUACUGGCAA
GCUUGAGUCU
CGUAGAGGGG
GGUAGAAUUC
CAGGUGUAGC
GGUGAAAUGC
GUAGAGAUCU
GGAGGAAUAC
CGGUGGCGAA
GGCGGCCCCC
UGGACGAAGA
CUGACGCUCA
GGUGCGAAAG
CGUGGGGAGC
AAACAGGAUU
AGAUACCCUG
GUAGUCCACG
CCGUAAACGA
UGUCGACUUG
GAGGUUGUGC
CCUUGAGGCG
UGGCUUCCGG
AGCUAACGCG
UUAAGUCGAC
CGCCUGGGGA
GUACGGCCGC
AAGGUUAAAA
CUCAAAUGAA
UUGACGGGGG
CCCGCACAAG
CGGUGGAGCA
UGUGGUUUAA
UUCGAUGCAA
CGCGAAGAAC
CUUACCUGGU
CUUGACAUCC
ACGGAAGUUU
UCAGAGAUGA
GAAUGUGCCU
UCGGGAACCG
UGAGACAGGU
GCUGCAUGGC
UGUCGUCAGC
UCGUGUUGUG
AAAUGUUGGG
UUAAGUCCCG
CAACGAGCGC
AACCCUUAUC
CUUUGUUGCC
AGCGGUCCGG
CCGGGAACUC
AAAGGAGACU
GCCAGUGAUA
AACUGGAGGA
AGGUGGGGAU
GACGUCAAGU
CAUCAUGGCC
CUUACGACCA
GGGCUACACA
CGUGCUACAA
UGGCGCAUAC
AAAGAGAAGC
GACCUCGCGA
GAGCAAGCGG
ACCUCAUAAA
GUGCGUCGUA
GUCCGGAUUG
GAGUCUGCAA
CUCGACUCCA
UGAAGUCGGA
AUCGCUAGUA
AUCGUGGAUC
AGAAUGCCAC
GGUGAAUACG
UUCCCGGGCC
UUGUACACAC
CGCCCGUCAC
ACCAUGGGAG
UGGGUUGCAA
AAGAAGUAGG
UAGCUUAACC
UUCGGGAGGG
CGCUUACCAC
UUUGUGAUUC
AUGACUGGGG
UGAAGUCGUA
ACAAGGUAAC
CGUAGGGGAA
CCUGCGGUUG
GAUCACCUCC
UUA1
