# Supplementary material for: Dynalign II: common secondary structure prediction for RNA homologs with domain insertions
Source: Nucleic Acids Res. 2014 Nov 21;42(22):13939–48. doi: 10.1093/nar/gku1172 (PMC4267632; doi:10.1093/nar/gku1172)
Supplement: SUPPLEMENTARY DATA [file supp_gku1172_nar-02021-z-2014-File012.zip › examples/ivslsu.seq]

;IVS RNA SEQ. BY DM 11/2
LSU
AUGACUCUCUAAAUAGCAAUAUUUACCUUUGGAGGGAAAAGUUAUCA
GGCAUGCACCUGGUAGCUAGUCUUUAAACCAAUAGAUUGCAUCGGUU
UAAAAGGCAAGACCGUCAAAUUGCGGGAAAGGGGUCAACAGCCGUUC
AGUACCAAGUCUCAGGGGAAACUUUGAGAUGGCCUUGCAAAGGGUAU
GGUAAUAAGCUGACGGACAUGGUCCUAACCACGCAGCCAAGUCCUAA
GUCAACAGAUCUUCUGUUGAUAUGGAUGCAGUUCACAGACUAAAUGU
CGGUCGGGGAAGAUGUAUUCUUCUCAUAAGAUAUAGUCGGACCUCUC
CUUAAUGGGAGCUAGCGGAUGAAGUGAUGCAACACUGGAGCCGCUGG
GAACUAAUUUGUAUGCGAAAGUAUAUUGAUUAGUUUUGGAGUACUCG
UAAGGUAGCC1
