# Supplementary material for: Dynalign II: common secondary structure prediction for RNA homologs with domain insertions
Source: Nucleic Acids Res. 2014 Nov 21;42(22):13939–48. doi: 10.1093/nar/gku1172 (PMC4267632; doi:10.1093/nar/gku1172)
Supplement: SUPPLEMENTARY DATA [file supp_gku1172_nar-02021-z-2014-File012.zip › examples/P546.shape]

1	0.949369084
2	0.008434194
3	0.115617068
4	0.182823643
5	0.656706731
6	0.761605327
7	0.116556478
8	0.331394952
9	0.707408595
10	0.805514534
11	0.163063186
12	0.10710194
13	0
14	0.059471881
15	0
16	0.456750351
17	1.300655879
18	2.158803651
19	2.40659768
20	3.304489723
21	2.065913737
22	0.801586092
23	0.066466872
24	0.037563262
25	0.046770794
26	0.039411864
27	0.090873139
28	0.062859012
29	0.203871683
30	0.382609221
31	0.461874405
32	0.20324103
33	0
34	0
35	0
36	0
37	0
38	0
39	0
40	0.087148345
41	0.338200747
42	0.31778336
43	0.452401474
44	0.271009938
45	0.308875388
46	0.298640417
47	0.304933808
48	0.287919318
49	0.09901513
50	0.001092751
51	0
52	0.246821772
53	0.334298583
54	0.805567088
55	0
56	1.537085017
57	1.376531304
58	0.981965955
59	0.480780853
60	0.374883723
61	0.370771341
62	0.273690213
63	0.178711261
64	0.988390732
65	0.33930439
66	0.135511538
67	0.103922398
68	0.222489082
69	0.379350848
70	0.709629018
71	1.008400822
72	0.519539729
73	0.402566757
74	0.751554297
75	0.872179799
76	1.195244877
77	1.356166471
78	1.118108146
79	0.615990204
80	0.192598763
81	0.064507907
82	0.006711198
83	0.046413424
84	0.022284382
85	0.04183068
86	0.032577163
87	0
88	0
89	0.228940135
90	1.459041723
91	1.661113418
92	0.962809874
93	0.59262977
94	1.020251841
95	0.809679471
96	0.3769859
97	0.120747692
98	0.061995806
99	0.001271278
100	0.081803562
101	0.056463141
102	0.044446576
103	0.332997861
104	0.607528944
105	1.60593129
106	2.044629202
107	0.708604208
108	0.382385865
109	0.126989841
110	0
111	0.043773879
112	0.361324686
113	0.184479107
114	0.415350617
115	0.301741128
116	0.439381119
117	0.265058151
118	0.246585277
119	0.144380094
120	0.231160559
121	0.280561702
122	0.240383857
123	0.118950331
124	0
125	0
126	0
127	0.0179066
128	0.054911472
129	0.015607345
130	0.011217344
131	0.022332995
132	0
133	0.032299939
134	0.023648169
135	0
136	0
137	0.166663163
138	0.422445462
139	1.181869781
140	0.713018778
141	0.149977139
142	0.105857714
143	0.189879072
144	0.638155025
145	1.668076877
146	1.345786976
147	0.508161699
148	0
149	0.001722996
150	0.034854083
151	0.108771856
152	0
153	0
154	0.32305194
155	0.516741206
