# Supplementary material for: Dynalign II: common secondary structure prediction for RNA homologs with domain insertions
Source: Nucleic Acids Res. 2014 Nov 21;42(22):13939–48. doi: 10.1093/nar/gku1172 (PMC4267632; doi:10.1093/nar/gku1172)
Supplement: SUPPLEMENTARY DATA [file supp_gku1172_nar-02021-z-2014-File012.zip › examples/README.txt]

This directory contains some examples for input file formats.

.seq: Sequence file format:
bmorivector.seq
ca5s.seq
ec5s.seq
ec16s.seq
ICAM-1.seq
ivslsu.seq
RA7680.seq
RD0260.seq
RD0500.seq

.shape: SHAPE data input format:
16S.shape

.fasta: Alternate (FASTA) sequence format:
bmorivector.fasta

.lis: Oligonucleotide list file, for oligoscreen input:
oligoscreen_example.lis

.conf: Input configuration files for various interfaces:
dynalign_sample.conf
multilign_sample.conf
PARTS_sample.conf
TurboFold_sample.conf
