# Supplementary material for: Dynalign II: common secondary structure prediction for RNA homologs with domain insertions
Source: Nucleic Acids Res. 2014 Nov 21;42(22):13939–48. doi: 10.1093/nar/gku1172 (PMC4267632; doi:10.1093/nar/gku1172)
Supplement: SUPPLEMENTARY DATA [file supp_gku1172_nar-02021-z-2014-File012.zip › exe/RNAstructure.bat]

GOTO EndComment
The DATAPATH variable in this file must be set to the directory in which
thermodynamic files are found.
This file is meant to be used with Windows machines only.
:EndComment

SET DATAPATH=../data_tables
java -jar RNAstructure.jar
