# Supplementary material for: Dynalign II: common secondary structure prediction for RNA homologs with domain insertions
Source: Nucleic Acids Res. 2014 Nov 21;42(22):13939–48. doi: 10.1093/nar/gku1172 (PMC4267632; doi:10.1093/nar/gku1172)
Supplement: SUPPLEMENTARY DATA [file supp_gku1172_nar-02021-z-2014-File012.zip › exe/RNAstructureScript]

#!/bin/bash

# This file is meant for Linux and Macintosh machines only.

export DATAPATH=../data_tables
export LD_LIBRARY_PATH=.

DOCK_OPTION='';
NAME=`uname`
if [[ $NAME = "Darwin" ]]; then
    DOCK_OPTION='-Xdock:name=RNAstructure'
fi

java $DOCK_OPTION -jar RNAstructure.jar
