# Supplementary material for: Dynalign II: common secondary structure prediction for RNA homologs with domain insertions
Source: Nucleic Acids Res. 2014 Nov 21;42(22):13939–48. doi: 10.1093/nar/gku1172 (PMC4267632; doi:10.1093/nar/gku1172)
Supplement: SUPPLEMENTARY DATA [file supp_gku1172_nar-02021-z-2014-File012.zip › fold-smp/config.h]

CC = gcc
CFLAGS = -DSHORT -O3 -Wall -D disablecoax
CUDA_CC = nvcc
CUDA_CFLAGS = -DSHORT -O3 -use_fast_math -D disablecoax 
DAT = ../data_tables
BIN = ../exe
