# Supplementary material for: Dynalign II: common secondary structure prediction for RNA homologs with domain insertions
Source: Nucleic Acids Res. 2014 Nov 21;42(22):13939–48. doi: 10.1093/nar/gku1172 (PMC4267632; doi:10.1093/nar/gku1172)
Supplement: SUPPLEMENTARY DATA [file supp_gku1172_nar-02021-z-2014-File012.zip › fold-smp/cu.h]

#ifndef CU_H
#define CU_H

#ifdef __CUDACC__

#define CU(x) if ((x) != cudaSuccess) {;die("%s:%d: CUDA error: %s", __FILE__, __LINE__,cudaGetErrorString(x)); }
#define DEV __device__
#define HOST __host__
#define GLOBAL __global__

#else

#define DEV
#define HOST
#define GLOBAL

#endif /* __CUDACC__ */

#endif /* CU_H */
