# Supplementary material for: Dynalign II: common secondary structure prediction for RNA homologs with domain insertions
Source: Nucleic Acids Res. 2014 Nov 21;42(22):13939–48. doi: 10.1093/nar/gku1172 (PMC4267632; doi:10.1093/nar/gku1172)
Supplement: SUPPLEMENTARY DATA [file supp_gku1172_nar-02021-z-2014-File012.zip › fold-smp/Makefile]

include config.h

#all: $(BIN)/fold-lowmem $(BIN)/fold-save-params
all: $(BIN)/fold-cuda $(BIN)/fold-lowmem $(BIN)/fold-save-params
$(BIN)/fold-cuda: cuda_base.o cuda_main.o cuda_param.o cuda_prna.o cuda_util.o
	$(CUDA_CC) -o $@ $(CUDA_CFLAGS) $^
$(BIN)/fold-lowmem: base.o main.o param.o prna.o util.o
	$(CC) -o $@ $(CFLAGS) $^ -lm
$(BIN)/fold-save-params: base.o param.o save-params.o util.o
	$(CC) -o $@ $(CFLAGS) $^ -lm
clean:
	rm -f *.o *.cu

# symlinks for cuda source files
cuda_base.cu: base.c
	ln -s $< $@
cuda_main.cu: main.c
	ln -s $< $@
cuda_param.cu: param.c
	ln -s $< $@
cuda_prna.cu: prna.c
	ln -s $< $@
cuda_util.cu: util.c
	ln -s $< $@

# suffix rules
.SUFFIXES: .c .o .cu
.c.o:
	$(CC) $(CFLAGS) -o $@ -c $<
.cu.o:
	$(CUDA_CC) $(CUDA_CFLAGS) -o $@ -c $<

# dependencies on header files
cuda_base.o base.o: base.c base.h cu.h util.h
cuda_main.o main.o: main.c prna.h param.h base.h cu.h int.h util.h
cuda_param.o param.o: param.c param.h base.h cu.h int.h util.h
cuda_prna.o prna.o: prna.c base.h cu.h prna.h param.h int.h util.h
save-params.o: save-params.c param.h base.h cu.h int.h util.h
cuda_util.o util.o: util.c util.h
